# Supplementary material for: Genome-wide detection of imprinted differentially methylated regions using nanopore sequencing
Source: eLife. 2022 Jul 5;11:e77898. doi: 10.7554/eLife.77898 (PMC9255983; doi:10.7554/eLife.77898)
Supplement: Figure 2—source data 1. [file elife-77898-fig2-data1.txt]

ID	Tissue	Chromosome	DMR Start	DMR End	Methylation	Type
ENCFF002HXC	transverse colon	chr1	39558954	39559868	0.563032308	Well Characterized
ENCFF053FUK	testis	chr1	39558954	39559868	0.488192731	Well Characterized
ENCFF059FZP	esophagus muscularis mucosa	chr1	39558954	39559868	0.508247487	Well Characterized
ENCFF080ETP	right lobe of liver	chr1	39558954	39559868	0.527561316	Well Characterized
ENCFF124RNJ	tibial nerve	chr1	39558954	39559868	0.596810692	Well Characterized
ENCFF182DUG	esophagus squamous epithelium	chr1	39558954	39559868	0.497607222	Well Characterized
ENCFF186IPX	stomach	chr1	39558954	39559868	0.579937205	Well Characterized
ENCFF238STM	thyroid gland	chr1	39558954	39559868	0.72260741	Well Characterized
ENCFF318IKY	heart left ventricle	chr1	39558954	39559868	0.818729128	Well Characterized
ENCFF402FIK	tibial nerve	chr1	39558954	39559868	0.548713744	Well Characterized
ENCFF448JRP	gastroesophageal sphincter	chr1	39558954	39559868	0.504886696	Well Characterized
ENCFF454NPL	ovary	chr1	39558954	39559868	0.702212872	Well Characterized
ENCFF509SPS	spleen	chr1	39558954	39559868	0.800831564	Well Characterized
ENCFF513ROZ	heart left ventricle	chr1	39558954	39559868	0.778128735	Well Characterized
ENCFF520YPF	lower leg skin	chr1	39558954	39559868	0.606378744	Well Characterized
ENCFF532PDE	upper lobe of left lung	chr1	39558954	39559868	0.65932859	Well Characterized
ENCFF537YTL	prostate gland	chr1	39558954	39559868	0.601391821	Well Characterized
ENCFF550JZN	gastroesophageal sphincter	chr1	39558954	39559868	0.377640385	Well Characterized
ENCFF556VBV	body of pancreas	chr1	39558954	39559868	0.543252385	Well Characterized
ENCFF586VVJ	stomach	chr1	39558954	39559868	0.619231	Well Characterized
ENCFF603FFT	adrenal gland	chr1	39558954	39559868	0.645113081	Well Characterized
ENCFF649IEY	suprapubic skin	chr1	39558954	39559868	0.501495027	Well Characterized
ENCFF716SXG	ovary	chr1	39558954	39559868	0.541483487	Well Characterized
ENCFF749EMV	thyroid gland	chr1	39558954	39559868	0.570561595	Well Characterized
ENCFF821OMH	upper lobe of left lung	chr1	39558954	39559868	0.70835141	Well Characterized
ENCFF835CZU	body of pancreas	chr1	39558954	39559868	0.836296486	Well Characterized
ENCFF911ZIV	transverse colon	chr1	39558954	39559868	0.666836857	Well Characterized
ENCFF926RAG	testis	chr1	39558954	39559868	0.369524256	Well Characterized
ENCFF942KJO	adrenal gland	chr1	39558954	39559868	0.34863231	Well Characterized
ENCFF956ACC	spleen	chr1	39558954	39559868	0.741071486	Well Characterized
ENCFF978LIV	lower leg skin	chr1	39558954	39559868	0.617736205	Well Characterized
ENCFF988BSW	esophagus squamous epithelium	chr1	39558954	39559868	0.5817492	Well Characterized
ENCFF103RKF	small intestine	chr1	39558954	39559868	0.866245667	Well Characterized
ENCFF116FSD	pancreas	chr1	39558954	39559868	0.793824765	Well Characterized
ENCFF118TEJ	lung	chr1	39558954	39559868	0.648191833	Well Characterized
ENCFF147BRA	stomach	chr1	39558954	39559868	0.662445833	Well Characterized
ENCFF164FKV	thymus	chr1	39558954	39559868	0.7828572	Well Characterized
ENCFF173JMJ	adipose tissue	chr1	39558954	39559868	0.655514714	Well Characterized
ENCFF185SFW	pancreas	chr1	39558954	39559868	0.73487764	Well Characterized
ENCFF236EBZ	psoas muscle	chr1	39558954	39559868	0.671542833	Well Characterized
ENCFF312XZH	small intestine	chr1	39558954	39559868	0.843712043	Well Characterized
ENCFF334FAC	aorta	chr1	39558954	39559868	0.429829294	Well Characterized
ENCFF341TLB	psoas muscle	chr1	39558954	39559868	0.710449972	Well Characterized
ENCFF471ZUS	heart left ventricle	chr1	39558954	39559868	0.663101824	Well Characterized
ENCFF501MTJ	heart left ventricle	chr1	39558954	39559868	0.773586194	Well Characterized
ENCFF515NMT	adrenal gland	chr1	39558954	39559868	0.569673194	Well Characterized
ENCFF526GLN	heart right ventricle	chr1	39558954	39559868	0.618514097	Well Characterized
ENCFF528JMA	adipose tissue	chr1	39558954	39559868	0.59053729	Well Characterized
ENCFF603VRI	esophagus	chr1	39558954	39559868	0.515773097	Well Characterized
ENCFF644GYV	spleen	chr1	39558954	39559868	0.7459201	Well Characterized
ENCFF663OPO	psoas muscle	chr1	39558954	39559868	0.660288474	Well Characterized
ENCFF703YFI	spleen	chr1	39558954	39559868	0.492909972	Well Characterized
ENCFF713FNB	lung	chr1	39558954	39559868	0.662257722	Well Characterized
ENCFF763XIL	ovary	chr1	39558954	39559868	0.37857125	Well Characterized
ENCFF881MWP	sigmoid colon	chr1	39558954	39559868	0.593225359	Well Characterized
ENCFF909KZA	stomach	chr1	39558954	39559868	0.505394308	Well Characterized
ENCFF924GLC	esophagus	chr1	39558954	39559868	0.529875914	Well Characterized
ENCFF964ESU	sigmoid colon	chr1	39558954	39559868	0.552598421	Well Characterized
ENCFF982PHK	spleen	chr1	39558954	39559868	0.52180587	Well Characterized
ENCFF002HXC	transverse colon	chr1	68046822	68047803	0.751519077	Well Characterized
ENCFF053FUK	testis	chr1	68046822	68047803	0.726138026	Well Characterized
ENCFF059FZP	esophagus muscularis mucosa	chr1	68046822	68047803	0.831383205	Well Characterized
ENCFF080ETP	right lobe of liver	chr1	68046822	68047803	0.814814833	Well Characterized
ENCFF124RNJ	tibial nerve	chr1	68046822	68047803	0.77130741	Well Characterized
ENCFF182DUG	esophagus squamous epithelium	chr1	68046822	68047803	0.609105286	Well Characterized
ENCFF186IPX	stomach	chr1	68046822	68047803	0.673317658	Well Characterized
ENCFF238STM	thyroid gland	chr1	68046822	68047803	0.727536462	Well Characterized
ENCFF318IKY	heart left ventricle	chr1	68046822	68047803	0.831820867	Well Characterized
ENCFF402FIK	tibial nerve	chr1	68046822	68047803	0.775589459	Well Characterized
ENCFF448JRP	gastroesophageal sphincter	chr1	68046822	68047803	0.874963625	Well Characterized
ENCFF454NPL	ovary	chr1	68046822	68047803	0.849221359	Well Characterized
ENCFF509SPS	spleen	chr1	68046822	68047803	0.751049242	Well Characterized
ENCFF513ROZ	heart left ventricle	chr1	68046822	68047803	0.728762568	Well Characterized
ENCFF520YPF	lower leg skin	chr1	68046822	68047803	0.787725231	Well Characterized
ENCFF532PDE	upper lobe of left lung	chr1	68046822	68047803	0.746429282	Well Characterized
ENCFF537YTL	prostate gland	chr1	68046822	68047803	0.734123974	Well Characterized
ENCFF550JZN	gastroesophageal sphincter	chr1	68046822	68047803	0.792143	Well Characterized
ENCFF556VBV	body of pancreas	chr1	68046822	68047803	0.712921718	Well Characterized
ENCFF586VVJ	stomach	chr1	68046822	68047803	0.500900611	Well Characterized
ENCFF603FFT	adrenal gland	chr1	68046822	68047803	0.845972718	Well Characterized
ENCFF649IEY	suprapubic skin	chr1	68046822	68047803	0.699727256	Well Characterized
ENCFF716SXG	ovary	chr1	68046822	68047803	0.865323615	Well Characterized
ENCFF749EMV	thyroid gland	chr1	68046822	68047803	0.761008351	Well Characterized
ENCFF821OMH	upper lobe of left lung	chr1	68046822	68047803	0.802773152	Well Characterized
ENCFF835CZU	body of pancreas	chr1	68046822	68047803	0.8335519	Well Characterized
ENCFF911ZIV	transverse colon	chr1	68046822	68047803	0.68333325	Well Characterized
ENCFF926RAG	testis	chr1	68046822	68047803	0.661462	Well Characterized
ENCFF942KJO	adrenal gland	chr1	68046822	68047803	0.870106926	Well Characterized
ENCFF956ACC	spleen	chr1	68046822	68047803	0.817099061	Well Characterized
ENCFF978LIV	lower leg skin	chr1	68046822	68047803	0.795915231	Well Characterized
ENCFF988BSW	esophagus squamous epithelium	chr1	68046822	68047803	0.745216111	Well Characterized
ENCFF103RKF	small intestine	chr1	68046822	68047803	0.531215258	Well Characterized
ENCFF106PBJ	urinary bladder	chr1	68046822	68047803	0.5968255	Well Characterized
ENCFF116FSD	pancreas	chr1	68046822	68047803	0.792012359	Well Characterized
ENCFF118TEJ	lung	chr1	68046822	68047803	0.513513128	Well Characterized
ENCFF147BRA	stomach	chr1	68046822	68047803	0.599047667	Well Characterized
ENCFF164FKV	thymus	chr1	68046822	68047803	1	Well Characterized
ENCFF173JMJ	adipose tissue	chr1	68046822	68047803	0.815437513	Well Characterized
ENCFF185SFW	pancreas	chr1	68046822	68047803	0.824624103	Well Characterized
ENCFF236EBZ	psoas muscle	chr1	68046822	68047803	0.706123308	Well Characterized
ENCFF312XZH	small intestine	chr1	68046822	68047803	0.456470784	Well Characterized
ENCFF334FAC	aorta	chr1	68046822	68047803	0.823976297	Well Characterized
ENCFF341TLB	psoas muscle	chr1	68046822	68047803	0.658497256	Well Characterized
ENCFF471ZUS	heart left ventricle	chr1	68046822	68047803	0.723014273	Well Characterized
ENCFF501MTJ	heart left ventricle	chr1	68046822	68047803	0.717901692	Well Characterized
ENCFF515NMT	adrenal gland	chr1	68046822	68047803	0.836526714	Well Characterized
ENCFF526GLN	heart right ventricle	chr1	68046822	68047803	0.731281231	Well Characterized
ENCFF528JMA	adipose tissue	chr1	68046822	68047803	0.702136359	Well Characterized
ENCFF603VRI	esophagus	chr1	68046822	68047803	0.68727727	Well Characterized
ENCFF644GYV	spleen	chr1	68046822	68047803	0.678723	Well Characterized
ENCFF663OPO	psoas muscle	chr1	68046822	68047803	0.680002436	Well Characterized
ENCFF703YFI	spleen	chr1	68046822	68047803	0.722452154	Well Characterized
ENCFF713FNB	lung	chr1	68046822	68047803	0.661857923	Well Characterized
ENCFF763XIL	ovary	chr1	68046822	68047803	0.897959214	Well Characterized
ENCFF881MWP	sigmoid colon	chr1	68046822	68047803	0.544690846	Well Characterized
ENCFF909KZA	stomach	chr1	68046822	68047803	0.638563684	Well Characterized
ENCFF924GLC	esophagus	chr1	68046822	68047803	0.746100897	Well Characterized
ENCFF964ESU	sigmoid colon	chr1	68046822	68047803	0.575483949	Well Characterized
ENCFF982PHK	spleen	chr1	68046822	68047803	0.624147306	Well Characterized
ENCFF002HXC	transverse colon	chr1	68049750	68051862	0.585296568	Well Characterized
ENCFF053FUK	testis	chr1	68049750	68051862	0.437590013	Well Characterized
ENCFF059FZP	esophagus muscularis mucosa	chr1	68049750	68051862	0.682824388	Well Characterized
ENCFF080ETP	right lobe of liver	chr1	68049750	68051862	0.444803783	Well Characterized
ENCFF124RNJ	tibial nerve	chr1	68049750	68051862	0.523723034	Well Characterized
ENCFF182DUG	esophagus squamous epithelium	chr1	68049750	68051862	0.641038548	Well Characterized
ENCFF186IPX	stomach	chr1	68049750	68051862	0.592300648	Well Characterized
ENCFF238STM	thyroid gland	chr1	68049750	68051862	0.652341356	Well Characterized
ENCFF318IKY	heart left ventricle	chr1	68049750	68051862	0.690840898	Well Characterized
ENCFF402FIK	tibial nerve	chr1	68049750	68051862	0.642328	Well Characterized
ENCFF448JRP	gastroesophageal sphincter	chr1	68049750	68051862	0.484511673	Well Characterized
ENCFF454NPL	ovary	chr1	68049750	68051862	0.527798466	Well Characterized
ENCFF509SPS	spleen	chr1	68049750	68051862	0.582409932	Well Characterized
ENCFF513ROZ	heart left ventricle	chr1	68049750	68051862	0.587055977	Well Characterized
ENCFF520YPF	lower leg skin	chr1	68049750	68051862	0.627864909	Well Characterized
ENCFF532PDE	upper lobe of left lung	chr1	68049750	68051862	0.449519795	Well Characterized
ENCFF537YTL	prostate gland	chr1	68049750	68051862	0.526338989	Well Characterized
ENCFF550JZN	gastroesophageal sphincter	chr1	68049750	68051862	0.628178571	Well Characterized
ENCFF556VBV	body of pancreas	chr1	68049750	68051862	0.415151068	Well Characterized
ENCFF586VVJ	stomach	chr1	68049750	68051862	0.590776943	Well Characterized
ENCFF603FFT	adrenal gland	chr1	68049750	68051862	0.573564388	Well Characterized
ENCFF649IEY	suprapubic skin	chr1	68049750	68051862	0.619098218	Well Characterized
ENCFF716SXG	ovary	chr1	68049750	68051862	0.531758341	Well Characterized
ENCFF749EMV	thyroid gland	chr1	68049750	68051862	0.578237337	Well Characterized
ENCFF821OMH	upper lobe of left lung	chr1	68049750	68051862	0.720791965	Well Characterized
ENCFF835CZU	body of pancreas	chr1	68049750	68051862	0.565524388	Well Characterized
ENCFF911ZIV	transverse colon	chr1	68049750	68051862	0.614126975	Well Characterized
ENCFF926RAG	testis	chr1	68049750	68051862	0.431600398	Well Characterized
ENCFF942KJO	adrenal gland	chr1	68049750	68051862	0.598843333	Well Characterized
ENCFF956ACC	spleen	chr1	68049750	68051862	0.606032693	Well Characterized
ENCFF978LIV	lower leg skin	chr1	68049750	68051862	0.574599466	Well Characterized
ENCFF988BSW	esophagus squamous epithelium	chr1	68049750	68051862	0.545326615	Well Characterized
ENCFF103RKF	small intestine	chr1	68049750	68051862	0.508233743	Well Characterized
ENCFF106PBJ	urinary bladder	chr1	68049750	68051862	0.610517545	Well Characterized
ENCFF116FSD	pancreas	chr1	68049750	68051862	0.416796295	Well Characterized
ENCFF118TEJ	lung	chr1	68049750	68051862	0.544915076	Well Characterized
ENCFF147BRA	stomach	chr1	68049750	68051862	0.453729294	Well Characterized
ENCFF164FKV	thymus	chr1	68049750	68051862	0.406696375	Well Characterized
ENCFF173JMJ	adipose tissue	chr1	68049750	68051862	0.491039429	Well Characterized
ENCFF185SFW	pancreas	chr1	68049750	68051862	0.476407985	Well Characterized
ENCFF236EBZ	psoas muscle	chr1	68049750	68051862	0.488940381	Well Characterized
ENCFF312XZH	small intestine	chr1	68049750	68051862	0.450311188	Well Characterized
ENCFF334FAC	aorta	chr1	68049750	68051862	0.481582521	Well Characterized
ENCFF341TLB	psoas muscle	chr1	68049750	68051862	0.52042058	Well Characterized
ENCFF471ZUS	heart left ventricle	chr1	68049750	68051862	0.524013696	Well Characterized
ENCFF501MTJ	heart left ventricle	chr1	68049750	68051862	0.558839068	Well Characterized
ENCFF515NMT	adrenal gland	chr1	68049750	68051862	0.529790951	Well Characterized
ENCFF526GLN	heart right ventricle	chr1	68049750	68051862	0.545440321	Well Characterized
ENCFF528JMA	adipose tissue	chr1	68049750	68051862	0.646113658	Well Characterized
ENCFF603VRI	esophagus	chr1	68049750	68051862	0.593827457	Well Characterized
ENCFF644GYV	spleen	chr1	68049750	68051862	0.547862517	Well Characterized
ENCFF663OPO	psoas muscle	chr1	68049750	68051862	0.523617916	Well Characterized
ENCFF703YFI	spleen	chr1	68049750	68051862	0.533078591	Well Characterized
ENCFF713FNB	lung	chr1	68049750	68051862	0.506387614	Well Characterized
ENCFF763XIL	ovary	chr1	68049750	68051862	0.5104165	Well Characterized
ENCFF881MWP	sigmoid colon	chr1	68049750	68051862	0.548534739	Well Characterized
ENCFF909KZA	stomach	chr1	68049750	68051862	0.550464049	Well Characterized
ENCFF924GLC	esophagus	chr1	68049750	68051862	0.527653784	Well Characterized
ENCFF964ESU	sigmoid colon	chr1	68049750	68051862	0.531342447	Well Characterized
ENCFF982PHK	spleen	chr1	68049750	68051862	0.530166039	Well Characterized
ENCFF002HXC	transverse colon	chr10	119818534	119819215	0.838164788	Well Characterized
ENCFF053FUK	testis	chr10	119818534	119819215	0.595110444	Well Characterized
ENCFF059FZP	esophagus muscularis mucosa	chr10	119818534	119819215	0.563730286	Well Characterized
ENCFF080ETP	right lobe of liver	chr10	119818534	119819215	0.59620897	Well Characterized
ENCFF124RNJ	tibial nerve	chr10	119818534	119819215	0.716420533	Well Characterized
ENCFF182DUG	esophagus squamous epithelium	chr10	119818534	119819215	0.78889908	Well Characterized
ENCFF186IPX	stomach	chr10	119818534	119819215	0.74952862	Well Characterized
ENCFF238STM	thyroid gland	chr10	119818534	119819215	0.84377202	Well Characterized
ENCFF318IKY	heart left ventricle	chr10	119818534	119819215	0.669655065	Well Characterized
ENCFF402FIK	tibial nerve	chr10	119818534	119819215	0.674216766	Well Characterized
ENCFF448JRP	gastroesophageal sphincter	chr10	119818534	119819215	0.380599444	Well Characterized
ENCFF454NPL	ovary	chr10	119818534	119819215	0.683987788	Well Characterized
ENCFF509SPS	spleen	chr10	119818534	119819215	0.555875673	Well Characterized
ENCFF513ROZ	heart left ventricle	chr10	119818534	119819215	0.768343306	Well Characterized
ENCFF520YPF	lower leg skin	chr10	119818534	119819215	0.827790833	Well Characterized
ENCFF532PDE	upper lobe of left lung	chr10	119818534	119819215	0.731507981	Well Characterized
ENCFF537YTL	prostate gland	chr10	119818534	119819215	0.483385635	Well Characterized
ENCFF550JZN	gastroesophageal sphincter	chr10	119818534	119819215	0.4613095	Well Characterized
ENCFF556VBV	body of pancreas	chr10	119818534	119819215	0.446620431	Well Characterized
ENCFF586VVJ	stomach	chr10	119818534	119819215	0.6529405	Well Characterized
ENCFF603FFT	adrenal gland	chr10	119818534	119819215	0.6092	Well Characterized
ENCFF649IEY	suprapubic skin	chr10	119818534	119819215	0.590095304	Well Characterized
ENCFF716SXG	ovary	chr10	119818534	119819215	0.573261481	Well Characterized
ENCFF749EMV	thyroid gland	chr10	119818534	119819215	0.715071643	Well Characterized
ENCFF821OMH	upper lobe of left lung	chr10	119818534	119819215	0.8202345	Well Characterized
ENCFF835CZU	body of pancreas	chr10	119818534	119819215	0.817081548	Well Characterized
ENCFF911ZIV	transverse colon	chr10	119818534	119819215	0.7161075	Well Characterized
ENCFF926RAG	testis	chr10	119818534	119819215	0.601803373	Well Characterized
ENCFF942KJO	adrenal gland	chr10	119818534	119819215	0.81410784	Well Characterized
ENCFF956ACC	spleen	chr10	119818534	119819215	0.815647132	Well Characterized
ENCFF978LIV	lower leg skin	chr10	119818534	119819215	0.583534627	Well Characterized
ENCFF988BSW	esophagus squamous epithelium	chr10	119818534	119819215	0.563523143	Well Characterized
ENCFF103RKF	small intestine	chr10	119818534	119819215	0.857727522	Well Characterized
ENCFF106PBJ	urinary bladder	chr10	119818534	119819215	0.4666666	Well Characterized
ENCFF116FSD	pancreas	chr10	119818534	119819215	0.644522923	Well Characterized
ENCFF118TEJ	lung	chr10	119818534	119819215	0.521509286	Well Characterized
ENCFF147BRA	stomach	chr10	119818534	119819215	0.582733063	Well Characterized
ENCFF164FKV	thymus	chr10	119818534	119819215	0.825925889	Well Characterized
ENCFF173JMJ	adipose tissue	chr10	119818534	119819215	0.555144327	Well Characterized
ENCFF185SFW	pancreas	chr10	119818534	119819215	0.746867438	Well Characterized
ENCFF236EBZ	psoas muscle	chr10	119818534	119819215	0.614282949	Well Characterized
ENCFF312XZH	small intestine	chr10	119818534	119819215	0.804298917	Well Characterized
ENCFF334FAC	aorta	chr10	119818534	119819215	0.313387357	Well Characterized
ENCFF341TLB	psoas muscle	chr10	119818534	119819215	0.622831769	Well Characterized
ENCFF471ZUS	heart left ventricle	chr10	119818534	119819215	0.574359	Well Characterized
ENCFF501MTJ	heart left ventricle	chr10	119818534	119819215	0.64695649	Well Characterized
ENCFF515NMT	adrenal gland	chr10	119818534	119819215	0.513445659	Well Characterized
ENCFF526GLN	heart right ventricle	chr10	119818534	119819215	0.5872374	Well Characterized
ENCFF528JMA	adipose tissue	chr10	119818534	119819215	0.60137259	Well Characterized
ENCFF603VRI	esophagus	chr10	119818534	119819215	0.655011875	Well Characterized
ENCFF644GYV	spleen	chr10	119818534	119819215	0.58155928	Well Characterized
ENCFF663OPO	psoas muscle	chr10	119818534	119819215	0.747500067	Well Characterized
ENCFF703YFI	spleen	chr10	119818534	119819215	0.682209808	Well Characterized
ENCFF713FNB	lung	chr10	119818534	119819215	0.649292904	Well Characterized
ENCFF763XIL	ovary	chr10	119818534	119819215	0.150793667	Well Characterized
ENCFF881MWP	sigmoid colon	chr10	119818534	119819215	0.892577404	Well Characterized
ENCFF909KZA	stomach	chr10	119818534	119819215	0.673319886	Well Characterized
ENCFF924GLC	esophagus	chr10	119818534	119819215	0.522620538	Well Characterized
ENCFF964ESU	sigmoid colon	chr10	119818534	119819215	0.659752904	Well Characterized
ENCFF982PHK	spleen	chr10	119818534	119819215	0.533427206	Well Characterized
ENCFF116FSD	pancreas	chr11	1997582	2003510	1	Well Characterized
ENCFF147BRA	stomach	chr11	1997582	2003510	0.4	Well Characterized
ENCFF341TLB	psoas muscle	chr11	1997582	2003510	1	Well Characterized
ENCFF501MTJ	heart left ventricle	chr11	1997582	2003510	0.833333	Well Characterized
ENCFF703YFI	spleen	chr11	1997582	2003510	1	Well Characterized
ENCFF881MWP	sigmoid colon	chr11	1997582	2003510	1	Well Characterized
ENCFF924GLC	esophagus	chr11	1997582	2003510	0.833333	Well Characterized
ENCFF964ESU	sigmoid colon	chr11	1997582	2003510	0.285714	Well Characterized
ENCFF002HXC	transverse colon	chr11	2132761	2133882	0.527520145	Well Characterized
ENCFF053FUK	testis	chr11	2132761	2133882	0.577592833	Well Characterized
ENCFF059FZP	esophagus muscularis mucosa	chr11	2132761	2133882	0.560848768	Well Characterized
ENCFF080ETP	right lobe of liver	chr11	2132761	2133882	0.4981624	Well Characterized
ENCFF124RNJ	tibial nerve	chr11	2132761	2133882	0.462139245	Well Characterized
ENCFF182DUG	esophagus squamous epithelium	chr11	2132761	2133882	0.5136273	Well Characterized
ENCFF186IPX	stomach	chr11	2132761	2133882	0.628171343	Well Characterized
ENCFF238STM	thyroid gland	chr11	2132761	2133882	0.464944233	Well Characterized
ENCFF318IKY	heart left ventricle	chr11	2132761	2133882	0.706977967	Well Characterized
ENCFF402FIK	tibial nerve	chr11	2132761	2133882	0.549647425	Well Characterized
ENCFF448JRP	gastroesophageal sphincter	chr11	2132761	2133882	0.3774486	Well Characterized
ENCFF454NPL	ovary	chr11	2132761	2133882	0.642628613	Well Characterized
ENCFF509SPS	spleen	chr11	2132761	2133882	0.634244	Well Characterized
ENCFF513ROZ	heart left ventricle	chr11	2132761	2133882	0.600651244	Well Characterized
ENCFF520YPF	lower leg skin	chr11	2132761	2133882	0.58247316	Well Characterized
ENCFF532PDE	upper lobe of left lung	chr11	2132761	2133882	0.508271889	Well Characterized
ENCFF537YTL	prostate gland	chr11	2132761	2133882	0.566345404	Well Characterized
ENCFF550JZN	gastroesophageal sphincter	chr11	2132761	2133882	0.2333333	Well Characterized
ENCFF556VBV	body of pancreas	chr11	2132761	2133882	0.389948	Well Characterized
ENCFF586VVJ	stomach	chr11	2132761	2133882	0.525089513	Well Characterized
ENCFF603FFT	adrenal gland	chr11	2132761	2133882	0.446694618	Well Characterized
ENCFF649IEY	suprapubic skin	chr11	2132761	2133882	0.566493118	Well Characterized
ENCFF716SXG	ovary	chr11	2132761	2133882	0.501898448	Well Characterized
ENCFF749EMV	thyroid gland	chr11	2132761	2133882	0.434818208	Well Characterized
ENCFF821OMH	upper lobe of left lung	chr11	2132761	2133882	0.595645054	Well Characterized
ENCFF835CZU	body of pancreas	chr11	2132761	2133882	0.583519821	Well Characterized
ENCFF911ZIV	transverse colon	chr11	2132761	2133882	0.476190333	Well Characterized
ENCFF926RAG	testis	chr11	2132761	2133882	0.648764475	Well Characterized
ENCFF942KJO	adrenal gland	chr11	2132761	2133882	0.523872682	Well Characterized
ENCFF956ACC	spleen	chr11	2132761	2133882	0.614821714	Well Characterized
ENCFF978LIV	lower leg skin	chr11	2132761	2133882	0.517536525	Well Characterized
ENCFF988BSW	esophagus squamous epithelium	chr11	2132761	2133882	0.628079944	Well Characterized
ENCFF103RKF	small intestine	chr11	2132761	2133882	0.560711661	Well Characterized
ENCFF106PBJ	urinary bladder	chr11	2132761	2133882	0.2	Well Characterized
ENCFF116FSD	pancreas	chr11	2132761	2133882	0.377893087	Well Characterized
ENCFF118TEJ	lung	chr11	2132761	2133882	0.58038213	Well Characterized
ENCFF147BRA	stomach	chr11	2132761	2133882	0.504872164	Well Characterized
ENCFF164FKV	thymus	chr11	2132761	2133882	0.6	Well Characterized
ENCFF173JMJ	adipose tissue	chr11	2132761	2133882	0.37596583	Well Characterized
ENCFF185SFW	pancreas	chr11	2132761	2133882	0.457307034	Well Characterized
ENCFF236EBZ	psoas muscle	chr11	2132761	2133882	0.648424339	Well Characterized
ENCFF312XZH	small intestine	chr11	2132761	2133882	0.680085345	Well Characterized
ENCFF334FAC	aorta	chr11	2132761	2133882	0.545379786	Well Characterized
ENCFF341TLB	psoas muscle	chr11	2132761	2133882	0.555326444	Well Characterized
ENCFF471ZUS	heart left ventricle	chr11	2132761	2133882	0.444322231	Well Characterized
ENCFF501MTJ	heart left ventricle	chr11	2132761	2133882	0.607269873	Well Characterized
ENCFF515NMT	adrenal gland	chr11	2132761	2133882	0.466702887	Well Characterized
ENCFF526GLN	heart right ventricle	chr11	2132761	2133882	0.493708902	Well Characterized
ENCFF528JMA	adipose tissue	chr11	2132761	2133882	0.650974867	Well Characterized
ENCFF603VRI	esophagus	chr11	2132761	2133882	0.493253921	Well Characterized
ENCFF644GYV	spleen	chr11	2132761	2133882	0.591264222	Well Characterized
ENCFF663OPO	psoas muscle	chr11	2132761	2133882	0.669708963	Well Characterized
ENCFF703YFI	spleen	chr11	2132761	2133882	0.566035349	Well Characterized
ENCFF713FNB	lung	chr11	2132761	2133882	0.593584825	Well Characterized
ENCFF763XIL	ovary	chr11	2132761	2133882	0.333333	Well Characterized
ENCFF881MWP	sigmoid colon	chr11	2132761	2133882	0.550489524	Well Characterized
ENCFF909KZA	stomach	chr11	2132761	2133882	0.630820887	Well Characterized
ENCFF924GLC	esophagus	chr11	2132761	2133882	0.501722333	Well Characterized
ENCFF964ESU	sigmoid colon	chr11	2132761	2133882	0.581007048	Well Characterized
ENCFF982PHK	spleen	chr11	2132761	2133882	0.553292643	Well Characterized
ENCFF002HXC	transverse colon	chr11	2147103	2148538	0.4693325	Well Characterized
ENCFF053FUK	testis	chr11	2147103	2148538	0.742493182	Well Characterized
ENCFF059FZP	esophagus muscularis mucosa	chr11	2147103	2148538	0.457048045	Well Characterized
ENCFF080ETP	right lobe of liver	chr11	2147103	2148538	0.571062231	Well Characterized
ENCFF124RNJ	tibial nerve	chr11	2147103	2148538	0.453261156	Well Characterized
ENCFF182DUG	esophagus squamous epithelium	chr11	2147103	2148538	0.268584667	Well Characterized
ENCFF186IPX	stomach	chr11	2147103	2148538	0.444102345	Well Characterized
ENCFF238STM	thyroid gland	chr11	2147103	2148538	0.358900991	Well Characterized
ENCFF318IKY	heart left ventricle	chr11	2147103	2148538	0.520120594	Well Characterized
ENCFF402FIK	tibial nerve	chr11	2147103	2148538	0.546991235	Well Characterized
ENCFF448JRP	gastroesophageal sphincter	chr11	2147103	2148538	0.6011905	Well Characterized
ENCFF454NPL	ovary	chr11	2147103	2148538	0.614818818	Well Characterized
ENCFF509SPS	spleen	chr11	2147103	2148538	0.54833771	Well Characterized
ENCFF513ROZ	heart left ventricle	chr11	2147103	2148538	0.573512677	Well Characterized
ENCFF520YPF	lower leg skin	chr11	2147103	2148538	0.269834532	Well Characterized
ENCFF532PDE	upper lobe of left lung	chr11	2147103	2148538	0.500494233	Well Characterized
ENCFF537YTL	prostate gland	chr11	2147103	2148538	0.523656557	Well Characterized
ENCFF550JZN	gastroesophageal sphincter	chr11	2147103	2148538	0.9	Well Characterized
ENCFF556VBV	body of pancreas	chr11	2147103	2148538	0.397886215	Well Characterized
ENCFF586VVJ	stomach	chr11	2147103	2148538	0.477937052	Well Characterized
ENCFF603FFT	adrenal gland	chr11	2147103	2148538	0.546230357	Well Characterized
ENCFF649IEY	suprapubic skin	chr11	2147103	2148538	0.470005458	Well Characterized
ENCFF716SXG	ovary	chr11	2147103	2148538	0.569546545	Well Characterized
ENCFF749EMV	thyroid gland	chr11	2147103	2148538	0.39665052	Well Characterized
ENCFF821OMH	upper lobe of left lung	chr11	2147103	2148538	0.529294037	Well Characterized
ENCFF835CZU	body of pancreas	chr11	2147103	2148538	0.266883088	Well Characterized
ENCFF911ZIV	transverse colon	chr11	2147103	2148538	0.8	Well Characterized
ENCFF926RAG	testis	chr11	2147103	2148538	0.696405879	Well Characterized
ENCFF942KJO	adrenal gland	chr11	2147103	2148538	0.503971435	Well Characterized
ENCFF956ACC	spleen	chr11	2147103	2148538	0.521130633	Well Characterized
ENCFF978LIV	lower leg skin	chr11	2147103	2148538	0.413323207	Well Characterized
ENCFF988BSW	esophagus squamous epithelium	chr11	2147103	2148538	0.4945456	Well Characterized
ENCFF103RKF	small intestine	chr11	2147103	2148538	0.358712136	Well Characterized
ENCFF106PBJ	urinary bladder	chr11	2147103	2148538	0.45833325	Well Characterized
ENCFF116FSD	pancreas	chr11	2147103	2148538	0.341881106	Well Characterized
ENCFF118TEJ	lung	chr11	2147103	2148538	0.536763695	Well Characterized
ENCFF147BRA	stomach	chr11	2147103	2148538	0.46004125	Well Characterized
ENCFF164FKV	thymus	chr11	2147103	2148538	0.8	Well Characterized
ENCFF173JMJ	adipose tissue	chr11	2147103	2148538	0.523104074	Well Characterized
ENCFF185SFW	pancreas	chr11	2147103	2148538	0.41774028	Well Characterized
ENCFF236EBZ	psoas muscle	chr11	2147103	2148538	0.62988085	Well Characterized
ENCFF312XZH	small intestine	chr11	2147103	2148538	0.35640875	Well Characterized
ENCFF334FAC	aorta	chr11	2147103	2148538	0.643412733	Well Characterized
ENCFF341TLB	psoas muscle	chr11	2147103	2148538	0.621902219	Well Characterized
ENCFF471ZUS	heart left ventricle	chr11	2147103	2148538	0.450705444	Well Characterized
ENCFF501MTJ	heart left ventricle	chr11	2147103	2148538	0.530810576	Well Characterized
ENCFF515NMT	adrenal gland	chr11	2147103	2148538	0.55624769	Well Characterized
ENCFF526GLN	heart right ventricle	chr11	2147103	2148538	0.384139773	Well Characterized
ENCFF528JMA	adipose tissue	chr11	2147103	2148538	0.541437769	Well Characterized
ENCFF603VRI	esophagus	chr11	2147103	2148538	0.47927704	Well Characterized
ENCFF644GYV	spleen	chr11	2147103	2148538	0.412509039	Well Characterized
ENCFF663OPO	psoas muscle	chr11	2147103	2148538	0.699206417	Well Characterized
ENCFF703YFI	spleen	chr11	2147103	2148538	0.46629203	Well Characterized
ENCFF713FNB	lung	chr11	2147103	2148538	0.460087706	Well Characterized
ENCFF763XIL	ovary	chr11	2147103	2148538	0.3857142	Well Characterized
ENCFF881MWP	sigmoid colon	chr11	2147103	2148538	0.45918697	Well Characterized
ENCFF909KZA	stomach	chr11	2147103	2148538	0.50113216	Well Characterized
ENCFF924GLC	esophagus	chr11	2147103	2148538	0.361072656	Well Characterized
ENCFF964ESU	sigmoid colon	chr11	2147103	2148538	0.549984091	Well Characterized
ENCFF982PHK	spleen	chr11	2147103	2148538	0.497708387	Well Characterized
ENCFF002HXC	transverse colon	chr11	2698718	2701029	0.59081823	Well Characterized
ENCFF053FUK	testis	chr11	2698718	2701029	0.458347198	Well Characterized
ENCFF059FZP	esophagus muscularis mucosa	chr11	2698718	2701029	0.703050013	Well Characterized
ENCFF080ETP	right lobe of liver	chr11	2698718	2701029	0.497549059	Well Characterized
ENCFF124RNJ	tibial nerve	chr11	2698718	2701029	0.549207788	Well Characterized
ENCFF182DUG	esophagus squamous epithelium	chr11	2698718	2701029	0.477588794	Well Characterized
ENCFF186IPX	stomach	chr11	2698718	2701029	0.625682919	Well Characterized
ENCFF238STM	thyroid gland	chr11	2698718	2701029	0.706313433	Well Characterized
ENCFF318IKY	heart left ventricle	chr11	2698718	2701029	0.636578617	Well Characterized
ENCFF402FIK	tibial nerve	chr11	2698718	2701029	0.599930444	Well Characterized
ENCFF448JRP	gastroesophageal sphincter	chr11	2698718	2701029	0.672619	Well Characterized
ENCFF454NPL	ovary	chr11	2698718	2701029	0.633487914	Well Characterized
ENCFF509SPS	spleen	chr11	2698718	2701029	0.657612938	Well Characterized
ENCFF513ROZ	heart left ventricle	chr11	2698718	2701029	0.701921573	Well Characterized
ENCFF520YPF	lower leg skin	chr11	2698718	2701029	0.729312356	Well Characterized
ENCFF532PDE	upper lobe of left lung	chr11	2698718	2701029	0.564230719	Well Characterized
ENCFF537YTL	prostate gland	chr11	2698718	2701029	0.504922192	Well Characterized
ENCFF550JZN	gastroesophageal sphincter	chr11	2698718	2701029	0.290964538	Well Characterized
ENCFF556VBV	body of pancreas	chr11	2698718	2701029	0.517090581	Well Characterized
ENCFF586VVJ	stomach	chr11	2698718	2701029	0.595002701	Well Characterized
ENCFF603FFT	adrenal gland	chr11	2698718	2701029	0.686187731	Well Characterized
ENCFF649IEY	suprapubic skin	chr11	2698718	2701029	0.701383437	Well Characterized
ENCFF716SXG	ovary	chr11	2698718	2701029	0.68250433	Well Characterized
ENCFF749EMV	thyroid gland	chr11	2698718	2701029	0.700484295	Well Characterized
ENCFF821OMH	upper lobe of left lung	chr11	2698718	2701029	0.663682127	Well Characterized
ENCFF835CZU	body of pancreas	chr11	2698718	2701029	0.574069268	Well Characterized
ENCFF911ZIV	transverse colon	chr11	2698718	2701029	0.65833325	Well Characterized
ENCFF926RAG	testis	chr11	2698718	2701029	0.600806842	Well Characterized
ENCFF942KJO	adrenal gland	chr11	2698718	2701029	0.622090971	Well Characterized
ENCFF956ACC	spleen	chr11	2698718	2701029	0.56363717	Well Characterized
ENCFF978LIV	lower leg skin	chr11	2698718	2701029	0.654689116	Well Characterized
ENCFF988BSW	esophagus squamous epithelium	chr11	2698718	2701029	0.74385386	Well Characterized
ENCFF103RKF	small intestine	chr11	2698718	2701029	0.448827049	Well Characterized
ENCFF106PBJ	urinary bladder	chr11	2698718	2701029	0.333597833	Well Characterized
ENCFF116FSD	pancreas	chr11	2698718	2701029	0.495587763	Well Characterized
ENCFF118TEJ	lung	chr11	2698718	2701029	0.531648081	Well Characterized
ENCFF147BRA	stomach	chr11	2698718	2701029	0.468417745	Well Characterized
ENCFF164FKV	thymus	chr11	2698718	2701029	0.53373025	Well Characterized
ENCFF173JMJ	adipose tissue	chr11	2698718	2701029	0.53092973	Well Characterized
ENCFF185SFW	pancreas	chr11	2698718	2701029	0.535376578	Well Characterized
ENCFF236EBZ	psoas muscle	chr11	2698718	2701029	0.59958503	Well Characterized
ENCFF312XZH	small intestine	chr11	2698718	2701029	0.428412738	Well Characterized
ENCFF334FAC	aorta	chr11	2698718	2701029	0.572951157	Well Characterized
ENCFF341TLB	psoas muscle	chr11	2698718	2701029	0.487199896	Well Characterized
ENCFF471ZUS	heart left ventricle	chr11	2698718	2701029	0.402523118	Well Characterized
ENCFF501MTJ	heart left ventricle	chr11	2698718	2701029	0.495042944	Well Characterized
ENCFF515NMT	adrenal gland	chr11	2698718	2701029	0.44043648	Well Characterized
ENCFF526GLN	heart right ventricle	chr11	2698718	2701029	0.445497798	Well Characterized
ENCFF528JMA	adipose tissue	chr11	2698718	2701029	0.542250766	Well Characterized
ENCFF603VRI	esophagus	chr11	2698718	2701029	0.509063178	Well Characterized
ENCFF644GYV	spleen	chr11	2698718	2701029	0.390924337	Well Characterized
ENCFF663OPO	psoas muscle	chr11	2698718	2701029	0.468673448	Well Characterized
ENCFF703YFI	spleen	chr11	2698718	2701029	0.506717333	Well Characterized
ENCFF713FNB	lung	chr11	2698718	2701029	0.543962786	Well Characterized
ENCFF763XIL	ovary	chr11	2698718	2701029	0.495238167	Well Characterized
ENCFF881MWP	sigmoid colon	chr11	2698718	2701029	0.447227182	Well Characterized
ENCFF909KZA	stomach	chr11	2698718	2701029	0.49906283	Well Characterized
ENCFF924GLC	esophagus	chr11	2698718	2701029	0.468312083	Well Characterized
ENCFF964ESU	sigmoid colon	chr11	2698718	2701029	0.525506089	Well Characterized
ENCFF982PHK	spleen	chr11	2698718	2701029	0.436436606	Well Characterized
ENCFF002HXC	transverse colon	chr11	7088843	7089383	0.953537058	Well Characterized
ENCFF053FUK	testis	chr11	7088843	7089383	0.668550419	Well Characterized
ENCFF059FZP	esophagus muscularis mucosa	chr11	7088843	7089383	0.665993677	Well Characterized
ENCFF080ETP	right lobe of liver	chr11	7088843	7089383	0.8011905	Well Characterized
ENCFF124RNJ	tibial nerve	chr11	7088843	7089383	0.727105759	Well Characterized
ENCFF182DUG	esophagus squamous epithelium	chr11	7088843	7089383	0.596230333	Well Characterized
ENCFF186IPX	stomach	chr11	7088843	7089383	0.854597222	Well Characterized
ENCFF238STM	thyroid gland	chr11	7088843	7089383	0.854898451	Well Characterized
ENCFF318IKY	heart left ventricle	chr11	7088843	7089383	0.770135269	Well Characterized
ENCFF402FIK	tibial nerve	chr11	7088843	7089383	0.800040906	Well Characterized
ENCFF448JRP	gastroesophageal sphincter	chr11	7088843	7089383	0.739937	Well Characterized
ENCFF454NPL	ovary	chr11	7088843	7089383	0.686070704	Well Characterized
ENCFF509SPS	spleen	chr11	7088843	7089383	0.840551148	Well Characterized
ENCFF513ROZ	heart left ventricle	chr11	7088843	7089383	0.62294294	Well Characterized
ENCFF520YPF	lower leg skin	chr11	7088843	7089383	0.803963574	Well Characterized
ENCFF532PDE	upper lobe of left lung	chr11	7088843	7089383	0.822097981	Well Characterized
ENCFF537YTL	prostate gland	chr11	7088843	7089383	0.838048759	Well Characterized
ENCFF550JZN	gastroesophageal sphincter	chr11	7088843	7089383	0.62	Well Characterized
ENCFF556VBV	body of pancreas	chr11	7088843	7089383	0.719756648	Well Characterized
ENCFF586VVJ	stomach	chr11	7088843	7089383	0.488319	Well Characterized
ENCFF603FFT	adrenal gland	chr11	7088843	7089383	0.864153269	Well Characterized
ENCFF649IEY	suprapubic skin	chr11	7088843	7089383	0.78029041	Well Characterized
ENCFF716SXG	ovary	chr11	7088843	7089383	0.839112796	Well Characterized
ENCFF749EMV	thyroid gland	chr11	7088843	7089383	0.811223146	Well Characterized
ENCFF821OMH	upper lobe of left lung	chr11	7088843	7089383	0.842292788	Well Characterized
ENCFF835CZU	body of pancreas	chr11	7088843	7089383	0.716579922	Well Characterized
ENCFF911ZIV	transverse colon	chr11	7088843	7089383	0.9375	Well Characterized
ENCFF926RAG	testis	chr11	7088843	7089383	0.730877759	Well Characterized
ENCFF942KJO	adrenal gland	chr11	7088843	7089383	0.831956731	Well Characterized
ENCFF956ACC	spleen	chr11	7088843	7089383	0.931051296	Well Characterized
ENCFF978LIV	lower leg skin	chr11	7088843	7089383	0.62556434	Well Characterized
ENCFF988BSW	esophagus squamous epithelium	chr11	7088843	7089383	0.77121225	Well Characterized
ENCFF103RKF	small intestine	chr11	7088843	7089383	0.810217242	Well Characterized
ENCFF116FSD	pancreas	chr11	7088843	7089383	0.47117563	Well Characterized
ENCFF118TEJ	lung	chr11	7088843	7089383	0.56468549	Well Characterized
ENCFF147BRA	stomach	chr11	7088843	7089383	0.702564237	Well Characterized
ENCFF164FKV	thymus	chr11	7088843	7089383	1	Well Characterized
ENCFF173JMJ	adipose tissue	chr11	7088843	7089383	0.511318049	Well Characterized
ENCFF185SFW	pancreas	chr11	7088843	7089383	0.724197957	Well Characterized
ENCFF236EBZ	psoas muscle	chr11	7088843	7089383	0.649546571	Well Characterized
ENCFF312XZH	small intestine	chr11	7088843	7089383	0.804004375	Well Characterized
ENCFF334FAC	aorta	chr11	7088843	7089383	0.7216028	Well Characterized
ENCFF341TLB	psoas muscle	chr11	7088843	7089383	0.642505037	Well Characterized
ENCFF471ZUS	heart left ventricle	chr11	7088843	7089383	0.658975263	Well Characterized
ENCFF501MTJ	heart left ventricle	chr11	7088843	7089383	0.583966241	Well Characterized
ENCFF515NMT	adrenal gland	chr11	7088843	7089383	0.760614533	Well Characterized
ENCFF526GLN	heart right ventricle	chr11	7088843	7089383	0.544329217	Well Characterized
ENCFF528JMA	adipose tissue	chr11	7088843	7089383	0.703840881	Well Characterized
ENCFF603VRI	esophagus	chr11	7088843	7089383	0.613029264	Well Characterized
ENCFF644GYV	spleen	chr11	7088843	7089383	0.833702971	Well Characterized
ENCFF663OPO	psoas muscle	chr11	7088843	7089383	0.72693656	Well Characterized
ENCFF703YFI	spleen	chr11	7088843	7089383	0.68332363	Well Characterized
ENCFF713FNB	lung	chr11	7088843	7089383	0.701866913	Well Characterized
ENCFF763XIL	ovary	chr11	7088843	7089383	0.8	Well Characterized
ENCFF881MWP	sigmoid colon	chr11	7088843	7089383	0.807834352	Well Characterized
ENCFF909KZA	stomach	chr11	7088843	7089383	0.72903932	Well Characterized
ENCFF924GLC	esophagus	chr11	7088843	7089383	0.679192593	Well Characterized
ENCFF964ESU	sigmoid colon	chr11	7088843	7089383	0.675485426	Well Characterized
ENCFF982PHK	spleen	chr11	7088843	7089383	0.618973511	Well Characterized
ENCFF002HXC	transverse colon	chr13	48318205	48321627	0.782865106	Well Characterized
ENCFF053FUK	testis	chr13	48318205	48321627	0.580555044	Well Characterized
ENCFF059FZP	esophagus muscularis mucosa	chr13	48318205	48321627	0.753641656	Well Characterized
ENCFF080ETP	right lobe of liver	chr13	48318205	48321627	0.570771849	Well Characterized
ENCFF124RNJ	tibial nerve	chr13	48318205	48321627	0.781867503	Well Characterized
ENCFF182DUG	esophagus squamous epithelium	chr13	48318205	48321627	0.784785786	Well Characterized
ENCFF186IPX	stomach	chr13	48318205	48321627	0.675707979	Well Characterized
ENCFF238STM	thyroid gland	chr13	48318205	48321627	0.729759439	Well Characterized
ENCFF318IKY	heart left ventricle	chr13	48318205	48321627	0.804217927	Well Characterized
ENCFF402FIK	tibial nerve	chr13	48318205	48321627	0.756486165	Well Characterized
ENCFF448JRP	gastroesophageal sphincter	chr13	48318205	48321627	0.706307798	Well Characterized
ENCFF454NPL	ovary	chr13	48318205	48321627	0.748027635	Well Characterized
ENCFF509SPS	spleen	chr13	48318205	48321627	0.802744946	Well Characterized
ENCFF513ROZ	heart left ventricle	chr13	48318205	48321627	0.806680874	Well Characterized
ENCFF520YPF	lower leg skin	chr13	48318205	48321627	0.741155708	Well Characterized
ENCFF532PDE	upper lobe of left lung	chr13	48318205	48321627	0.707646274	Well Characterized
ENCFF537YTL	prostate gland	chr13	48318205	48321627	0.773340136	Well Characterized
ENCFF550JZN	gastroesophageal sphincter	chr13	48318205	48321627	0.82228568	Well Characterized
ENCFF556VBV	body of pancreas	chr13	48318205	48321627	0.58265658	Well Characterized
ENCFF586VVJ	stomach	chr13	48318205	48321627	0.695719821	Well Characterized
ENCFF603FFT	adrenal gland	chr13	48318205	48321627	0.785335505	Well Characterized
ENCFF649IEY	suprapubic skin	chr13	48318205	48321627	0.706776871	Well Characterized
ENCFF716SXG	ovary	chr13	48318205	48321627	0.699706964	Well Characterized
ENCFF749EMV	thyroid gland	chr13	48318205	48321627	0.775245229	Well Characterized
ENCFF821OMH	upper lobe of left lung	chr13	48318205	48321627	0.819010007	Well Characterized
ENCFF835CZU	body of pancreas	chr13	48318205	48321627	0.72994553	Well Characterized
ENCFF911ZIV	transverse colon	chr13	48318205	48321627	0.748025262	Well Characterized
ENCFF926RAG	testis	chr13	48318205	48321627	0.609582995	Well Characterized
ENCFF942KJO	adrenal gland	chr13	48318205	48321627	0.748008439	Well Characterized
ENCFF956ACC	spleen	chr13	48318205	48321627	0.720732582	Well Characterized
ENCFF978LIV	lower leg skin	chr13	48318205	48321627	0.626729743	Well Characterized
ENCFF988BSW	esophagus squamous epithelium	chr13	48318205	48321627	0.830986121	Well Characterized
ENCFF103RKF	small intestine	chr13	48318205	48321627	0.598702887	Well Characterized
ENCFF106PBJ	urinary bladder	chr13	48318205	48321627	0.516246412	Well Characterized
ENCFF116FSD	pancreas	chr13	48318205	48321627	0.691694046	Well Characterized
ENCFF118TEJ	lung	chr13	48318205	48321627	0.625895634	Well Characterized
ENCFF147BRA	stomach	chr13	48318205	48321627	0.58188688	Well Characterized
ENCFF164FKV	thymus	chr13	48318205	48321627	0.476785667	Well Characterized
ENCFF173JMJ	adipose tissue	chr13	48318205	48321627	0.73547892	Well Characterized
ENCFF185SFW	pancreas	chr13	48318205	48321627	0.724077586	Well Characterized
ENCFF236EBZ	psoas muscle	chr13	48318205	48321627	0.803439963	Well Characterized
ENCFF312XZH	small intestine	chr13	48318205	48321627	0.584972243	Well Characterized
ENCFF334FAC	aorta	chr13	48318205	48321627	0.649307073	Well Characterized
ENCFF341TLB	psoas muscle	chr13	48318205	48321627	0.757731815	Well Characterized
ENCFF471ZUS	heart left ventricle	chr13	48318205	48321627	0.68907339	Well Characterized
ENCFF501MTJ	heart left ventricle	chr13	48318205	48321627	0.770903944	Well Characterized
ENCFF515NMT	adrenal gland	chr13	48318205	48321627	0.720648211	Well Characterized
ENCFF526GLN	heart right ventricle	chr13	48318205	48321627	0.721832542	Well Characterized
ENCFF528JMA	adipose tissue	chr13	48318205	48321627	0.71138292	Well Characterized
ENCFF603VRI	esophagus	chr13	48318205	48321627	0.693655909	Well Characterized
ENCFF644GYV	spleen	chr13	48318205	48321627	0.670583106	Well Characterized
ENCFF663OPO	psoas muscle	chr13	48318205	48321627	0.790963201	Well Characterized
ENCFF703YFI	spleen	chr13	48318205	48321627	0.649016482	Well Characterized
ENCFF713FNB	lung	chr13	48318205	48321627	0.696768297	Well Characterized
ENCFF763XIL	ovary	chr13	48318205	48321627	0.652380964	Well Characterized
ENCFF881MWP	sigmoid colon	chr13	48318205	48321627	0.584335944	Well Characterized
ENCFF909KZA	stomach	chr13	48318205	48321627	0.603829511	Well Characterized
ENCFF924GLC	esophagus	chr13	48318205	48321627	0.763508477	Well Characterized
ENCFF964ESU	sigmoid colon	chr13	48318205	48321627	0.620679687	Well Characterized
ENCFF982PHK	spleen	chr13	48318205	48321627	0.633528203	Well Characterized
ENCFF002HXC	transverse colon	chr13	60267520	60269245	0.550907081	Well Characterized
ENCFF053FUK	testis	chr13	60267520	60269245	0.348569315	Well Characterized
ENCFF059FZP	esophagus muscularis mucosa	chr13	60267520	60269245	0.601524771	Well Characterized
ENCFF080ETP	right lobe of liver	chr13	60267520	60269245	0.531640797	Well Characterized
ENCFF124RNJ	tibial nerve	chr13	60267520	60269245	0.670411639	Well Characterized
ENCFF182DUG	esophagus squamous epithelium	chr13	60267520	60269245	0.510036857	Well Characterized
ENCFF186IPX	stomach	chr13	60267520	60269245	0.581106081	Well Characterized
ENCFF238STM	thyroid gland	chr13	60267520	60269245	0.605002815	Well Characterized
ENCFF318IKY	heart left ventricle	chr13	60267520	60269245	0.576972	Well Characterized
ENCFF402FIK	tibial nerve	chr13	60267520	60269245	0.577349514	Well Characterized
ENCFF448JRP	gastroesophageal sphincter	chr13	60267520	60269245	0.59959658	Well Characterized
ENCFF454NPL	ovary	chr13	60267520	60269245	0.633269405	Well Characterized
ENCFF509SPS	spleen	chr13	60267520	60269245	0.595968176	Well Characterized
ENCFF513ROZ	heart left ventricle	chr13	60267520	60269245	0.583204514	Well Characterized
ENCFF520YPF	lower leg skin	chr13	60267520	60269245	0.560103811	Well Characterized
ENCFF532PDE	upper lobe of left lung	chr13	60267520	60269245	0.596495514	Well Characterized
ENCFF537YTL	prostate gland	chr13	60267520	60269245	0.378963043	Well Characterized
ENCFF550JZN	gastroesophageal sphincter	chr13	60267520	60269245	0.728804882	Well Characterized
ENCFF556VBV	body of pancreas	chr13	60267520	60269245	0.487300135	Well Characterized
ENCFF586VVJ	stomach	chr13	60267520	60269245	0.642780757	Well Characterized
ENCFF603FFT	adrenal gland	chr13	60267520	60269245	0.571213343	Well Characterized
ENCFF649IEY	suprapubic skin	chr13	60267520	60269245	0.452064568	Well Characterized
ENCFF716SXG	ovary	chr13	60267520	60269245	0.714572541	Well Characterized
ENCFF749EMV	thyroid gland	chr13	60267520	60269245	0.596962351	Well Characterized
ENCFF821OMH	upper lobe of left lung	chr13	60267520	60269245	0.731161903	Well Characterized
ENCFF835CZU	body of pancreas	chr13	60267520	60269245	0.448273611	Well Characterized
ENCFF911ZIV	transverse colon	chr13	60267520	60269245	0.516192619	Well Characterized
ENCFF926RAG	testis	chr13	60267520	60269245	0.395457811	Well Characterized
ENCFF942KJO	adrenal gland	chr13	60267520	60269245	0.726023571	Well Characterized
ENCFF956ACC	spleen	chr13	60267520	60269245	0.649863324	Well Characterized
ENCFF978LIV	lower leg skin	chr13	60267520	60269245	0.543755108	Well Characterized
ENCFF988BSW	esophagus squamous epithelium	chr13	60267520	60269245	0.571277188	Well Characterized
ENCFF103RKF	small intestine	chr13	60267520	60269245	0.445568237	Well Characterized
ENCFF106PBJ	urinary bladder	chr13	60267520	60269245	0.537500125	Well Characterized
ENCFF116FSD	pancreas	chr13	60267520	60269245	0.475272297	Well Characterized
ENCFF118TEJ	lung	chr13	60267520	60269245	0.463766938	Well Characterized
ENCFF147BRA	stomach	chr13	60267520	60269245	0.423311346	Well Characterized
ENCFF164FKV	thymus	chr13	60267520	60269245	0.533333333	Well Characterized
ENCFF173JMJ	adipose tissue	chr13	60267520	60269245	0.479846865	Well Characterized
ENCFF185SFW	pancreas	chr13	60267520	60269245	0.475719088	Well Characterized
ENCFF236EBZ	psoas muscle	chr13	60267520	60269245	0.398841121	Well Characterized
ENCFF312XZH	small intestine	chr13	60267520	60269245	0.460207035	Well Characterized
ENCFF334FAC	aorta	chr13	60267520	60269245	0.490398152	Well Characterized
ENCFF341TLB	psoas muscle	chr13	60267520	60269245	0.473730951	Well Characterized
ENCFF471ZUS	heart left ventricle	chr13	60267520	60269245	0.560261552	Well Characterized
ENCFF501MTJ	heart left ventricle	chr13	60267520	60269245	0.574783784	Well Characterized
ENCFF515NMT	adrenal gland	chr13	60267520	60269245	0.484643811	Well Characterized
ENCFF526GLN	heart right ventricle	chr13	60267520	60269245	0.507699486	Well Characterized
ENCFF528JMA	adipose tissue	chr13	60267520	60269245	0.478871622	Well Characterized
ENCFF603VRI	esophagus	chr13	60267520	60269245	0.408122432	Well Characterized
ENCFF644GYV	spleen	chr13	60267520	60269245	0.52297173	Well Characterized
ENCFF663OPO	psoas muscle	chr13	60267520	60269245	0.447751857	Well Characterized
ENCFF703YFI	spleen	chr13	60267520	60269245	0.514954468	Well Characterized
ENCFF713FNB	lung	chr13	60267520	60269245	0.468565297	Well Characterized
ENCFF763XIL	ovary	chr13	60267520	60269245	0.522315529	Well Characterized
ENCFF881MWP	sigmoid colon	chr13	60267520	60269245	0.344787489	Well Characterized
ENCFF909KZA	stomach	chr13	60267520	60269245	0.458618135	Well Characterized
ENCFF924GLC	esophagus	chr13	60267520	60269245	0.506183135	Well Characterized
ENCFF964ESU	sigmoid colon	chr13	60267520	60269245	0.449158486	Well Characterized
ENCFF982PHK	spleen	chr13	60267520	60269245	0.507760081	Well Characterized
ENCFF002HXC	transverse colon	chr14	100726514	100726577	0.594954714	Well Characterized
ENCFF053FUK	testis	chr14	100726514	100726577	0.206122429	Well Characterized
ENCFF059FZP	esophagus muscularis mucosa	chr14	100726514	100726577	0.715724	Well Characterized
ENCFF080ETP	right lobe of liver	chr14	100726514	100726577	0.2	Well Characterized
ENCFF124RNJ	tibial nerve	chr14	100726514	100726577	0.406695571	Well Characterized
ENCFF182DUG	esophagus squamous epithelium	chr14	100726514	100726577	0.458503429	Well Characterized
ENCFF186IPX	stomach	chr14	100726514	100726577	0.506277157	Well Characterized
ENCFF238STM	thyroid gland	chr14	100726514	100726577	0.071978	Well Characterized
ENCFF318IKY	heart left ventricle	chr14	100726514	100726577	0.345717286	Well Characterized
ENCFF402FIK	tibial nerve	chr14	100726514	100726577	0.276360429	Well Characterized
ENCFF454NPL	ovary	chr14	100726514	100726577	0.145238143	Well Characterized
ENCFF509SPS	spleen	chr14	100726514	100726577	0.559183714	Well Characterized
ENCFF513ROZ	heart left ventricle	chr14	100726514	100726577	0.212554	Well Characterized
ENCFF520YPF	lower leg skin	chr14	100726514	100726577	0.442331286	Well Characterized
ENCFF532PDE	upper lobe of left lung	chr14	100726514	100726577	0.434601	Well Characterized
ENCFF537YTL	prostate gland	chr14	100726514	100726577	0.352494286	Well Characterized
ENCFF550JZN	gastroesophageal sphincter	chr14	100726514	100726577	0.208333286	Well Characterized
ENCFF556VBV	body of pancreas	chr14	100726514	100726577	0.226938571	Well Characterized
ENCFF586VVJ	stomach	chr14	100726514	100726577	0.466991286	Well Characterized
ENCFF603FFT	adrenal gland	chr14	100726514	100726577	0.183333333	Well Characterized
ENCFF649IEY	suprapubic skin	chr14	100726514	100726577	0.591553286	Well Characterized
ENCFF716SXG	ovary	chr14	100726514	100726577	0.217153729	Well Characterized
ENCFF821OMH	upper lobe of left lung	chr14	100726514	100726577	0.5	Well Characterized
ENCFF835CZU	body of pancreas	chr14	100726514	100726577	0.266666667	Well Characterized
ENCFF911ZIV	transverse colon	chr14	100726514	100726577	0.4	Well Characterized
ENCFF926RAG	testis	chr14	100726514	100726577	0.186682857	Well Characterized
ENCFF942KJO	adrenal gland	chr14	100726514	100726577	0.35	Well Characterized
ENCFF956ACC	spleen	chr14	100726514	100726577	0.584981714	Well Characterized
ENCFF978LIV	lower leg skin	chr14	100726514	100726577	0.369919757	Well Characterized
ENCFF988BSW	esophagus squamous epithelium	chr14	100726514	100726577	0.2	Well Characterized
ENCFF103RKF	small intestine	chr14	100726514	100726577	0.591836857	Well Characterized
ENCFF116FSD	pancreas	chr14	100726514	100726577	0.1432566	Well Characterized
ENCFF118TEJ	lung	chr14	100726514	100726577	0.402948	Well Characterized
ENCFF147BRA	stomach	chr14	100726514	100726577	0.396120429	Well Characterized
ENCFF173JMJ	adipose tissue	chr14	100726514	100726577	0.196162057	Well Characterized
ENCFF185SFW	pancreas	chr14	100726514	100726577	0.263888857	Well Characterized
ENCFF312XZH	small intestine	chr14	100726514	100726577	0.404761857	Well Characterized
ENCFF334FAC	aorta	chr14	100726514	100726577	0.111111167	Well Characterized
ENCFF341TLB	psoas muscle	chr14	100726514	100726577	0.260100629	Well Characterized
ENCFF471ZUS	heart left ventricle	chr14	100726514	100726577	0.2	Well Characterized
ENCFF501MTJ	heart left ventricle	chr14	100726514	100726577	0.192683843	Well Characterized
ENCFF515NMT	adrenal gland	chr14	100726514	100726577	0.404365	Well Characterized
ENCFF526GLN	heart right ventricle	chr14	100726514	100726577	0.102551	Well Characterized
ENCFF528JMA	adipose tissue	chr14	100726514	100726577	0.238172429	Well Characterized
ENCFF603VRI	esophagus	chr14	100726514	100726577	0.41544	Well Characterized
ENCFF644GYV	spleen	chr14	100726514	100726577	0.5342858	Well Characterized
ENCFF663OPO	psoas muscle	chr14	100726514	100726577	0.1	Well Characterized
ENCFF703YFI	spleen	chr14	100726514	100726577	0.407722429	Well Characterized
ENCFF713FNB	lung	chr14	100726514	100726577	0.374772286	Well Characterized
ENCFF763XIL	ovary	chr14	100726514	100726577	0.1	Well Characterized
ENCFF881MWP	sigmoid colon	chr14	100726514	100726577	0.528510143	Well Characterized
ENCFF909KZA	stomach	chr14	100726514	100726577	0.351334729	Well Characterized
ENCFF924GLC	esophagus	chr14	100726514	100726577	0.397017857	Well Characterized
ENCFF964ESU	sigmoid colon	chr14	100726514	100726577	0.525782714	Well Characterized
ENCFF982PHK	spleen	chr14	100726514	100726577	0.473922857	Well Characterized
ENCFF002HXC	transverse colon	chr14	100809090	100811721	0.7321062	Well Characterized
ENCFF053FUK	testis	chr14	100809090	100811721	0.777614224	Well Characterized
ENCFF059FZP	esophagus muscularis mucosa	chr14	100809090	100811721	0.675504288	Well Characterized
ENCFF080ETP	right lobe of liver	chr14	100809090	100811721	0.719689216	Well Characterized
ENCFF124RNJ	tibial nerve	chr14	100809090	100811721	0.717540621	Well Characterized
ENCFF182DUG	esophagus squamous epithelium	chr14	100809090	100811721	0.701782469	Well Characterized
ENCFF186IPX	stomach	chr14	100809090	100811721	0.683323206	Well Characterized
ENCFF238STM	thyroid gland	chr14	100809090	100811721	0.759405845	Well Characterized
ENCFF318IKY	heart left ventricle	chr14	100809090	100811721	0.648536234	Well Characterized
ENCFF402FIK	tibial nerve	chr14	100809090	100811721	0.654491949	Well Characterized
ENCFF448JRP	gastroesophageal sphincter	chr14	100809090	100811721	0.64846137	Well Characterized
ENCFF454NPL	ovary	chr14	100809090	100811721	0.721938984	Well Characterized
ENCFF509SPS	spleen	chr14	100809090	100811721	0.770747938	Well Characterized
ENCFF513ROZ	heart left ventricle	chr14	100809090	100811721	0.642414326	Well Characterized
ENCFF520YPF	lower leg skin	chr14	100809090	100811721	0.734158721	Well Characterized
ENCFF532PDE	upper lobe of left lung	chr14	100809090	100811721	0.674938156	Well Characterized
ENCFF537YTL	prostate gland	chr14	100809090	100811721	0.761232156	Well Characterized
ENCFF550JZN	gastroesophageal sphincter	chr14	100809090	100811721	0.539412	Well Characterized
ENCFF556VBV	body of pancreas	chr14	100809090	100811721	0.617193219	Well Characterized
ENCFF586VVJ	stomach	chr14	100809090	100811721	0.694136611	Well Characterized
ENCFF603FFT	adrenal gland	chr14	100809090	100811721	0.69724114	Well Characterized
ENCFF649IEY	suprapubic skin	chr14	100809090	100811721	0.758913778	Well Characterized
ENCFF716SXG	ovary	chr14	100809090	100811721	0.668643375	Well Characterized
ENCFF749EMV	thyroid gland	chr14	100809090	100811721	0.69235665	Well Characterized
ENCFF821OMH	upper lobe of left lung	chr14	100809090	100811721	0.75541786	Well Characterized
ENCFF835CZU	body of pancreas	chr14	100809090	100811721	0.720978957	Well Characterized
ENCFF911ZIV	transverse colon	chr14	100809090	100811721	0.676470588	Well Characterized
ENCFF926RAG	testis	chr14	100809090	100811721	0.719752984	Well Characterized
ENCFF942KJO	adrenal gland	chr14	100809090	100811721	0.76214227	Well Characterized
ENCFF956ACC	spleen	chr14	100809090	100811721	0.771084889	Well Characterized
ENCFF978LIV	lower leg skin	chr14	100809090	100811721	0.7683475	Well Characterized
ENCFF988BSW	esophagus squamous epithelium	chr14	100809090	100811721	0.706237417	Well Characterized
ENCFF103RKF	small intestine	chr14	100809090	100811721	0.638083288	Well Characterized
ENCFF106PBJ	urinary bladder	chr14	100809090	100811721	0.704341765	Well Characterized
ENCFF116FSD	pancreas	chr14	100809090	100811721	0.640862516	Well Characterized
ENCFF118TEJ	lung	chr14	100809090	100811721	0.671697625	Well Characterized
ENCFF147BRA	stomach	chr14	100809090	100811721	0.694243621	Well Characterized
ENCFF164FKV	thymus	chr14	100809090	100811721	0.630952357	Well Characterized
ENCFF173JMJ	adipose tissue	chr14	100809090	100811721	0.70057155	Well Characterized
ENCFF185SFW	pancreas	chr14	100809090	100811721	0.664697525	Well Characterized
ENCFF236EBZ	psoas muscle	chr14	100809090	100811721	0.770375143	Well Characterized
ENCFF312XZH	small intestine	chr14	100809090	100811721	0.6590785	Well Characterized
ENCFF334FAC	aorta	chr14	100809090	100811721	0.540081467	Well Characterized
ENCFF341TLB	psoas muscle	chr14	100809090	100811721	0.669925219	Well Characterized
ENCFF471ZUS	heart left ventricle	chr14	100809090	100811721	0.6957757	Well Characterized
ENCFF501MTJ	heart left ventricle	chr14	100809090	100811721	0.617318156	Well Characterized
ENCFF515NMT	adrenal gland	chr14	100809090	100811721	0.731778742	Well Characterized
ENCFF526GLN	heart right ventricle	chr14	100809090	100811721	0.62869193	Well Characterized
ENCFF528JMA	adipose tissue	chr14	100809090	100811721	0.734626	Well Characterized
ENCFF603VRI	esophagus	chr14	100809090	100811721	0.737172066	Well Characterized
ENCFF644GYV	spleen	chr14	100809090	100811721	0.711995355	Well Characterized
ENCFF663OPO	psoas muscle	chr14	100809090	100811721	0.74504795	Well Characterized
ENCFF703YFI	spleen	chr14	100809090	100811721	0.660661875	Well Characterized
ENCFF713FNB	lung	chr14	100809090	100811721	0.679909453	Well Characterized
ENCFF763XIL	ovary	chr14	100809090	100811721	0.542857143	Well Characterized
ENCFF881MWP	sigmoid colon	chr14	100809090	100811721	0.762900531	Well Characterized
ENCFF909KZA	stomach	chr14	100809090	100811721	0.641200315	Well Characterized
ENCFF924GLC	esophagus	chr14	100809090	100811721	0.729977078	Well Characterized
ENCFF964ESU	sigmoid colon	chr14	100809090	100811721	0.692507125	Well Characterized
ENCFF982PHK	spleen	chr14	100809090	100811721	0.770598797	Well Characterized
ENCFF002HXC	transverse colon	chr14	100824187	100827641	0.672071862	Well Characterized
ENCFF053FUK	testis	chr14	100824187	100827641	0.476956984	Well Characterized
ENCFF059FZP	esophagus muscularis mucosa	chr14	100824187	100827641	0.652408682	Well Characterized
ENCFF080ETP	right lobe of liver	chr14	100824187	100827641	0.351433844	Well Characterized
ENCFF124RNJ	tibial nerve	chr14	100824187	100827641	0.576408421	Well Characterized
ENCFF182DUG	esophagus squamous epithelium	chr14	100824187	100827641	0.65122099	Well Characterized
ENCFF186IPX	stomach	chr14	100824187	100827641	0.565726231	Well Characterized
ENCFF238STM	thyroid gland	chr14	100824187	100827641	0.643195748	Well Characterized
ENCFF318IKY	heart left ventricle	chr14	100824187	100827641	0.631324987	Well Characterized
ENCFF402FIK	tibial nerve	chr14	100824187	100827641	0.665869849	Well Characterized
ENCFF448JRP	gastroesophageal sphincter	chr14	100824187	100827641	0.573235094	Well Characterized
ENCFF454NPL	ovary	chr14	100824187	100827641	0.585109947	Well Characterized
ENCFF509SPS	spleen	chr14	100824187	100827641	0.604095329	Well Characterized
ENCFF513ROZ	heart left ventricle	chr14	100824187	100827641	0.552842726	Well Characterized
ENCFF520YPF	lower leg skin	chr14	100824187	100827641	0.642576463	Well Characterized
ENCFF532PDE	upper lobe of left lung	chr14	100824187	100827641	0.564535062	Well Characterized
ENCFF537YTL	prostate gland	chr14	100824187	100827641	0.576104323	Well Characterized
ENCFF550JZN	gastroesophageal sphincter	chr14	100824187	100827641	0.4365079	Well Characterized
ENCFF556VBV	body of pancreas	chr14	100824187	100827641	0.548931601	Well Characterized
ENCFF586VVJ	stomach	chr14	100824187	100827641	0.603271915	Well Characterized
ENCFF603FFT	adrenal gland	chr14	100824187	100827641	0.588697677	Well Characterized
ENCFF649IEY	suprapubic skin	chr14	100824187	100827641	0.591199793	Well Characterized
ENCFF716SXG	ovary	chr14	100824187	100827641	0.564443553	Well Characterized
ENCFF749EMV	thyroid gland	chr14	100824187	100827641	0.674580946	Well Characterized
ENCFF821OMH	upper lobe of left lung	chr14	100824187	100827641	0.633916286	Well Characterized
ENCFF835CZU	body of pancreas	chr14	100824187	100827641	0.642211313	Well Characterized
ENCFF911ZIV	transverse colon	chr14	100824187	100827641	0.5485714	Well Characterized
ENCFF926RAG	testis	chr14	100824187	100827641	0.38793321	Well Characterized
ENCFF942KJO	adrenal gland	chr14	100824187	100827641	0.642960117	Well Characterized
ENCFF956ACC	spleen	chr14	100824187	100827641	0.647169453	Well Characterized
ENCFF978LIV	lower leg skin	chr14	100824187	100827641	0.716118151	Well Characterized
ENCFF988BSW	esophagus squamous epithelium	chr14	100824187	100827641	0.614969392	Well Characterized
ENCFF103RKF	small intestine	chr14	100824187	100827641	0.550364088	Well Characterized
ENCFF106PBJ	urinary bladder	chr14	100824187	100827641	0.547619034	Well Characterized
ENCFF116FSD	pancreas	chr14	100824187	100827641	0.624461495	Well Characterized
ENCFF118TEJ	lung	chr14	100824187	100827641	0.519863208	Well Characterized
ENCFF147BRA	stomach	chr14	100824187	100827641	0.568445386	Well Characterized
ENCFF164FKV	thymus	chr14	100824187	100827641	0.630208375	Well Characterized
ENCFF173JMJ	adipose tissue	chr14	100824187	100827641	0.61362394	Well Characterized
ENCFF185SFW	pancreas	chr14	100824187	100827641	0.64328668	Well Characterized
ENCFF236EBZ	psoas muscle	chr14	100824187	100827641	0.471336563	Well Characterized
ENCFF312XZH	small intestine	chr14	100824187	100827641	0.516786717	Well Characterized
ENCFF334FAC	aorta	chr14	100824187	100827641	0.444994474	Well Characterized
ENCFF341TLB	psoas muscle	chr14	100824187	100827641	0.438062954	Well Characterized
ENCFF471ZUS	heart left ventricle	chr14	100824187	100827641	0.51955048	Well Characterized
ENCFF501MTJ	heart left ventricle	chr14	100824187	100827641	0.491399069	Well Characterized
ENCFF515NMT	adrenal gland	chr14	100824187	100827641	0.502683964	Well Characterized
ENCFF526GLN	heart right ventricle	chr14	100824187	100827641	0.430555542	Well Characterized
ENCFF528JMA	adipose tissue	chr14	100824187	100827641	0.538922061	Well Characterized
ENCFF603VRI	esophagus	chr14	100824187	100827641	0.53082672	Well Characterized
ENCFF644GYV	spleen	chr14	100824187	100827641	0.500998238	Well Characterized
ENCFF663OPO	psoas muscle	chr14	100824187	100827641	0.450966057	Well Characterized
ENCFF703YFI	spleen	chr14	100824187	100827641	0.543490431	Well Characterized
ENCFF713FNB	lung	chr14	100824187	100827641	0.562961346	Well Characterized
ENCFF763XIL	ovary	chr14	100824187	100827641	0.469230769	Well Characterized
ENCFF881MWP	sigmoid colon	chr14	100824187	100827641	0.66568084	Well Characterized
ENCFF909KZA	stomach	chr14	100824187	100827641	0.57620534	Well Characterized
ENCFF924GLC	esophagus	chr14	100824187	100827641	0.613651213	Well Characterized
ENCFF964ESU	sigmoid colon	chr14	100824187	100827641	0.571731309	Well Characterized
ENCFF982PHK	spleen	chr14	100824187	100827641	0.537036897	Well Characterized
ENCFF002HXC	transverse colon	chr14	100904404	100905082	0.384181296	Well Characterized
ENCFF053FUK	testis	chr14	100904404	100905082	0.135156089	Well Characterized
ENCFF059FZP	esophagus muscularis mucosa	chr14	100904404	100905082	0.311382	Well Characterized
ENCFF080ETP	right lobe of liver	chr14	100904404	100905082	0.214040705	Well Characterized
ENCFF124RNJ	tibial nerve	chr14	100904404	100905082	0.245251257	Well Characterized
ENCFF182DUG	esophagus squamous epithelium	chr14	100904404	100905082	0.5213205	Well Characterized
ENCFF186IPX	stomach	chr14	100904404	100905082	0.20099655	Well Characterized
ENCFF238STM	thyroid gland	chr14	100904404	100905082	0.142132281	Well Characterized
ENCFF318IKY	heart left ventricle	chr14	100904404	100905082	0.151005655	Well Characterized
ENCFF402FIK	tibial nerve	chr14	100904404	100905082	0.457677625	Well Characterized
ENCFF448JRP	gastroesophageal sphincter	chr14	100904404	100905082	0.104761857	Well Characterized
ENCFF454NPL	ovary	chr14	100904404	100905082	0.139213126	Well Characterized
ENCFF509SPS	spleen	chr14	100904404	100905082	0.395052938	Well Characterized
ENCFF513ROZ	heart left ventricle	chr14	100904404	100905082	0.254122813	Well Characterized
ENCFF520YPF	lower leg skin	chr14	100904404	100905082	0.435792154	Well Characterized
ENCFF532PDE	upper lobe of left lung	chr14	100904404	100905082	0.308237958	Well Characterized
ENCFF537YTL	prostate gland	chr14	100904404	100905082	0.373468907	Well Characterized
ENCFF556VBV	body of pancreas	chr14	100904404	100905082	0.408737278	Well Characterized
ENCFF586VVJ	stomach	chr14	100904404	100905082	0.2569845	Well Characterized
ENCFF603FFT	adrenal gland	chr14	100904404	100905082	0.296715684	Well Characterized
ENCFF649IEY	suprapubic skin	chr14	100904404	100905082	0.429063611	Well Characterized
ENCFF716SXG	ovary	chr14	100904404	100905082	0.134269961	Well Characterized
ENCFF749EMV	thyroid gland	chr14	100904404	100905082	0.229675066	Well Characterized
ENCFF821OMH	upper lobe of left lung	chr14	100904404	100905082	0.4928835	Well Characterized
ENCFF835CZU	body of pancreas	chr14	100904404	100905082	0.644158781	Well Characterized
ENCFF926RAG	testis	chr14	100904404	100905082	0.085365097	Well Characterized
ENCFF942KJO	adrenal gland	chr14	100904404	100905082	0.565567114	Well Characterized
ENCFF956ACC	spleen	chr14	100904404	100905082	0.415953654	Well Characterized
ENCFF978LIV	lower leg skin	chr14	100904404	100905082	0.319033384	Well Characterized
ENCFF988BSW	esophagus squamous epithelium	chr14	100904404	100905082	0.3587302	Well Characterized
ENCFF103RKF	small intestine	chr14	100904404	100905082	0.205388007	Well Characterized
ENCFF106PBJ	urinary bladder	chr14	100904404	100905082	0.2	Well Characterized
ENCFF116FSD	pancreas	chr14	100904404	100905082	0.488527147	Well Characterized
ENCFF118TEJ	lung	chr14	100904404	100905082	0.346036031	Well Characterized
ENCFF147BRA	stomach	chr14	100904404	100905082	0.219773	Well Characterized
ENCFF164FKV	thymus	chr14	100904404	100905082	0.702381	Well Characterized
ENCFF173JMJ	adipose tissue	chr14	100904404	100905082	0.330941348	Well Characterized
ENCFF185SFW	pancreas	chr14	100904404	100905082	0.413844778	Well Characterized
ENCFF236EBZ	psoas muscle	chr14	100904404	100905082	0.278615556	Well Characterized
ENCFF312XZH	small intestine	chr14	100904404	100905082	0.218229188	Well Characterized
ENCFF334FAC	aorta	chr14	100904404	100905082	0.296933591	Well Characterized
ENCFF341TLB	psoas muscle	chr14	100904404	100905082	0.320726309	Well Characterized
ENCFF471ZUS	heart left ventricle	chr14	100904404	100905082	0.2208334	Well Characterized
ENCFF501MTJ	heart left ventricle	chr14	100904404	100905082	0.286688444	Well Characterized
ENCFF515NMT	adrenal gland	chr14	100904404	100905082	0.255602393	Well Characterized
ENCFF526GLN	heart right ventricle	chr14	100904404	100905082	0.155720875	Well Characterized
ENCFF528JMA	adipose tissue	chr14	100904404	100905082	0.331902333	Well Characterized
ENCFF603VRI	esophagus	chr14	100904404	100905082	0.35892855	Well Characterized
ENCFF644GYV	spleen	chr14	100904404	100905082	0.40839629	Well Characterized
ENCFF663OPO	psoas muscle	chr14	100904404	100905082	0.274165241	Well Characterized
ENCFF703YFI	spleen	chr14	100904404	100905082	0.393528116	Well Characterized
ENCFF713FNB	lung	chr14	100904404	100905082	0.312549047	Well Characterized
ENCFF881MWP	sigmoid colon	chr14	100904404	100905082	0.203794591	Well Characterized
ENCFF909KZA	stomach	chr14	100904404	100905082	0.353684458	Well Characterized
ENCFF924GLC	esophagus	chr14	100904404	100905082	0.436447628	Well Characterized
ENCFF964ESU	sigmoid colon	chr14	100904404	100905082	0.268316505	Well Characterized
ENCFF982PHK	spleen	chr14	100904404	100905082	0.448994313	Well Characterized
ENCFF002HXC	transverse colon	chr15	23561939	23567348	0.806150358	Well Characterized
ENCFF053FUK	testis	chr15	23561939	23567348	0.558780327	Well Characterized
ENCFF059FZP	esophagus muscularis mucosa	chr15	23561939	23567348	0.732074761	Well Characterized
ENCFF080ETP	right lobe of liver	chr15	23561939	23567348	0.537776684	Well Characterized
ENCFF124RNJ	tibial nerve	chr15	23561939	23567348	0.754448028	Well Characterized
ENCFF182DUG	esophagus squamous epithelium	chr15	23561939	23567348	0.646917033	Well Characterized
ENCFF186IPX	stomach	chr15	23561939	23567348	0.716985646	Well Characterized
ENCFF238STM	thyroid gland	chr15	23561939	23567348	0.786024844	Well Characterized
ENCFF318IKY	heart left ventricle	chr15	23561939	23567348	0.749041581	Well Characterized
ENCFF402FIK	tibial nerve	chr15	23561939	23567348	0.696803398	Well Characterized
ENCFF448JRP	gastroesophageal sphincter	chr15	23561939	23567348	0.634633282	Well Characterized
ENCFF454NPL	ovary	chr15	23561939	23567348	0.787201211	Well Characterized
ENCFF509SPS	spleen	chr15	23561939	23567348	0.743709106	Well Characterized
ENCFF513ROZ	heart left ventricle	chr15	23561939	23567348	0.731192302	Well Characterized
ENCFF520YPF	lower leg skin	chr15	23561939	23567348	0.766500392	Well Characterized
ENCFF532PDE	upper lobe of left lung	chr15	23561939	23567348	0.772050174	Well Characterized
ENCFF537YTL	prostate gland	chr15	23561939	23567348	0.803947009	Well Characterized
ENCFF550JZN	gastroesophageal sphincter	chr15	23561939	23567348	0.607437306	Well Characterized
ENCFF556VBV	body of pancreas	chr15	23561939	23567348	0.807886798	Well Characterized
ENCFF586VVJ	stomach	chr15	23561939	23567348	0.760659208	Well Characterized
ENCFF603FFT	adrenal gland	chr15	23561939	23567348	0.680539724	Well Characterized
ENCFF649IEY	suprapubic skin	chr15	23561939	23567348	0.763231688	Well Characterized
ENCFF716SXG	ovary	chr15	23561939	23567348	0.754313239	Well Characterized
ENCFF749EMV	thyroid gland	chr15	23561939	23567348	0.729050438	Well Characterized
ENCFF821OMH	upper lobe of left lung	chr15	23561939	23567348	0.715703437	Well Characterized
ENCFF835CZU	body of pancreas	chr15	23561939	23567348	0.864699347	Well Characterized
ENCFF911ZIV	transverse colon	chr15	23561939	23567348	0.831041647	Well Characterized
ENCFF926RAG	testis	chr15	23561939	23567348	0.672266103	Well Characterized
ENCFF942KJO	adrenal gland	chr15	23561939	23567348	0.710800505	Well Characterized
ENCFF956ACC	spleen	chr15	23561939	23567348	0.79384157	Well Characterized
ENCFF978LIV	lower leg skin	chr15	23561939	23567348	0.686301257	Well Characterized
ENCFF988BSW	esophagus squamous epithelium	chr15	23561939	23567348	0.616162241	Well Characterized
ENCFF103RKF	small intestine	chr15	23561939	23567348	0.749702323	Well Characterized
ENCFF106PBJ	urinary bladder	chr15	23561939	23567348	0.635724619	Well Characterized
ENCFF116FSD	pancreas	chr15	23561939	23567348	0.77985867	Well Characterized
ENCFF118TEJ	lung	chr15	23561939	23567348	0.76898899	Well Characterized
ENCFF147BRA	stomach	chr15	23561939	23567348	0.71487901	Well Characterized
ENCFF164FKV	thymus	chr15	23561939	23567348	0.743522414	Well Characterized
ENCFF173JMJ	adipose tissue	chr15	23561939	23567348	0.771547657	Well Characterized
ENCFF185SFW	pancreas	chr15	23561939	23567348	0.792406061	Well Characterized
ENCFF236EBZ	psoas muscle	chr15	23561939	23567348	0.620143537	Well Characterized
ENCFF312XZH	small intestine	chr15	23561939	23567348	0.725627054	Well Characterized
ENCFF334FAC	aorta	chr15	23561939	23567348	0.623698382	Well Characterized
ENCFF341TLB	psoas muscle	chr15	23561939	23567348	0.608740312	Well Characterized
ENCFF471ZUS	heart left ventricle	chr15	23561939	23567348	0.64193171	Well Characterized
ENCFF501MTJ	heart left ventricle	chr15	23561939	23567348	0.723679431	Well Characterized
ENCFF515NMT	adrenal gland	chr15	23561939	23567348	0.675439668	Well Characterized
ENCFF526GLN	heart right ventricle	chr15	23561939	23567348	0.708840816	Well Characterized
ENCFF528JMA	adipose tissue	chr15	23561939	23567348	0.708126752	Well Characterized
ENCFF603VRI	esophagus	chr15	23561939	23567348	0.688397981	Well Characterized
ENCFF644GYV	spleen	chr15	23561939	23567348	0.784075857	Well Characterized
ENCFF663OPO	psoas muscle	chr15	23561939	23567348	0.532525186	Well Characterized
ENCFF703YFI	spleen	chr15	23561939	23567348	0.750831872	Well Characterized
ENCFF713FNB	lung	chr15	23561939	23567348	0.738650413	Well Characterized
ENCFF763XIL	ovary	chr15	23561939	23567348	0.70650876	Well Characterized
ENCFF881MWP	sigmoid colon	chr15	23561939	23567348	0.853023303	Well Characterized
ENCFF909KZA	stomach	chr15	23561939	23567348	0.700308654	Well Characterized
ENCFF924GLC	esophagus	chr15	23561939	23567348	0.691107798	Well Characterized
ENCFF964ESU	sigmoid colon	chr15	23561939	23567348	0.765341468	Well Characterized
ENCFF982PHK	spleen	chr15	23561939	23567348	0.77790498	Well Characterized
ENCFF002HXC	transverse colon	chr15	23647278	23648882	0.586191725	Well Characterized
ENCFF053FUK	testis	chr15	23647278	23648882	0.333655174	Well Characterized
ENCFF059FZP	esophagus muscularis mucosa	chr15	23647278	23648882	0.498771385	Well Characterized
ENCFF080ETP	right lobe of liver	chr15	23647278	23648882	0.377107909	Well Characterized
ENCFF124RNJ	tibial nerve	chr15	23647278	23648882	0.533884627	Well Characterized
ENCFF182DUG	esophagus squamous epithelium	chr15	23647278	23648882	0.391100737	Well Characterized
ENCFF186IPX	stomach	chr15	23647278	23648882	0.343484561	Well Characterized
ENCFF238STM	thyroid gland	chr15	23647278	23648882	0.553435579	Well Characterized
ENCFF318IKY	heart left ventricle	chr15	23647278	23648882	0.50072383	Well Characterized
ENCFF402FIK	tibial nerve	chr15	23647278	23648882	0.550302774	Well Characterized
ENCFF448JRP	gastroesophageal sphincter	chr15	23647278	23648882	0.408483636	Well Characterized
ENCFF454NPL	ovary	chr15	23647278	23648882	0.475976813	Well Characterized
ENCFF509SPS	spleen	chr15	23647278	23648882	0.642963389	Well Characterized
ENCFF513ROZ	heart left ventricle	chr15	23647278	23648882	0.544087471	Well Characterized
ENCFF520YPF	lower leg skin	chr15	23647278	23648882	0.526886667	Well Characterized
ENCFF532PDE	upper lobe of left lung	chr15	23647278	23648882	0.631249235	Well Characterized
ENCFF537YTL	prostate gland	chr15	23647278	23648882	0.605784531	Well Characterized
ENCFF550JZN	gastroesophageal sphincter	chr15	23647278	23648882	0.4610318	Well Characterized
ENCFF556VBV	body of pancreas	chr15	23647278	23648882	0.304259474	Well Characterized
ENCFF586VVJ	stomach	chr15	23647278	23648882	0.531892313	Well Characterized
ENCFF603FFT	adrenal gland	chr15	23647278	23648882	0.488783095	Well Characterized
ENCFF649IEY	suprapubic skin	chr15	23647278	23648882	0.478135179	Well Characterized
ENCFF716SXG	ovary	chr15	23647278	23648882	0.35594998	Well Characterized
ENCFF749EMV	thyroid gland	chr15	23647278	23648882	0.461823243	Well Characterized
ENCFF821OMH	upper lobe of left lung	chr15	23647278	23648882	0.366290143	Well Characterized
ENCFF835CZU	body of pancreas	chr15	23647278	23648882	0.387599647	Well Characterized
ENCFF911ZIV	transverse colon	chr15	23647278	23648882	0.542877286	Well Characterized
ENCFF926RAG	testis	chr15	23647278	23648882	0.278666355	Well Characterized
ENCFF942KJO	adrenal gland	chr15	23647278	23648882	0.422548176	Well Characterized
ENCFF956ACC	spleen	chr15	23647278	23648882	0.557063294	Well Characterized
ENCFF978LIV	lower leg skin	chr15	23647278	23648882	0.560798278	Well Characterized
ENCFF988BSW	esophagus squamous epithelium	chr15	23647278	23648882	0.489216717	Well Characterized
ENCFF103RKF	small intestine	chr15	23647278	23648882	0.611379114	Well Characterized
ENCFF106PBJ	urinary bladder	chr15	23647278	23648882	0.305687833	Well Characterized
ENCFF116FSD	pancreas	chr15	23647278	23648882	0.375507471	Well Characterized
ENCFF118TEJ	lung	chr15	23647278	23648882	0.4268886	Well Characterized
ENCFF147BRA	stomach	chr15	23647278	23648882	0.568638517	Well Characterized
ENCFF164FKV	thymus	chr15	23647278	23648882	0.499206333	Well Characterized
ENCFF173JMJ	adipose tissue	chr15	23647278	23648882	0.56948235	Well Characterized
ENCFF185SFW	pancreas	chr15	23647278	23648882	0.383137171	Well Characterized
ENCFF236EBZ	psoas muscle	chr15	23647278	23648882	0.505161692	Well Characterized
ENCFF312XZH	small intestine	chr15	23647278	23648882	0.621196478	Well Characterized
ENCFF334FAC	aorta	chr15	23647278	23648882	0.414567517	Well Characterized
ENCFF341TLB	psoas muscle	chr15	23647278	23648882	0.437900569	Well Characterized
ENCFF471ZUS	heart left ventricle	chr15	23647278	23648882	0.54210004	Well Characterized
ENCFF501MTJ	heart left ventricle	chr15	23647278	23648882	0.512833176	Well Characterized
ENCFF515NMT	adrenal gland	chr15	23647278	23648882	0.4546263	Well Characterized
ENCFF526GLN	heart right ventricle	chr15	23647278	23648882	0.449703415	Well Characterized
ENCFF528JMA	adipose tissue	chr15	23647278	23648882	0.528903211	Well Characterized
ENCFF603VRI	esophagus	chr15	23647278	23648882	0.465200714	Well Characterized
ENCFF644GYV	spleen	chr15	23647278	23648882	0.500674417	Well Characterized
ENCFF663OPO	psoas muscle	chr15	23647278	23648882	0.357540647	Well Characterized
ENCFF703YFI	spleen	chr15	23647278	23648882	0.464309118	Well Characterized
ENCFF713FNB	lung	chr15	23647278	23648882	0.477580824	Well Characterized
ENCFF763XIL	ovary	chr15	23647278	23648882	0.2	Well Characterized
ENCFF881MWP	sigmoid colon	chr15	23647278	23648882	0.541113961	Well Characterized
ENCFF909KZA	stomach	chr15	23647278	23648882	0.343385179	Well Characterized
ENCFF924GLC	esophagus	chr15	23647278	23648882	0.562938098	Well Characterized
ENCFF964ESU	sigmoid colon	chr15	23647278	23648882	0.534453941	Well Characterized
ENCFF982PHK	spleen	chr15	23647278	23648882	0.513004906	Well Characterized
ENCFF002HXC	transverse colon	chr15	23686304	23688131	0.504367321	Well Characterized
ENCFF053FUK	testis	chr15	23686304	23688131	0.3623765	Well Characterized
ENCFF059FZP	esophagus muscularis mucosa	chr15	23686304	23688131	0.401914936	Well Characterized
ENCFF080ETP	right lobe of liver	chr15	23686304	23688131	0.285108333	Well Characterized
ENCFF124RNJ	tibial nerve	chr15	23686304	23688131	0.406460316	Well Characterized
ENCFF182DUG	esophagus squamous epithelium	chr15	23686304	23688131	0.384918773	Well Characterized
ENCFF186IPX	stomach	chr15	23686304	23688131	0.317035565	Well Characterized
ENCFF238STM	thyroid gland	chr15	23686304	23688131	0.421539162	Well Characterized
ENCFF318IKY	heart left ventricle	chr15	23686304	23688131	0.404339159	Well Characterized
ENCFF402FIK	tibial nerve	chr15	23686304	23688131	0.36268748	Well Characterized
ENCFF448JRP	gastroesophageal sphincter	chr15	23686304	23688131	0.442037611	Well Characterized
ENCFF454NPL	ovary	chr15	23686304	23688131	0.389318282	Well Characterized
ENCFF509SPS	spleen	chr15	23686304	23688131	0.428672068	Well Characterized
ENCFF513ROZ	heart left ventricle	chr15	23686304	23688131	0.423118625	Well Characterized
ENCFF520YPF	lower leg skin	chr15	23686304	23688131	0.444922219	Well Characterized
ENCFF532PDE	upper lobe of left lung	chr15	23686304	23688131	0.489840284	Well Characterized
ENCFF537YTL	prostate gland	chr15	23686304	23688131	0.332366358	Well Characterized
ENCFF550JZN	gastroesophageal sphincter	chr15	23686304	23688131	0.786904857	Well Characterized
ENCFF556VBV	body of pancreas	chr15	23686304	23688131	0.294961138	Well Characterized
ENCFF586VVJ	stomach	chr15	23686304	23688131	0.446557806	Well Characterized
ENCFF603FFT	adrenal gland	chr15	23686304	23688131	0.484407684	Well Characterized
ENCFF649IEY	suprapubic skin	chr15	23686304	23688131	0.342759766	Well Characterized
ENCFF716SXG	ovary	chr15	23686304	23688131	0.369668084	Well Characterized
ENCFF749EMV	thyroid gland	chr15	23686304	23688131	0.40125561	Well Characterized
ENCFF821OMH	upper lobe of left lung	chr15	23686304	23688131	0.399407536	Well Characterized
ENCFF835CZU	body of pancreas	chr15	23686304	23688131	0.3229542	Well Characterized
ENCFF911ZIV	transverse colon	chr15	23686304	23688131	0.481410308	Well Characterized
ENCFF926RAG	testis	chr15	23686304	23688131	0.32125868	Well Characterized
ENCFF942KJO	adrenal gland	chr15	23686304	23688131	0.409788105	Well Characterized
ENCFF956ACC	spleen	chr15	23686304	23688131	0.520168704	Well Characterized
ENCFF978LIV	lower leg skin	chr15	23686304	23688131	0.385418095	Well Characterized
ENCFF988BSW	esophagus squamous epithelium	chr15	23686304	23688131	0.612581583	Well Characterized
ENCFF103RKF	small intestine	chr15	23686304	23688131	0.405165141	Well Characterized
ENCFF106PBJ	urinary bladder	chr15	23686304	23688131	0.547442778	Well Characterized
ENCFF116FSD	pancreas	chr15	23686304	23688131	0.287023135	Well Characterized
ENCFF118TEJ	lung	chr15	23686304	23688131	0.425292061	Well Characterized
ENCFF147BRA	stomach	chr15	23686304	23688131	0.389378865	Well Characterized
ENCFF164FKV	thymus	chr15	23686304	23688131	0.459524	Well Characterized
ENCFF173JMJ	adipose tissue	chr15	23686304	23688131	0.299297058	Well Characterized
ENCFF185SFW	pancreas	chr15	23686304	23688131	0.261796929	Well Characterized
ENCFF236EBZ	psoas muscle	chr15	23686304	23688131	0.407540204	Well Characterized
ENCFF312XZH	small intestine	chr15	23686304	23688131	0.440815576	Well Characterized
ENCFF334FAC	aorta	chr15	23686304	23688131	0.399142984	Well Characterized
ENCFF341TLB	psoas muscle	chr15	23686304	23688131	0.355472579	Well Characterized
ENCFF471ZUS	heart left ventricle	chr15	23686304	23688131	0.418102887	Well Characterized
ENCFF501MTJ	heart left ventricle	chr15	23686304	23688131	0.337718931	Well Characterized
ENCFF515NMT	adrenal gland	chr15	23686304	23688131	0.33026549	Well Characterized
ENCFF526GLN	heart right ventricle	chr15	23686304	23688131	0.356333281	Well Characterized
ENCFF528JMA	adipose tissue	chr15	23686304	23688131	0.331002001	Well Characterized
ENCFF603VRI	esophagus	chr15	23686304	23688131	0.438141281	Well Characterized
ENCFF644GYV	spleen	chr15	23686304	23688131	0.376617664	Well Characterized
ENCFF663OPO	psoas muscle	chr15	23686304	23688131	0.398556875	Well Characterized
ENCFF703YFI	spleen	chr15	23686304	23688131	0.441543009	Well Characterized
ENCFF713FNB	lung	chr15	23686304	23688131	0.386580886	Well Characterized
ENCFF763XIL	ovary	chr15	23686304	23688131	0.277460267	Well Characterized
ENCFF881MWP	sigmoid colon	chr15	23686304	23688131	0.461751983	Well Characterized
ENCFF909KZA	stomach	chr15	23686304	23688131	0.437187633	Well Characterized
ENCFF924GLC	esophagus	chr15	23686304	23688131	0.377049873	Well Characterized
ENCFF964ESU	sigmoid colon	chr15	23686304	23688131	0.448900221	Well Characterized
ENCFF982PHK	spleen	chr15	23686304	23688131	0.437381797	Well Characterized
ENCFF002HXC	transverse colon	chr15	23897772	23897854	0.743785455	Well Characterized
ENCFF053FUK	testis	chr15	23897772	23897854	0.294972282	Well Characterized
ENCFF059FZP	esophagus muscularis mucosa	chr15	23897772	23897854	0.468476909	Well Characterized
ENCFF080ETP	right lobe of liver	chr15	23897772	23897854	0.313775571	Well Characterized
ENCFF124RNJ	tibial nerve	chr15	23897772	23897854	0.484718455	Well Characterized
ENCFF182DUG	esophagus squamous epithelium	chr15	23897772	23897854	0.232653	Well Characterized
ENCFF186IPX	stomach	chr15	23897772	23897854	0.437715364	Well Characterized
ENCFF238STM	thyroid gland	chr15	23897772	23897854	0.571657455	Well Characterized
ENCFF318IKY	heart left ventricle	chr15	23897772	23897854	0.452247636	Well Characterized
ENCFF402FIK	tibial nerve	chr15	23897772	23897854	0.620018545	Well Characterized
ENCFF448JRP	gastroesophageal sphincter	chr15	23897772	23897854	0.198768778	Well Characterized
ENCFF454NPL	ovary	chr15	23897772	23897854	0.446762818	Well Characterized
ENCFF509SPS	spleen	chr15	23897772	23897854	0.439035727	Well Characterized
ENCFF513ROZ	heart left ventricle	chr15	23897772	23897854	0.499417273	Well Characterized
ENCFF520YPF	lower leg skin	chr15	23897772	23897854	0.599179909	Well Characterized
ENCFF532PDE	upper lobe of left lung	chr15	23897772	23897854	0.463950091	Well Characterized
ENCFF537YTL	prostate gland	chr15	23897772	23897854	0.524603182	Well Characterized
ENCFF550JZN	gastroesophageal sphincter	chr15	23897772	23897854	0.4	Well Characterized
ENCFF556VBV	body of pancreas	chr15	23897772	23897854	0.271195455	Well Characterized
ENCFF586VVJ	stomach	chr15	23897772	23897854	0.527626909	Well Characterized
ENCFF603FFT	adrenal gland	chr15	23897772	23897854	0.3661904	Well Characterized
ENCFF649IEY	suprapubic skin	chr15	23897772	23897854	0.7	Well Characterized
ENCFF716SXG	ovary	chr15	23897772	23897854	0.509890091	Well Characterized
ENCFF749EMV	thyroid gland	chr15	23897772	23897854	0.627777667	Well Characterized
ENCFF821OMH	upper lobe of left lung	chr15	23897772	23897854	0.673545111	Well Characterized
ENCFF835CZU	body of pancreas	chr15	23897772	23897854	0.438888833	Well Characterized
ENCFF926RAG	testis	chr15	23897772	23897854	0.434571455	Well Characterized
ENCFF956ACC	spleen	chr15	23897772	23897854	0.437058727	Well Characterized
ENCFF978LIV	lower leg skin	chr15	23897772	23897854	0.560894818	Well Characterized
ENCFF988BSW	esophagus squamous epithelium	chr15	23897772	23897854	0.465306143	Well Characterized
ENCFF103RKF	small intestine	chr15	23897772	23897854	0.756493545	Well Characterized
ENCFF106PBJ	urinary bladder	chr15	23897772	23897854	0.133333333	Well Characterized
ENCFF116FSD	pancreas	chr15	23897772	23897854	0.331935636	Well Characterized
ENCFF118TEJ	lung	chr15	23897772	23897854	0.463844778	Well Characterized
ENCFF147BRA	stomach	chr15	23897772	23897854	0.433862333	Well Characterized
ENCFF173JMJ	adipose tissue	chr15	23897772	23897854	0.577381	Well Characterized
ENCFF185SFW	pancreas	chr15	23897772	23897854	0.4209523	Well Characterized
ENCFF236EBZ	psoas muscle	chr15	23897772	23897854	0.499891818	Well Characterized
ENCFF312XZH	small intestine	chr15	23897772	23897854	0.362244857	Well Characterized
ENCFF334FAC	aorta	chr15	23897772	23897854	0.3958332	Well Characterized
ENCFF341TLB	psoas muscle	chr15	23897772	23897854	0.438211091	Well Characterized
ENCFF471ZUS	heart left ventricle	chr15	23897772	23897854	0.339393778	Well Characterized
ENCFF501MTJ	heart left ventricle	chr15	23897772	23897854	0.307201636	Well Characterized
ENCFF515NMT	adrenal gland	chr15	23897772	23897854	0.405097818	Well Characterized
ENCFF526GLN	heart right ventricle	chr15	23897772	23897854	0.4642858	Well Characterized
ENCFF528JMA	adipose tissue	chr15	23897772	23897854	0.215692636	Well Characterized
ENCFF603VRI	esophagus	chr15	23897772	23897854	0.504166625	Well Characterized
ENCFF644GYV	spleen	chr15	23897772	23897854	0.25	Well Characterized
ENCFF663OPO	psoas muscle	chr15	23897772	23897854	0.358333286	Well Characterized
ENCFF703YFI	spleen	chr15	23897772	23897854	0.509725364	Well Characterized
ENCFF713FNB	lung	chr15	23897772	23897854	0.359482364	Well Characterized
ENCFF881MWP	sigmoid colon	chr15	23897772	23897854	0.635702545	Well Characterized
ENCFF909KZA	stomach	chr15	23897772	23897854	0.55252525	Well Characterized
ENCFF924GLC	esophagus	chr15	23897772	23897854	0.549819182	Well Characterized
ENCFF964ESU	sigmoid colon	chr15	23897772	23897854	0.477804727	Well Characterized
ENCFF982PHK	spleen	chr15	23897772	23897854	0.2	Well Characterized
ENCFF002HXC	transverse colon	chr15	24101056	24101995	0.478195538	Well Characterized
ENCFF053FUK	testis	chr15	24101056	24101995	0.259304448	Well Characterized
ENCFF059FZP	esophagus muscularis mucosa	chr15	24101056	24101995	0.387438628	Well Characterized
ENCFF080ETP	right lobe of liver	chr15	24101056	24101995	0.157855504	Well Characterized
ENCFF124RNJ	tibial nerve	chr15	24101056	24101995	0.415659537	Well Characterized
ENCFF182DUG	esophagus squamous epithelium	chr15	24101056	24101995	0.437458885	Well Characterized
ENCFF186IPX	stomach	chr15	24101056	24101995	0.462607429	Well Characterized
ENCFF238STM	thyroid gland	chr15	24101056	24101995	0.354005069	Well Characterized
ENCFF318IKY	heart left ventricle	chr15	24101056	24101995	0.419297348	Well Characterized
ENCFF402FIK	tibial nerve	chr15	24101056	24101995	0.293244146	Well Characterized
ENCFF448JRP	gastroesophageal sphincter	chr15	24101056	24101995	0.268939409	Well Characterized
ENCFF454NPL	ovary	chr15	24101056	24101995	0.368264611	Well Characterized
ENCFF509SPS	spleen	chr15	24101056	24101995	0.391150271	Well Characterized
ENCFF513ROZ	heart left ventricle	chr15	24101056	24101995	0.3807935	Well Characterized
ENCFF520YPF	lower leg skin	chr15	24101056	24101995	0.327024247	Well Characterized
ENCFF532PDE	upper lobe of left lung	chr15	24101056	24101995	0.455384	Well Characterized
ENCFF537YTL	prostate gland	chr15	24101056	24101995	0.3006182	Well Characterized
ENCFF550JZN	gastroesophageal sphincter	chr15	24101056	24101995	0.359253227	Well Characterized
ENCFF556VBV	body of pancreas	chr15	24101056	24101995	0.347837683	Well Characterized
ENCFF586VVJ	stomach	chr15	24101056	24101995	0.378428371	Well Characterized
ENCFF603FFT	adrenal gland	chr15	24101056	24101995	0.293559785	Well Characterized
ENCFF649IEY	suprapubic skin	chr15	24101056	24101995	0.394469324	Well Characterized
ENCFF716SXG	ovary	chr15	24101056	24101995	0.422982333	Well Characterized
ENCFF749EMV	thyroid gland	chr15	24101056	24101995	0.314232424	Well Characterized
ENCFF821OMH	upper lobe of left lung	chr15	24101056	24101995	0.399906682	Well Characterized
ENCFF835CZU	body of pancreas	chr15	24101056	24101995	0.326331435	Well Characterized
ENCFF911ZIV	transverse colon	chr15	24101056	24101995	0.390624875	Well Characterized
ENCFF926RAG	testis	chr15	24101056	24101995	0.213869458	Well Characterized
ENCFF942KJO	adrenal gland	chr15	24101056	24101995	0.426868871	Well Characterized
ENCFF956ACC	spleen	chr15	24101056	24101995	0.462644114	Well Characterized
ENCFF978LIV	lower leg skin	chr15	24101056	24101995	0.398085913	Well Characterized
ENCFF988BSW	esophagus squamous epithelium	chr15	24101056	24101995	0.3751171	Well Characterized
ENCFF103RKF	small intestine	chr15	24101056	24101995	0.502618421	Well Characterized
ENCFF106PBJ	urinary bladder	chr15	24101056	24101995	0.091666625	Well Characterized
ENCFF116FSD	pancreas	chr15	24101056	24101995	0.305481135	Well Characterized
ENCFF118TEJ	lung	chr15	24101056	24101995	0.316062	Well Characterized
ENCFF147BRA	stomach	chr15	24101056	24101995	0.347700821	Well Characterized
ENCFF164FKV	thymus	chr15	24101056	24101995	0.7	Well Characterized
ENCFF173JMJ	adipose tissue	chr15	24101056	24101995	0.327033885	Well Characterized
ENCFF185SFW	pancreas	chr15	24101056	24101995	0.345324985	Well Characterized
ENCFF236EBZ	psoas muscle	chr15	24101056	24101995	0.164902875	Well Characterized
ENCFF312XZH	small intestine	chr15	24101056	24101995	0.435748783	Well Characterized
ENCFF334FAC	aorta	chr15	24101056	24101995	0.147112209	Well Characterized
ENCFF341TLB	psoas muscle	chr15	24101056	24101995	0.25135162	Well Characterized
ENCFF471ZUS	heart left ventricle	chr15	24101056	24101995	0.329365	Well Characterized
ENCFF501MTJ	heart left ventricle	chr15	24101056	24101995	0.289297263	Well Characterized
ENCFF515NMT	adrenal gland	chr15	24101056	24101995	0.253664833	Well Characterized
ENCFF526GLN	heart right ventricle	chr15	24101056	24101995	0.285933694	Well Characterized
ENCFF528JMA	adipose tissue	chr15	24101056	24101995	0.235194058	Well Characterized
ENCFF603VRI	esophagus	chr15	24101056	24101995	0.323855881	Well Characterized
ENCFF644GYV	spleen	chr15	24101056	24101995	0.380030875	Well Characterized
ENCFF663OPO	psoas muscle	chr15	24101056	24101995	0.244825923	Well Characterized
ENCFF703YFI	spleen	chr15	24101056	24101995	0.35977615	Well Characterized
ENCFF713FNB	lung	chr15	24101056	24101995	0.272472814	Well Characterized
ENCFF763XIL	ovary	chr15	24101056	24101995	0.125	Well Characterized
ENCFF881MWP	sigmoid colon	chr15	24101056	24101995	0.493063398	Well Characterized
ENCFF909KZA	stomach	chr15	24101056	24101995	0.370853347	Well Characterized
ENCFF924GLC	esophagus	chr15	24101056	24101995	0.34469062	Well Characterized
ENCFF964ESU	sigmoid colon	chr15	24101056	24101995	0.360406478	Well Characterized
ENCFF982PHK	spleen	chr15	24101056	24101995	0.382135481	Well Characterized
ENCFF002HXC	transverse colon	chr15	24426725	24427532	0.463046654	Well Characterized
ENCFF053FUK	testis	chr15	24426725	24427532	0.122267677	Well Characterized
ENCFF059FZP	esophagus muscularis mucosa	chr15	24426725	24427532	0.111844956	Well Characterized
ENCFF080ETP	right lobe of liver	chr15	24426725	24427532	0.306695771	Well Characterized
ENCFF124RNJ	tibial nerve	chr15	24426725	24427532	0.352169014	Well Characterized
ENCFF182DUG	esophagus squamous epithelium	chr15	24426725	24427532	0.35601125	Well Characterized
ENCFF186IPX	stomach	chr15	24426725	24427532	0.287527862	Well Characterized
ENCFF238STM	thyroid gland	chr15	24426725	24427532	0.161896458	Well Characterized
ENCFF318IKY	heart left ventricle	chr15	24426725	24427532	0.319302046	Well Characterized
ENCFF402FIK	tibial nerve	chr15	24426725	24427532	0.266839788	Well Characterized
ENCFF448JRP	gastroesophageal sphincter	chr15	24426725	24427532	0.28177245	Well Characterized
ENCFF454NPL	ovary	chr15	24426725	24427532	0.313607963	Well Characterized
ENCFF509SPS	spleen	chr15	24426725	24427532	0.359812346	Well Characterized
ENCFF513ROZ	heart left ventricle	chr15	24426725	24427532	0.306331636	Well Characterized
ENCFF520YPF	lower leg skin	chr15	24426725	24427532	0.117376679	Well Characterized
ENCFF532PDE	upper lobe of left lung	chr15	24426725	24427532	0.308447577	Well Characterized
ENCFF537YTL	prostate gland	chr15	24426725	24427532	0.14234113	Well Characterized
ENCFF550JZN	gastroesophageal sphincter	chr15	24426725	24427532	0.418592429	Well Characterized
ENCFF556VBV	body of pancreas	chr15	24426725	24427532	0.114410235	Well Characterized
ENCFF586VVJ	stomach	chr15	24426725	24427532	0.271926846	Well Characterized
ENCFF603FFT	adrenal gland	chr15	24426725	24427532	0.329756449	Well Characterized
ENCFF649IEY	suprapubic skin	chr15	24426725	24427532	0.197806235	Well Characterized
ENCFF716SXG	ovary	chr15	24426725	24427532	0.375587088	Well Characterized
ENCFF749EMV	thyroid gland	chr15	24426725	24427532	0.336518981	Well Characterized
ENCFF821OMH	upper lobe of left lung	chr15	24426725	24427532	0.16066986	Well Characterized
ENCFF835CZU	body of pancreas	chr15	24426725	24427532	0.30951727	Well Characterized
ENCFF911ZIV	transverse colon	chr15	24426725	24427532	0.3108465	Well Characterized
ENCFF926RAG	testis	chr15	24426725	24427532	0.19571835	Well Characterized
ENCFF942KJO	adrenal gland	chr15	24426725	24427532	0.384765182	Well Characterized
ENCFF956ACC	spleen	chr15	24426725	24427532	0.172475234	Well Characterized
ENCFF978LIV	lower leg skin	chr15	24426725	24427532	0.305633657	Well Characterized
ENCFF988BSW	esophagus squamous epithelium	chr15	24426725	24427532	0.501061435	Well Characterized
ENCFF103RKF	small intestine	chr15	24426725	24427532	0.630894958	Well Characterized
ENCFF106PBJ	urinary bladder	chr15	24426725	24427532	0.166667	Well Characterized
ENCFF116FSD	pancreas	chr15	24426725	24427532	0.293221503	Well Characterized
ENCFF118TEJ	lung	chr15	24426725	24427532	0.263886529	Well Characterized
ENCFF147BRA	stomach	chr15	24426725	24427532	0.299604481	Well Characterized
ENCFF164FKV	thymus	chr15	24426725	24427532	0	Well Characterized
ENCFF173JMJ	adipose tissue	chr15	24426725	24427532	0.267791476	Well Characterized
ENCFF185SFW	pancreas	chr15	24426725	24427532	0.2900862	Well Characterized
ENCFF236EBZ	psoas muscle	chr15	24426725	24427532	0.278665368	Well Characterized
ENCFF312XZH	small intestine	chr15	24426725	24427532	0.488350833	Well Characterized
ENCFF334FAC	aorta	chr15	24426725	24427532	0.340952375	Well Characterized
ENCFF341TLB	psoas muscle	chr15	24426725	24427532	0.238029276	Well Characterized
ENCFF471ZUS	heart left ventricle	chr15	24426725	24427532	0.191186316	Well Characterized
ENCFF501MTJ	heart left ventricle	chr15	24426725	24427532	0.247294462	Well Characterized
ENCFF515NMT	adrenal gland	chr15	24426725	24427532	0.296342261	Well Characterized
ENCFF526GLN	heart right ventricle	chr15	24426725	24427532	0.21185716	Well Characterized
ENCFF528JMA	adipose tissue	chr15	24426725	24427532	0.267053641	Well Characterized
ENCFF603VRI	esophagus	chr15	24426725	24427532	0.334485606	Well Characterized
ENCFF644GYV	spleen	chr15	24426725	24427532	0.305209805	Well Characterized
ENCFF663OPO	psoas muscle	chr15	24426725	24427532	0.244847478	Well Characterized
ENCFF703YFI	spleen	chr15	24426725	24427532	0.317557115	Well Characterized
ENCFF713FNB	lung	chr15	24426725	24427532	0.247432119	Well Characterized
ENCFF763XIL	ovary	chr15	24426725	24427532	0.25	Well Characterized
ENCFF881MWP	sigmoid colon	chr15	24426725	24427532	0.485566727	Well Characterized
ENCFF909KZA	stomach	chr15	24426725	24427532	0.361665263	Well Characterized
ENCFF924GLC	esophagus	chr15	24426725	24427532	0.323403548	Well Characterized
ENCFF964ESU	sigmoid colon	chr15	24426725	24427532	0.300566932	Well Characterized
ENCFF982PHK	spleen	chr15	24426725	24427532	0.275420889	Well Characterized
ENCFF002HXC	transverse colon	chr15	24772777	24773739	0.580179761	Well Characterized
ENCFF053FUK	testis	chr15	24772777	24773739	0.214341893	Well Characterized
ENCFF059FZP	esophagus muscularis mucosa	chr15	24772777	24773739	0.420120729	Well Characterized
ENCFF080ETP	right lobe of liver	chr15	24772777	24773739	0.322551022	Well Characterized
ENCFF124RNJ	tibial nerve	chr15	24772777	24773739	0.395183616	Well Characterized
ENCFF182DUG	esophagus squamous epithelium	chr15	24772777	24773739	0.35523876	Well Characterized
ENCFF186IPX	stomach	chr15	24772777	24773739	0.285880197	Well Characterized
ENCFF238STM	thyroid gland	chr15	24772777	24773739	0.286902831	Well Characterized
ENCFF318IKY	heart left ventricle	chr15	24772777	24773739	0.363549973	Well Characterized
ENCFF402FIK	tibial nerve	chr15	24772777	24773739	0.330220451	Well Characterized
ENCFF448JRP	gastroesophageal sphincter	chr15	24772777	24773739	0.264635302	Well Characterized
ENCFF454NPL	ovary	chr15	24772777	24773739	0.394088555	Well Characterized
ENCFF509SPS	spleen	chr15	24772777	24773739	0.392409021	Well Characterized
ENCFF513ROZ	heart left ventricle	chr15	24772777	24773739	0.33790295	Well Characterized
ENCFF520YPF	lower leg skin	chr15	24772777	24773739	0.364948093	Well Characterized
ENCFF532PDE	upper lobe of left lung	chr15	24772777	24773739	0.300127024	Well Characterized
ENCFF537YTL	prostate gland	chr15	24772777	24773739	0.315471381	Well Characterized
ENCFF550JZN	gastroesophageal sphincter	chr15	24772777	24773739	0.481377571	Well Characterized
ENCFF556VBV	body of pancreas	chr15	24772777	24773739	0.203227366	Well Characterized
ENCFF586VVJ	stomach	chr15	24772777	24773739	0.40425498	Well Characterized
ENCFF603FFT	adrenal gland	chr15	24772777	24773739	0.284247355	Well Characterized
ENCFF649IEY	suprapubic skin	chr15	24772777	24773739	0.358195334	Well Characterized
ENCFF716SXG	ovary	chr15	24772777	24773739	0.366665645	Well Characterized
ENCFF749EMV	thyroid gland	chr15	24772777	24773739	0.349834559	Well Characterized
ENCFF821OMH	upper lobe of left lung	chr15	24772777	24773739	0.372180951	Well Characterized
ENCFF835CZU	body of pancreas	chr15	24772777	24773739	0.27490434	Well Characterized
ENCFF911ZIV	transverse colon	chr15	24772777	24773739	0.650462967	Well Characterized
ENCFF926RAG	testis	chr15	24772777	24773739	0.250162185	Well Characterized
ENCFF942KJO	adrenal gland	chr15	24772777	24773739	0.357172898	Well Characterized
ENCFF956ACC	spleen	chr15	24772777	24773739	0.348703119	Well Characterized
ENCFF978LIV	lower leg skin	chr15	24772777	24773739	0.436662785	Well Characterized
ENCFF988BSW	esophagus squamous epithelium	chr15	24772777	24773739	0.436232585	Well Characterized
ENCFF103RKF	small intestine	chr15	24772777	24773739	0.540597326	Well Characterized
ENCFF106PBJ	urinary bladder	chr15	24772777	24773739	0.416666625	Well Characterized
ENCFF116FSD	pancreas	chr15	24772777	24773739	0.276027816	Well Characterized
ENCFF118TEJ	lung	chr15	24772777	24773739	0.298306006	Well Characterized
ENCFF147BRA	stomach	chr15	24772777	24773739	0.357214211	Well Characterized
ENCFF164FKV	thymus	chr15	24772777	24773739	0.496085909	Well Characterized
ENCFF173JMJ	adipose tissue	chr15	24772777	24773739	0.239943205	Well Characterized
ENCFF185SFW	pancreas	chr15	24772777	24773739	0.29062154	Well Characterized
ENCFF236EBZ	psoas muscle	chr15	24772777	24773739	0.380304188	Well Characterized
ENCFF312XZH	small intestine	chr15	24772777	24773739	0.518407386	Well Characterized
ENCFF334FAC	aorta	chr15	24772777	24773739	0.265750171	Well Characterized
ENCFF341TLB	psoas muscle	chr15	24772777	24773739	0.283253684	Well Characterized
ENCFF471ZUS	heart left ventricle	chr15	24772777	24773739	0.326521857	Well Characterized
ENCFF501MTJ	heart left ventricle	chr15	24772777	24773739	0.316542612	Well Characterized
ENCFF515NMT	adrenal gland	chr15	24772777	24773739	0.267594309	Well Characterized
ENCFF526GLN	heart right ventricle	chr15	24772777	24773739	0.305738279	Well Characterized
ENCFF528JMA	adipose tissue	chr15	24772777	24773739	0.3328228	Well Characterized
ENCFF603VRI	esophagus	chr15	24772777	24773739	0.374062325	Well Characterized
ENCFF644GYV	spleen	chr15	24772777	24773739	0.306141106	Well Characterized
ENCFF663OPO	psoas muscle	chr15	24772777	24773739	0.284989992	Well Characterized
ENCFF703YFI	spleen	chr15	24772777	24773739	0.388143524	Well Characterized
ENCFF713FNB	lung	chr15	24772777	24773739	0.337283449	Well Characterized
ENCFF763XIL	ovary	chr15	24772777	24773739	0.2252381	Well Characterized
ENCFF881MWP	sigmoid colon	chr15	24772777	24773739	0.498002806	Well Characterized
ENCFF909KZA	stomach	chr15	24772777	24773739	0.278739811	Well Characterized
ENCFF924GLC	esophagus	chr15	24772777	24773739	0.352698316	Well Characterized
ENCFF964ESU	sigmoid colon	chr15	24772777	24773739	0.37318369	Well Characterized
ENCFF982PHK	spleen	chr15	24772777	24773739	0.385967473	Well Characterized
ENCFF002HXC	transverse colon	chr15	24823417	24824759	0.638634389	Well Characterized
ENCFF053FUK	testis	chr15	24823417	24824759	0.3333775	Well Characterized
ENCFF059FZP	esophagus muscularis mucosa	chr15	24823417	24824759	0.634541318	Well Characterized
ENCFF080ETP	right lobe of liver	chr15	24823417	24824759	0.330858944	Well Characterized
ENCFF124RNJ	tibial nerve	chr15	24823417	24824759	0.446248136	Well Characterized
ENCFF182DUG	esophagus squamous epithelium	chr15	24823417	24824759	0.44627378	Well Characterized
ENCFF186IPX	stomach	chr15	24823417	24824759	0.503587045	Well Characterized
ENCFF238STM	thyroid gland	chr15	24823417	24824759	0.496001045	Well Characterized
ENCFF318IKY	heart left ventricle	chr15	24823417	24824759	0.567197682	Well Characterized
ENCFF402FIK	tibial nerve	chr15	24823417	24824759	0.490877571	Well Characterized
ENCFF448JRP	gastroesophageal sphincter	chr15	24823417	24824759	0.530095928	Well Characterized
ENCFF454NPL	ovary	chr15	24823417	24824759	0.551083364	Well Characterized
ENCFF509SPS	spleen	chr15	24823417	24824759	0.577342273	Well Characterized
ENCFF513ROZ	heart left ventricle	chr15	24823417	24824759	0.482006409	Well Characterized
ENCFF520YPF	lower leg skin	chr15	24823417	24824759	0.451537318	Well Characterized
ENCFF532PDE	upper lobe of left lung	chr15	24823417	24824759	0.448351364	Well Characterized
ENCFF537YTL	prostate gland	chr15	24823417	24824759	0.478750045	Well Characterized
ENCFF550JZN	gastroesophageal sphincter	chr15	24823417	24824759	0.472023833	Well Characterized
ENCFF556VBV	body of pancreas	chr15	24823417	24824759	0.324186782	Well Characterized
ENCFF586VVJ	stomach	chr15	24823417	24824759	0.510468909	Well Characterized
ENCFF603FFT	adrenal gland	chr15	24823417	24824759	0.637113	Well Characterized
ENCFF649IEY	suprapubic skin	chr15	24823417	24824759	0.531194273	Well Characterized
ENCFF716SXG	ovary	chr15	24823417	24824759	0.561093364	Well Characterized
ENCFF749EMV	thyroid gland	chr15	24823417	24824759	0.507652385	Well Characterized
ENCFF821OMH	upper lobe of left lung	chr15	24823417	24824759	0.461151864	Well Characterized
ENCFF835CZU	body of pancreas	chr15	24823417	24824759	0.365246048	Well Characterized
ENCFF911ZIV	transverse colon	chr15	24823417	24824759	0.560938	Well Characterized
ENCFF926RAG	testis	chr15	24823417	24824759	0.398191409	Well Characterized
ENCFF942KJO	adrenal gland	chr15	24823417	24824759	0.557823182	Well Characterized
ENCFF956ACC	spleen	chr15	24823417	24824759	0.579400294	Well Characterized
ENCFF978LIV	lower leg skin	chr15	24823417	24824759	0.58829719	Well Characterized
ENCFF988BSW	esophagus squamous epithelium	chr15	24823417	24824759	0.655956619	Well Characterized
ENCFF103RKF	small intestine	chr15	24823417	24824759	0.516010545	Well Characterized
ENCFF106PBJ	urinary bladder	chr15	24823417	24824759	0.559109222	Well Characterized
ENCFF116FSD	pancreas	chr15	24823417	24824759	0.338446786	Well Characterized
ENCFF118TEJ	lung	chr15	24823417	24824759	0.571249664	Well Characterized
ENCFF147BRA	stomach	chr15	24823417	24824759	0.451385045	Well Characterized
ENCFF164FKV	thymus	chr15	24823417	24824759	0.732539667	Well Characterized
ENCFF173JMJ	adipose tissue	chr15	24823417	24824759	0.382363636	Well Characterized
ENCFF185SFW	pancreas	chr15	24823417	24824759	0.466821455	Well Characterized
ENCFF236EBZ	psoas muscle	chr15	24823417	24824759	0.444436914	Well Characterized
ENCFF312XZH	small intestine	chr15	24823417	24824759	0.525426864	Well Characterized
ENCFF334FAC	aorta	chr15	24823417	24824759	0.471821238	Well Characterized
ENCFF341TLB	psoas muscle	chr15	24823417	24824759	0.522574909	Well Characterized
ENCFF471ZUS	heart left ventricle	chr15	24823417	24824759	0.463685909	Well Characterized
ENCFF501MTJ	heart left ventricle	chr15	24823417	24824759	0.4376505	Well Characterized
ENCFF515NMT	adrenal gland	chr15	24823417	24824759	0.527013409	Well Characterized
ENCFF526GLN	heart right ventricle	chr15	24823417	24824759	0.449208286	Well Characterized
ENCFF528JMA	adipose tissue	chr15	24823417	24824759	0.479451864	Well Characterized
ENCFF603VRI	esophagus	chr15	24823417	24824759	0.448410136	Well Characterized
ENCFF644GYV	spleen	chr15	24823417	24824759	0.478723364	Well Characterized
ENCFF663OPO	psoas muscle	chr15	24823417	24824759	0.548811619	Well Characterized
ENCFF703YFI	spleen	chr15	24823417	24824759	0.570661364	Well Characterized
ENCFF713FNB	lung	chr15	24823417	24824759	0.506783114	Well Characterized
ENCFF763XIL	ovary	chr15	24823417	24824759	0.6810185	Well Characterized
ENCFF881MWP	sigmoid colon	chr15	24823417	24824759	0.657296591	Well Characterized
ENCFF909KZA	stomach	chr15	24823417	24824759	0.469959227	Well Characterized
ENCFF924GLC	esophagus	chr15	24823417	24824759	0.488510636	Well Characterized
ENCFF964ESU	sigmoid colon	chr15	24823417	24824759	0.543319955	Well Characterized
ENCFF982PHK	spleen	chr15	24823417	24824759	0.527077833	Well Characterized
ENCFF002HXC	transverse colon	chr15	24847861	24848682	0.614274172	Well Characterized
ENCFF053FUK	testis	chr15	24847861	24848682	0.245560171	Well Characterized
ENCFF059FZP	esophagus muscularis mucosa	chr15	24847861	24848682	0.302611521	Well Characterized
ENCFF080ETP	right lobe of liver	chr15	24847861	24848682	0.317397091	Well Characterized
ENCFF124RNJ	tibial nerve	chr15	24847861	24848682	0.562054441	Well Characterized
ENCFF182DUG	esophagus squamous epithelium	chr15	24847861	24848682	0.3558106	Well Characterized
ENCFF186IPX	stomach	chr15	24847861	24848682	0.38104875	Well Characterized
ENCFF238STM	thyroid gland	chr15	24847861	24848682	0.360838727	Well Characterized
ENCFF318IKY	heart left ventricle	chr15	24847861	24848682	0.367919808	Well Characterized
ENCFF402FIK	tibial nerve	chr15	24847861	24848682	0.422319692	Well Characterized
ENCFF448JRP	gastroesophageal sphincter	chr15	24847861	24848682	0.329204091	Well Characterized
ENCFF454NPL	ovary	chr15	24847861	24848682	0.446420147	Well Characterized
ENCFF509SPS	spleen	chr15	24847861	24848682	0.392295968	Well Characterized
ENCFF513ROZ	heart left ventricle	chr15	24847861	24848682	0.256152969	Well Characterized
ENCFF520YPF	lower leg skin	chr15	24847861	24848682	0.54280235	Well Characterized
ENCFF532PDE	upper lobe of left lung	chr15	24847861	24848682	0.345561094	Well Characterized
ENCFF537YTL	prostate gland	chr15	24847861	24848682	0.245874145	Well Characterized
ENCFF550JZN	gastroesophageal sphincter	chr15	24847861	24848682	0.392435563	Well Characterized
ENCFF556VBV	body of pancreas	chr15	24847861	24848682	0.283590253	Well Characterized
ENCFF586VVJ	stomach	chr15	24847861	24848682	0.311785565	Well Characterized
ENCFF603FFT	adrenal gland	chr15	24847861	24848682	0.402274846	Well Characterized
ENCFF649IEY	suprapubic skin	chr15	24847861	24848682	0.320354381	Well Characterized
ENCFF716SXG	ovary	chr15	24847861	24848682	0.39982397	Well Characterized
ENCFF749EMV	thyroid gland	chr15	24847861	24848682	0.466038757	Well Characterized
ENCFF821OMH	upper lobe of left lung	chr15	24847861	24848682	0.4467154	Well Characterized
ENCFF835CZU	body of pancreas	chr15	24847861	24848682	0.35940575	Well Characterized
ENCFF911ZIV	transverse colon	chr15	24847861	24848682	0.6636798	Well Characterized
ENCFF926RAG	testis	chr15	24847861	24848682	0.235865023	Well Characterized
ENCFF942KJO	adrenal gland	chr15	24847861	24848682	0.409071161	Well Characterized
ENCFF956ACC	spleen	chr15	24847861	24848682	0.40718425	Well Characterized
ENCFF978LIV	lower leg skin	chr15	24847861	24848682	0.400557031	Well Characterized
ENCFF988BSW	esophagus squamous epithelium	chr15	24847861	24848682	0.38082504	Well Characterized
ENCFF103RKF	small intestine	chr15	24847861	24848682	0.519949119	Well Characterized
ENCFF106PBJ	urinary bladder	chr15	24847861	24848682	0.208333333	Well Characterized
ENCFF116FSD	pancreas	chr15	24847861	24848682	0.277257245	Well Characterized
ENCFF118TEJ	lung	chr15	24847861	24848682	0.4591658	Well Characterized
ENCFF147BRA	stomach	chr15	24847861	24848682	0.489351083	Well Characterized
ENCFF164FKV	thymus	chr15	24847861	24848682	0.857143	Well Characterized
ENCFF173JMJ	adipose tissue	chr15	24847861	24848682	0.323347573	Well Characterized
ENCFF185SFW	pancreas	chr15	24847861	24848682	0.309064583	Well Characterized
ENCFF236EBZ	psoas muscle	chr15	24847861	24848682	0.480668706	Well Characterized
ENCFF312XZH	small intestine	chr15	24847861	24848682	0.653046882	Well Characterized
ENCFF334FAC	aorta	chr15	24847861	24848682	0.357053333	Well Characterized
ENCFF341TLB	psoas muscle	chr15	24847861	24848682	0.414600125	Well Characterized
ENCFF471ZUS	heart left ventricle	chr15	24847861	24848682	0.228552353	Well Characterized
ENCFF501MTJ	heart left ventricle	chr15	24847861	24848682	0.274491374	Well Characterized
ENCFF515NMT	adrenal gland	chr15	24847861	24848682	0.341955488	Well Characterized
ENCFF526GLN	heart right ventricle	chr15	24847861	24848682	0.483020867	Well Characterized
ENCFF528JMA	adipose tissue	chr15	24847861	24848682	0.386282	Well Characterized
ENCFF603VRI	esophagus	chr15	24847861	24848682	0.315331833	Well Characterized
ENCFF644GYV	spleen	chr15	24847861	24848682	0.38862125	Well Characterized
ENCFF663OPO	psoas muscle	chr15	24847861	24848682	0.250691833	Well Characterized
ENCFF703YFI	spleen	chr15	24847861	24848682	0.380359353	Well Characterized
ENCFF713FNB	lung	chr15	24847861	24848682	0.354203636	Well Characterized
ENCFF763XIL	ovary	chr15	24847861	24848682	0.3	Well Characterized
ENCFF881MWP	sigmoid colon	chr15	24847861	24848682	0.567686795	Well Characterized
ENCFF909KZA	stomach	chr15	24847861	24848682	0.35684235	Well Characterized
ENCFF924GLC	esophagus	chr15	24847861	24848682	0.395580773	Well Characterized
ENCFF964ESU	sigmoid colon	chr15	24847861	24848682	0.40676923	Well Characterized
ENCFF982PHK	spleen	chr15	24847861	24848682	0.38044067	Well Characterized
ENCFF002HXC	transverse colon	chr15	24856479	24856534	0.4180882	Well Characterized
ENCFF053FUK	testis	chr15	24856479	24856534	0.2888886	Well Characterized
ENCFF059FZP	esophagus muscularis mucosa	chr15	24856479	24856534	0.0285714	Well Characterized
ENCFF080ETP	right lobe of liver	chr15	24856479	24856534	0.0666666	Well Characterized
ENCFF124RNJ	tibial nerve	chr15	24856479	24856534	0.3190124	Well Characterized
ENCFF182DUG	esophagus squamous epithelium	chr15	24856479	24856534	0.3833334	Well Characterized
ENCFF186IPX	stomach	chr15	24856479	24856534	0.49458882	Well Characterized
ENCFF238STM	thyroid gland	chr15	24856479	24856534	0.4038598	Well Characterized
ENCFF318IKY	heart left ventricle	chr15	24856479	24856534	0.394079	Well Characterized
ENCFF402FIK	tibial nerve	chr15	24856479	24856534	0.3743462	Well Characterized
ENCFF448JRP	gastroesophageal sphincter	chr15	24856479	24856534	0.4238094	Well Characterized
ENCFF454NPL	ovary	chr15	24856479	24856534	0.2908668	Well Characterized
ENCFF509SPS	spleen	chr15	24856479	24856534	0.48	Well Characterized
ENCFF513ROZ	heart left ventricle	chr15	24856479	24856534	0.4299358	Well Characterized
ENCFF520YPF	lower leg skin	chr15	24856479	24856534	0.2919118	Well Characterized
ENCFF532PDE	upper lobe of left lung	chr15	24856479	24856534	0.3522222	Well Characterized
ENCFF537YTL	prostate gland	chr15	24856479	24856534	0.4403914	Well Characterized
ENCFF550JZN	gastroesophageal sphincter	chr15	24856479	24856534	0.402777667	Well Characterized
ENCFF556VBV	body of pancreas	chr15	24856479	24856534	0.34060614	Well Characterized
ENCFF586VVJ	stomach	chr15	24856479	24856534	0.3850426	Well Characterized
ENCFF603FFT	adrenal gland	chr15	24856479	24856534	0.6333334	Well Characterized
ENCFF649IEY	suprapubic skin	chr15	24856479	24856534	0.462814	Well Characterized
ENCFF716SXG	ovary	chr15	24856479	24856534	0.366845	Well Characterized
ENCFF749EMV	thyroid gland	chr15	24856479	24856534	0.3767676	Well Characterized
ENCFF821OMH	upper lobe of left lung	chr15	24856479	24856534	0.411111	Well Characterized
ENCFF835CZU	body of pancreas	chr15	24856479	24856534	0.375	Well Characterized
ENCFF926RAG	testis	chr15	24856479	24856534	0.37993	Well Characterized
ENCFF942KJO	adrenal gland	chr15	24856479	24856534	0.5833335	Well Characterized
ENCFF956ACC	spleen	chr15	24856479	24856534	0.4629372	Well Characterized
ENCFF978LIV	lower leg skin	chr15	24856479	24856534	0.4914142	Well Characterized
ENCFF988BSW	esophagus squamous epithelium	chr15	24856479	24856534	0.543889	Well Characterized
ENCFF103RKF	small intestine	chr15	24856479	24856534	0.625	Well Characterized
ENCFF116FSD	pancreas	chr15	24856479	24856534	0.34681432	Well Characterized
ENCFF118TEJ	lung	chr15	24856479	24856534	0.1619048	Well Characterized
ENCFF147BRA	stomach	chr15	24856479	24856534	0.5670614	Well Characterized
ENCFF173JMJ	adipose tissue	chr15	24856479	24856534	0.3285714	Well Characterized
ENCFF185SFW	pancreas	chr15	24856479	24856534	0.6625	Well Characterized
ENCFF236EBZ	psoas muscle	chr15	24856479	24856534	0.3882784	Well Characterized
ENCFF312XZH	small intestine	chr15	24856479	24856534	0.4288888	Well Characterized
ENCFF334FAC	aorta	chr15	24856479	24856534	0.59166675	Well Characterized
ENCFF341TLB	psoas muscle	chr15	24856479	24856534	0.3574858	Well Characterized
ENCFF471ZUS	heart left ventricle	chr15	24856479	24856534	0.4124748	Well Characterized
ENCFF501MTJ	heart left ventricle	chr15	24856479	24856534	0.3889714	Well Characterized
ENCFF515NMT	adrenal gland	chr15	24856479	24856534	0.4205128	Well Characterized
ENCFF526GLN	heart right ventricle	chr15	24856479	24856534	0.324226	Well Characterized
ENCFF528JMA	adipose tissue	chr15	24856479	24856534	0.3326924	Well Characterized
ENCFF603VRI	esophagus	chr15	24856479	24856534	0.3533334	Well Characterized
ENCFF644GYV	spleen	chr15	24856479	24856534	0.4947442	Well Characterized
ENCFF663OPO	psoas muscle	chr15	24856479	24856534	0.3333332	Well Characterized
ENCFF703YFI	spleen	chr15	24856479	24856534	0.545148	Well Characterized
ENCFF713FNB	lung	chr15	24856479	24856534	0.422436	Well Characterized
ENCFF881MWP	sigmoid colon	chr15	24856479	24856534	0.5636014	Well Characterized
ENCFF909KZA	stomach	chr15	24856479	24856534	0.2277778	Well Characterized
ENCFF924GLC	esophagus	chr15	24856479	24856534	0.46541642	Well Characterized
ENCFF964ESU	sigmoid colon	chr15	24856479	24856534	0.3234386	Well Characterized
ENCFF982PHK	spleen	chr15	24856479	24856534	0.4187674	Well Characterized
ENCFF002HXC	transverse colon	chr15	24877880	24878758	0.717402467	Well Characterized
ENCFF053FUK	testis	chr15	24877880	24878758	0.205175809	Well Characterized
ENCFF059FZP	esophagus muscularis mucosa	chr15	24877880	24878758	0.20554377	Well Characterized
ENCFF080ETP	right lobe of liver	chr15	24877880	24878758	0.230114585	Well Characterized
ENCFF124RNJ	tibial nerve	chr15	24877880	24878758	0.372598444	Well Characterized
ENCFF182DUG	esophagus squamous epithelium	chr15	24877880	24878758	0.464212262	Well Characterized
ENCFF186IPX	stomach	chr15	24877880	24878758	0.38365475	Well Characterized
ENCFF238STM	thyroid gland	chr15	24877880	24878758	0.396264378	Well Characterized
ENCFF318IKY	heart left ventricle	chr15	24877880	24878758	0.335429007	Well Characterized
ENCFF402FIK	tibial nerve	chr15	24877880	24878758	0.312594093	Well Characterized
ENCFF448JRP	gastroesophageal sphincter	chr15	24877880	24878758	0.25184559	Well Characterized
ENCFF454NPL	ovary	chr15	24877880	24878758	0.387342493	Well Characterized
ENCFF509SPS	spleen	chr15	24877880	24878758	0.492038279	Well Characterized
ENCFF513ROZ	heart left ventricle	chr15	24877880	24878758	0.476503482	Well Characterized
ENCFF520YPF	lower leg skin	chr15	24877880	24878758	0.412548548	Well Characterized
ENCFF532PDE	upper lobe of left lung	chr15	24877880	24878758	0.443706222	Well Characterized
ENCFF537YTL	prostate gland	chr15	24877880	24878758	0.467426578	Well Characterized
ENCFF550JZN	gastroesophageal sphincter	chr15	24877880	24878758	0.216483807	Well Characterized
ENCFF556VBV	body of pancreas	chr15	24877880	24878758	0.202865018	Well Characterized
ENCFF586VVJ	stomach	chr15	24877880	24878758	0.384347263	Well Characterized
ENCFF603FFT	adrenal gland	chr15	24877880	24878758	0.401245103	Well Characterized
ENCFF649IEY	suprapubic skin	chr15	24877880	24878758	0.340269513	Well Characterized
ENCFF716SXG	ovary	chr15	24877880	24878758	0.3106342	Well Characterized
ENCFF749EMV	thyroid gland	chr15	24877880	24878758	0.303358107	Well Characterized
ENCFF821OMH	upper lobe of left lung	chr15	24877880	24878758	0.398306517	Well Characterized
ENCFF835CZU	body of pancreas	chr15	24877880	24878758	0.416494179	Well Characterized
ENCFF911ZIV	transverse colon	chr15	24877880	24878758	0.515079375	Well Characterized
ENCFF926RAG	testis	chr15	24877880	24878758	0.352760602	Well Characterized
ENCFF942KJO	adrenal gland	chr15	24877880	24878758	0.366659333	Well Characterized
ENCFF956ACC	spleen	chr15	24877880	24878758	0.518804933	Well Characterized
ENCFF978LIV	lower leg skin	chr15	24877880	24878758	0.411701149	Well Characterized
ENCFF988BSW	esophagus squamous epithelium	chr15	24877880	24878758	0.372913867	Well Characterized
ENCFF103RKF	small intestine	chr15	24877880	24878758	0.560249023	Well Characterized
ENCFF106PBJ	urinary bladder	chr15	24877880	24878758	0.480506125	Well Characterized
ENCFF116FSD	pancreas	chr15	24877880	24878758	0.231819173	Well Characterized
ENCFF118TEJ	lung	chr15	24877880	24878758	0.403716171	Well Characterized
ENCFF147BRA	stomach	chr15	24877880	24878758	0.454584658	Well Characterized
ENCFF164FKV	thymus	chr15	24877880	24878758	0.56875	Well Characterized
ENCFF173JMJ	adipose tissue	chr15	24877880	24878758	0.288689902	Well Characterized
ENCFF185SFW	pancreas	chr15	24877880	24878758	0.401467049	Well Characterized
ENCFF236EBZ	psoas muscle	chr15	24877880	24878758	0.462824244	Well Characterized
ENCFF312XZH	small intestine	chr15	24877880	24878758	0.762033667	Well Characterized
ENCFF334FAC	aorta	chr15	24877880	24878758	0.40133244	Well Characterized
ENCFF341TLB	psoas muscle	chr15	24877880	24878758	0.320064289	Well Characterized
ENCFF471ZUS	heart left ventricle	chr15	24877880	24878758	0.39810115	Well Characterized
ENCFF501MTJ	heart left ventricle	chr15	24877880	24878758	0.31699516	Well Characterized
ENCFF515NMT	adrenal gland	chr15	24877880	24878758	0.438217356	Well Characterized
ENCFF526GLN	heart right ventricle	chr15	24877880	24878758	0.393637395	Well Characterized
ENCFF528JMA	adipose tissue	chr15	24877880	24878758	0.473326645	Well Characterized
ENCFF603VRI	esophagus	chr15	24877880	24878758	0.518232805	Well Characterized
ENCFF644GYV	spleen	chr15	24877880	24878758	0.552534977	Well Characterized
ENCFF663OPO	psoas muscle	chr15	24877880	24878758	0.468444965	Well Characterized
ENCFF703YFI	spleen	chr15	24877880	24878758	0.339064533	Well Characterized
ENCFF713FNB	lung	chr15	24877880	24878758	0.479345578	Well Characterized
ENCFF763XIL	ovary	chr15	24877880	24878758	0.8033332	Well Characterized
ENCFF881MWP	sigmoid colon	chr15	24877880	24878758	0.579959933	Well Characterized
ENCFF909KZA	stomach	chr15	24877880	24878758	0.518713003	Well Characterized
ENCFF924GLC	esophagus	chr15	24877880	24878758	0.431223022	Well Characterized
ENCFF964ESU	sigmoid colon	chr15	24877880	24878758	0.487468578	Well Characterized
ENCFF982PHK	spleen	chr15	24877880	24878758	0.455304909	Well Characterized
ENCFF002HXC	transverse colon	chr15	24954857	24956829	0.54125283	Well Characterized
ENCFF053FUK	testis	chr15	24954857	24956829	0.427353247	Well Characterized
ENCFF059FZP	esophagus muscularis mucosa	chr15	24954857	24956829	0.622390868	Well Characterized
ENCFF080ETP	right lobe of liver	chr15	24954857	24956829	0.450623612	Well Characterized
ENCFF124RNJ	tibial nerve	chr15	24954857	24956829	0.549659673	Well Characterized
ENCFF182DUG	esophagus squamous epithelium	chr15	24954857	24956829	0.592210915	Well Characterized
ENCFF186IPX	stomach	chr15	24954857	24956829	0.584243766	Well Characterized
ENCFF238STM	thyroid gland	chr15	24954857	24956829	0.656016174	Well Characterized
ENCFF318IKY	heart left ventricle	chr15	24954857	24956829	0.57129444	Well Characterized
ENCFF402FIK	tibial nerve	chr15	24954857	24956829	0.578540278	Well Characterized
ENCFF448JRP	gastroesophageal sphincter	chr15	24954857	24956829	0.583256795	Well Characterized
ENCFF454NPL	ovary	chr15	24954857	24956829	0.435006195	Well Characterized
ENCFF509SPS	spleen	chr15	24954857	24956829	0.671082752	Well Characterized
ENCFF513ROZ	heart left ventricle	chr15	24954857	24956829	0.542483944	Well Characterized
ENCFF520YPF	lower leg skin	chr15	24954857	24956829	0.61020015	Well Characterized
ENCFF532PDE	upper lobe of left lung	chr15	24954857	24956829	0.5273622	Well Characterized
ENCFF537YTL	prostate gland	chr15	24954857	24956829	0.563073177	Well Characterized
ENCFF550JZN	gastroesophageal sphincter	chr15	24954857	24956829	0.378117905	Well Characterized
ENCFF556VBV	body of pancreas	chr15	24954857	24956829	0.448500522	Well Characterized
ENCFF586VVJ	stomach	chr15	24954857	24956829	0.549668939	Well Characterized
ENCFF603FFT	adrenal gland	chr15	24954857	24956829	0.55394421	Well Characterized
ENCFF649IEY	suprapubic skin	chr15	24954857	24956829	0.516429965	Well Characterized
ENCFF716SXG	ovary	chr15	24954857	24956829	0.522164714	Well Characterized
ENCFF749EMV	thyroid gland	chr15	24954857	24956829	0.560745894	Well Characterized
ENCFF821OMH	upper lobe of left lung	chr15	24954857	24956829	0.538791662	Well Characterized
ENCFF835CZU	body of pancreas	chr15	24954857	24956829	0.578895702	Well Characterized
ENCFF911ZIV	transverse colon	chr15	24954857	24956829	0.607271875	Well Characterized
ENCFF926RAG	testis	chr15	24954857	24956829	0.419753814	Well Characterized
ENCFF942KJO	adrenal gland	chr15	24954857	24956829	0.435739747	Well Characterized
ENCFF956ACC	spleen	chr15	24954857	24956829	0.597881858	Well Characterized
ENCFF978LIV	lower leg skin	chr15	24954857	24956829	0.525089495	Well Characterized
ENCFF988BSW	esophagus squamous epithelium	chr15	24954857	24956829	0.481633551	Well Characterized
ENCFF103RKF	small intestine	chr15	24954857	24956829	0.527037637	Well Characterized
ENCFF106PBJ	urinary bladder	chr15	24954857	24956829	0.425	Well Characterized
ENCFF116FSD	pancreas	chr15	24954857	24956829	0.518585486	Well Characterized
ENCFF118TEJ	lung	chr15	24954857	24956829	0.512937141	Well Characterized
ENCFF147BRA	stomach	chr15	24954857	24956829	0.494456886	Well Characterized
ENCFF164FKV	thymus	chr15	24954857	24956829	0.418254	Well Characterized
ENCFF173JMJ	adipose tissue	chr15	24954857	24956829	0.35040567	Well Characterized
ENCFF185SFW	pancreas	chr15	24954857	24956829	0.426628444	Well Characterized
ENCFF236EBZ	psoas muscle	chr15	24954857	24956829	0.465200407	Well Characterized
ENCFF312XZH	small intestine	chr15	24954857	24956829	0.485156297	Well Characterized
ENCFF334FAC	aorta	chr15	24954857	24956829	0.547207228	Well Characterized
ENCFF341TLB	psoas muscle	chr15	24954857	24956829	0.484532274	Well Characterized
ENCFF471ZUS	heart left ventricle	chr15	24954857	24956829	0.454481397	Well Characterized
ENCFF501MTJ	heart left ventricle	chr15	24954857	24956829	0.486300726	Well Characterized
ENCFF515NMT	adrenal gland	chr15	24954857	24956829	0.470996884	Well Characterized
ENCFF526GLN	heart right ventricle	chr15	24954857	24956829	0.489206183	Well Characterized
ENCFF528JMA	adipose tissue	chr15	24954857	24956829	0.456205634	Well Characterized
ENCFF603VRI	esophagus	chr15	24954857	24956829	0.407837867	Well Characterized
ENCFF644GYV	spleen	chr15	24954857	24956829	0.52208191	Well Characterized
ENCFF663OPO	psoas muscle	chr15	24954857	24956829	0.503530472	Well Characterized
ENCFF703YFI	spleen	chr15	24954857	24956829	0.519827628	Well Characterized
ENCFF713FNB	lung	chr15	24954857	24956829	0.499949186	Well Characterized
ENCFF763XIL	ovary	chr15	24954857	24956829	0.484615385	Well Characterized
ENCFF881MWP	sigmoid colon	chr15	24954857	24956829	0.453731221	Well Characterized
ENCFF909KZA	stomach	chr15	24954857	24956829	0.475766443	Well Characterized
ENCFF924GLC	esophagus	chr15	24954857	24956829	0.497475248	Well Characterized
ENCFF964ESU	sigmoid colon	chr15	24954857	24956829	0.454752398	Well Characterized
ENCFF982PHK	spleen	chr15	24954857	24956829	0.388456342	Well Characterized
ENCFF002HXC	transverse colon	chr15	24981888	24985149	0.855328098	Well Characterized
ENCFF053FUK	testis	chr15	24981888	24985149	0.868137488	Well Characterized
ENCFF059FZP	esophagus muscularis mucosa	chr15	24981888	24985149	0.881287463	Well Characterized
ENCFF080ETP	right lobe of liver	chr15	24981888	24985149	0.716580563	Well Characterized
ENCFF124RNJ	tibial nerve	chr15	24981888	24985149	0.878894317	Well Characterized
ENCFF182DUG	esophagus squamous epithelium	chr15	24981888	24985149	0.873296667	Well Characterized
ENCFF186IPX	stomach	chr15	24981888	24985149	0.865897537	Well Characterized
ENCFF238STM	thyroid gland	chr15	24981888	24985149	0.878771561	Well Characterized
ENCFF318IKY	heart left ventricle	chr15	24981888	24985149	0.778481829	Well Characterized
ENCFF402FIK	tibial nerve	chr15	24981888	24985149	0.876123512	Well Characterized
ENCFF448JRP	gastroesophageal sphincter	chr15	24981888	24985149	0.8117835	Well Characterized
ENCFF454NPL	ovary	chr15	24981888	24985149	0.871707244	Well Characterized
ENCFF509SPS	spleen	chr15	24981888	24985149	0.886684317	Well Characterized
ENCFF513ROZ	heart left ventricle	chr15	24981888	24985149	0.784338732	Well Characterized
ENCFF520YPF	lower leg skin	chr15	24981888	24985149	0.898499171	Well Characterized
ENCFF532PDE	upper lobe of left lung	chr15	24981888	24985149	0.851668625	Well Characterized
ENCFF537YTL	prostate gland	chr15	24981888	24985149	0.902143244	Well Characterized
ENCFF550JZN	gastroesophageal sphincter	chr15	24981888	24985149	0.854106913	Well Characterized
ENCFF556VBV	body of pancreas	chr15	24981888	24985149	0.804652951	Well Characterized
ENCFF586VVJ	stomach	chr15	24981888	24985149	0.876637756	Well Characterized
ENCFF603FFT	adrenal gland	chr15	24981888	24985149	0.865539293	Well Characterized
ENCFF649IEY	suprapubic skin	chr15	24981888	24985149	0.874976049	Well Characterized
ENCFF716SXG	ovary	chr15	24981888	24985149	0.858300049	Well Characterized
ENCFF749EMV	thyroid gland	chr15	24981888	24985149	0.881252537	Well Characterized
ENCFF821OMH	upper lobe of left lung	chr15	24981888	24985149	0.903473805	Well Characterized
ENCFF835CZU	body of pancreas	chr15	24981888	24985149	0.820681537	Well Characterized
ENCFF911ZIV	transverse colon	chr15	24981888	24985149	0.898034852	Well Characterized
ENCFF926RAG	testis	chr15	24981888	24985149	0.874077659	Well Characterized
ENCFF942KJO	adrenal gland	chr15	24981888	24985149	0.84551078	Well Characterized
ENCFF956ACC	spleen	chr15	24981888	24985149	0.871958244	Well Characterized
ENCFF978LIV	lower leg skin	chr15	24981888	24985149	0.899126683	Well Characterized
ENCFF988BSW	esophagus squamous epithelium	chr15	24981888	24985149	0.850069743	Well Characterized
ENCFF103RKF	small intestine	chr15	24981888	24985149	0.893766027	Well Characterized
ENCFF106PBJ	urinary bladder	chr15	24981888	24985149	0.824541357	Well Characterized
ENCFF116FSD	pancreas	chr15	24981888	24985149	0.793033854	Well Characterized
ENCFF118TEJ	lung	chr15	24981888	24985149	0.890134868	Well Characterized
ENCFF147BRA	stomach	chr15	24981888	24985149	0.897877757	Well Characterized
ENCFF164FKV	thymus	chr15	24981888	24985149	0.928809533	Well Characterized
ENCFF173JMJ	adipose tissue	chr15	24981888	24985149	0.83616075	Well Characterized
ENCFF185SFW	pancreas	chr15	24981888	24985149	0.840144514	Well Characterized
ENCFF236EBZ	psoas muscle	chr15	24981888	24985149	0.888056676	Well Characterized
ENCFF312XZH	small intestine	chr15	24981888	24985149	0.892896242	Well Characterized
ENCFF334FAC	aorta	chr15	24981888	24985149	0.835122632	Well Characterized
ENCFF341TLB	psoas muscle	chr15	24981888	24985149	0.882998244	Well Characterized
ENCFF471ZUS	heart left ventricle	chr15	24981888	24985149	0.830791243	Well Characterized
ENCFF501MTJ	heart left ventricle	chr15	24981888	24985149	0.841729878	Well Characterized
ENCFF515NMT	adrenal gland	chr15	24981888	24985149	0.852878432	Well Characterized
ENCFF526GLN	heart right ventricle	chr15	24981888	24985149	0.805195439	Well Characterized
ENCFF528JMA	adipose tissue	chr15	24981888	24985149	0.90891073	Well Characterized
ENCFF603VRI	esophagus	chr15	24981888	24985149	0.861674649	Well Characterized
ENCFF644GYV	spleen	chr15	24981888	24985149	0.888178634	Well Characterized
ENCFF663OPO	psoas muscle	chr15	24981888	24985149	0.884541278	Well Characterized
ENCFF703YFI	spleen	chr15	24981888	24985149	0.884752366	Well Characterized
ENCFF713FNB	lung	chr15	24981888	24985149	0.89650422	Well Characterized
ENCFF763XIL	ovary	chr15	24981888	24985149	0.86303575	Well Characterized
ENCFF881MWP	sigmoid colon	chr15	24981888	24985149	0.927116146	Well Characterized
ENCFF909KZA	stomach	chr15	24981888	24985149	0.887493919	Well Characterized
ENCFF924GLC	esophagus	chr15	24981888	24985149	0.920748122	Well Characterized
ENCFF964ESU	sigmoid colon	chr15	24981888	24985149	0.898179659	Well Characterized
ENCFF982PHK	spleen	chr15	24981888	24985149	0.89956595	Well Characterized
ENCFF002HXC	transverse colon	chr15	25051256	25056714	0.900769074	Well Characterized
ENCFF053FUK	testis	chr15	25051256	25056714	0.895064894	Well Characterized
ENCFF059FZP	esophagus muscularis mucosa	chr15	25051256	25056714	0.903868115	Well Characterized
ENCFF080ETP	right lobe of liver	chr15	25051256	25056714	0.8715416	Well Characterized
ENCFF124RNJ	tibial nerve	chr15	25051256	25056714	0.898292389	Well Characterized
ENCFF182DUG	esophagus squamous epithelium	chr15	25051256	25056714	0.900284206	Well Characterized
ENCFF186IPX	stomach	chr15	25051256	25056714	0.873603255	Well Characterized
ENCFF238STM	thyroid gland	chr15	25051256	25056714	0.906685305	Well Characterized
ENCFF318IKY	heart left ventricle	chr15	25051256	25056714	0.902362923	Well Characterized
ENCFF402FIK	tibial nerve	chr15	25051256	25056714	0.90950901	Well Characterized
ENCFF448JRP	gastroesophageal sphincter	chr15	25051256	25056714	0.858420439	Well Characterized
ENCFF454NPL	ovary	chr15	25051256	25056714	0.91178167	Well Characterized
ENCFF509SPS	spleen	chr15	25051256	25056714	0.904079562	Well Characterized
ENCFF513ROZ	heart left ventricle	chr15	25051256	25056714	0.875782515	Well Characterized
ENCFF520YPF	lower leg skin	chr15	25051256	25056714	0.907112324	Well Characterized
ENCFF532PDE	upper lobe of left lung	chr15	25051256	25056714	0.877672633	Well Characterized
ENCFF537YTL	prostate gland	chr15	25051256	25056714	0.890773413	Well Characterized
ENCFF550JZN	gastroesophageal sphincter	chr15	25051256	25056714	0.909346111	Well Characterized
ENCFF556VBV	body of pancreas	chr15	25051256	25056714	0.786904443	Well Characterized
ENCFF586VVJ	stomach	chr15	25051256	25056714	0.888956598	Well Characterized
ENCFF603FFT	adrenal gland	chr15	25051256	25056714	0.905791253	Well Characterized
ENCFF649IEY	suprapubic skin	chr15	25051256	25056714	0.890789571	Well Characterized
ENCFF716SXG	ovary	chr15	25051256	25056714	0.896392462	Well Characterized
ENCFF749EMV	thyroid gland	chr15	25051256	25056714	0.922467232	Well Characterized
ENCFF821OMH	upper lobe of left lung	chr15	25051256	25056714	0.921728425	Well Characterized
ENCFF835CZU	body of pancreas	chr15	25051256	25056714	0.821189628	Well Characterized
ENCFF911ZIV	transverse colon	chr15	25051256	25056714	1	Well Characterized
ENCFF926RAG	testis	chr15	25051256	25056714	0.917915787	Well Characterized
ENCFF942KJO	adrenal gland	chr15	25051256	25056714	0.910062634	Well Characterized
ENCFF956ACC	spleen	chr15	25051256	25056714	0.874080178	Well Characterized
ENCFF978LIV	lower leg skin	chr15	25051256	25056714	0.910665935	Well Characterized
ENCFF988BSW	esophagus squamous epithelium	chr15	25051256	25056714	0.867969925	Well Characterized
ENCFF103RKF	small intestine	chr15	25051256	25056714	0.895532637	Well Characterized
ENCFF106PBJ	urinary bladder	chr15	25051256	25056714	0.919548895	Well Characterized
ENCFF116FSD	pancreas	chr15	25051256	25056714	0.823501954	Well Characterized
ENCFF118TEJ	lung	chr15	25051256	25056714	0.882456846	Well Characterized
ENCFF147BRA	stomach	chr15	25051256	25056714	0.90619911	Well Characterized
ENCFF164FKV	thymus	chr15	25051256	25056714	0.898611083	Well Characterized
ENCFF173JMJ	adipose tissue	chr15	25051256	25056714	0.839082718	Well Characterized
ENCFF185SFW	pancreas	chr15	25051256	25056714	0.8624857	Well Characterized
ENCFF236EBZ	psoas muscle	chr15	25051256	25056714	0.913586752	Well Characterized
ENCFF312XZH	small intestine	chr15	25051256	25056714	0.889637032	Well Characterized
ENCFF334FAC	aorta	chr15	25051256	25056714	0.913729367	Well Characterized
ENCFF341TLB	psoas muscle	chr15	25051256	25056714	0.895144055	Well Characterized
ENCFF471ZUS	heart left ventricle	chr15	25051256	25056714	0.90122472	Well Characterized
ENCFF501MTJ	heart left ventricle	chr15	25051256	25056714	0.892035862	Well Characterized
ENCFF515NMT	adrenal gland	chr15	25051256	25056714	0.90979384	Well Characterized
ENCFF526GLN	heart right ventricle	chr15	25051256	25056714	0.902152868	Well Characterized
ENCFF528JMA	adipose tissue	chr15	25051256	25056714	0.884385206	Well Characterized
ENCFF603VRI	esophagus	chr15	25051256	25056714	0.889007028	Well Characterized
ENCFF644GYV	spleen	chr15	25051256	25056714	0.899769745	Well Characterized
ENCFF663OPO	psoas muscle	chr15	25051256	25056714	0.916572657	Well Characterized
ENCFF703YFI	spleen	chr15	25051256	25056714	0.875241037	Well Characterized
ENCFF713FNB	lung	chr15	25051256	25056714	0.904510523	Well Characterized
ENCFF763XIL	ovary	chr15	25051256	25056714	0.913492	Well Characterized
ENCFF881MWP	sigmoid colon	chr15	25051256	25056714	0.913462826	Well Characterized
ENCFF909KZA	stomach	chr15	25051256	25056714	0.895574458	Well Characterized
ENCFF924GLC	esophagus	chr15	25051256	25056714	0.906375092	Well Characterized
ENCFF964ESU	sigmoid colon	chr15	25051256	25056714	0.912651376	Well Characterized
ENCFF982PHK	spleen	chr15	25051256	25056714	0.921292654	Well Characterized
ENCFF002HXC	transverse colon	chr15	25073965	25093073	0.841660504	Well Characterized
ENCFF053FUK	testis	chr15	25073965	25093073	0.857404834	Well Characterized
ENCFF059FZP	esophagus muscularis mucosa	chr15	25073965	25093073	0.856856088	Well Characterized
ENCFF080ETP	right lobe of liver	chr15	25073965	25093073	0.668042954	Well Characterized
ENCFF124RNJ	tibial nerve	chr15	25073965	25093073	0.837335106	Well Characterized
ENCFF182DUG	esophagus squamous epithelium	chr15	25073965	25093073	0.787584114	Well Characterized
ENCFF186IPX	stomach	chr15	25073965	25093073	0.801717586	Well Characterized
ENCFF238STM	thyroid gland	chr15	25073965	25093073	0.81976016	Well Characterized
ENCFF318IKY	heart left ventricle	chr15	25073965	25093073	0.819771172	Well Characterized
ENCFF402FIK	tibial nerve	chr15	25073965	25093073	0.839478479	Well Characterized
ENCFF448JRP	gastroesophageal sphincter	chr15	25073965	25093073	0.785027169	Well Characterized
ENCFF454NPL	ovary	chr15	25073965	25093073	0.844498063	Well Characterized
ENCFF509SPS	spleen	chr15	25073965	25093073	0.832949025	Well Characterized
ENCFF513ROZ	heart left ventricle	chr15	25073965	25093073	0.808725487	Well Characterized
ENCFF520YPF	lower leg skin	chr15	25073965	25093073	0.823637238	Well Characterized
ENCFF532PDE	upper lobe of left lung	chr15	25073965	25093073	0.830860379	Well Characterized
ENCFF537YTL	prostate gland	chr15	25073965	25093073	0.831071346	Well Characterized
ENCFF550JZN	gastroesophageal sphincter	chr15	25073965	25093073	0.823340901	Well Characterized
ENCFF556VBV	body of pancreas	chr15	25073965	25093073	0.694497692	Well Characterized
ENCFF586VVJ	stomach	chr15	25073965	25093073	0.838376962	Well Characterized
ENCFF603FFT	adrenal gland	chr15	25073965	25093073	0.828703239	Well Characterized
ENCFF649IEY	suprapubic skin	chr15	25073965	25093073	0.852320083	Well Characterized
ENCFF716SXG	ovary	chr15	25073965	25093073	0.835535367	Well Characterized
ENCFF749EMV	thyroid gland	chr15	25073965	25093073	0.833397836	Well Characterized
ENCFF821OMH	upper lobe of left lung	chr15	25073965	25093073	0.839171359	Well Characterized
ENCFF835CZU	body of pancreas	chr15	25073965	25093073	0.761253973	Well Characterized
ENCFF911ZIV	transverse colon	chr15	25073965	25093073	0.846164574	Well Characterized
ENCFF926RAG	testis	chr15	25073965	25093073	0.845755846	Well Characterized
ENCFF942KJO	adrenal gland	chr15	25073965	25093073	0.842515709	Well Characterized
ENCFF956ACC	spleen	chr15	25073965	25093073	0.845565606	Well Characterized
ENCFF978LIV	lower leg skin	chr15	25073965	25093073	0.849629891	Well Characterized
ENCFF988BSW	esophagus squamous epithelium	chr15	25073965	25093073	0.784296476	Well Characterized
ENCFF103RKF	small intestine	chr15	25073965	25093073	0.840434336	Well Characterized
ENCFF106PBJ	urinary bladder	chr15	25073965	25093073	0.81643603	Well Characterized
ENCFF116FSD	pancreas	chr15	25073965	25093073	0.737916188	Well Characterized
ENCFF118TEJ	lung	chr15	25073965	25093073	0.833757704	Well Characterized
ENCFF147BRA	stomach	chr15	25073965	25093073	0.818129638	Well Characterized
ENCFF164FKV	thymus	chr15	25073965	25093073	0.889971729	Well Characterized
ENCFF173JMJ	adipose tissue	chr15	25073965	25093073	0.777149233	Well Characterized
ENCFF185SFW	pancreas	chr15	25073965	25093073	0.752858246	Well Characterized
ENCFF236EBZ	psoas muscle	chr15	25073965	25093073	0.80493937	Well Characterized
ENCFF312XZH	small intestine	chr15	25073965	25093073	0.810878059	Well Characterized
ENCFF334FAC	aorta	chr15	25073965	25093073	0.793180521	Well Characterized
ENCFF341TLB	psoas muscle	chr15	25073965	25093073	0.816295871	Well Characterized
ENCFF471ZUS	heart left ventricle	chr15	25073965	25093073	0.774068895	Well Characterized
ENCFF501MTJ	heart left ventricle	chr15	25073965	25093073	0.804777333	Well Characterized
ENCFF515NMT	adrenal gland	chr15	25073965	25093073	0.812188707	Well Characterized
ENCFF526GLN	heart right ventricle	chr15	25073965	25093073	0.804492033	Well Characterized
ENCFF528JMA	adipose tissue	chr15	25073965	25093073	0.828743262	Well Characterized
ENCFF603VRI	esophagus	chr15	25073965	25093073	0.836886301	Well Characterized
ENCFF644GYV	spleen	chr15	25073965	25093073	0.840443356	Well Characterized
ENCFF663OPO	psoas muscle	chr15	25073965	25093073	0.825580456	Well Characterized
ENCFF703YFI	spleen	chr15	25073965	25093073	0.808978271	Well Characterized
ENCFF713FNB	lung	chr15	25073965	25093073	0.825900438	Well Characterized
ENCFF763XIL	ovary	chr15	25073965	25093073	0.832065851	Well Characterized
ENCFF881MWP	sigmoid colon	chr15	25073965	25093073	0.855900675	Well Characterized
ENCFF909KZA	stomach	chr15	25073965	25093073	0.806301431	Well Characterized
ENCFF924GLC	esophagus	chr15	25073965	25093073	0.829962021	Well Characterized
ENCFF964ESU	sigmoid colon	chr15	25073965	25093073	0.849935879	Well Characterized
ENCFF982PHK	spleen	chr15	25073965	25093073	0.853310559	Well Characterized
ENCFF002HXC	transverse colon	chr15	25181244	25184030	0.850020532	Well Characterized
ENCFF053FUK	testis	chr15	25181244	25184030	0.733333333	Well Characterized
ENCFF059FZP	esophagus muscularis mucosa	chr15	25181244	25184030	0.773722667	Well Characterized
ENCFF080ETP	right lobe of liver	chr15	25181244	25184030	0.7625	Well Characterized
ENCFF124RNJ	tibial nerve	chr15	25181244	25184030	0.861948295	Well Characterized
ENCFF182DUG	esophagus squamous epithelium	chr15	25181244	25184030	0.4	Well Characterized
ENCFF186IPX	stomach	chr15	25181244	25184030	0.84035715	Well Characterized
ENCFF238STM	thyroid gland	chr15	25181244	25184030	0.869597289	Well Characterized
ENCFF318IKY	heart left ventricle	chr15	25181244	25184030	0.826461535	Well Characterized
ENCFF402FIK	tibial nerve	chr15	25181244	25184030	0.845833375	Well Characterized
ENCFF454NPL	ovary	chr15	25181244	25184030	0.844861729	Well Characterized
ENCFF509SPS	spleen	chr15	25181244	25184030	0.881965472	Well Characterized
ENCFF513ROZ	heart left ventricle	chr15	25181244	25184030	0.787611605	Well Characterized
ENCFF520YPF	lower leg skin	chr15	25181244	25184030	0.889885558	Well Characterized
ENCFF532PDE	upper lobe of left lung	chr15	25181244	25184030	0.845923298	Well Characterized
ENCFF537YTL	prostate gland	chr15	25181244	25184030	0.875435532	Well Characterized
ENCFF550JZN	gastroesophageal sphincter	chr15	25181244	25184030	0.87	Well Characterized
ENCFF556VBV	body of pancreas	chr15	25181244	25184030	0.727950673	Well Characterized
ENCFF586VVJ	stomach	chr15	25181244	25184030	0.860339364	Well Characterized
ENCFF603FFT	adrenal gland	chr15	25181244	25184030	0.870910957	Well Characterized
ENCFF649IEY	suprapubic skin	chr15	25181244	25184030	0.858525355	Well Characterized
ENCFF716SXG	ovary	chr15	25181244	25184030	0.830953878	Well Characterized
ENCFF749EMV	thyroid gland	chr15	25181244	25184030	0.96428575	Well Characterized
ENCFF821OMH	upper lobe of left lung	chr15	25181244	25184030	0.870091188	Well Characterized
ENCFF835CZU	body of pancreas	chr15	25181244	25184030	0.67559525	Well Characterized
ENCFF926RAG	testis	chr15	25181244	25184030	0.830293915	Well Characterized
ENCFF942KJO	adrenal gland	chr15	25181244	25184030	0.872927704	Well Characterized
ENCFF956ACC	spleen	chr15	25181244	25184030	0.867617	Well Characterized
ENCFF978LIV	lower leg skin	chr15	25181244	25184030	0.886098405	Well Characterized
ENCFF988BSW	esophagus squamous epithelium	chr15	25181244	25184030	0.868112286	Well Characterized
ENCFF103RKF	small intestine	chr15	25181244	25184030	0.837063023	Well Characterized
ENCFF106PBJ	urinary bladder	chr15	25181244	25184030	0.8	Well Characterized
ENCFF116FSD	pancreas	chr15	25181244	25184030	0.730586612	Well Characterized
ENCFF118TEJ	lung	chr15	25181244	25184030	0.836576	Well Characterized
ENCFF147BRA	stomach	chr15	25181244	25184030	0.852740125	Well Characterized
ENCFF164FKV	thymus	chr15	25181244	25184030	1	Well Characterized
ENCFF173JMJ	adipose tissue	chr15	25181244	25184030	0.819677553	Well Characterized
ENCFF185SFW	pancreas	chr15	25181244	25184030	0.801166135	Well Characterized
ENCFF236EBZ	psoas muscle	chr15	25181244	25184030	0.845894105	Well Characterized
ENCFF312XZH	small intestine	chr15	25181244	25184030	0.805821882	Well Characterized
ENCFF334FAC	aorta	chr15	25181244	25184030	0.841499133	Well Characterized
ENCFF341TLB	psoas muscle	chr15	25181244	25184030	0.844406286	Well Characterized
ENCFF471ZUS	heart left ventricle	chr15	25181244	25184030	0.774361652	Well Characterized
ENCFF501MTJ	heart left ventricle	chr15	25181244	25184030	0.809246102	Well Characterized
ENCFF515NMT	adrenal gland	chr15	25181244	25184030	0.890532932	Well Characterized
ENCFF526GLN	heart right ventricle	chr15	25181244	25184030	0.833969275	Well Characterized
ENCFF528JMA	adipose tissue	chr15	25181244	25184030	0.8521565	Well Characterized
ENCFF603VRI	esophagus	chr15	25181244	25184030	0.874192415	Well Characterized
ENCFF644GYV	spleen	chr15	25181244	25184030	0.838086957	Well Characterized
ENCFF663OPO	psoas muscle	chr15	25181244	25184030	0.841641097	Well Characterized
ENCFF703YFI	spleen	chr15	25181244	25184030	0.845519735	Well Characterized
ENCFF713FNB	lung	chr15	25181244	25184030	0.832826163	Well Characterized
ENCFF763XIL	ovary	chr15	25181244	25184030	0.76428575	Well Characterized
ENCFF881MWP	sigmoid colon	chr15	25181244	25184030	0.862574371	Well Characterized
ENCFF909KZA	stomach	chr15	25181244	25184030	0.802952122	Well Characterized
ENCFF924GLC	esophagus	chr15	25181244	25184030	0.836097959	Well Characterized
ENCFF964ESU	sigmoid colon	chr15	25181244	25184030	0.870925122	Well Characterized
ENCFF982PHK	spleen	chr15	25181244	25184030	0.882465525	Well Characterized
ENCFF002HXC	transverse colon	chr15	45022590	45022746	0.321102	Well Characterized
ENCFF053FUK	testis	chr15	45022590	45022746	0.48640875	Well Characterized
ENCFF080ETP	right lobe of liver	chr15	45022590	45022746	0.276190333	Well Characterized
ENCFF124RNJ	tibial nerve	chr15	45022590	45022746	0.501046333	Well Characterized
ENCFF186IPX	stomach	chr15	45022590	45022746	0.575278583	Well Characterized
ENCFF238STM	thyroid gland	chr15	45022590	45022746	0.6689815	Well Characterized
ENCFF318IKY	heart left ventricle	chr15	45022590	45022746	0.449345608	Well Characterized
ENCFF402FIK	tibial nerve	chr15	45022590	45022746	0.381818091	Well Characterized
ENCFF448JRP	gastroesophageal sphincter	chr15	45022590	45022746	0.4	Well Characterized
ENCFF454NPL	ovary	chr15	45022590	45022746	0.288624175	Well Characterized
ENCFF509SPS	spleen	chr15	45022590	45022746	0.114880917	Well Characterized
ENCFF513ROZ	heart left ventricle	chr15	45022590	45022746	0.1861904	Well Characterized
ENCFF520YPF	lower leg skin	chr15	45022590	45022746	0.486969417	Well Characterized
ENCFF532PDE	upper lobe of left lung	chr15	45022590	45022746	0.507539917	Well Characterized
ENCFF537YTL	prostate gland	chr15	45022590	45022746	0.40710975	Well Characterized
ENCFF556VBV	body of pancreas	chr15	45022590	45022746	0.25585	Well Characterized
ENCFF586VVJ	stomach	chr15	45022590	45022746	0.4	Well Characterized
ENCFF603FFT	adrenal gland	chr15	45022590	45022746	0.5	Well Characterized
ENCFF649IEY	suprapubic skin	chr15	45022590	45022746	0.355555444	Well Characterized
ENCFF716SXG	ovary	chr15	45022590	45022746	0.230739975	Well Characterized
ENCFF749EMV	thyroid gland	chr15	45022590	45022746	0.413194417	Well Characterized
ENCFF821OMH	upper lobe of left lung	chr15	45022590	45022746	0.5365476	Well Characterized
ENCFF835CZU	body of pancreas	chr15	45022590	45022746	0.54134225	Well Characterized
ENCFF926RAG	testis	chr15	45022590	45022746	0.214141273	Well Characterized
ENCFF942KJO	adrenal gland	chr15	45022590	45022746	0.65	Well Characterized
ENCFF956ACC	spleen	chr15	45022590	45022746	0.639285833	Well Characterized
ENCFF978LIV	lower leg skin	chr15	45022590	45022746	0.079365083	Well Characterized
ENCFF988BSW	esophagus squamous epithelium	chr15	45022590	45022746	0.3	Well Characterized
ENCFF103RKF	small intestine	chr15	45022590	45022746	0.303224417	Well Characterized
ENCFF106PBJ	urinary bladder	chr15	45022590	45022746	0.36666675	Well Characterized
ENCFF116FSD	pancreas	chr15	45022590	45022746	0.135492408	Well Characterized
ENCFF118TEJ	lung	chr15	45022590	45022746	0.194211175	Well Characterized
ENCFF147BRA	stomach	chr15	45022590	45022746	0.046533667	Well Characterized
ENCFF164FKV	thymus	chr15	45022590	45022746	0.1875	Well Characterized
ENCFF173JMJ	adipose tissue	chr15	45022590	45022746	0.205269917	Well Characterized
ENCFF185SFW	pancreas	chr15	45022590	45022746	0.058035667	Well Characterized
ENCFF236EBZ	psoas muscle	chr15	45022590	45022746	0.240972192	Well Characterized
ENCFF312XZH	small intestine	chr15	45022590	45022746	0.294146583	Well Characterized
ENCFF334FAC	aorta	chr15	45022590	45022746	0.215909017	Well Characterized
ENCFF341TLB	psoas muscle	chr15	45022590	45022746	0.193801933	Well Characterized
ENCFF471ZUS	heart left ventricle	chr15	45022590	45022746	0.192790917	Well Characterized
ENCFF501MTJ	heart left ventricle	chr15	45022590	45022746	0.1836791	Well Characterized
ENCFF515NMT	adrenal gland	chr15	45022590	45022746	0.324242333	Well Characterized
ENCFF526GLN	heart right ventricle	chr15	45022590	45022746	0.2411375	Well Characterized
ENCFF528JMA	adipose tissue	chr15	45022590	45022746	0.180513342	Well Characterized
ENCFF603VRI	esophagus	chr15	45022590	45022746	0.2301375	Well Characterized
ENCFF644GYV	spleen	chr15	45022590	45022746	0.25659325	Well Characterized
ENCFF663OPO	psoas muscle	chr15	45022590	45022746	0.172585967	Well Characterized
ENCFF703YFI	spleen	chr15	45022590	45022746	0.180660692	Well Characterized
ENCFF713FNB	lung	chr15	45022590	45022746	0.233032983	Well Characterized
ENCFF881MWP	sigmoid colon	chr15	45022590	45022746	0.204473808	Well Characterized
ENCFF909KZA	stomach	chr15	45022590	45022746	0.338996833	Well Characterized
ENCFF924GLC	esophagus	chr15	45022590	45022746	0.260338483	Well Characterized
ENCFF964ESU	sigmoid colon	chr15	45022590	45022746	0.110391233	Well Characterized
ENCFF982PHK	spleen	chr15	45022590	45022746	0.111233192	Well Characterized
ENCFF002HXC	transverse colon	chr15	98865267	98866421	0.609694818	Well Characterized
ENCFF053FUK	testis	chr15	98865267	98866421	0.234173436	Well Characterized
ENCFF059FZP	esophagus muscularis mucosa	chr15	98865267	98866421	0.48848724	Well Characterized
ENCFF080ETP	right lobe of liver	chr15	98865267	98866421	0.290566667	Well Characterized
ENCFF124RNJ	tibial nerve	chr15	98865267	98866421	0.498290509	Well Characterized
ENCFF182DUG	esophagus squamous epithelium	chr15	98865267	98866421	0.431140087	Well Characterized
ENCFF186IPX	stomach	chr15	98865267	98866421	0.586068236	Well Characterized
ENCFF238STM	thyroid gland	chr15	98865267	98866421	0.4681058	Well Characterized
ENCFF318IKY	heart left ventricle	chr15	98865267	98866421	0.4492528	Well Characterized
ENCFF402FIK	tibial nerve	chr15	98865267	98866421	0.589737291	Well Characterized
ENCFF448JRP	gastroesophageal sphincter	chr15	98865267	98866421	0.406142761	Well Characterized
ENCFF454NPL	ovary	chr15	98865267	98866421	0.630886109	Well Characterized
ENCFF509SPS	spleen	chr15	98865267	98866421	0.511305618	Well Characterized
ENCFF513ROZ	heart left ventricle	chr15	98865267	98866421	0.381638673	Well Characterized
ENCFF520YPF	lower leg skin	chr15	98865267	98866421	0.437849305	Well Characterized
ENCFF532PDE	upper lobe of left lung	chr15	98865267	98866421	0.4447294	Well Characterized
ENCFF537YTL	prostate gland	chr15	98865267	98866421	0.5447224	Well Characterized
ENCFF550JZN	gastroesophageal sphincter	chr15	98865267	98866421	0.535569049	Well Characterized
ENCFF556VBV	body of pancreas	chr15	98865267	98866421	0.479781902	Well Characterized
ENCFF586VVJ	stomach	chr15	98865267	98866421	0.560205987	Well Characterized
ENCFF603FFT	adrenal gland	chr15	98865267	98866421	0.569501018	Well Characterized
ENCFF649IEY	suprapubic skin	chr15	98865267	98866421	0.507896587	Well Characterized
ENCFF716SXG	ovary	chr15	98865267	98866421	0.573968527	Well Characterized
ENCFF749EMV	thyroid gland	chr15	98865267	98866421	0.522155855	Well Characterized
ENCFF821OMH	upper lobe of left lung	chr15	98865267	98866421	0.340712384	Well Characterized
ENCFF835CZU	body of pancreas	chr15	98865267	98866421	0.524803	Well Characterized
ENCFF911ZIV	transverse colon	chr15	98865267	98866421	0.230952357	Well Characterized
ENCFF926RAG	testis	chr15	98865267	98866421	0.358081873	Well Characterized
ENCFF942KJO	adrenal gland	chr15	98865267	98866421	0.539971146	Well Characterized
ENCFF956ACC	spleen	chr15	98865267	98866421	0.528359855	Well Characterized
ENCFF978LIV	lower leg skin	chr15	98865267	98866421	0.550342782	Well Characterized
ENCFF988BSW	esophagus squamous epithelium	chr15	98865267	98866421	0.544871321	Well Characterized
ENCFF103RKF	small intestine	chr15	98865267	98866421	0.499122982	Well Characterized
ENCFF106PBJ	urinary bladder	chr15	98865267	98866421	0.30492425	Well Characterized
ENCFF116FSD	pancreas	chr15	98865267	98866421	0.469056236	Well Characterized
ENCFF118TEJ	lung	chr15	98865267	98866421	0.505358984	Well Characterized
ENCFF147BRA	stomach	chr15	98865267	98866421	0.442637418	Well Characterized
ENCFF164FKV	thymus	chr15	98865267	98866421	0.427401842	Well Characterized
ENCFF173JMJ	adipose tissue	chr15	98865267	98866421	0.633384111	Well Characterized
ENCFF185SFW	pancreas	chr15	98865267	98866421	0.54708166	Well Characterized
ENCFF236EBZ	psoas muscle	chr15	98865267	98866421	0.563761455	Well Characterized
ENCFF312XZH	small intestine	chr15	98865267	98866421	0.509898231	Well Characterized
ENCFF334FAC	aorta	chr15	98865267	98866421	0.554230849	Well Characterized
ENCFF341TLB	psoas muscle	chr15	98865267	98866421	0.429444364	Well Characterized
ENCFF471ZUS	heart left ventricle	chr15	98865267	98866421	0.438210176	Well Characterized
ENCFF501MTJ	heart left ventricle	chr15	98865267	98866421	0.299012164	Well Characterized
ENCFF515NMT	adrenal gland	chr15	98865267	98866421	0.418242425	Well Characterized
ENCFF526GLN	heart right ventricle	chr15	98865267	98866421	0.4419868	Well Characterized
ENCFF528JMA	adipose tissue	chr15	98865267	98866421	0.39800076	Well Characterized
ENCFF603VRI	esophagus	chr15	98865267	98866421	0.589670882	Well Characterized
ENCFF644GYV	spleen	chr15	98865267	98866421	0.400359712	Well Characterized
ENCFF663OPO	psoas muscle	chr15	98865267	98866421	0.474244596	Well Characterized
ENCFF703YFI	spleen	chr15	98865267	98866421	0.453056145	Well Characterized
ENCFF713FNB	lung	chr15	98865267	98866421	0.366035145	Well Characterized
ENCFF763XIL	ovary	chr15	98865267	98866421	0.3038265	Well Characterized
ENCFF881MWP	sigmoid colon	chr15	98865267	98866421	0.528797964	Well Characterized
ENCFF909KZA	stomach	chr15	98865267	98866421	0.5672434	Well Characterized
ENCFF924GLC	esophagus	chr15	98865267	98866421	0.467046309	Well Characterized
ENCFF964ESU	sigmoid colon	chr15	98865267	98866421	0.573912127	Well Characterized
ENCFF982PHK	spleen	chr15	98865267	98866421	0.487310074	Well Characterized
ENCFF002HXC	transverse colon	chr16	3364982	3365312	0.448132529	Well Characterized
ENCFF053FUK	testis	chr16	3364982	3365312	0.122132	Well Characterized
ENCFF059FZP	esophagus muscularis mucosa	chr16	3364982	3365312	0.041111133	Well Characterized
ENCFF080ETP	right lobe of liver	chr16	3364982	3365312	0.055555667	Well Characterized
ENCFF124RNJ	tibial nerve	chr16	3364982	3365312	0.167822686	Well Characterized
ENCFF182DUG	esophagus squamous epithelium	chr16	3364982	3365312	0.266666615	Well Characterized
ENCFF186IPX	stomach	chr16	3364982	3365312	0.10660316	Well Characterized
ENCFF238STM	thyroid gland	chr16	3364982	3365312	0.16771856	Well Characterized
ENCFF318IKY	heart left ventricle	chr16	3364982	3365312	0.191941308	Well Characterized
ENCFF402FIK	tibial nerve	chr16	3364982	3365312	0.197519833	Well Characterized
ENCFF448JRP	gastroesophageal sphincter	chr16	3364982	3365312	0	Well Characterized
ENCFF454NPL	ovary	chr16	3364982	3365312	0.14668274	Well Characterized
ENCFF509SPS	spleen	chr16	3364982	3365312	0.302594936	Well Characterized
ENCFF513ROZ	heart left ventricle	chr16	3364982	3365312	0.044543625	Well Characterized
ENCFF520YPF	lower leg skin	chr16	3364982	3365312	0.2627776	Well Characterized
ENCFF532PDE	upper lobe of left lung	chr16	3364982	3365312	0.200951141	Well Characterized
ENCFF537YTL	prostate gland	chr16	3364982	3365312	0.03753968	Well Characterized
ENCFF550JZN	gastroesophageal sphincter	chr16	3364982	3365312	0.04	Well Characterized
ENCFF556VBV	body of pancreas	chr16	3364982	3365312	0.092907832	Well Characterized
ENCFF586VVJ	stomach	chr16	3364982	3365312	0.148809455	Well Characterized
ENCFF603FFT	adrenal gland	chr16	3364982	3365312	0.097619063	Well Characterized
ENCFF649IEY	suprapubic skin	chr16	3364982	3365312	0.161299053	Well Characterized
ENCFF716SXG	ovary	chr16	3364982	3365312	0.1129596	Well Characterized
ENCFF749EMV	thyroid gland	chr16	3364982	3365312	0.273333267	Well Characterized
ENCFF821OMH	upper lobe of left lung	chr16	3364982	3365312	0	Well Characterized
ENCFF835CZU	body of pancreas	chr16	3364982	3365312	0.036458375	Well Characterized
ENCFF926RAG	testis	chr16	3364982	3365312	0.088624329	Well Characterized
ENCFF942KJO	adrenal gland	chr16	3364982	3365312	0.212820615	Well Characterized
ENCFF956ACC	spleen	chr16	3364982	3365312	0.143667292	Well Characterized
ENCFF978LIV	lower leg skin	chr16	3364982	3365312	0.22807192	Well Characterized
ENCFF988BSW	esophagus squamous epithelium	chr16	3364982	3365312	0.4	Well Characterized
ENCFF103RKF	small intestine	chr16	3364982	3365312	0.203780211	Well Characterized
ENCFF106PBJ	urinary bladder	chr16	3364982	3365312	0.192592556	Well Characterized
ENCFF116FSD	pancreas	chr16	3364982	3365312	0.070707468	Well Characterized
ENCFF118TEJ	lung	chr16	3364982	3365312	0.081899811	Well Characterized
ENCFF147BRA	stomach	chr16	3364982	3365312	0.070885542	Well Characterized
ENCFF173JMJ	adipose tissue	chr16	3364982	3365312	0.086201241	Well Characterized
ENCFF185SFW	pancreas	chr16	3364982	3365312	0.101948368	Well Characterized
ENCFF236EBZ	psoas muscle	chr16	3364982	3365312	0.076860125	Well Characterized
ENCFF312XZH	small intestine	chr16	3364982	3365312	0.15032172	Well Characterized
ENCFF334FAC	aorta	chr16	3364982	3365312	0.029411765	Well Characterized
ENCFF341TLB	psoas muscle	chr16	3364982	3365312	0.073509584	Well Characterized
ENCFF471ZUS	heart left ventricle	chr16	3364982	3365312	0.051041688	Well Characterized
ENCFF501MTJ	heart left ventricle	chr16	3364982	3365312	0.07621772	Well Characterized
ENCFF515NMT	adrenal gland	chr16	3364982	3365312	0.047096668	Well Characterized
ENCFF526GLN	heart right ventricle	chr16	3364982	3365312	0.098461764	Well Characterized
ENCFF528JMA	adipose tissue	chr16	3364982	3365312	0.14339246	Well Characterized
ENCFF603VRI	esophagus	chr16	3364982	3365312	0.156355396	Well Characterized
ENCFF644GYV	spleen	chr16	3364982	3365312	0.009661826	Well Characterized
ENCFF663OPO	psoas muscle	chr16	3364982	3365312	0.070964473	Well Characterized
ENCFF703YFI	spleen	chr16	3364982	3365312	0.126989348	Well Characterized
ENCFF713FNB	lung	chr16	3364982	3365312	0.10694844	Well Characterized
ENCFF881MWP	sigmoid colon	chr16	3364982	3365312	0.230664056	Well Characterized
ENCFF909KZA	stomach	chr16	3364982	3365312	0.131329172	Well Characterized
ENCFF924GLC	esophagus	chr16	3364982	3365312	0.094825976	Well Characterized
ENCFF964ESU	sigmoid colon	chr16	3364982	3365312	0.125697044	Well Characterized
ENCFF982PHK	spleen	chr16	3364982	3365312	0.075434571	Well Characterized
ENCFF002HXC	transverse colon	chr16	3431801	3432388	0.767655241	Well Characterized
ENCFF053FUK	testis	chr16	3431801	3432388	0.681223346	Well Characterized
ENCFF059FZP	esophagus muscularis mucosa	chr16	3431801	3432388	0.709586192	Well Characterized
ENCFF080ETP	right lobe of liver	chr16	3431801	3432388	0.469671214	Well Characterized
ENCFF124RNJ	tibial nerve	chr16	3431801	3432388	0.665378893	Well Characterized
ENCFF182DUG	esophagus squamous epithelium	chr16	3431801	3432388	0.618440789	Well Characterized
ENCFF186IPX	stomach	chr16	3431801	3432388	0.669527069	Well Characterized
ENCFF238STM	thyroid gland	chr16	3431801	3432388	0.810398414	Well Characterized
ENCFF318IKY	heart left ventricle	chr16	3431801	3432388	0.725663571	Well Characterized
ENCFF402FIK	tibial nerve	chr16	3431801	3432388	0.781264483	Well Characterized
ENCFF448JRP	gastroesophageal sphincter	chr16	3431801	3432388	0.522575	Well Characterized
ENCFF454NPL	ovary	chr16	3431801	3432388	0.774151966	Well Characterized
ENCFF509SPS	spleen	chr16	3431801	3432388	0.652198759	Well Characterized
ENCFF513ROZ	heart left ventricle	chr16	3431801	3432388	0.668856276	Well Characterized
ENCFF520YPF	lower leg skin	chr16	3431801	3432388	0.663494828	Well Characterized
ENCFF532PDE	upper lobe of left lung	chr16	3431801	3432388	0.594973	Well Characterized
ENCFF537YTL	prostate gland	chr16	3431801	3432388	0.663409714	Well Characterized
ENCFF550JZN	gastroesophageal sphincter	chr16	3431801	3432388	0.253968333	Well Characterized
ENCFF556VBV	body of pancreas	chr16	3431801	3432388	0.563616714	Well Characterized
ENCFF586VVJ	stomach	chr16	3431801	3432388	0.833710414	Well Characterized
ENCFF603FFT	adrenal gland	chr16	3431801	3432388	0.724095069	Well Characterized
ENCFF649IEY	suprapubic skin	chr16	3431801	3432388	0.769495714	Well Characterized
ENCFF716SXG	ovary	chr16	3431801	3432388	0.738052448	Well Characterized
ENCFF749EMV	thyroid gland	chr16	3431801	3432388	0.612003115	Well Characterized
ENCFF821OMH	upper lobe of left lung	chr16	3431801	3432388	0.656253483	Well Characterized
ENCFF835CZU	body of pancreas	chr16	3431801	3432388	0.641912923	Well Characterized
ENCFF926RAG	testis	chr16	3431801	3432388	0.493646724	Well Characterized
ENCFF942KJO	adrenal gland	chr16	3431801	3432388	0.530198846	Well Characterized
ENCFF956ACC	spleen	chr16	3431801	3432388	0.456422966	Well Characterized
ENCFF978LIV	lower leg skin	chr16	3431801	3432388	0.655488692	Well Characterized
ENCFF988BSW	esophagus squamous epithelium	chr16	3431801	3432388	0.669418786	Well Characterized
ENCFF103RKF	small intestine	chr16	3431801	3432388	0.607839222	Well Characterized
ENCFF106PBJ	urinary bladder	chr16	3431801	3432388	0.67916675	Well Characterized
ENCFF116FSD	pancreas	chr16	3431801	3432388	0.607690862	Well Characterized
ENCFF118TEJ	lung	chr16	3431801	3432388	0.598663586	Well Characterized
ENCFF147BRA	stomach	chr16	3431801	3432388	0.713618905	Well Characterized
ENCFF164FKV	thymus	chr16	3431801	3432388	0.683673714	Well Characterized
ENCFF173JMJ	adipose tissue	chr16	3431801	3432388	0.67467988	Well Characterized
ENCFF185SFW	pancreas	chr16	3431801	3432388	0.75894925	Well Characterized
[truncated: 7,318 more rows]
