# Supplementary material for: Genome-wide detection of imprinted differentially methylated regions using nanopore sequencing
Source: eLife. 2022 Jul 5;11:e77898. doi: 10.7554/eLife.77898 (PMC9255983; doi:10.7554/eLife.77898)
Supplement: Figure 2—source data 2. [file elife-77898-fig2-data2.txt]

ID	Chromosome	DMR Start	DMR End	Methylation	Type
S00YAM	chr1	39558954	39559868	0.503923077	Well Characterized
PB270313	chr1	39558954	39559868	0.522333333	Well Characterized
S0164R	chr1	39558954	39559868	0.547692308	Well Characterized
C000S5	chr1	39558954	39559868	0.554769231	Well Characterized
B270	chr1	39558954	39559868	0.566564103	Well Characterized
S000RD	chr1	39558954	39559868	0.580512821	Well Characterized
S00W8Y	chr1	39558954	39559868	0.581333333	Well Characterized
C00256	chr1	39558954	39559868	0.585076923	Well Characterized
SANQUIN_mono_39	chr1	39558954	39559868	0.587102564	Well Characterized
SANQUIN_mono_39	chr1	39558954	39559868	0.587589744	Well Characterized
SANQUIN_mono_39	chr1	39558954	39559868	0.599358974	Well Characterized
SANQUIN_mono_39	chr1	39558954	39559868	0.606589744	Well Characterized
SANQUIN_mono_39	chr1	39558954	39559868	0.608	Well Characterized
C005PS	chr1	39558954	39559868	0.617820513	Well Characterized
C0011I	chr1	39558954	39559868	0.617871795	Well Characterized
SANQUIN_mono_39	chr1	39558954	39559868	0.618435897	Well Characterized
C00256	chr1	39558954	39559868	0.621564103	Well Characterized
C0067N	chr1	39558954	39559868	0.623512821	Well Characterized
SANQUIN_mono_39	chr1	39558954	39559868	0.625435897	Well Characterized
S001MJ	chr1	39558954	39559868	0.625641026	Well Characterized
PB130513	chr1	39558954	39559868	0.628692308	Well Characterized
SANQUIN_mono_39	chr1	39558954	39559868	0.630025641	Well Characterized
SANQUIN_mono_39	chr1	39558954	39559868	0.630487179	Well Characterized
S01E8O	chr1	39558954	39559868	0.631589744	Well Characterized
S006YC	chr1	39558954	39559868	0.632	Well Characterized
S00XTP	chr1	39558954	39559868	0.635512821	Well Characterized
S00H6O	chr1	39558954	39559868	0.635923077	Well Characterized
S007SK	chr1	39558954	39559868	0.636820513	Well Characterized
S001S7	chr1	39558954	39559868	0.640948718	Well Characterized
N000314138902	chr1	39558954	39559868	0.645025641	Well Characterized
C000S5	chr1	39558954	39559868	0.646538462	Well Characterized
S00CP6	chr1	39558954	39559868	0.650974359	Well Characterized
S00E8W	chr1	39558954	39559868	0.651410256	Well Characterized
S001U3	chr1	39558954	39559868	0.656333333	Well Characterized
C005UI	chr1	39558954	39559868	0.658948718	Well Characterized
PB130513	chr1	39558954	39559868	0.659974359	Well Characterized
C002CT	chr1	39558954	39559868	0.66274359	Well Characterized
S004P1	chr1	39558954	39559868	0.664512821	Well Characterized
S002R5	chr1	39558954	39559868	0.664641026	Well Characterized
S014QS	chr1	39558954	39559868	0.666358974	Well Characterized
B272	chr1	39558954	39559868	0.668512821	Well Characterized
NC11_41	chr1	39558954	39559868	0.670692308	Well Characterized
S002S3	chr1	39558954	39559868	0.671179487	Well Characterized
S007G7	chr1	39558954	39559868	0.674435897	Well Characterized
C003VO	chr1	39558954	39559868	0.677435897	Well Characterized
SANQUIN_mono_39	chr1	39558954	39559868	0.679948718	Well Characterized
C001UY	chr1	39558954	39559868	0.680230769	Well Characterized
B271	chr1	39558954	39559868	0.682564103	Well Characterized
S00C1H	chr1	39558954	39559868	0.688410256	Well Characterized
S0018A	chr1	39558954	39559868	0.688666667	Well Characterized
S00D71	chr1	39558954	39559868	0.688974359	Well Characterized
S00C2F	chr1	39558954	39559868	0.696205128	Well Characterized
S00DM8	chr1	39558954	39559868	0.700384615	Well Characterized
S014WG	chr1	39558954	39559868	0.700717949	Well Characterized
S001JP	chr1	39558954	39559868	0.701923077	Well Characterized
S004BT	chr1	39558954	39559868	0.706589744	Well Characterized
C0010K	chr1	39558954	39559868	0.707461538	Well Characterized
C003K9	chr1	39558954	39559868	0.711897436	Well Characterized
C00184	chr1	39558954	39559868	0.713358974	Well Characterized
S001U3	chr1	39558954	39559868	0.713717949	Well Characterized
S007DD	chr1	39558954	39559868	0.723589744	Well Characterized
S004AV	chr1	39558954	39559868	0.731871795	Well Characterized
C003VO	chr1	39558954	39559868	0.732128205	Well Characterized
C0010K	chr1	39558954	39559868	0.733051282	Well Characterized
S0022I	chr1	39558954	39559868	0.746025641	Well Characterized
C0068L	chr1	39558954	39559868	0.758794872	Well Characterized
S008H1	chr1	39558954	39559868	0.759179487	Well Characterized
S0022I	chr1	39558954	39559868	0.765589744	Well Characterized
S00DCS	chr1	39558954	39559868	0.770769231	Well Characterized
S00BJM	chr1	39558954	39559868	0.771461538	Well Characterized
PB100713	chr1	39558954	39559868	0.771897436	Well Characterized
S00DCS	chr1	39558954	39559868	0.779435897	Well Characterized
S00BJM	chr1	39558954	39559868	0.802512821	Well Characterized
C005VG	chr1	39558954	39559868	0.911153846	Well Characterized
B270	chr1	39558954	39559868	0.5055	Well Characterized
S00622	chr1	39558954	39559868	0.589447368	Well Characterized
S002ND	chr1	39558954	39559868	0.603552632	Well Characterized
C006G5	chr1	39558954	39559868	0.613026316	Well Characterized
SANQUIN_mono_39	chr1	39558954	39559868	0.616157895	Well Characterized
SANQUIN_mono_39	chr1	39558954	39559868	0.618842105	Well Characterized
C004GD	chr1	39558954	39559868	0.635131579	Well Characterized
NC11_41	chr1	39558954	39559868	0.635842105	Well Characterized
S006VI	chr1	39558954	39559868	0.636763158	Well Characterized
C0066P	chr1	39558954	39559868	0.652657895	Well Characterized
S017RE	chr1	39558954	39559868	0.653236842	Well Characterized
C001UY	chr1	39558954	39559868	0.653315789	Well Characterized
S00390	chr1	39558954	39559868	0.658026316	Well Characterized
S00BHQ	chr1	39558954	39559868	0.662236842	Well Characterized
PB100713	chr1	39558954	39559868	0.671210526	Well Characterized
S006XE	chr1	39558954	39559868	0.681657895	Well Characterized
NC15_72	chr1	39558954	39559868	0.700789474	Well Characterized
BC2_0	chr1	39558954	39559868	0.708710526	Well Characterized
S00V65	chr1	39558954	39559868	0.713394737	Well Characterized
S00DVR	chr1	39558954	39559868	0.719973684	Well Characterized
B271	chr1	39558954	39559868	0.738105263	Well Characterized
S00BS4	chr1	39558954	39559868	0.742105263	Well Characterized
S009W4	chr1	39558954	39559868	0.767710526	Well Characterized
C003N3	chr1	39558954	39559868	0.770710526	Well Characterized
Primary_monocytes_Donor_G	chr1	39558954	39559868	0.784631579	Well Characterized
S01GU9	chr1	39558954	39559868	0.910105263	Well Characterized
S00UJK	chr1	39558954	39559868	0.926210526	Well Characterized
B272	chr1	39558954	39559868	0.560567568	Well Characterized
SANQUIN_mono_39	chr1	39558954	39559868	0.605756757	Well Characterized
N000314138902	chr1	39558954	39559868	0.630513514	Well Characterized
S00FTN	chr1	39558954	39559868	0.637675676	Well Characterized
S001S7	chr1	39558954	39559868	0.643054054	Well Characterized
S014QS	chr1	39558954	39559868	0.645243243	Well Characterized
Primary_monocytes_Donor_D	chr1	39558954	39559868	0.657081081	Well Characterized
BC2_10	chr1	39558954	39559868	0.675054054	Well Characterized
NC11_83	chr1	39558954	39559868	0.701945946	Well Characterized
N000314138902	chr1	39558954	39559868	0.681914286	Well Characterized
PB270313	chr1	39558954	39559868	0.566470588	Well Characterized
5.2	chr1	39558954	39559868	0.656407407	Well Characterized
C003JB	chr1	39558954	39559868	0.846636364	Well Characterized
145.2	chr1	39558954	39559868	0.812	Well Characterized
C004SQ	chr1	39558954	39559868	0.6926875	Well Characterized
329.2	chr1	39558954	39559868	0.795714286	Well Characterized
299.2	chr1	39558954	39559868	0.836615385	Well Characterized
B272	chr1	68046822	68047803	0.66675	Well Characterized
S01GU9	chr1	68046822	68047803	0.436794872	Well Characterized
C004GD	chr1	68046822	68047803	0.456358974	Well Characterized
S002S3	chr1	68046822	68047803	0.468820513	Well Characterized
C005PS	chr1	68046822	68047803	0.472897436	Well Characterized
S000RD	chr1	68046822	68047803	0.476666667	Well Characterized
S00E8W	chr1	68046822	68047803	0.487461538	Well Characterized
C00256	chr1	68046822	68047803	0.510871795	Well Characterized
S00D71	chr1	68046822	68047803	0.522384615	Well Characterized
S00BHQ	chr1	68046822	68047803	0.531897436	Well Characterized
S017RE	chr1	68046822	68047803	0.557666667	Well Characterized
S014QS	chr1	68046822	68047803	0.565717949	Well Characterized
S014QS	chr1	68046822	68047803	0.574358974	Well Characterized
NC11_41	chr1	68046822	68047803	0.58125641	Well Characterized
S00XTP	chr1	68046822	68047803	0.584692308	Well Characterized
C0067N	chr1	68046822	68047803	0.586717949	Well Characterized
C00184	chr1	68046822	68047803	0.588974359	Well Characterized
S00UJK	chr1	68046822	68047803	0.608974359	Well Characterized
C003K9	chr1	68046822	68047803	0.616641026	Well Characterized
S00C2F	chr1	68046822	68047803	0.619205128	Well Characterized
C00256	chr1	68046822	68047803	0.620897436	Well Characterized
PB130513	chr1	68046822	68047803	0.624641026	Well Characterized
S00DCS	chr1	68046822	68047803	0.640307692	Well Characterized
S007G7	chr1	68046822	68047803	0.646923077	Well Characterized
B270	chr1	68046822	68047803	0.649410256	Well Characterized
S00DCS	chr1	68046822	68047803	0.65774359	Well Characterized
S0164R	chr1	68046822	68047803	0.659641026	Well Characterized
C002CT	chr1	68046822	68047803	0.672025641	Well Characterized
B270	chr1	68046822	68047803	0.677333333	Well Characterized
C001UY	chr1	68046822	68047803	0.698769231	Well Characterized
SANQUIN_mono_39	chr1	68046822	68047803	0.703769231	Well Characterized
S014WG	chr1	68046822	68047803	0.710333333	Well Characterized
SANQUIN_mono_39	chr1	68046822	68047803	0.711589744	Well Characterized
SANQUIN_mono_39	chr1	68046822	68047803	0.712102564	Well Characterized
S00622	chr1	68046822	68047803	0.713025641	Well Characterized
S00BJM	chr1	68046822	68047803	0.713948718	Well Characterized
SANQUIN_mono_39	chr1	68046822	68047803	0.715410256	Well Characterized
NC11_41	chr1	68046822	68047803	0.721820513	Well Characterized
C001UY	chr1	68046822	68047803	0.724948718	Well Characterized
C000S5	chr1	68046822	68047803	0.729358974	Well Characterized
B271	chr1	68046822	68047803	0.732076923	Well Characterized
S00BJM	chr1	68046822	68047803	0.734128205	Well Characterized
S00V65	chr1	68046822	68047803	0.736923077	Well Characterized
SANQUIN_mono_39	chr1	68046822	68047803	0.741820513	Well Characterized
S006VI	chr1	68046822	68047803	0.742538462	Well Characterized
SANQUIN_mono_39	chr1	68046822	68047803	0.752384615	Well Characterized
SANQUIN_mono_39	chr1	68046822	68047803	0.753794872	Well Characterized
SANQUIN_mono_39	chr1	68046822	68047803	0.757410256	Well Characterized
N000314138902	chr1	68046822	68047803	0.759794872	Well Characterized
S00390	chr1	68046822	68047803	0.76225641	Well Characterized
SANQUIN_mono_39	chr1	68046822	68047803	0.763	Well Characterized
N000314138902	chr1	68046822	68047803	0.76725641	Well Characterized
SANQUIN_mono_39	chr1	68046822	68047803	0.769128205	Well Characterized
S00YAM	chr1	68046822	68047803	0.77025641	Well Characterized
C005VG	chr1	68046822	68047803	0.77425641	Well Characterized
C006G5	chr1	68046822	68047803	0.775230769	Well Characterized
PB270313	chr1	68046822	68047803	0.777794872	Well Characterized
S006XE	chr1	68046822	68047803	0.787358974	Well Characterized
S001S7	chr1	68046822	68047803	0.787615385	Well Characterized
SANQUIN_mono_39	chr1	68046822	68047803	0.790435897	Well Characterized
S009W4	chr1	68046822	68047803	0.81474359	Well Characterized
S0022I	chr1	68046822	68047803	0.815615385	Well Characterized
C0011I	chr1	68046822	68047803	0.815641026	Well Characterized
S00W8Y	chr1	68046822	68047803	0.818410256	Well Characterized
PB100713	chr1	68046822	68047803	0.84074359	Well Characterized
S001JP	chr1	68046822	68047803	0.858230769	Well Characterized
NC15_72	chr1	68046822	68047803	0.864948718	Well Characterized
S001MJ	chr1	68046822	68047803	0.875076923	Well Characterized
S00H6O	chr1	68046822	68047803	0.876538462	Well Characterized
S00BS4	chr1	68046822	68047803	0.888948718	Well Characterized
S01E8O	chr1	68046822	68047803	0.440210526	Well Characterized
S001U3	chr1	68046822	68047803	0.549815789	Well Characterized
S004BT	chr1	68046822	68047803	0.554	Well Characterized
S007SK	chr1	68046822	68047803	0.559368421	Well Characterized
C0066P	chr1	68046822	68047803	0.563605263	Well Characterized
S0018A	chr1	68046822	68047803	0.575921053	Well Characterized
S002R5	chr1	68046822	68047803	0.583763158	Well Characterized
S00CP6	chr1	68046822	68047803	0.602578947	Well Characterized
S00C1H	chr1	68046822	68047803	0.608026316	Well Characterized
B271	chr1	68046822	68047803	0.622447368	Well Characterized
PB130513	chr1	68046822	68047803	0.623815789	Well Characterized
S00FTN	chr1	68046822	68047803	0.631868421	Well Characterized
B272	chr1	68046822	68047803	0.699289474	Well Characterized
NC11_83	chr1	68046822	68047803	0.714184211	Well Characterized
C000S5	chr1	68046822	68047803	0.715815789	Well Characterized
BC2_0	chr1	68046822	68047803	0.717894737	Well Characterized
PB270313	chr1	68046822	68047803	0.722052632	Well Characterized
SANQUIN_mono_39	chr1	68046822	68047803	0.733473684	Well Characterized
S001S7	chr1	68046822	68047803	0.734710526	Well Characterized
SANQUIN_mono_39	chr1	68046822	68047803	0.741657895	Well Characterized
N000314138902	chr1	68046822	68047803	0.786842105	Well Characterized
S007DD	chr1	68046822	68047803	0.789236842	Well Characterized
S00DM8	chr1	68046822	68047803	0.794052632	Well Characterized
BC2_10	chr1	68046822	68047803	0.796578947	Well Characterized
S0022I	chr1	68046822	68047803	0.823736842	Well Characterized
C003VO	chr1	68046822	68047803	0.831236842	Well Characterized
C0010K	chr1	68046822	68047803	0.846473684	Well Characterized
C0010K	chr1	68046822	68047803	0.872131579	Well Characterized
Primary_monocytes_Donor_G	chr1	68046822	68047803	0.872526316	Well Characterized
S004AV	chr1	68046822	68047803	0.592918919	Well Characterized
Primary_monocytes_Donor_D	chr1	68046822	68047803	0.634864865	Well Characterized
C003VO	chr1	68046822	68047803	0.679972973	Well Characterized
S008H1	chr1	68046822	68047803	0.802918919	Well Characterized
C0068L	chr1	68046822	68047803	0.488472222	Well Characterized
S00DVR	chr1	68046822	68047803	0.525666667	Well Characterized
C005UI	chr1	68046822	68047803	0.56025	Well Characterized
PB100713	chr1	68046822	68047803	0.868472222	Well Characterized
S001U3	chr1	68046822	68047803	0.5354	Well Characterized
S004P1	chr1	68046822	68047803	0.568228571	Well Characterized
S006YC	chr1	68046822	68047803	0.661228571	Well Characterized
S002ND	chr1	68046822	68047803	0.7118	Well Characterized
C003N3	chr1	68046822	68047803	0.619352941	Well Characterized
C004SQ	chr1	68046822	68047803	0.745	Well Characterized
C003JB	chr1	68046822	68047803	0.6284	Well Characterized
329.2	chr1	68046822	68047803	0.873666667	Well Characterized
5.2	chr1	68046822	68047803	0.644705882	Well Characterized
145.2	chr1	68046822	68047803	0.828923077	Well Characterized
299.2	chr1	68046822	68047803	0.48325	Well Characterized
csMBC_pool_1	chr1	68046822	68047803	0.833333333	Well Characterized
S01GU9	chr1	68049750	68051862	0.378715909	Well Characterized
C004GD	chr1	68049750	68051862	0.447738636	Well Characterized
S00YAM	chr1	68049750	68051862	0.456284091	Well Characterized
B271	chr1	68049750	68051862	0.461784091	Well Characterized
C0010K	chr1	68049750	68051862	0.464	Well Characterized
S00V65	chr1	68049750	68051862	0.465068182	Well Characterized
C0010K	chr1	68049750	68051862	0.467113636	Well Characterized
B272	chr1	68049750	68051862	0.477340909	Well Characterized
S00H6O	chr1	68049750	68051862	0.484511364	Well Characterized
PB130513	chr1	68049750	68051862	0.500465909	Well Characterized
Primary_monocytes_Donor_G	chr1	68049750	68051862	0.508136364	Well Characterized
S00FTN	chr1	68049750	68051862	0.514	Well Characterized
C000S5	chr1	68049750	68051862	0.515147727	Well Characterized
S00XTP	chr1	68049750	68051862	0.520386364	Well Characterized
S00W8Y	chr1	68049750	68051862	0.5275	Well Characterized
SANQUIN_mono_39	chr1	68049750	68051862	0.527852273	Well Characterized
S00E8W	chr1	68049750	68051862	0.530443182	Well Characterized
C00184	chr1	68049750	68051862	0.531772727	Well Characterized
S0022I	chr1	68049750	68051862	0.533931818	Well Characterized
SANQUIN_mono_39	chr1	68049750	68051862	0.541215909	Well Characterized
C002CT	chr1	68049750	68051862	0.546909091	Well Characterized
SANQUIN_mono_39	chr1	68049750	68051862	0.548363636	Well Characterized
SANQUIN_mono_39	chr1	68049750	68051862	0.549943182	Well Characterized
SANQUIN_mono_39	chr1	68049750	68051862	0.552579545	Well Characterized
SANQUIN_mono_39	chr1	68049750	68051862	0.554806818	Well Characterized
S0164R	chr1	68049750	68051862	0.558068182	Well Characterized
SANQUIN_mono_39	chr1	68049750	68051862	0.563022727	Well Characterized
SANQUIN_mono_39	chr1	68049750	68051862	0.564147727	Well Characterized
SANQUIN_mono_39	chr1	68049750	68051862	0.565806818	Well Characterized
S001JP	chr1	68049750	68051862	0.567772727	Well Characterized
SANQUIN_mono_39	chr1	68049750	68051862	0.573136364	Well Characterized
C00256	chr1	68049750	68051862	0.592545455	Well Characterized
C00256	chr1	68049750	68051862	0.611784091	Well Characterized
NC11_41	chr1	68049750	68051862	0.615840909	Well Characterized
B270	chr1	68049750	68051862	0.440942529	Well Characterized
S01E8O	chr1	68049750	68051862	0.447413793	Well Characterized
C001UY	chr1	68049750	68051862	0.459298851	Well Characterized
Primary_monocytes_Donor_D	chr1	68049750	68051862	0.466448276	Well Characterized
C000S5	chr1	68049750	68051862	0.468241379	Well Characterized
S00390	chr1	68049750	68051862	0.478586207	Well Characterized
C003VO	chr1	68049750	68051862	0.481632184	Well Characterized
S000RD	chr1	68049750	68051862	0.485218391	Well Characterized
B272	chr1	68049750	68051862	0.490494253	Well Characterized
C005PS	chr1	68049750	68051862	0.491954023	Well Characterized
C0011I	chr1	68049750	68051862	0.495022989	Well Characterized
BC2_0	chr1	68049750	68051862	0.501218391	Well Characterized
S007SK	chr1	68049750	68051862	0.50383908	Well Characterized
C006G5	chr1	68049750	68051862	0.506034483	Well Characterized
B271	chr1	68049750	68051862	0.506528736	Well Characterized
S014QS	chr1	68049750	68051862	0.506885057	Well Characterized
S014QS	chr1	68049750	68051862	0.515609195	Well Characterized
C0066P	chr1	68049750	68051862	0.518597701	Well Characterized
BC2_10	chr1	68049750	68051862	0.526287356	Well Characterized
SANQUIN_mono_39	chr1	68049750	68051862	0.527367816	Well Characterized
S001S7	chr1	68049750	68051862	0.535310345	Well Characterized
S00C1H	chr1	68049750	68051862	0.536862069	Well Characterized
S017RE	chr1	68049750	68051862	0.53783908	Well Characterized
C001UY	chr1	68049750	68051862	0.538528736	Well Characterized
NC11_41	chr1	68049750	68051862	0.541275862	Well Characterized
S00BS4	chr1	68049750	68051862	0.542333333	Well Characterized
S00CP6	chr1	68049750	68051862	0.546758621	Well Characterized
S014WG	chr1	68049750	68051862	0.551597701	Well Characterized
PB270313	chr1	68049750	68051862	0.556057471	Well Characterized
C0068L	chr1	68049750	68051862	0.556908046	Well Characterized
S008H1	chr1	68049750	68051862	0.557356322	Well Characterized
S00DCS	chr1	68049750	68051862	0.557471264	Well Characterized
S001MJ	chr1	68049750	68051862	0.560701149	Well Characterized
SANQUIN_mono_39	chr1	68049750	68051862	0.567241379	Well Characterized
PB100713	chr1	68049750	68051862	0.576563218	Well Characterized
C003VO	chr1	68049750	68051862	0.580724138	Well Characterized
S00622	chr1	68049750	68051862	0.457569767	Well Characterized
NC15_72	chr1	68049750	68051862	0.480313953	Well Characterized
B270	chr1	68049750	68051862	0.485895349	Well Characterized
S002S3	chr1	68049750	68051862	0.486790698	Well Characterized
C003K9	chr1	68049750	68051862	0.505988372	Well Characterized
N000314138902	chr1	68049750	68051862	0.5125	Well Characterized
C0067N	chr1	68049750	68051862	0.521372093	Well Characterized
S001S7	chr1	68049750	68051862	0.521627907	Well Characterized
C005VG	chr1	68049750	68051862	0.532139535	Well Characterized
N000314138902	chr1	68049750	68051862	0.534686047	Well Characterized
S001U3	chr1	68049750	68051862	0.545337209	Well Characterized
S001U3	chr1	68049750	68051862	0.547093023	Well Characterized
S00UJK	chr1	68049750	68051862	0.548290698	Well Characterized
S00BJM	chr1	68049750	68051862	0.557523256	Well Characterized
C003N3	chr1	68049750	68051862	0.560616279	Well Characterized
SANQUIN_mono_39	chr1	68049750	68051862	0.565232558	Well Characterized
S00BJM	chr1	68049750	68051862	0.575906977	Well Characterized
S007DD	chr1	68049750	68051862	0.590593023	Well Characterized
S00D71	chr1	68049750	68051862	0.4394	Well Characterized
PB130513	chr1	68049750	68051862	0.497976471	Well Characterized
S00DVR	chr1	68049750	68051862	0.512717647	Well Characterized
S006VI	chr1	68049750	68051862	0.515623529	Well Characterized
C005UI	chr1	68049750	68051862	0.5166	Well Characterized
S00DM8	chr1	68049750	68051862	0.517470588	Well Characterized
S0022I	chr1	68049750	68051862	0.519894118	Well Characterized
N000314138902	chr1	68049750	68051862	0.521247059	Well Characterized
PB270313	chr1	68049750	68051862	0.549482353	Well Characterized
S004AV	chr1	68049750	68051862	0.552964706	Well Characterized
S004P1	chr1	68049750	68051862	0.580211765	Well Characterized
S0018A	chr1	68049750	68051862	0.501642857	Well Characterized
S002R5	chr1	68049750	68051862	0.50875	Well Characterized
S006XE	chr1	68049750	68051862	0.529119048	Well Characterized
S006YC	chr1	68049750	68051862	0.533607143	Well Characterized
S009W4	chr1	68049750	68051862	0.534488095	Well Characterized
S007G7	chr1	68049750	68051862	0.537369048	Well Characterized
S00DCS	chr1	68049750	68051862	0.551142857	Well Characterized
S002ND	chr1	68049750	68051862	0.58160241	Well Characterized
S00C2F	chr1	68049750	68051862	0.531707317	Well Characterized
PB100713	chr1	68049750	68051862	0.538939024	Well Characterized
NC11_83	chr1	68049750	68051862	0.550728395	Well Characterized
S00BHQ	chr1	68049750	68051862	0.490038961	Well Characterized
S004BT	chr1	68049750	68051862	0.534108108	Well Characterized
5.2	chr1	68049750	68051862	0.657735849	Well Characterized
299.2	chr1	68049750	68051862	0.744387755	Well Characterized
329.2	chr1	68049750	68051862	0.603666667	Well Characterized
145.2	chr1	68049750	68051862	0.6126	Well Characterized
csMBC_pool_1	chr1	68049750	68051862	0.521782609	Well Characterized
C004SQ	chr1	68049750	68051862	0.494681818	Well Characterized
C003JB	chr1	68049750	68051862	0.644	Well Characterized
S000RD	chr10	119818534	119819215	0.444117647	Well Characterized
S00YAM	chr10	119818534	119819215	0.474686275	Well Characterized
S00W8Y	chr10	119818534	119819215	0.48345098	Well Characterized
S01GU9	chr10	119818534	119819215	0.501921569	Well Characterized
B272	chr10	119818534	119819215	0.525196078	Well Characterized
B271	chr10	119818534	119819215	0.532784314	Well Characterized
S00D71	chr10	119818534	119819215	0.534392157	Well Characterized
S00UJK	chr10	119818534	119819215	0.553196078	Well Characterized
S006XE	chr10	119818534	119819215	0.562372549	Well Characterized
B270	chr10	119818534	119819215	0.563607843	Well Characterized
S00CP6	chr10	119818534	119819215	0.568215686	Well Characterized
C00184	chr10	119818534	119819215	0.571745098	Well Characterized
C000S5	chr10	119818534	119819215	0.584862745	Well Characterized
S00FTN	chr10	119818534	119819215	0.590568627	Well Characterized
C0011I	chr10	119818534	119819215	0.596901961	Well Characterized
N000314138902	chr10	119818534	119819215	0.598294118	Well Characterized
BC2_0	chr10	119818534	119819215	0.601784314	Well Characterized
PB270313	chr10	119818534	119819215	0.610490196	Well Characterized
S001S7	chr10	119818534	119819215	0.612431373	Well Characterized
C001UY	chr10	119818534	119819215	0.61272549	Well Characterized
S001S7	chr10	119818534	119819215	0.614882353	Well Characterized
S00V65	chr10	119818534	119819215	0.614960784	Well Characterized
N000314138902	chr10	119818534	119819215	0.616117647	Well Characterized
SANQUIN_mono_39	chr10	119818534	119819215	0.628901961	Well Characterized
SANQUIN_mono_39	chr10	119818534	119819215	0.632294118	Well Characterized
SANQUIN_mono_39	chr10	119818534	119819215	0.633784314	Well Characterized
C001UY	chr10	119818534	119819215	0.63454902	Well Characterized
S0022I	chr10	119818534	119819215	0.636411765	Well Characterized
S00C2F	chr10	119818534	119819215	0.638666667	Well Characterized
SANQUIN_mono_39	chr10	119818534	119819215	0.646098039	Well Characterized
SANQUIN_mono_39	chr10	119818534	119819215	0.647960784	Well Characterized
SANQUIN_mono_39	chr10	119818534	119819215	0.648039216	Well Characterized
SANQUIN_mono_39	chr10	119818534	119819215	0.649176471	Well Characterized
C0010K	chr10	119818534	119819215	0.658372549	Well Characterized
SANQUIN_mono_39	chr10	119818534	119819215	0.665647059	Well Characterized
SANQUIN_mono_39	chr10	119818534	119819215	0.666823529	Well Characterized
SANQUIN_mono_39	chr10	119818534	119819215	0.671392157	Well Characterized
SANQUIN_mono_39	chr10	119818534	119819215	0.671647059	Well Characterized
S001MJ	chr10	119818534	119819215	0.674431373	Well Characterized
S004AV	chr10	119818534	119819215	0.681764706	Well Characterized
Primary_monocytes_Donor_G	chr10	119818534	119819215	0.702686275	Well Characterized
C002CT	chr10	119818534	119819215	0.70527451	Well Characterized
NC15_72	chr10	119818534	119819215	0.710333333	Well Characterized
S004BT	chr10	119818534	119819215	0.710568627	Well Characterized
C006G5	chr10	119818534	119819215	0.715176471	Well Characterized
PB100713	chr10	119818534	119819215	0.718019608	Well Characterized
C004SQ	chr10	119818534	119819215	0.737686275	Well Characterized
C003N3	chr10	119818534	119819215	0.758862745	Well Characterized
S00XTP	chr10	119818534	119819215	0.788196078	Well Characterized
PB100713	chr10	119818534	119819215	0.791392157	Well Characterized
C00256	chr10	119818534	119819215	0.792568627	Well Characterized
S00DM8	chr10	119818534	119819215	0.798254902	Well Characterized
S002ND	chr10	119818534	119819215	0.801078431	Well Characterized
S008H1	chr10	119818534	119819215	0.80154902	Well Characterized
C003JB	chr10	119818534	119819215	0.803823529	Well Characterized
S001JP	chr10	119818534	119819215	0.817137255	Well Characterized
S017RE	chr10	119818534	119819215	0.817156863	Well Characterized
S006YC	chr10	119818534	119819215	0.840156863	Well Characterized
S014QS	chr10	119818534	119819215	0.849254902	Well Characterized
S009W4	chr10	119818534	119819215	0.852862745	Well Characterized
S007G7	chr10	119818534	119819215	0.864941176	Well Characterized
S007DD	chr10	119818534	119819215	0.876411765	Well Characterized
C003VO	chr10	119818534	119819215	0.894	Well Characterized
S014WG	chr10	119818534	119819215	0.900607843	Well Characterized
B271	chr10	119818534	119819215	0.44224	Well Characterized
C0068L	chr10	119818534	119819215	0.46608	Well Characterized
PB130513	chr10	119818534	119819215	0.49528	Well Characterized
S00BHQ	chr10	119818534	119819215	0.52048	Well Characterized
B272	chr10	119818534	119819215	0.54224	Well Characterized
Primary_monocytes_Donor_D	chr10	119818534	119819215	0.55458	Well Characterized
S0018A	chr10	119818534	119819215	0.56588	Well Characterized
S00BJM	chr10	119818534	119819215	0.5669	Well Characterized
N000314138902	chr10	119818534	119819215	0.58064	Well Characterized
C005VG	chr10	119818534	119819215	0.6386	Well Characterized
SANQUIN_mono_39	chr10	119818534	119819215	0.6494	Well Characterized
S00622	chr10	119818534	119819215	0.65342	Well Characterized
SANQUIN_mono_39	chr10	119818534	119819215	0.65762	Well Characterized
S0022I	chr10	119818534	119819215	0.66624	Well Characterized
S00BS4	chr10	119818534	119819215	0.69274	Well Characterized
NC11_41	chr10	119818534	119819215	0.7305	Well Characterized
S004P1	chr10	119818534	119819215	0.80212	Well Characterized
NC11_83	chr10	119818534	119819215	0.80616	Well Characterized
C003VO	chr10	119818534	119819215	0.82154	Well Characterized
C00256	chr10	119818534	119819215	0.82232	Well Characterized
S014QS	chr10	119818534	119819215	0.84098	Well Characterized
S001U3	chr10	119818534	119819215	0.87936	Well Characterized
S001U3	chr10	119818534	119819215	0.8828	Well Characterized
S0164R	chr10	119818534	119819215	0.92832	Well Characterized
B270	chr10	119818534	119819215	0.524959184	Well Characterized
S00390	chr10	119818534	119819215	0.544959184	Well Characterized
BC2_10	chr10	119818534	119819215	0.554959184	Well Characterized
C003K9	chr10	119818534	119819215	0.562959184	Well Characterized
S00H6O	chr10	119818534	119819215	0.584897959	Well Characterized
PB270313	chr10	119818534	119819215	0.59555102	Well Characterized
C0066P	chr10	119818534	119819215	0.618897959	Well Characterized
C000S5	chr10	119818534	119819215	0.63344898	Well Characterized
NC11_41	chr10	119818534	119819215	0.881612245	Well Characterized
C005UI	chr10	119818534	119819215	0.886816327	Well Characterized
S01E8O	chr10	119818534	119819215	0.412833333	Well Characterized
C005PS	chr10	119818534	119819215	0.451020833	Well Characterized
S00DCS	chr10	119818534	119819215	0.51975	Well Characterized
C0067N	chr10	119818534	119819215	0.523104167	Well Characterized
S007SK	chr10	119818534	119819215	0.546979167	Well Characterized
PB130513	chr10	119818534	119819215	0.556875	Well Characterized
S006VI	chr10	119818534	119819215	0.609729167	Well Characterized
C0010K	chr10	119818534	119819215	0.626854167	Well Characterized
S002R5	chr10	119818534	119819215	0.643958333	Well Characterized
C004GD	chr10	119818534	119819215	0.469	Well Characterized
S00DVR	chr10	119818534	119819215	0.523851064	Well Characterized
S002S3	chr10	119818534	119819215	0.539468085	Well Characterized
S00E8W	chr10	119818534	119819215	0.546914894	Well Characterized
S00C1H	chr10	119818534	119819215	0.600510638	Well Characterized
S00BJM	chr10	119818534	119819215	0.612361702	Well Characterized
S00DCS	chr10	119818534	119819215	0.500204545	Well Characterized
329.2	chr10	119818534	119819215	0.927272727	Well Characterized
299.2	chr10	119818534	119819215	0.82625	Well Characterized
5.2	chr10	119818534	119819215	0.811764706	Well Characterized
145.2	chr10	119818534	119819215	0.569	Well Characterized
S01GU9	chr11	1997582	2003510	0.333333333	Well Characterized
B272	chr11	1997582	2003510	0.85	Well Characterized
BC2_10	chr11	1997582	2003510	0.9166	Well Characterized
B272	chr11	1997582	2003510	1	Well Characterized
BC2_0	chr11	1997582	2003510	1	Well Characterized
S00V65	chr11	1997582	2003510	0.916666667	Well Characterized
SANQUIN_mono_39	chr11	2132761	2133882	0.546296875	Well Characterized
B270	chr11	2132761	2133882	0.475174603	Well Characterized
C00256	chr11	2132761	2133882	0.482063492	Well Characterized
S01E8O	chr11	2132761	2133882	0.485761905	Well Characterized
S0164R	chr11	2132761	2133882	0.490619048	Well Characterized
B270	chr11	2132761	2133882	0.494365079	Well Characterized
Primary_monocytes_Donor_D	chr11	2132761	2133882	0.494936508	Well Characterized
S00XTP	chr11	2132761	2133882	0.498539683	Well Characterized
S002S3	chr11	2132761	2133882	0.504063492	Well Characterized
NC11_41	chr11	2132761	2133882	0.511984127	Well Characterized
C0010K	chr11	2132761	2133882	0.513809524	Well Characterized
C001UY	chr11	2132761	2133882	0.515015873	Well Characterized
S014QS	chr11	2132761	2133882	0.518444444	Well Characterized
C000S5	chr11	2132761	2133882	0.524396825	Well Characterized
C005PS	chr11	2132761	2133882	0.529380952	Well Characterized
B272	chr11	2132761	2133882	0.533015873	Well Characterized
C0068L	chr11	2132761	2133882	0.534174603	Well Characterized
C0011I	chr11	2132761	2133882	0.535825397	Well Characterized
B272	chr11	2132761	2133882	0.538571429	Well Characterized
C000S5	chr11	2132761	2133882	0.538698413	Well Characterized
C001UY	chr11	2132761	2133882	0.541365079	Well Characterized
S000RD	chr11	2132761	2133882	0.541857143	Well Characterized
S017RE	chr11	2132761	2133882	0.548396825	Well Characterized
S014QS	chr11	2132761	2133882	0.549380952	Well Characterized
SANQUIN_mono_39	chr11	2132761	2133882	0.557031746	Well Characterized
C00256	chr11	2132761	2133882	0.557825397	Well Characterized
SANQUIN_mono_39	chr11	2132761	2133882	0.56268254	Well Characterized
PB100713	chr11	2132761	2133882	0.57031746	Well Characterized
SANQUIN_mono_39	chr11	2132761	2133882	0.571698413	Well Characterized
SANQUIN_mono_39	chr11	2132761	2133882	0.572507937	Well Characterized
C00184	chr11	2132761	2133882	0.573253968	Well Characterized
C0067N	chr11	2132761	2133882	0.576952381	Well Characterized
SANQUIN_mono_39	chr11	2132761	2133882	0.57715873	Well Characterized
SANQUIN_mono_39	chr11	2132761	2133882	0.57815873	Well Characterized
SANQUIN_mono_39	chr11	2132761	2133882	0.580380952	Well Characterized
SANQUIN_mono_39	chr11	2132761	2133882	0.580777778	Well Characterized
S009W4	chr11	2132761	2133882	0.582492063	Well Characterized
B271	chr11	2132761	2133882	0.582857143	Well Characterized
SANQUIN_mono_39	chr11	2132761	2133882	0.582920635	Well Characterized
SANQUIN_mono_39	chr11	2132761	2133882	0.584444444	Well Characterized
NC15_72	chr11	2132761	2133882	0.589301587	Well Characterized
NC11_83	chr11	2132761	2133882	0.597428571	Well Characterized
SANQUIN_mono_39	chr11	2132761	2133882	0.59884127	Well Characterized
S00E8W	chr11	2132761	2133882	0.602301587	Well Characterized
SANQUIN_mono_39	chr11	2132761	2133882	0.603285714	Well Characterized
B271	chr11	2132761	2133882	0.604634921	Well Characterized
C003K9	chr11	2132761	2133882	0.609873016	Well Characterized
S00UJK	chr11	2132761	2133882	0.637412698	Well Characterized
S01GU9	chr11	2132761	2133882	0.668539683	Well Characterized
S00W8Y	chr11	2132761	2133882	0.675428571	Well Characterized
NC11_41	chr11	2132761	2133882	0.441290323	Well Characterized
S001U3	chr11	2132761	2133882	0.495016129	Well Characterized
C0010K	chr11	2132761	2133882	0.510322581	Well Characterized
PB130513	chr11	2132761	2133882	0.513725806	Well Characterized
N000314138902	chr11	2132761	2133882	0.527483871	Well Characterized
N000314138902	chr11	2132761	2133882	0.527790323	Well Characterized
S00V65	chr11	2132761	2133882	0.531241935	Well Characterized
S014WG	chr11	2132761	2133882	0.532629032	Well Characterized
C006G5	chr11	2132761	2133882	0.535241935	Well Characterized
S0018A	chr11	2132761	2133882	0.535887097	Well Characterized
Primary_monocytes_Donor_G	chr11	2132761	2133882	0.544693548	Well Characterized
S00390	chr11	2132761	2133882	0.547403226	Well Characterized
C002CT	chr11	2132761	2133882	0.548596774	Well Characterized
S0022I	chr11	2132761	2133882	0.550193548	Well Characterized
C005UI	chr11	2132761	2133882	0.557887097	Well Characterized
C003VO	chr11	2132761	2133882	0.560274194	Well Characterized
S00YAM	chr11	2132761	2133882	0.560596774	Well Characterized
S001S7	chr11	2132761	2133882	0.569709677	Well Characterized
C004SQ	chr11	2132761	2133882	0.569919355	Well Characterized
C004GD	chr11	2132761	2133882	0.57216129	Well Characterized
S00BS4	chr11	2132761	2133882	0.576354839	Well Characterized
S00H6O	chr11	2132761	2133882	0.579741935	Well Characterized
S00FTN	chr11	2132761	2133882	0.580790323	Well Characterized
C0066P	chr11	2132761	2133882	0.602629032	Well Characterized
S00D71	chr11	2132761	2133882	0.608629032	Well Characterized
S007G7	chr11	2132761	2133882	0.632596774	Well Characterized
BC2_0	chr11	2132761	2133882	0.650725806	Well Characterized
BC2_10	chr11	2132761	2133882	0.662467742	Well Characterized
S00DCS	chr11	2132761	2133882	0.757903226	Well Characterized
S00DCS	chr11	2132761	2133882	0.766064516	Well Characterized
S00BJM	chr11	2132761	2133882	0.779435484	Well Characterized
S00BJM	chr11	2132761	2133882	0.781806452	Well Characterized
S002ND	chr11	2132761	2133882	0.454196721	Well Characterized
PB130513	chr11	2132761	2133882	0.503983607	Well Characterized
N000314138902	chr11	2132761	2133882	0.528918033	Well Characterized
C003VO	chr11	2132761	2133882	0.531442623	Well Characterized
PB270313	chr11	2132761	2133882	0.533344262	Well Characterized
C005VG	chr11	2132761	2133882	0.538590164	Well Characterized
S00DM8	chr11	2132761	2133882	0.541508197	Well Characterized
S006VI	chr11	2132761	2133882	0.543262295	Well Characterized
S00CP6	chr11	2132761	2133882	0.553131148	Well Characterized
S002R5	chr11	2132761	2133882	0.573393443	Well Characterized
S001MJ	chr11	2132761	2133882	0.577032787	Well Characterized
S007SK	chr11	2132761	2133882	0.606557377	Well Characterized
S008H1	chr11	2132761	2133882	0.606918033	Well Characterized
S00622	chr11	2132761	2133882	0.607918033	Well Characterized
S001U3	chr11	2132761	2133882	0.442866667	Well Characterized
S006XE	chr11	2132761	2133882	0.493733333	Well Characterized
S004P1	chr11	2132761	2133882	0.511066667	Well Characterized
S0022I	chr11	2132761	2133882	0.56245	Well Characterized
S004AV	chr11	2132761	2133882	0.574866667	Well Characterized
PB100713	chr11	2132761	2133882	0.57835	Well Characterized
S001S7	chr11	2132761	2133882	0.585816667	Well Characterized
S00C2F	chr11	2132761	2133882	0.59675	Well Characterized
S007DD	chr11	2132761	2133882	0.648616667	Well Characterized
S001JP	chr11	2132761	2133882	0.546237288	Well Characterized
S00BHQ	chr11	2132761	2133882	0.555169492	Well Characterized
C003JB	chr11	2132761	2133882	0.511931034	Well Characterized
S00DVR	chr11	2132761	2133882	0.566396552	Well Characterized
S006YC	chr11	2132761	2133882	0.527508772	Well Characterized
S004BT	chr11	2132761	2133882	0.568070175	Well Characterized
PB270313	chr11	2132761	2133882	0.58777193	Well Characterized
S00C1H	chr11	2132761	2133882	0.602929825	Well Characterized
C003N3	chr11	2132761	2133882	0.592259259	Well Characterized
csMBC_pool_1	chr11	2132761	2133882	0.356090909	Well Characterized
5.2	chr11	2132761	2133882	0.7975	Well Characterized
329.2	chr11	2132761	2133882	0.9	Well Characterized
299.2	chr11	2132761	2133882	0.4498	Well Characterized
145.2	chr11	2132761	2133882	1	Well Characterized
S0164R	chr11	2147103	2148538	0.34384375	Well Characterized
S014WG	chr11	2147103	2148538	0.405625	Well Characterized
BC2_10	chr11	2147103	2148538	0.429516129	Well Characterized
S01E8O	chr11	2147103	2148538	0.44283871	Well Characterized
S01GU9	chr11	2147103	2148538	0.459	Well Characterized
BC2_0	chr11	2147103	2148538	0.468419355	Well Characterized
SANQUIN_mono_39	chr11	2147103	2148538	0.47683871	Well Characterized
S00XTP	chr11	2147103	2148538	0.349366667	Well Characterized
S014QS	chr11	2147103	2148538	0.360166667	Well Characterized
S00UJK	chr11	2147103	2148538	0.405166667	Well Characterized
S017RE	chr11	2147103	2148538	0.422633333	Well Characterized
S014QS	chr11	2147103	2148538	0.425133333	Well Characterized
B270	chr11	2147103	2148538	0.449	Well Characterized
SANQUIN_mono_39	chr11	2147103	2148538	0.454266667	Well Characterized
SANQUIN_mono_39	chr11	2147103	2148538	0.455333333	Well Characterized
Primary_monocytes_Donor_G	chr11	2147103	2148538	0.459833333	Well Characterized
SANQUIN_mono_39	chr11	2147103	2148538	0.462333333	Well Characterized
NC11_41	chr11	2147103	2148538	0.468333333	Well Characterized
SANQUIN_mono_39	chr11	2147103	2148538	0.474266667	Well Characterized
S00V65	chr11	2147103	2148538	0.477166667	Well Characterized
B271	chr11	2147103	2148538	0.482566667	Well Characterized
NC15_72	chr11	2147103	2148538	0.4841	Well Characterized
B272	chr11	2147103	2148538	0.4922	Well Characterized
SANQUIN_mono_39	chr11	2147103	2148538	0.495433333	Well Characterized
SANQUIN_mono_39	chr11	2147103	2148538	0.503166667	Well Characterized
B271	chr11	2147103	2148538	0.506133333	Well Characterized
SANQUIN_mono_39	chr11	2147103	2148538	0.506633333	Well Characterized
B270	chr11	2147103	2148538	0.514566667	Well Characterized
SANQUIN_mono_39	chr11	2147103	2148538	0.518866667	Well Characterized
SANQUIN_mono_39	chr11	2147103	2148538	0.518966667	Well Characterized
SANQUIN_mono_39	chr11	2147103	2148538	0.521533333	Well Characterized
SANQUIN_mono_39	chr11	2147103	2148538	0.5258	Well Characterized
B272	chr11	2147103	2148538	0.5436	Well Characterized
S00YAM	chr11	2147103	2148538	0.584033333	Well Characterized
SANQUIN_mono_39	chr11	2147103	2148538	0.6004	Well Characterized
S00W8Y	chr11	2147103	2148538	0.709833333	Well Characterized
Primary_monocytes_Donor_D	chr11	2147103	2148538	0.449827586	Well Characterized
S000RD	chr11	2147103	2148538	0.465862069	Well Characterized
C004SQ	chr11	2147103	2148538	0.473724138	Well Characterized
C0010K	chr11	2147103	2148538	0.495310345	Well Characterized
S001S7	chr11	2147103	2148538	0.524931034	Well Characterized
S0022I	chr11	2147103	2148538	0.546413793	Well Characterized
C0010K	chr11	2147103	2148538	0.44525	Well Characterized
C0066P	chr11	2147103	2148538	0.520607143	Well Characterized
PB130513	chr11	2147103	2148538	0.544071429	Well Characterized
C005VG	chr11	2147103	2148538	0.614892857	Well Characterized
S006XE	chr11	2147103	2148538	0.454740741	Well Characterized
C000S5	chr11	2147103	2148538	0.463407407	Well Characterized
C001UY	chr11	2147103	2148538	0.464592593	Well Characterized
NC11_83	chr11	2147103	2148538	0.48637037	Well Characterized
S00C1H	chr11	2147103	2148538	0.504814815	Well Characterized
S0018A	chr11	2147103	2148538	0.523111111	Well Characterized
N000314138902	chr11	2147103	2148538	0.53037037	Well Characterized
N000314138902	chr11	2147103	2148538	0.535777778	Well Characterized
S008H1	chr11	2147103	2148538	0.548407407	Well Characterized
S00E8W	chr11	2147103	2148538	0.549148148	Well Characterized
S00BJM	chr11	2147103	2148538	0.695925926	Well Characterized
S00BJM	chr11	2147103	2148538	0.698851852	Well Characterized
C000S5	chr11	2147103	2148538	0.405038462	Well Characterized
C005UI	chr11	2147103	2148538	0.447769231	Well Characterized
C001UY	chr11	2147103	2148538	0.463076923	Well Characterized
PB270313	chr11	2147103	2148538	0.480730769	Well Characterized
C003K9	chr11	2147103	2148538	0.4845	Well Characterized
C002CT	chr11	2147103	2148538	0.491884615	Well Characterized
S00BHQ	chr11	2147103	2148538	0.559692308	Well Characterized
C004GD	chr11	2147103	2148538	0.594153846	Well Characterized
S00DCS	chr11	2147103	2148538	0.625423077	Well Characterized
NC11_41	chr11	2147103	2148538	0.35984	Well Characterized
S00390	chr11	2147103	2148538	0.48704	Well Characterized
S001S7	chr11	2147103	2148538	0.49164	Well Characterized
C00256	chr11	2147103	2148538	0.49736	Well Characterized
N000314138902	chr11	2147103	2148538	0.5008	Well Characterized
PB130513	chr11	2147103	2148538	0.50712	Well Characterized
PB100713	chr11	2147103	2148538	0.51464	Well Characterized
C006G5	chr11	2147103	2148538	0.51908	Well Characterized
S009W4	chr11	2147103	2148538	0.53576	Well Characterized
S007SK	chr11	2147103	2148538	0.53624	Well Characterized
S007G7	chr11	2147103	2148538	0.54116	Well Characterized
S00D71	chr11	2147103	2148538	0.55648	Well Characterized
C003VO	chr11	2147103	2148538	0.56428	Well Characterized
S001MJ	chr11	2147103	2148538	0.57308	Well Characterized
C005PS	chr11	2147103	2148538	0.472708333	Well Characterized
S00H6O	chr11	2147103	2148538	0.478125	Well Characterized
C0068L	chr11	2147103	2148538	0.524666667	Well Characterized
C00256	chr11	2147103	2148538	0.421913043	Well Characterized
S0022I	chr11	2147103	2148538	0.455869565	Well Characterized
S006YC	chr11	2147103	2148538	0.456913043	Well Characterized
S00C2F	chr11	2147103	2148538	0.503521739	Well Characterized
S004BT	chr11	2147103	2148538	0.507478261	Well Characterized
S006VI	chr11	2147103	2148538	0.509347826	Well Characterized
S00DCS	chr11	2147103	2148538	0.559695652	Well Characterized
S001U3	chr11	2147103	2148538	0.423045455	Well Characterized
C0011I	chr11	2147103	2148538	0.438636364	Well Characterized
S002ND	chr11	2147103	2148538	0.439272727	Well Characterized
C00184	chr11	2147103	2148538	0.462954545	Well Characterized
C0067N	chr11	2147103	2148538	0.464909091	Well Characterized
S004AV	chr11	2147103	2148538	0.498090909	Well Characterized
S00DVR	chr11	2147103	2148538	0.500863636	Well Characterized
S002R5	chr11	2147103	2148538	0.524454545	Well Characterized
S00622	chr11	2147103	2148538	0.428809524	Well Characterized
PB270313	chr11	2147103	2148538	0.487190476	Well Characterized
S00FTN	chr11	2147103	2148538	0.494761905	Well Characterized
S00CP6	chr11	2147103	2148538	0.546571429	Well Characterized
S007DD	chr11	2147103	2148538	0.565714286	Well Characterized
S002S3	chr11	2147103	2148538	0.4352	Well Characterized
S004P1	chr11	2147103	2148538	0.44505	Well Characterized
S001U3	chr11	2147103	2148538	0.45065	Well Characterized
C003VO	chr11	2147103	2148538	0.46905	Well Characterized
S00BS4	chr11	2147103	2148538	0.5207	Well Characterized
C003N3	chr11	2147103	2148538	0.469578947	Well Characterized
S001JP	chr11	2147103	2148538	0.480578947	Well Characterized
csMBC_pool_1	chr11	2147103	2148538	0.379277778	Well Characterized
C003JB	chr11	2147103	2148538	0.427333333	Well Characterized
S00DM8	chr11	2147103	2148538	0.409176471	Well Characterized
PB100713	chr11	2147103	2148538	0.567058824	Well Characterized
299.2	chr11	2147103	2148538	0.770875	Well Characterized
5.2	chr11	2147103	2148538	0.771	Well Characterized
145.2	chr11	2147103	2148538	0.6835	Well Characterized
329.2	chr11	2147103	2148538	0.667	Well Characterized
SANQUIN_mono_39	chr11	2698718	2701029	0.447140625	Well Characterized
C005PS	chr11	2698718	2701029	0.392445026	Well Characterized
NC11_41	chr11	2698718	2701029	0.413172775	Well Characterized
SANQUIN_mono_39	chr11	2698718	2701029	0.435759162	Well Characterized
SANQUIN_mono_39	chr11	2698718	2701029	0.46108377	Well Characterized
S014QS	chr11	2698718	2701029	0.468801047	Well Characterized
S00YAM	chr11	2698718	2701029	0.362752632	Well Characterized
SANQUIN_mono_39	chr11	2698718	2701029	0.404457895	Well Characterized
SANQUIN_mono_39	chr11	2698718	2701029	0.407142105	Well Characterized
C0010K	chr11	2698718	2701029	0.409378947	Well Characterized
C001UY	chr11	2698718	2701029	0.413284211	Well Characterized
PB270313	chr11	2698718	2701029	0.416573684	Well Characterized
C0010K	chr11	2698718	2701029	0.422647368	Well Characterized
C000S5	chr11	2698718	2701029	0.382460317	Well Characterized
SANQUIN_mono_39	chr11	2698718	2701029	0.419492063	Well Characterized
SANQUIN_mono_39	chr11	2698718	2701029	0.420920635	Well Characterized
SANQUIN_mono_39	chr11	2698718	2701029	0.432391534	Well Characterized
PB130513	chr11	2698718	2701029	0.440169312	Well Characterized
S014QS	chr11	2698718	2701029	0.463015873	Well Characterized
S017RE	chr11	2698718	2701029	0.468756614	Well Characterized
C0067N	chr11	2698718	2701029	0.476322751	Well Characterized
S00XTP	chr11	2698718	2701029	0.482179894	Well Characterized
S014WG	chr11	2698718	2701029	0.48557672	Well Characterized
BC2_10	chr11	2698718	2701029	0.378228723	Well Characterized
SANQUIN_mono_39	chr11	2698718	2701029	0.385473404	Well Characterized
NC11_41	chr11	2698718	2701029	0.403202128	Well Characterized
C00256	chr11	2698718	2701029	0.406478723	Well Characterized
C005UI	chr11	2698718	2701029	0.410654255	Well Characterized
S00W8Y	chr11	2698718	2701029	0.411271277	Well Characterized
BC2_0	chr11	2698718	2701029	0.414228723	Well Characterized
SANQUIN_mono_39	chr11	2698718	2701029	0.425755319	Well Characterized
S002ND	chr11	2698718	2701029	0.443303191	Well Characterized
S00UJK	chr11	2698718	2701029	0.446180851	Well Characterized
S0164R	chr11	2698718	2701029	0.460196809	Well Characterized
C004SQ	chr11	2698718	2701029	0.357834225	Well Characterized
S001U3	chr11	2698718	2701029	0.416278075	Well Characterized
SANQUIN_mono_39	chr11	2698718	2701029	0.417566845	Well Characterized
SANQUIN_mono_39	chr11	2698718	2701029	0.424112299	Well Characterized
B272	chr11	2698718	2701029	0.439700535	Well Characterized
S00V65	chr11	2698718	2701029	0.445759358	Well Characterized
C000S5	chr11	2698718	2701029	0.463379679	Well Characterized
S000RD	chr11	2698718	2701029	0.377575269	Well Characterized
C004GD	chr11	2698718	2701029	0.381774194	Well Characterized
S00E8W	chr11	2698718	2701029	0.390919355	Well Characterized
Primary_monocytes_Donor_D	chr11	2698718	2701029	0.398107527	Well Characterized
C006G5	chr11	2698718	2701029	0.423715054	Well Characterized
SANQUIN_mono_39	chr11	2698718	2701029	0.447854839	Well Characterized
S001S7	chr11	2698718	2701029	0.453430108	Well Characterized
B272	chr11	2698718	2701029	0.455784946	Well Characterized
S007DD	chr11	2698718	2701029	0.50744086	Well Characterized
NC15_72	chr11	2698718	2701029	0.344362162	Well Characterized
B270	chr11	2698718	2701029	0.35287027	Well Characterized
S01GU9	chr11	2698718	2701029	0.36447027	Well Characterized
S0022I	chr11	2698718	2701029	0.395145946	Well Characterized
C001UY	chr11	2698718	2701029	0.418	Well Characterized
Primary_monocytes_Donor_G	chr11	2698718	2701029	0.450540541	Well Characterized
S00C2F	chr11	2698718	2701029	0.452086486	Well Characterized
S001JP	chr11	2698718	2701029	0.477524324	Well Characterized
S01E8O	chr11	2698718	2701029	0.386076087	Well Characterized
S00BJM	chr11	2698718	2701029	0.401945652	Well Characterized
S001U3	chr11	2698718	2701029	0.417706522	Well Characterized
C003VO	chr11	2698718	2701029	0.436836957	Well Characterized
S006YC	chr11	2698718	2701029	0.45351087	Well Characterized
S007SK	chr11	2698718	2701029	0.474168478	Well Characterized
C003VO	chr11	2698718	2701029	0.506603261	Well Characterized
S00D71	chr11	2698718	2701029	0.418497268	Well Characterized
S00DM8	chr11	2698718	2701029	0.436754098	Well Characterized
C0066P	chr11	2698718	2701029	0.444918033	Well Characterized
N000314138902	chr11	2698718	2701029	0.44515847	Well Characterized
B271	chr11	2698718	2701029	0.367076923	Well Characterized
C0011I	chr11	2698718	2701029	0.416148352	Well Characterized
S00CP6	chr11	2698718	2701029	0.436598901	Well Characterized
S00622	chr11	2698718	2701029	0.451675824	Well Characterized
B270	chr11	2698718	2701029	0.381740331	Well Characterized
C00256	chr11	2698718	2701029	0.393044199	Well Characterized
C002CT	chr11	2698718	2701029	0.399513812	Well Characterized
S00BS4	chr11	2698718	2701029	0.417066298	Well Characterized
S007G7	chr11	2698718	2701029	0.431425414	Well Characterized
N000314138902	chr11	2698718	2701029	0.42265	Well Characterized
S00FTN	chr11	2698718	2701029	0.423172222	Well Characterized
PB100713	chr11	2698718	2701029	0.44375	Well Characterized
S001S7	chr11	2698718	2701029	0.448894444	Well Characterized
S008H1	chr11	2698718	2701029	0.517816667	Well Characterized
S00DCS	chr11	2698718	2701029	0.379759777	Well Characterized
S006XE	chr11	2698718	2701029	0.391960894	Well Characterized
C003N3	chr11	2698718	2701029	0.464541899	Well Characterized
B271	chr11	2698718	2701029	0.324067416	Well Characterized
S002S3	chr11	2698718	2701029	0.327865169	Well Characterized
C005VG	chr11	2698718	2701029	0.507280899	Well Characterized
S002R5	chr11	2698718	2701029	0.389112994	Well Characterized
NC11_83	chr11	2698718	2701029	0.411587571	Well Characterized
S00390	chr11	2698718	2701029	0.448824859	Well Characterized
S004AV	chr11	2698718	2701029	0.453892655	Well Characterized
S00H6O	chr11	2698718	2701029	0.363170455	Well Characterized
S00DCS	chr11	2698718	2701029	0.367784091	Well Characterized
PB130513	chr11	2698718	2701029	0.412136364	Well Characterized
S001MJ	chr11	2698718	2701029	0.414971591	Well Characterized
S0018A	chr11	2698718	2701029	0.430034091	Well Characterized
C003JB	chr11	2698718	2701029	0.453908571	Well Characterized
S00DVR	chr11	2698718	2701029	0.486091429	Well Characterized
C0068L	chr11	2698718	2701029	0.359729885	Well Characterized
S00C1H	chr11	2698718	2701029	0.433816092	Well Characterized
S004P1	chr11	2698718	2701029	0.438396552	Well Characterized
C00184	chr11	2698718	2701029	0.462672414	Well Characterized
S0022I	chr11	2698718	2701029	0.396184971	Well Characterized
PB270313	chr11	2698718	2701029	0.386947674	Well Characterized
S00BHQ	chr11	2698718	2701029	0.436046784	Well Characterized
N000314138902	chr11	2698718	2701029	0.441380117	Well Characterized
S004BT	chr11	2698718	2701029	0.45480117	Well Characterized
S009W4	chr11	2698718	2701029	0.503982353	Well Characterized
S006VI	chr11	2698718	2701029	0.393751479	Well Characterized
C003K9	chr11	2698718	2701029	0.406017751	Well Characterized
PB100713	chr11	2698718	2701029	0.508505952	Well Characterized
S00BJM	chr11	2698718	2701029	0.42848125	Well Characterized
299.2	chr11	2698718	2701029	0.768555556	Well Characterized
329.2	chr11	2698718	2701029	0.757727273	Well Characterized
145.2	chr11	2698718	2701029	0.6753	Well Characterized
5.2	chr11	2698718	2701029	0.9125	Well Characterized
C0067N	chr11	7088843	7089383	0.548714286	Well Characterized
S001JP	chr11	7088843	7089383	0.6435	Well Characterized
S00D71	chr11	7088843	7089383	0.467181818	Well Characterized
C005UI	chr11	7088843	7089383	0.678872727	Well Characterized
S014WG	chr11	7088843	7089383	0.796872727	Well Characterized
S00UJK	chr11	7088843	7089383	0.49962963	Well Characterized
C005PS	chr11	7088843	7089383	0.51112963	Well Characterized
C004GD	chr11	7088843	7089383	0.521907407	Well Characterized
B271	chr11	7088843	7089383	0.619277778	Well Characterized
S004AV	chr11	7088843	7089383	0.638351852	Well Characterized
C00256	chr11	7088843	7089383	0.694055556	Well Characterized
C0010K	chr11	7088843	7089383	0.704925926	Well Characterized
C00184	chr11	7088843	7089383	0.736611111	Well Characterized
C0010K	chr11	7088843	7089383	0.74037037	Well Characterized
S008H1	chr11	7088843	7089383	0.740888889	Well Characterized
C00256	chr11	7088843	7089383	0.742314815	Well Characterized
S006YC	chr11	7088843	7089383	0.747074074	Well Characterized
S00H6O	chr11	7088843	7089383	0.750925926	Well Characterized
S007SK	chr11	7088843	7089383	0.751388889	Well Characterized
PB130513	chr11	7088843	7089383	0.765518519	Well Characterized
PB130513	chr11	7088843	7089383	0.77612963	Well Characterized
C005VG	chr11	7088843	7089383	0.782888889	Well Characterized
C001UY	chr11	7088843	7089383	0.792981481	Well Characterized
S007G7	chr11	7088843	7089383	0.796277778	Well Characterized
C001UY	chr11	7088843	7089383	0.821425926	Well Characterized
S002ND	chr11	7088843	7089383	0.860574074	Well Characterized
S004P1	chr11	7088843	7089383	0.887444444	Well Characterized
C006G5	chr11	7088843	7089383	0.561641509	Well Characterized
S004BT	chr11	7088843	7089383	0.60845283	Well Characterized
C003K9	chr11	7088843	7089383	0.608924528	Well Characterized
S001S7	chr11	7088843	7089383	0.612264151	Well Characterized
PB270313	chr11	7088843	7089383	0.633679245	Well Characterized
S00BJM	chr11	7088843	7089383	0.640509434	Well Characterized
S001S7	chr11	7088843	7089383	0.647226415	Well Characterized
C004SQ	chr11	7088843	7089383	0.648320755	Well Characterized
S0018A	chr11	7088843	7089383	0.65645283	Well Characterized
S00BJM	chr11	7088843	7089383	0.660584906	Well Characterized
S00FTN	chr11	7088843	7089383	0.662377358	Well Characterized
C0011I	chr11	7088843	7089383	0.663830189	Well Characterized
S006XE	chr11	7088843	7089383	0.666735849	Well Characterized
C003VO	chr11	7088843	7089383	0.668849057	Well Characterized
S00E8W	chr11	7088843	7089383	0.67609434	Well Characterized
SANQUIN_mono_39	chr11	7088843	7089383	0.681339623	Well Characterized
NC11_41	chr11	7088843	7089383	0.684679245	Well Characterized
B270	chr11	7088843	7089383	0.684773585	Well Characterized
B271	chr11	7088843	7089383	0.685528302	Well Characterized
S00DVR	chr11	7088843	7089383	0.688528302	Well Characterized
S00DCS	chr11	7088843	7089383	0.694471698	Well Characterized
SANQUIN_mono_39	chr11	7088843	7089383	0.694490566	Well Characterized
S000RD	chr11	7088843	7089383	0.696811321	Well Characterized
PB270313	chr11	7088843	7089383	0.701603774	Well Characterized
SANQUIN_mono_39	chr11	7088843	7089383	0.701603774	Well Characterized
S00BS4	chr11	7088843	7089383	0.704283019	Well Characterized
Primary_monocytes_Donor_G	chr11	7088843	7089383	0.704792453	Well Characterized
SANQUIN_mono_39	chr11	7088843	7089383	0.705924528	Well Characterized
S00622	chr11	7088843	7089383	0.712283019	Well Characterized
S00DCS	chr11	7088843	7089383	0.713	Well Characterized
SANQUIN_mono_39	chr11	7088843	7089383	0.715641509	Well Characterized
B270	chr11	7088843	7089383	0.716169811	Well Characterized
SANQUIN_mono_39	chr11	7088843	7089383	0.718584906	Well Characterized
SANQUIN_mono_39	chr11	7088843	7089383	0.719018868	Well Characterized
N000314138902	chr11	7088843	7089383	0.724132075	Well Characterized
S00C2F	chr11	7088843	7089383	0.728584906	Well Characterized
SANQUIN_mono_39	chr11	7088843	7089383	0.729245283	Well Characterized
SANQUIN_mono_39	chr11	7088843	7089383	0.730792453	Well Characterized
SANQUIN_mono_39	chr11	7088843	7089383	0.733792453	Well Characterized
SANQUIN_mono_39	chr11	7088843	7089383	0.744509434	Well Characterized
S0022I	chr11	7088843	7089383	0.744811321	Well Characterized
SANQUIN_mono_39	chr11	7088843	7089383	0.751226415	Well Characterized
C003VO	chr11	7088843	7089383	0.757207547	Well Characterized
S00C1H	chr11	7088843	7089383	0.759641509	Well Characterized
SANQUIN_mono_39	chr11	7088843	7089383	0.761207547	Well Characterized
C000S5	chr11	7088843	7089383	0.767792453	Well Characterized
N000314138902	chr11	7088843	7089383	0.775226415	Well Characterized
S009W4	chr11	7088843	7089383	0.776471698	Well Characterized
S0022I	chr11	7088843	7089383	0.778207547	Well Characterized
NC15_72	chr11	7088843	7089383	0.779509434	Well Characterized
N000314138902	chr11	7088843	7089383	0.782603774	Well Characterized
S001MJ	chr11	7088843	7089383	0.786679245	Well Characterized
BC2_10	chr11	7088843	7089383	0.786962264	Well Characterized
PB100713	chr11	7088843	7089383	0.789	Well Characterized
S014QS	chr11	7088843	7089383	0.792188679	Well Characterized
C0068L	chr11	7088843	7089383	0.79290566	Well Characterized
PB100713	chr11	7088843	7089383	0.803698113	Well Characterized
S014QS	chr11	7088843	7089383	0.805641509	Well Characterized
C000S5	chr11	7088843	7089383	0.806584906	Well Characterized
NC11_41	chr11	7088843	7089383	0.819245283	Well Characterized
C003N3	chr11	7088843	7089383	0.827245283	Well Characterized
S007DD	chr11	7088843	7089383	0.828509434	Well Characterized
S017RE	chr11	7088843	7089383	0.832	Well Characterized
S001U3	chr11	7088843	7089383	0.850377358	Well Characterized
S0164R	chr11	7088843	7089383	0.860320755	Well Characterized
S001U3	chr11	7088843	7089383	0.863811321	Well Characterized
C003JB	chr11	7088843	7089383	0.866415094	Well Characterized
S00BHQ	chr11	7088843	7089383	0.460403846	Well Characterized
S00YAM	chr11	7088843	7089383	0.529634615	Well Characterized
S01E8O	chr11	7088843	7089383	0.530211538	Well Characterized
C0066P	chr11	7088843	7089383	0.531653846	Well Characterized
S01GU9	chr11	7088843	7089383	0.559519231	Well Characterized
B272	chr11	7088843	7089383	0.572730769	Well Characterized
S002S3	chr11	7088843	7089383	0.618365385	Well Characterized
S00CP6	chr11	7088843	7089383	0.643019231	Well Characterized
S00390	chr11	7088843	7089383	0.647326923	Well Characterized
S006VI	chr11	7088843	7089383	0.6595	Well Characterized
S00W8Y	chr11	7088843	7089383	0.659519231	Well Characterized
Primary_monocytes_Donor_D	chr11	7088843	7089383	0.677442308	Well Characterized
C002CT	chr11	7088843	7089383	0.683134615	Well Characterized
S00DM8	chr11	7088843	7089383	0.7235	Well Characterized
S002R5	chr11	7088843	7089383	0.739961538	Well Characterized
S00V65	chr11	7088843	7089383	0.762769231	Well Characterized
S00XTP	chr11	7088843	7089383	0.770076923	Well Characterized
BC2_0	chr11	7088843	7089383	0.776576923	Well Characterized
NC11_83	chr11	7088843	7089383	0.812288462	Well Characterized
B272	chr11	7088843	7089383	0.621509804	Well Characterized
5.2	chr11	7088843	7089383	0.726166667	Well Characterized
145.2	chr11	7088843	7089383	0.783666667	Well Characterized
299.2	chr11	7088843	7089383	0.774272727	Well Characterized
329.2	chr11	7088843	7089383	0.894857143	Well Characterized
C0011I	chr13	48318205	48321627	0.47875	Well Characterized
C005PS	chr13	48318205	48321627	0.484102041	Well Characterized
C000S5	chr13	48318205	48321627	0.488326531	Well Characterized
B272	chr13	48318205	48321627	0.493479592	Well Characterized
S000RD	chr13	48318205	48321627	0.494413265	Well Characterized
PB270313	chr13	48318205	48321627	0.498030612	Well Characterized
PB100713	chr13	48318205	48321627	0.512326531	Well Characterized
C000S5	chr13	48318205	48321627	0.517658163	Well Characterized
NC15_72	chr13	48318205	48321627	0.519989796	Well Characterized
C002CT	chr13	48318205	48321627	0.521076531	Well Characterized
SANQUIN_mono_39	chr13	48318205	48321627	0.535897959	Well Characterized
C001UY	chr13	48318205	48321627	0.537790816	Well Characterized
S00C2F	chr13	48318205	48321627	0.541602041	Well Characterized
C00184	chr13	48318205	48321627	0.542556122	Well Characterized
SANQUIN_mono_39	chr13	48318205	48321627	0.547040816	Well Characterized
S00390	chr13	48318205	48321627	0.550454082	Well Characterized
SANQUIN_mono_39	chr13	48318205	48321627	0.551617347	Well Characterized
S001S7	chr13	48318205	48321627	0.554923469	Well Characterized
S00BHQ	chr13	48318205	48321627	0.557795918	Well Characterized
S0018A	chr13	48318205	48321627	0.558984694	Well Characterized
SANQUIN_mono_39	chr13	48318205	48321627	0.563505102	Well Characterized
NC11_41	chr13	48318205	48321627	0.567673469	Well Characterized
SANQUIN_mono_39	chr13	48318205	48321627	0.59652551	Well Characterized
S007G7	chr13	48318205	48321627	0.616122449	Well Characterized
S002R5	chr13	48318205	48321627	0.625515306	Well Characterized
C003N3	chr13	48318205	48321627	0.628760204	Well Characterized
S001U3	chr13	48318205	48321627	0.633653061	Well Characterized
S014QS	chr13	48318205	48321627	0.636862245	Well Characterized
S004AV	chr13	48318205	48321627	0.638336735	Well Characterized
S006YC	chr13	48318205	48321627	0.658408163	Well Characterized
S004P1	chr13	48318205	48321627	0.662780612	Well Characterized
S017RE	chr13	48318205	48321627	0.669321429	Well Characterized
S004BT	chr13	48318205	48321627	0.684010204	Well Characterized
S00BJM	chr13	48318205	48321627	0.685959184	Well Characterized
C00256	chr13	48318205	48321627	0.708943878	Well Characterized
S00DCS	chr13	48318205	48321627	0.710806122	Well Characterized
C003VO	chr13	48318205	48321627	0.723484694	Well Characterized
S00YAM	chr13	48318205	48321627	0.7455	Well Characterized
C003JB	chr13	48318205	48321627	0.750862245	Well Characterized
S014WG	chr13	48318205	48321627	0.764841837	Well Characterized
S0164R	chr13	48318205	48321627	0.86444898	Well Characterized
BC2_0	chr13	48318205	48321627	0.469317949	Well Characterized
C0010K	chr13	48318205	48321627	0.479210256	Well Characterized
S001S7	chr13	48318205	48321627	0.500517949	Well Characterized
S006XE	chr13	48318205	48321627	0.510887179	Well Characterized
C004GD	chr13	48318205	48321627	0.510923077	Well Characterized
B270	chr13	48318205	48321627	0.518815385	Well Characterized
C0067N	chr13	48318205	48321627	0.523969231	Well Characterized
SANQUIN_mono_39	chr13	48318205	48321627	0.524784615	Well Characterized
S00DVR	chr13	48318205	48321627	0.525420513	Well Characterized
SANQUIN_mono_39	chr13	48318205	48321627	0.530794872	Well Characterized
S00FTN	chr13	48318205	48321627	0.534892308	Well Characterized
N000314138902	chr13	48318205	48321627	0.535589744	Well Characterized
B270	chr13	48318205	48321627	0.536205128	Well Characterized
SANQUIN_mono_39	chr13	48318205	48321627	0.542887179	Well Characterized
C0068L	chr13	48318205	48321627	0.544087179	Well Characterized
SANQUIN_mono_39	chr13	48318205	48321627	0.553138462	Well Characterized
S001JP	chr13	48318205	48321627	0.566912821	Well Characterized
S002S3	chr13	48318205	48321627	0.581010256	Well Characterized
S001U3	chr13	48318205	48321627	0.593487179	Well Characterized
S0022I	chr13	48318205	48321627	0.594102564	Well Characterized
C00256	chr13	48318205	48321627	0.595430769	Well Characterized
C005UI	chr13	48318205	48321627	0.61154359	Well Characterized
S014QS	chr13	48318205	48321627	0.612015385	Well Characterized
S00UJK	chr13	48318205	48321627	0.645835897	Well Characterized
S00DCS	chr13	48318205	48321627	0.685441026	Well Characterized
S00BJM	chr13	48318205	48321627	0.696364103	Well Characterized
S008H1	chr13	48318205	48321627	0.704446154	Well Characterized
NC11_41	chr13	48318205	48321627	0.753446154	Well Characterized
S00W8Y	chr13	48318205	48321627	0.764733333	Well Characterized
S01E8O	chr13	48318205	48321627	0.453206186	Well Characterized
B271	chr13	48318205	48321627	0.484938144	Well Characterized
B272	chr13	48318205	48321627	0.501695876	Well Characterized
B271	chr13	48318205	48321627	0.508551546	Well Characterized
S006VI	chr13	48318205	48321627	0.512969072	Well Characterized
PB130513	chr13	48318205	48321627	0.514757732	Well Characterized
N000314138902	chr13	48318205	48321627	0.516706186	Well Characterized
C001UY	chr13	48318205	48321627	0.533195876	Well Characterized
SANQUIN_mono_39	chr13	48318205	48321627	0.534159794	Well Characterized
S00BS4	chr13	48318205	48321627	0.536154639	Well Characterized
N000314138902	chr13	48318205	48321627	0.539639175	Well Characterized
PB270313	chr13	48318205	48321627	0.540865979	Well Characterized
S001MJ	chr13	48318205	48321627	0.544103093	Well Characterized
SANQUIN_mono_39	chr13	48318205	48321627	0.544221649	Well Characterized
C003VO	chr13	48318205	48321627	0.549164948	Well Characterized
C0066P	chr13	48318205	48321627	0.549587629	Well Characterized
S00XTP	chr13	48318205	48321627	0.615247423	Well Characterized
S009W4	chr13	48318205	48321627	0.624046392	Well Characterized
S007DD	chr13	48318205	48321627	0.682695876	Well Characterized
S01GU9	chr13	48318205	48321627	0.694365979	Well Characterized
S002ND	chr13	48318205	48321627	0.753762887	Well Characterized
Primary_monocytes_Donor_D	chr13	48318205	48321627	0.472642487	Well Characterized
S00V65	chr13	48318205	48321627	0.477994819	Well Characterized
S00622	chr13	48318205	48321627	0.504150259	Well Characterized
BC2_10	chr13	48318205	48321627	0.509186528	Well Characterized
S0022I	chr13	48318205	48321627	0.545015544	Well Characterized
S00C1H	chr13	48318205	48321627	0.552341969	Well Characterized
SANQUIN_mono_39	chr13	48318205	48321627	0.55611399	Well Characterized
SANQUIN_mono_39	chr13	48318205	48321627	0.560621762	Well Characterized
S00DM8	chr13	48318205	48321627	0.591797927	Well Characterized
C0010K	chr13	48318205	48321627	0.508864583	Well Characterized
S00CP6	chr13	48318205	48321627	0.52215625	Well Characterized
S00D71	chr13	48318205	48321627	0.524208333	Well Characterized
S00H6O	chr13	48318205	48321627	0.535953125	Well Characterized
PB130513	chr13	48318205	48321627	0.542932292	Well Characterized
C004SQ	chr13	48318205	48321627	0.49108377	Well Characterized
S00E8W	chr13	48318205	48321627	0.498664921	Well Characterized
S007SK	chr13	48318205	48321627	0.503623037	Well Characterized
C003K9	chr13	48318205	48321627	0.520827225	Well Characterized
C006G5	chr13	48318205	48321627	0.551670157	Well Characterized
Primary_monocytes_Donor_G	chr13	48318205	48321627	0.485978947	Well Characterized
C005VG	chr13	48318205	48321627	0.581352632	Well Characterized
PB100713	chr13	48318205	48321627	0.602205263	Well Characterized
NC11_83	chr13	48318205	48321627	0.53219337	Well Characterized
299.2	chr13	48318205	48321627	0.751528846	Well Characterized
5.2	chr13	48318205	48321627	0.6841	Well Characterized
329.2	chr13	48318205	48321627	0.752545455	Well Characterized
145.2	chr13	48318205	48321627	0.768275362	Well Characterized
csMBC_pool_1	chr13	48318205	48321627	0.474647059	Well Characterized
S00YAM	chr13	60267520	60269245	0.352263158	Well Characterized
C001UY	chr13	60267520	60269245	0.370789474	Well Characterized
B270	chr13	60267520	60269245	0.410631579	Well Characterized
S01GU9	chr13	60267520	60269245	0.429763158	Well Characterized
S014QS	chr13	60267520	60269245	0.444052632	Well Characterized
S014QS	chr13	60267520	60269245	0.452736842	Well Characterized
S00V65	chr13	60267520	60269245	0.454815789	Well Characterized
BC2_10	chr13	60267520	60269245	0.461947368	Well Characterized
C000S5	chr13	60267520	60269245	0.4655	Well Characterized
S00UJK	chr13	60267520	60269245	0.469631579	Well Characterized
C000S5	chr13	60267520	60269245	0.475789474	Well Characterized
C0010K	chr13	60267520	60269245	0.478263158	Well Characterized
NC15_72	chr13	60267520	60269245	0.478763158	Well Characterized
B271	chr13	60267520	60269245	0.484394737	Well Characterized
B272	chr13	60267520	60269245	0.486763158	Well Characterized
BC2_0	chr13	60267520	60269245	0.492552632	Well Characterized
Primary_monocytes_Donor_D	chr13	60267520	60269245	0.494368421	Well Characterized
B272	chr13	60267520	60269245	0.5125	Well Characterized
S014WG	chr13	60267520	60269245	0.516842105	Well Characterized
S00XTP	chr13	60267520	60269245	0.517368421	Well Characterized
B271	chr13	60267520	60269245	0.554894737	Well Characterized
S017RE	chr13	60267520	60269245	0.558421053	Well Characterized
SANQUIN_mono_39	chr13	60267520	60269245	0.572315789	Well Characterized
SANQUIN_mono_39	chr13	60267520	60269245	0.576368421	Well Characterized
SANQUIN_mono_39	chr13	60267520	60269245	0.577263158	Well Characterized
SANQUIN_mono_39	chr13	60267520	60269245	0.583210526	Well Characterized
SANQUIN_mono_39	chr13	60267520	60269245	0.592789474	Well Characterized
SANQUIN_mono_39	chr13	60267520	60269245	0.593947368	Well Characterized
SANQUIN_mono_39	chr13	60267520	60269245	0.593973684	Well Characterized
S000RD	chr13	60267520	60269245	0.596894737	Well Characterized
SANQUIN_mono_39	chr13	60267520	60269245	0.598210526	Well Characterized
Primary_monocytes_Donor_G	chr13	60267520	60269245	0.601131579	Well Characterized
SANQUIN_mono_39	chr13	60267520	60269245	0.601473684	Well Characterized
SANQUIN_mono_39	chr13	60267520	60269245	0.609052632	Well Characterized
SANQUIN_mono_39	chr13	60267520	60269245	0.614368421	Well Characterized
SANQUIN_mono_39	chr13	60267520	60269245	0.620763158	Well Characterized
SANQUIN_mono_39	chr13	60267520	60269245	0.625921053	Well Characterized
C005UI	chr13	60267520	60269245	0.670894737	Well Characterized
C0066P	chr13	60267520	60269245	0.416594595	Well Characterized
B270	chr13	60267520	60269245	0.444864865	Well Characterized
S01E8O	chr13	60267520	60269245	0.464324324	Well Characterized
S0164R	chr13	60267520	60269245	0.469216216	Well Characterized
C004GD	chr13	60267520	60269245	0.471297297	Well Characterized
S00D71	chr13	60267520	60269245	0.492378378	Well Characterized
S00390	chr13	60267520	60269245	0.507162162	Well Characterized
S00622	chr13	60267520	60269245	0.507567568	Well Characterized
S001S7	chr13	60267520	60269245	0.518837838	Well Characterized
C006G5	chr13	60267520	60269245	0.521324324	Well Characterized
S002ND	chr13	60267520	60269245	0.522405405	Well Characterized
S00BJM	chr13	60267520	60269245	0.541702703	Well Characterized
C0068L	chr13	60267520	60269245	0.548513514	Well Characterized
S00BS4	chr13	60267520	60269245	0.550108108	Well Characterized
C0011I	chr13	60267520	60269245	0.584702703	Well Characterized
C005PS	chr13	60267520	60269245	0.585810811	Well Characterized
S004BT	chr13	60267520	60269245	0.633054054	Well Characterized
S00CP6	chr13	60267520	60269245	0.666783784	Well Characterized
S00FTN	chr13	60267520	60269245	0.683162162	Well Characterized
PB270313	chr13	60267520	60269245	0.797216216	Well Characterized
PB270313	chr13	60267520	60269245	0.805135135	Well Characterized
S001JP	chr13	60267520	60269245	0.358222222	Well Characterized
NC11_41	chr13	60267520	60269245	0.390555556	Well Characterized
S00W8Y	chr13	60267520	60269245	0.398777778	Well Characterized
C004SQ	chr13	60267520	60269245	0.418611111	Well Characterized
PB130513	chr13	60267520	60269245	0.439305556	Well Characterized
C0010K	chr13	60267520	60269245	0.451916667	Well Characterized
S00BJM	chr13	60267520	60269245	0.468805556	Well Characterized
S004AV	chr13	60267520	60269245	0.477166667	Well Characterized
S00C1H	chr13	60267520	60269245	0.486305556	Well Characterized
C002CT	chr13	60267520	60269245	0.487972222	Well Characterized
S0022I	chr13	60267520	60269245	0.505527778	Well Characterized
C00184	chr13	60267520	60269245	0.515833333	Well Characterized
C0067N	chr13	60267520	60269245	0.531194444	Well Characterized
S00H6O	chr13	60267520	60269245	0.536222222	Well Characterized
C00256	chr13	60267520	60269245	0.546111111	Well Characterized
C005VG	chr13	60267520	60269245	0.548333333	Well Characterized
S0022I	chr13	60267520	60269245	0.553944444	Well Characterized
S007SK	chr13	60267520	60269245	0.565833333	Well Characterized
S001S7	chr13	60267520	60269245	0.582	Well Characterized
C003K9	chr13	60267520	60269245	0.605722222	Well Characterized
S007DD	chr13	60267520	60269245	0.607972222	Well Characterized
C003VO	chr13	60267520	60269245	0.6225	Well Characterized
S00DCS	chr13	60267520	60269245	0.624166667	Well Characterized
S007G7	chr13	60267520	60269245	0.627055556	Well Characterized
S00DM8	chr13	60267520	60269245	0.644416667	Well Characterized
N000314138902	chr13	60267520	60269245	0.384285714	Well Characterized
C001UY	chr13	60267520	60269245	0.392685714	Well Characterized
S002S3	chr13	60267520	60269245	0.4096	Well Characterized
N000314138902	chr13	60267520	60269245	0.428285714	Well Characterized
NC11_41	chr13	60267520	60269245	0.4352	Well Characterized
NC11_83	chr13	60267520	60269245	0.456971429	Well Characterized
S0018A	chr13	60267520	60269245	0.465971429	Well Characterized
PB100713	chr13	60267520	60269245	0.502057143	Well Characterized
C003VO	chr13	60267520	60269245	0.505085714	Well Characterized
S001U3	chr13	60267520	60269245	0.542114286	Well Characterized
S00E8W	chr13	60267520	60269245	0.557628571	Well Characterized
S002R5	chr13	60267520	60269245	0.567257143	Well Characterized
S009W4	chr13	60267520	60269245	0.567885714	Well Characterized
S00DCS	chr13	60267520	60269245	0.573171429	Well Characterized
C00256	chr13	60267520	60269245	0.5784	Well Characterized
S001MJ	chr13	60267520	60269245	0.385735294	Well Characterized
PB130513	chr13	60267520	60269245	0.4775	Well Characterized
S001U3	chr13	60267520	60269245	0.480470588	Well Characterized
C003N3	chr13	60267520	60269245	0.496176471	Well Characterized
S00C2F	chr13	60267520	60269245	0.527088235	Well Characterized
S004P1	chr13	60267520	60269245	0.569647059	Well Characterized
S006YC	chr13	60267520	60269245	0.5905	Well Characterized
C003JB	chr13	60267520	60269245	0.477878788	Well Characterized
S006XE	chr13	60267520	60269245	0.491939394	Well Characterized
S008H1	chr13	60267520	60269245	0.546151515	Well Characterized
N000314138902	chr13	60267520	60269245	0.41103125	Well Characterized
S00DVR	chr13	60267520	60269245	0.484125	Well Characterized
S00BHQ	chr13	60267520	60269245	0.374933333	Well Characterized
S006VI	chr13	60267520	60269245	0.500233333	Well Characterized
145.2	chr13	60267520	60269245	0.545689655	Well Characterized
PB100713	chr13	60267520	60269245	0.714344828	Well Characterized
5.2	chr13	60267520	60269245	0.713826087	Well Characterized
329.2	chr13	60267520	60269245	0.485722222	Well Characterized
299.2	chr13	60267520	60269245	0.582125	Well Characterized
csMBC_pool_1	chr13	60267520	60269245	0.645875	Well Characterized
S01GU9	chr14	100726514	100726577	0.033285714	Well Characterized
S00UJK	chr14	100726514	100726577	0.223571429	Well Characterized
S00BJM	chr14	100726514	100726577	0.273	Well Characterized
S00BJM	chr14	100726514	100726577	0.274428571	Well Characterized
S00W8Y	chr14	100726514	100726577	0.308	Well Characterized
PB270313	chr14	100726514	100726577	0.308714286	Well Characterized
S00DCS	chr14	100726514	100726577	0.308857143	Well Characterized
S00DCS	chr14	100726514	100726577	0.31	Well Characterized
S00YAM	chr14	100726514	100726577	0.316142857	Well Characterized
C002CT	chr14	100726514	100726577	0.322428571	Well Characterized
SANQUIN_mono_39	chr14	100726514	100726577	0.329285714	Well Characterized
SANQUIN_mono_39	chr14	100726514	100726577	0.336	Well Characterized
SANQUIN_mono_39	chr14	100726514	100726577	0.339857143	Well Characterized
SANQUIN_mono_39	chr14	100726514	100726577	0.344714286	Well Characterized
PB270313	chr14	100726514	100726577	0.350714286	Well Characterized
SANQUIN_mono_39	chr14	100726514	100726577	0.350857143	Well Characterized
S00V65	chr14	100726514	100726577	0.351285714	Well Characterized
SANQUIN_mono_39	chr14	100726514	100726577	0.365142857	Well Characterized
SANQUIN_mono_39	chr14	100726514	100726577	0.367428571	Well Characterized
SANQUIN_mono_39	chr14	100726514	100726577	0.367714286	Well Characterized
S001MJ	chr14	100726514	100726577	0.368142857	Well Characterized
C0010K	chr14	100726514	100726577	0.369285714	Well Characterized
SANQUIN_mono_39	chr14	100726514	100726577	0.388857143	Well Characterized
SANQUIN_mono_39	chr14	100726514	100726577	0.391857143	Well Characterized
S00DVR	chr14	100726514	100726577	0.396	Well Characterized
PB130513	chr14	100726514	100726577	0.396428571	Well Characterized
SANQUIN_mono_39	chr14	100726514	100726577	0.401857143	Well Characterized
PB130513	chr14	100726514	100726577	0.402428571	Well Characterized
S00FTN	chr14	100726514	100726577	0.404142857	Well Characterized
SANQUIN_mono_39	chr14	100726514	100726577	0.407571429	Well Characterized
C001UY	chr14	100726514	100726577	0.408857143	Well Characterized
C001UY	chr14	100726514	100726577	0.41	Well Characterized
B271	chr14	100726514	100726577	0.411571429	Well Characterized
C0011I	chr14	100726514	100726577	0.419	Well Characterized
S00E8W	chr14	100726514	100726577	0.422857143	Well Characterized
S01E8O	chr14	100726514	100726577	0.424571429	Well Characterized
S00H6O	chr14	100726514	100726577	0.425857143	Well Characterized
S001S7	chr14	100726514	100726577	0.436714286	Well Characterized
SANQUIN_mono_39	chr14	100726514	100726577	0.438285714	Well Characterized
B272	chr14	100726514	100726577	0.439285714	Well Characterized
S0022I	chr14	100726514	100726577	0.440571429	Well Characterized
S004AV	chr14	100726514	100726577	0.441428571	Well Characterized
C003VO	chr14	100726514	100726577	0.442285714	Well Characterized
Primary_monocytes_Donor_D	chr14	100726514	100726577	0.442571429	Well Characterized
PB100713	chr14	100726514	100726577	0.444	Well Characterized
S00390	chr14	100726514	100726577	0.444714286	Well Characterized
C0067N	chr14	100726514	100726577	0.448	Well Characterized
C006G5	chr14	100726514	100726577	0.448142857	Well Characterized
S0022I	chr14	100726514	100726577	0.448428571	Well Characterized
S00C2F	chr14	100726514	100726577	0.448714286	Well Characterized
S0018A	chr14	100726514	100726577	0.449	Well Characterized
C004SQ	chr14	100726514	100726577	0.454142857	Well Characterized
S006XE	chr14	100726514	100726577	0.454714286	Well Characterized
S002S3	chr14	100726514	100726577	0.455	Well Characterized
S009W4	chr14	100726514	100726577	0.455428571	Well Characterized
N000314138902	chr14	100726514	100726577	0.456285714	Well Characterized
BC2_0	chr14	100726514	100726577	0.456714286	Well Characterized
S001S7	chr14	100726514	100726577	0.456714286	Well Characterized
C0010K	chr14	100726514	100726577	0.460571429	Well Characterized
C0066P	chr14	100726514	100726577	0.462571429	Well Characterized
S00BS4	chr14	100726514	100726577	0.463571429	Well Characterized
C005PS	chr14	100726514	100726577	0.466857143	Well Characterized
S00622	chr14	100726514	100726577	0.466857143	Well Characterized
S001JP	chr14	100726514	100726577	0.467142857	Well Characterized
B272	chr14	100726514	100726577	0.472428571	Well Characterized
C000S5	chr14	100726514	100726577	0.474428571	Well Characterized
BC2_10	chr14	100726514	100726577	0.474857143	Well Characterized
S000RD	chr14	100726514	100726577	0.475857143	Well Characterized
N000314138902	chr14	100726514	100726577	0.481142857	Well Characterized
S00BHQ	chr14	100726514	100726577	0.481857143	Well Characterized
NC11_41	chr14	100726514	100726577	0.483285714	Well Characterized
C00256	chr14	100726514	100726577	0.484142857	Well Characterized
S004BT	chr14	100726514	100726577	0.485428571	Well Characterized
C003K9	chr14	100726514	100726577	0.486857143	Well Characterized
C004GD	chr14	100726514	100726577	0.487857143	Well Characterized
S00C1H	chr14	100726514	100726577	0.488	Well Characterized
B270	chr14	100726514	100726577	0.493	Well Characterized
S00CP6	chr14	100726514	100726577	0.499	Well Characterized
S002R5	chr14	100726514	100726577	0.499428571	Well Characterized
C000S5	chr14	100726514	100726577	0.504285714	Well Characterized
S007SK	chr14	100726514	100726577	0.506	Well Characterized
S001U3	chr14	100726514	100726577	0.507285714	Well Characterized
S00D71	chr14	100726514	100726577	0.508285714	Well Characterized
S007G7	chr14	100726514	100726577	0.510142857	Well Characterized
B270	chr14	100726514	100726577	0.511	Well Characterized
N000314138902	chr14	100726514	100726577	0.511857143	Well Characterized
S006VI	chr14	100726514	100726577	0.516142857	Well Characterized
S006YC	chr14	100726514	100726577	0.519571429	Well Characterized
C005VG	chr14	100726514	100726577	0.522857143	Well Characterized
NC11_83	chr14	100726514	100726577	0.536142857	Well Characterized
S00DM8	chr14	100726514	100726577	0.540285714	Well Characterized
C00256	chr14	100726514	100726577	0.542285714	Well Characterized
Primary_monocytes_Donor_G	chr14	100726514	100726577	0.542857143	Well Characterized
PB100713	chr14	100726514	100726577	0.543285714	Well Characterized
C0068L	chr14	100726514	100726577	0.544285714	Well Characterized
S008H1	chr14	100726514	100726577	0.546714286	Well Characterized
C00184	chr14	100726514	100726577	0.554	Well Characterized
B271	chr14	100726514	100726577	0.557428571	Well Characterized
S00XTP	chr14	100726514	100726577	0.560857143	Well Characterized
S014QS	chr14	100726514	100726577	0.561	Well Characterized
S001U3	chr14	100726514	100726577	0.565	Well Characterized
S007DD	chr14	100726514	100726577	0.572142857	Well Characterized
S0164R	chr14	100726514	100726577	0.573857143	Well Characterized
C003N3	chr14	100726514	100726577	0.577571429	Well Characterized
NC15_72	chr14	100726514	100726577	0.578857143	Well Characterized
S017RE	chr14	100726514	100726577	0.580857143	Well Characterized
C003VO	chr14	100726514	100726577	0.585714286	Well Characterized
S014WG	chr14	100726514	100726577	0.586571429	Well Characterized
S014QS	chr14	100726514	100726577	0.609857143	Well Characterized
C005UI	chr14	100726514	100726577	0.625571429	Well Characterized
S002ND	chr14	100726514	100726577	0.635857143	Well Characterized
C003JB	chr14	100726514	100726577	0.665857143	Well Characterized
S004P1	chr14	100726514	100726577	0.674571429	Well Characterized
329.2	chr14	100726514	100726577	0.702571429	Well Characterized
NC11_41	chr14	100726514	100726577	0.736	Well Characterized
5.2	chr14	100726514	100726577	0.778	Well Characterized
csMBC_pool_1	chr14	100726514	100726577	0.8335	Well Characterized
145.2	chr14	100726514	100726577	1	Well Characterized
C003VO	chr14	100809090	100811721	0.701907692	Well Characterized
S017RE	chr14	100809090	100811721	0.718092308	Well Characterized
S00YAM	chr14	100809090	100811721	0.42725	Well Characterized
C0011I	chr14	100809090	100811721	0.634125	Well Characterized
S00BJM	chr14	100809090	100811721	0.64965625	Well Characterized
S00390	chr14	100809090	100811721	0.651234375	Well Characterized
C00256	chr14	100809090	100811721	0.65590625	Well Characterized
SANQUIN_mono_39	chr14	100809090	100811721	0.6710625	Well Characterized
SANQUIN_mono_39	chr14	100809090	100811721	0.672265625	Well Characterized
C005UI	chr14	100809090	100811721	0.678265625	Well Characterized
SANQUIN_mono_39	chr14	100809090	100811721	0.67846875	Well Characterized
SANQUIN_mono_39	chr14	100809090	100811721	0.683234375	Well Characterized
S0022I	chr14	100809090	100811721	0.684984375	Well Characterized
SANQUIN_mono_39	chr14	100809090	100811721	0.691890625	Well Characterized
SANQUIN_mono_39	chr14	100809090	100811721	0.710265625	Well Characterized
C003VO	chr14	100809090	100811721	0.71971875	Well Characterized
S00W8Y	chr14	100809090	100811721	0.418412698	Well Characterized
S01GU9	chr14	100809090	100811721	0.624857143	Well Characterized
B270	chr14	100809090	100811721	0.62652381	Well Characterized
C0010K	chr14	100809090	100811721	0.638936508	Well Characterized
S004AV	chr14	100809090	100811721	0.641603175	Well Characterized
C002CT	chr14	100809090	100811721	0.646761905	Well Characterized
C004SQ	chr14	100809090	100811721	0.652793651	Well Characterized
B271	chr14	100809090	100811721	0.657206349	Well Characterized
S00E8W	chr14	100809090	100811721	0.658174603	Well Characterized
Primary_monocytes_Donor_D	chr14	100809090	100811721	0.658222222	Well Characterized
NC11_83	chr14	100809090	100811721	0.658301587	Well Characterized
C00256	chr14	100809090	100811721	0.660365079	Well Characterized
SANQUIN_mono_39	chr14	100809090	100811721	0.666634921	Well Characterized
N000314138902	chr14	100809090	100811721	0.672031746	Well Characterized
B270	chr14	100809090	100811721	0.677285714	Well Characterized
C004GD	chr14	100809090	100811721	0.680063492	Well Characterized
C000S5	chr14	100809090	100811721	0.680111111	Well Characterized
SANQUIN_mono_39	chr14	100809090	100811721	0.680174603	Well Characterized
C00184	chr14	100809090	100811721	0.682539683	Well Characterized
C000S5	chr14	100809090	100811721	0.683571429	Well Characterized
C001UY	chr14	100809090	100811721	0.684047619	Well Characterized
S007SK	chr14	100809090	100811721	0.686285714	Well Characterized
SANQUIN_mono_39	chr14	100809090	100811721	0.686555556	Well Characterized
SANQUIN_mono_39	chr14	100809090	100811721	0.68831746	Well Characterized
S00622	chr14	100809090	100811721	0.688428571	Well Characterized
B272	chr14	100809090	100811721	0.688952381	Well Characterized
C001UY	chr14	100809090	100811721	0.695777778	Well Characterized
SANQUIN_mono_39	chr14	100809090	100811721	0.696031746	Well Characterized
NC11_41	chr14	100809090	100811721	0.698333333	Well Characterized
S000RD	chr14	100809090	100811721	0.699333333	Well Characterized
C003N3	chr14	100809090	100811721	0.700539683	Well Characterized
BC2_10	chr14	100809090	100811721	0.700968254	Well Characterized
S00DCS	chr14	100809090	100811721	0.701968254	Well Characterized
BC2_0	chr14	100809090	100811721	0.715095238	Well Characterized
SANQUIN_mono_39	chr14	100809090	100811721	0.716269841	Well Characterized
S001JP	chr14	100809090	100811721	0.718777778	Well Characterized
NC11_41	chr14	100809090	100811721	0.721111111	Well Characterized
S001S7	chr14	100809090	100811721	0.735698413	Well Characterized
B272	chr14	100809090	100811721	0.736365079	Well Characterized
S00UJK	chr14	100809090	100811721	0.610145161	Well Characterized
S002S3	chr14	100809090	100811721	0.628758065	Well Characterized
S00V65	chr14	100809090	100811721	0.630290323	Well Characterized
PB100713	chr14	100809090	100811721	0.638935484	Well Characterized
S002R5	chr14	100809090	100811721	0.642903226	Well Characterized
S006VI	chr14	100809090	100811721	0.643790323	Well Characterized
PB130513	chr14	100809090	100811721	0.648370968	Well Characterized
PB130513	chr14	100809090	100811721	0.652548387	Well Characterized
C003K9	chr14	100809090	100811721	0.657451613	Well Characterized
Primary_monocytes_Donor_G	chr14	100809090	100811721	0.657951613	Well Characterized
C006G5	chr14	100809090	100811721	0.658741935	Well Characterized
S00DVR	chr14	100809090	100811721	0.661919355	Well Characterized
S014QS	chr14	100809090	100811721	0.665048387	Well Characterized
S00DCS	chr14	100809090	100811721	0.669596774	Well Characterized
S014WG	chr14	100809090	100811721	0.670919355	Well Characterized
N000314138902	chr14	100809090	100811721	0.671887097	Well Characterized
C005VG	chr14	100809090	100811721	0.671903226	Well Characterized
S001MJ	chr14	100809090	100811721	0.673580645	Well Characterized
S0018A	chr14	100809090	100811721	0.673774194	Well Characterized
S00BS4	chr14	100809090	100811721	0.676532258	Well Characterized
SANQUIN_mono_39	chr14	100809090	100811721	0.678322581	Well Characterized
B271	chr14	100809090	100811721	0.681822581	Well Characterized
S014QS	chr14	100809090	100811721	0.684758065	Well Characterized
S001U3	chr14	100809090	100811721	0.688629032	Well Characterized
C005PS	chr14	100809090	100811721	0.689145161	Well Characterized
S00BHQ	chr14	100809090	100811721	0.696516129	Well Characterized
S00D71	chr14	100809090	100811721	0.699677419	Well Characterized
S009W4	chr14	100809090	100811721	0.704564516	Well Characterized
S00C1H	chr14	100809090	100811721	0.705258065	Well Characterized
C0068L	chr14	100809090	100811721	0.706290323	Well Characterized
S00FTN	chr14	100809090	100811721	0.708354839	Well Characterized
S0164R	chr14	100809090	100811721	0.711483871	Well Characterized
S006YC	chr14	100809090	100811721	0.713290323	Well Characterized
C003JB	chr14	100809090	100811721	0.721677419	Well Characterized
S007DD	chr14	100809090	100811721	0.737096774	Well Characterized
S0022I	chr14	100809090	100811721	0.642918033	Well Characterized
C0010K	chr14	100809090	100811721	0.646901639	Well Characterized
PB270313	chr14	100809090	100811721	0.65104918	Well Characterized
S006XE	chr14	100809090	100811721	0.653885246	Well Characterized
C0066P	chr14	100809090	100811721	0.662836066	Well Characterized
S007G7	chr14	100809090	100811721	0.678114754	Well Characterized
S00H6O	chr14	100809090	100811721	0.678868852	Well Characterized
S00C2F	chr14	100809090	100811721	0.70204918	Well Characterized
S002ND	chr14	100809090	100811721	0.70942623	Well Characterized
S00CP6	chr14	100809090	100811721	0.71295082	Well Characterized
S00DM8	chr14	100809090	100811721	0.716262295	Well Characterized
NC15_72	chr14	100809090	100811721	0.734147541	Well Characterized
PB270313	chr14	100809090	100811721	0.64555	Well Characterized
C0067N	chr14	100809090	100811721	0.648516667	Well Characterized
N000314138902	chr14	100809090	100811721	0.657733333	Well Characterized
S00XTP	chr14	100809090	100811721	0.6583	Well Characterized
S001U3	chr14	100809090	100811721	0.66705	Well Characterized
S01E8O	chr14	100809090	100811721	0.682583333	Well Characterized
S004P1	chr14	100809090	100811721	0.719233333	Well Characterized
S004BT	chr14	100809090	100811721	0.671491525	Well Characterized
S00BJM	chr14	100809090	100811721	0.683084746	Well Characterized
S001S7	chr14	100809090	100811721	0.693762712	Well Characterized
S008H1	chr14	100809090	100811721	0.702762712	Well Characterized
PB100713	chr14	100809090	100811721	0.66554386	Well Characterized
299.2	chr14	100809090	100811721	0.715973684	Well Characterized
145.2	chr14	100809090	100811721	0.765382353	Well Characterized
329.2	chr14	100809090	100811721	0.70225	Well Characterized
5.2	chr14	100809090	100811721	0.817821429	Well Characterized
csMBC_pool_1	chr14	100809090	100811721	0.72925	Well Characterized
SANQUIN_mono_39	chr14	100824187	100827641	0.518805263	Well Characterized
Primary_monocytes_Donor_D	chr14	100824187	100827641	0.450296296	Well Characterized
S00V65	chr14	100824187	100827641	0.480148148	Well Characterized
C0010K	chr14	100824187	100827641	0.483328042	Well Characterized
SANQUIN_mono_39	chr14	100824187	100827641	0.488936508	Well Characterized
SANQUIN_mono_39	chr14	100824187	100827641	0.507042328	Well Characterized
S00UJK	chr14	100824187	100827641	0.509042328	Well Characterized
S00XTP	chr14	100824187	100827641	0.511153439	Well Characterized
S014QS	chr14	100824187	100827641	0.527095238	Well Characterized
SANQUIN_mono_39	chr14	100824187	100827641	0.536936508	Well Characterized
S0164R	chr14	100824187	100827641	0.541994709	Well Characterized
S01GU9	chr14	100824187	100827641	0.392393617	Well Characterized
B271	chr14	100824187	100827641	0.4615	Well Characterized
S00YAM	chr14	100824187	100827641	0.463702128	Well Characterized
Primary_monocytes_Donor_G	chr14	100824187	100827641	0.465484043	Well Characterized
SANQUIN_mono_39	chr14	100824187	100827641	0.466345745	Well Characterized
BC2_0	chr14	100824187	100827641	0.469521277	Well Characterized
B271	chr14	100824187	100827641	0.470021277	Well Characterized
BC2_10	chr14	100824187	100827641	0.470510638	Well Characterized
S01E8O	chr14	100824187	100827641	0.470867021	Well Characterized
S00W8Y	chr14	100824187	100827641	0.471484043	Well Characterized
C000S5	chr14	100824187	100827641	0.471553191	Well Characterized
B272	chr14	100824187	100827641	0.473446809	Well Characterized
NC11_41	chr14	100824187	100827641	0.48437234	Well Characterized
C0010K	chr14	100824187	100827641	0.487218085	Well Characterized
C00256	chr14	100824187	100827641	0.498744681	Well Characterized
SANQUIN_mono_39	chr14	100824187	100827641	0.510537234	Well Characterized
SANQUIN_mono_39	chr14	100824187	100827641	0.511031915	Well Characterized
SANQUIN_mono_39	chr14	100824187	100827641	0.516590426	Well Characterized
SANQUIN_mono_39	chr14	100824187	100827641	0.532712766	Well Characterized
SANQUIN_mono_39	chr14	100824187	100827641	0.534558511	Well Characterized
S014QS	chr14	100824187	100827641	0.539904255	Well Characterized
S014WG	chr14	100824187	100827641	0.543388298	Well Characterized
S017RE	chr14	100824187	100827641	0.559228723	Well Characterized
C005PS	chr14	100824187	100827641	0.473395722	Well Characterized
S00H6O	chr14	100824187	100827641	0.475679144	Well Characterized
PB100713	chr14	100824187	100827641	0.485069519	Well Characterized
C00184	chr14	100824187	100827641	0.494818182	Well Characterized
C001UY	chr14	100824187	100827641	0.497139037	Well Characterized
PB270313	chr14	100824187	100827641	0.501636364	Well Characterized
SANQUIN_mono_39	chr14	100824187	100827641	0.51426738	Well Characterized
C0011I	chr14	100824187	100827641	0.517235294	Well Characterized
S00BS4	chr14	100824187	100827641	0.519614973	Well Characterized
SANQUIN_mono_39	chr14	100824187	100827641	0.522016043	Well Characterized
SANQUIN_mono_39	chr14	100824187	100827641	0.522465241	Well Characterized
C003VO	chr14	100824187	100827641	0.534299465	Well Characterized
C004GD	chr14	100824187	100827641	0.451994624	Well Characterized
S00E8W	chr14	100824187	100827641	0.461306452	Well Characterized
B272	chr14	100824187	100827641	0.476639785	Well Characterized
C003K9	chr14	100824187	100827641	0.485349462	Well Characterized
C001UY	chr14	100824187	100827641	0.501134409	Well Characterized
C0067N	chr14	100824187	100827641	0.507365591	Well Characterized
N000314138902	chr14	100824187	100827641	0.516763441	Well Characterized
NC11_83	chr14	100824187	100827641	0.522365591	Well Characterized
N000314138902	chr14	100824187	100827641	0.53105914	Well Characterized
NC11_41	chr14	100824187	100827641	0.587053763	Well Characterized
S000RD	chr14	100824187	100827641	0.450940541	Well Characterized
B270	chr14	100824187	100827641	0.451043243	Well Characterized
B270	chr14	100824187	100827641	0.456821622	Well Characterized
C004SQ	chr14	100824187	100827641	0.469691892	Well Characterized
S00D71	chr14	100824187	100827641	0.472432432	Well Characterized
C003VO	chr14	100824187	100827641	0.483097297	Well Characterized
NC15_72	chr14	100824187	100827641	0.488908108	Well Characterized
PB130513	chr14	100824187	100827641	0.490313514	Well Characterized
C0066P	chr14	100824187	100827641	0.500508108	Well Characterized
S0022I	chr14	100824187	100827641	0.502448649	Well Characterized
C005UI	chr14	100824187	100827641	0.522394595	Well Characterized
S001S7	chr14	100824187	100827641	0.522816216	Well Characterized
C000S5	chr14	100824187	100827641	0.529113514	Well Characterized
S00622	chr14	100824187	100827641	0.471119565	Well Characterized
C002CT	chr14	100824187	100827641	0.485304348	Well Characterized
PB130513	chr14	100824187	100827641	0.493201087	Well Characterized
S00FTN	chr14	100824187	100827641	0.507788043	Well Characterized
S001U3	chr14	100824187	100827641	0.535494565	Well Characterized
S00DM8	chr14	100824187	100827641	0.552516304	Well Characterized
S0022I	chr14	100824187	100827641	0.493114754	Well Characterized
S00DCS	chr14	100824187	100827641	0.531092896	Well Characterized
S00DCS	chr14	100824187	100827641	0.535497268	Well Characterized
PB270313	chr14	100824187	100827641	0.537180328	Well Characterized
S002R5	chr14	100824187	100827641	0.542185792	Well Characterized
S00C1H	chr14	100824187	100827641	0.550469945	Well Characterized
C00256	chr14	100824187	100827641	0.513142857	Well Characterized
S001U3	chr14	100824187	100827641	0.520412088	Well Characterized
C003N3	chr14	100824187	100827641	0.530648352	Well Characterized
S009W4	chr14	100824187	100827641	0.559005495	Well Characterized
C003JB	chr14	100824187	100827641	0.583005495	Well Characterized
N000314138902	chr14	100824187	100827641	0.505414365	Well Characterized
S006YC	chr14	100824187	100827641	0.516867403	Well Characterized
S001JP	chr14	100824187	100827641	0.53461326	Well Characterized
S002ND	chr14	100824187	100827641	0.547088398	Well Characterized
C0068L	chr14	100824187	100827641	0.4858	Well Characterized
S00CP6	chr14	100824187	100827641	0.515105556	Well Characterized
S007SK	chr14	100824187	100827641	0.517038889	Well Characterized
S0018A	chr14	100824187	100827641	0.523411111	Well Characterized
S004P1	chr14	100824187	100827641	0.532522222	Well Characterized
S002S3	chr14	100824187	100827641	0.440581006	Well Characterized
S004BT	chr14	100824187	100827641	0.56801676	Well Characterized
S007DD	chr14	100824187	100827641	0.574776536	Well Characterized
S006VI	chr14	100824187	100827641	0.487932584	Well Characterized
C006G5	chr14	100824187	100827641	0.518258427	Well Characterized
S007G7	chr14	100824187	100827641	0.524769663	Well Characterized
S001MJ	chr14	100824187	100827641	0.520734463	Well Characterized
S00BJM	chr14	100824187	100827641	0.487539773	Well Characterized
S004AV	chr14	100824187	100827641	0.515051136	Well Characterized
S001S7	chr14	100824187	100827641	0.515784091	Well Characterized
C005VG	chr14	100824187	100827641	0.546664773	Well Characterized
S008H1	chr14	100824187	100827641	0.537687861	Well Characterized
S00C2F	chr14	100824187	100827641	0.566479769	Well Characterized
S00DVR	chr14	100824187	100827641	0.516081395	Well Characterized
S00390	chr14	100824187	100827641	0.523941176	Well Characterized
S00BHQ	chr14	100824187	100827641	0.517863905	Well Characterized
PB100713	chr14	100824187	100827641	0.521928994	Well Characterized
S006XE	chr14	100824187	100827641	0.495130952	Well Characterized
S00BJM	chr14	100824187	100827641	0.533542683	Well Characterized
csMBC_pool_1	chr14	100824187	100827641	0.438678571	Well Characterized
5.2	chr14	100824187	100827641	0.768584906	Well Characterized
299.2	chr14	100824187	100827641	0.70825641	Well Characterized
329.2	chr14	100824187	100827641	0.8578125	Well Characterized
145.2	chr14	100824187	100827641	0.732428571	Well Characterized
S00V65	chr14	100904404	100905082	0.258883721	Well Characterized
B271	chr14	100904404	100905082	0.328232558	Well Characterized
S00YAM	chr14	100904404	100905082	0.35027907	Well Characterized
S00W8Y	chr14	100904404	100905082	0.351837209	Well Characterized
S014WG	chr14	100904404	100905082	0.353906977	Well Characterized
BC2_0	chr14	100904404	100905082	0.364069767	Well Characterized
NC15_72	chr14	100904404	100905082	0.370651163	Well Characterized
Primary_monocytes_Donor_G	chr14	100904404	100905082	0.379372093	Well Characterized
B270	chr14	100904404	100905082	0.38227907	Well Characterized
SANQUIN_mono_39	chr14	100904404	100905082	0.406116279	Well Characterized
SANQUIN_mono_39	chr14	100904404	100905082	0.422116279	Well Characterized
SANQUIN_mono_39	chr14	100904404	100905082	0.45544186	Well Characterized
SANQUIN_mono_39	chr14	100904404	100905082	0.464209302	Well Characterized
SANQUIN_mono_39	chr14	100904404	100905082	0.473209302	Well Characterized
SANQUIN_mono_39	chr14	100904404	100905082	0.478372093	Well Characterized
SANQUIN_mono_39	chr14	100904404	100905082	0.480093023	Well Characterized
SANQUIN_mono_39	chr14	100904404	100905082	0.482348837	Well Characterized
S014QS	chr14	100904404	100905082	0.503860465	Well Characterized
SANQUIN_mono_39	chr14	100904404	100905082	0.545372093	Well Characterized
C003VO	chr14	100904404	100905082	0.554906977	Well Characterized
S00XTP	chr14	100904404	100905082	0.556348837	Well Characterized
S0164R	chr14	100904404	100905082	0.559209302	Well Characterized
SANQUIN_mono_39	chr14	100904404	100905082	0.563395349	Well Characterized
SANQUIN_mono_39	chr14	100904404	100905082	0.574511628	Well Characterized
C0068L	chr14	100904404	100905082	0.594139535	Well Characterized
SANQUIN_mono_39	chr14	100904404	100905082	0.635767442	Well Characterized
B272	chr14	100904404	100905082	0.270071429	Well Characterized
Primary_monocytes_Donor_D	chr14	100904404	100905082	0.407642857	Well Characterized
C000S5	chr14	100904404	100905082	0.424761905	Well Characterized
B271	chr14	100904404	100905082	0.438333333	Well Characterized
BC2_10	chr14	100904404	100905082	0.457452381	Well Characterized
S017RE	chr14	100904404	100905082	0.462380952	Well Characterized
B270	chr14	100904404	100905082	0.46547619	Well Characterized
S014QS	chr14	100904404	100905082	0.478452381	Well Characterized
NC11_41	chr14	100904404	100905082	0.482261905	Well Characterized
SANQUIN_mono_39	chr14	100904404	100905082	0.502928571	Well Characterized
C000S5	chr14	100904404	100905082	0.549738095	Well Characterized
S01GU9	chr14	100904404	100905082	0.325609756	Well Characterized
C005UI	chr14	100904404	100905082	0.418414634	Well Characterized
S01E8O	chr14	100904404	100905082	0.472414634	Well Characterized
S001U3	chr14	100904404	100905082	0.481414634	Well Characterized
C0066P	chr14	100904404	100905082	0.552268293	Well Characterized
C001UY	chr14	100904404	100905082	0.556341463	Well Characterized
S004AV	chr14	100904404	100905082	0.567780488	Well Characterized
NC11_41	chr14	100904404	100905082	0.573390244	Well Characterized
S00UJK	chr14	100904404	100905082	0.288875	Well Characterized
S00622	chr14	100904404	100905082	0.403625	Well Characterized
C004GD	chr14	100904404	100905082	0.447875	Well Characterized
C005PS	chr14	100904404	100905082	0.453525	Well Characterized
S00BJM	chr14	100904404	100905082	0.46325	Well Characterized
B272	chr14	100904404	100905082	0.4723	Well Characterized
S00E8W	chr14	100904404	100905082	0.500125	Well Characterized
PB270313	chr14	100904404	100905082	0.5046	Well Characterized
C005VG	chr14	100904404	100905082	0.505925	Well Characterized
C003VO	chr14	100904404	100905082	0.5225	Well Characterized
C002CT	chr14	100904404	100905082	0.52865	Well Characterized
S00DCS	chr14	100904404	100905082	0.5318	Well Characterized
S001S7	chr14	100904404	100905082	0.536325	Well Characterized
S008H1	chr14	100904404	100905082	0.550475	Well Characterized
S002R5	chr14	100904404	100905082	0.562875	Well Characterized
S007DD	chr14	100904404	100905082	0.639625	Well Characterized
C0010K	chr14	100904404	100905082	0.334487179	Well Characterized
C0010K	chr14	100904404	100905082	0.436102564	Well Characterized
C004SQ	chr14	100904404	100905082	0.466025641	Well Characterized
S00H6O	chr14	100904404	100905082	0.477205128	Well Characterized
S004P1	chr14	100904404	100905082	0.498076923	Well Characterized
C00256	chr14	100904404	100905082	0.50474359	Well Characterized
C00256	chr14	100904404	100905082	0.524025641	Well Characterized
C003JB	chr14	100904404	100905082	0.608461538	Well Characterized
N000314138902	chr14	100904404	100905082	0.634384615	Well Characterized
S006VI	chr14	100904404	100905082	0.4425	Well Characterized
C003K9	chr14	100904404	100905082	0.495789474	Well Characterized
S0022I	chr14	100904404	100905082	0.501789474	Well Characterized
C0067N	chr14	100904404	100905082	0.519447368	Well Characterized
PB100713	chr14	100904404	100905082	0.459540541	Well Characterized
S001S7	chr14	100904404	100905082	0.464891892	Well Characterized
PB130513	chr14	100904404	100905082	0.511486486	Well Characterized
S009W4	chr14	100904404	100905082	0.533513514	Well Characterized
C001UY	chr14	100904404	100905082	0.538081081	Well Characterized
S000RD	chr14	100904404	100905082	0.564135135	Well Characterized
C003N3	chr14	100904404	100905082	0.570918919	Well Characterized
N000314138902	chr14	100904404	100905082	0.586891892	Well Characterized
C00184	chr14	100904404	100905082	0.626486486	Well Characterized
S0022I	chr14	100904404	100905082	0.493138889	Well Characterized
S007SK	chr14	100904404	100905082	0.497138889	Well Characterized
NC11_83	chr14	100904404	100905082	0.508888889	Well Characterized
S00DCS	chr14	100904404	100905082	0.509194444	Well Characterized
PB100713	chr14	100904404	100905082	0.528722222	Well Characterized
S00C1H	chr14	100904404	100905082	0.535583333	Well Characterized
PB270313	chr14	100904404	100905082	0.59075	Well Characterized
S004BT	chr14	100904404	100905082	0.601583333	Well Characterized
S007G7	chr14	100904404	100905082	0.6395	Well Characterized
S00390	chr14	100904404	100905082	0.441171429	Well Characterized
S00BJM	chr14	100904404	100905082	0.484028571	Well Characterized
S00BHQ	chr14	100904404	100905082	0.4912	Well Characterized
S00C2F	chr14	100904404	100905082	0.512228571	Well Characterized
S001JP	chr14	100904404	100905082	0.522514286	Well Characterized
S002S3	chr14	100904404	100905082	0.5362	Well Characterized
C0011I	chr14	100904404	100905082	0.5502	Well Characterized
S0018A	chr14	100904404	100905082	0.574942857	Well Characterized
S00D71	chr14	100904404	100905082	0.626028571	Well Characterized
N000314138902	chr14	100904404	100905082	0.488794118	Well Characterized
S00FTN	chr14	100904404	100905082	0.496	Well Characterized
C006G5	chr14	100904404	100905082	0.506029412	Well Characterized
S002ND	chr14	100904404	100905082	0.510382353	Well Characterized
S006YC	chr14	100904404	100905082	0.516705882	Well Characterized
S001MJ	chr14	100904404	100905082	0.517	Well Characterized
S001U3	chr14	100904404	100905082	0.541176471	Well Characterized
S00CP6	chr14	100904404	100905082	0.541705882	Well Characterized
S00DM8	chr14	100904404	100905082	0.557882353	Well Characterized
PB130513	chr14	100904404	100905082	0.469969697	Well Characterized
S00DVR	chr14	100904404	100905082	0.558030303	Well Characterized
S006XE	chr14	100904404	100905082	0.57469697	Well Characterized
S00BS4	chr14	100904404	100905082	0.422692308	Well Characterized
csMBC_pool_1	chr14	100904404	100905082	0.5781875	Well Characterized
329.2	chr14	100904404	100905082	0.6435	Well Characterized
5.2	chr14	100904404	100905082	0.7917	Well Characterized
145.2	chr14	100904404	100905082	0.651777778	Well Characterized
299.2	chr14	100904404	100905082	0.739	Well Characterized
C005PS	chr15	23561939	23567348	0.786590909	Well Characterized
S00YAM	chr15	23561939	23567348	0.394238532	Well Characterized
S0164R	chr15	23561939	23567348	0.613825688	Well Characterized
S00UJK	chr15	23561939	23567348	0.675816514	Well Characterized
C0067N	chr15	23561939	23567348	0.705541284	Well Characterized
S014QS	chr15	23561939	23567348	0.719981651	Well Characterized
S014QS	chr15	23561939	23567348	0.75253211	Well Characterized
S00E8W	chr15	23561939	23567348	0.752605505	Well Characterized
C001UY	chr15	23561939	23567348	0.758944954	Well Characterized
S00D71	chr15	23561939	23567348	0.765770642	Well Characterized
S00H6O	chr15	23561939	23567348	0.77312844	Well Characterized
BC2_10	chr15	23561939	23567348	0.783009174	Well Characterized
SANQUIN_mono_39	chr15	23561939	23567348	0.800798165	Well Characterized
S017RE	chr15	23561939	23567348	0.803825688	Well Characterized
S00DM8	chr15	23561939	23567348	0.804541284	Well Characterized
BC2_0	chr15	23561939	23567348	0.807100917	Well Characterized
C003K9	chr15	23561939	23567348	0.808559633	Well Characterized
SANQUIN_mono_39	chr15	23561939	23567348	0.808889908	Well Characterized
S009W4	chr15	23561939	23567348	0.810394495	Well Characterized
SANQUIN_mono_39	chr15	23561939	23567348	0.81066055	Well Characterized
S007G7	chr15	23561939	23567348	0.813073394	Well Characterized
S0018A	chr15	23561939	23567348	0.815761468	Well Characterized
SANQUIN_mono_39	chr15	23561939	23567348	0.818201835	Well Characterized
SANQUIN_mono_39	chr15	23561939	23567348	0.818348624	Well Characterized
SANQUIN_mono_39	chr15	23561939	23567348	0.819944954	Well Characterized
S00BS4	chr15	23561939	23567348	0.822422018	Well Characterized
SANQUIN_mono_39	chr15	23561939	23567348	0.822642202	Well Characterized
SANQUIN_mono_39	chr15	23561939	23567348	0.822981651	Well Characterized
B272	chr15	23561939	23567348	0.830321101	Well Characterized
C003VO	chr15	23561939	23567348	0.672277778	Well Characterized
S001JP	chr15	23561939	23567348	0.690537037	Well Characterized
S002S3	chr15	23561939	23567348	0.706490741	Well Characterized
S01E8O	chr15	23561939	23567348	0.722490741	Well Characterized
S001S7	chr15	23561939	23567348	0.748851852	Well Characterized
C0011I	chr15	23561939	23567348	0.761740741	Well Characterized
C001UY	chr15	23561939	23567348	0.770277778	Well Characterized
PB100713	chr15	23561939	23567348	0.771472222	Well Characterized
B271	chr15	23561939	23567348	0.782777778	Well Characterized
S001U3	chr15	23561939	23567348	0.787703704	Well Characterized
C0010K	chr15	23561939	23567348	0.801212963	Well Characterized
SANQUIN_mono_39	chr15	23561939	23567348	0.804185185	Well Characterized
SANQUIN_mono_39	chr15	23561939	23567348	0.806472222	Well Characterized
S007DD	chr15	23561939	23567348	0.809305556	Well Characterized
C004SQ	chr15	23561939	23567348	0.811324074	Well Characterized
SANQUIN_mono_39	chr15	23561939	23567348	0.813648148	Well Characterized
SANQUIN_mono_39	chr15	23561939	23567348	0.818962963	Well Characterized
NC11_41	chr15	23561939	23567348	0.827092593	Well Characterized
S00W8Y	chr15	23561939	23567348	0.429074766	Well Characterized
S01GU9	chr15	23561939	23567348	0.708495327	Well Characterized
S014WG	chr15	23561939	23567348	0.732336449	Well Characterized
S00V65	chr15	23561939	23567348	0.733009346	Well Characterized
S00BJM	chr15	23561939	23567348	0.736953271	Well Characterized
S001U3	chr15	23561939	23567348	0.751906542	Well Characterized
PB270313	chr15	23561939	23567348	0.754130841	Well Characterized
S007SK	chr15	23561939	23567348	0.765616822	Well Characterized
S001MJ	chr15	23561939	23567348	0.772803738	Well Characterized
C000S5	chr15	23561939	23567348	0.780252336	Well Characterized
S004P1	chr15	23561939	23567348	0.781616822	Well Characterized
C000S5	chr15	23561939	23567348	0.781962617	Well Characterized
C006G5	chr15	23561939	23567348	0.786850467	Well Characterized
C002CT	chr15	23561939	23567348	0.787271028	Well Characterized
NC11_41	chr15	23561939	23567348	0.789345794	Well Characterized
N000314138902	chr15	23561939	23567348	0.791158879	Well Characterized
Primary_monocytes_Donor_D	chr15	23561939	23567348	0.792906542	Well Characterized
C0010K	chr15	23561939	23567348	0.792953271	Well Characterized
N000314138902	chr15	23561939	23567348	0.794719626	Well Characterized
C0068L	chr15	23561939	23567348	0.794990654	Well Characterized
PB130513	chr15	23561939	23567348	0.795327103	Well Characterized
S006XE	chr15	23561939	23567348	0.795336449	Well Characterized
B270	chr15	23561939	23567348	0.796700935	Well Characterized
B270	chr15	23561939	23567348	0.796971963	Well Characterized
S006YC	chr15	23561939	23567348	0.797429907	Well Characterized
SANQUIN_mono_39	chr15	23561939	23567348	0.798149533	Well Characterized
S00FTN	chr15	23561939	23567348	0.80553271	Well Characterized
Primary_monocytes_Donor_G	chr15	23561939	23567348	0.805691589	Well Characterized
C004GD	chr15	23561939	23567348	0.809813084	Well Characterized
B272	chr15	23561939	23567348	0.812934579	Well Characterized
C0066P	chr15	23561939	23567348	0.818280374	Well Characterized
S00C2F	chr15	23561939	23567348	0.82271028	Well Characterized
S00XTP	chr15	23561939	23567348	0.687207547	Well Characterized
S002ND	chr15	23561939	23567348	0.744160377	Well Characterized
NC11_83	chr15	23561939	23567348	0.74490566	Well Characterized
S00390	chr15	23561939	23567348	0.747471698	Well Characterized
PB270313	chr15	23561939	23567348	0.748103774	Well Characterized
NC15_72	chr15	23561939	23567348	0.765518868	Well Characterized
S00DVR	chr15	23561939	23567348	0.766849057	Well Characterized
C00184	chr15	23561939	23567348	0.766867925	Well Characterized
C005UI	chr15	23561939	23567348	0.785198113	Well Characterized
C00256	chr15	23561939	23567348	0.785858491	Well Characterized
S00622	chr15	23561939	23567348	0.789009434	Well Characterized
S0022I	chr15	23561939	23567348	0.79695283	Well Characterized
B271	chr15	23561939	23567348	0.796990566	Well Characterized
S00BHQ	chr15	23561939	23567348	0.798207547	Well Characterized
PB130513	chr15	23561939	23567348	0.798820755	Well Characterized
C005VG	chr15	23561939	23567348	0.807707547	Well Characterized
N000314138902	chr15	23561939	23567348	0.818169811	Well Characterized
S002R5	chr15	23561939	23567348	0.664790476	Well Characterized
S008H1	chr15	23561939	23567348	0.730219048	Well Characterized
C003VO	chr15	23561939	23567348	0.742209524	Well Characterized
S006VI	chr15	23561939	23567348	0.744695238	Well Characterized
S001S7	chr15	23561939	23567348	0.760104762	Well Characterized
S00BJM	chr15	23561939	23567348	0.764552381	Well Characterized
C00256	chr15	23561939	23567348	0.776819048	Well Characterized
S0022I	chr15	23561939	23567348	0.788771429	Well Characterized
C003N3	chr15	23561939	23567348	0.795028571	Well Characterized
S00C1H	chr15	23561939	23567348	0.808247619	Well Characterized
S000RD	chr15	23561939	23567348	0.749846154	Well Characterized
C003JB	chr15	23561939	23567348	0.764788462	Well Characterized
S00CP6	chr15	23561939	23567348	0.764942308	Well Characterized
S004AV	chr15	23561939	23567348	0.715184466	Well Characterized
S004BT	chr15	23561939	23567348	0.737456311	Well Characterized
S00DCS	chr15	23561939	23567348	0.779291262	Well Characterized
S00DCS	chr15	23561939	23567348	0.770633663	Well Characterized
PB100713	chr15	23561939	23567348	0.775029703	Well Characterized
145.2	chr15	23561939	23567348	0.800623188	Well Characterized
5.2	chr15	23561939	23567348	0.843229508	Well Characterized
299.2	chr15	23561939	23567348	0.800383333	Well Characterized
329.2	chr15	23561939	23567348	0.730576271	Well Characterized
csMBC_pool_1	chr15	23561939	23567348	0.8125	Well Characterized
SANQUIN_mono_39	chr15	23647278	23648882	0.507538462	Well Characterized
SANQUIN_mono_39	chr15	23647278	23648882	0.539096154	Well Characterized
S01GU9	chr15	23647278	23648882	0.362176471	Well Characterized
S00YAM	chr15	23647278	23648882	0.374627451	Well Characterized
B270	chr15	23647278	23648882	0.382647059	Well Characterized
BC2_10	chr15	23647278	23648882	0.39845098	Well Characterized
S00W8Y	chr15	23647278	23648882	0.41027451	Well Characterized
B271	chr15	23647278	23648882	0.414137255	Well Characterized
S01E8O	chr15	23647278	23648882	0.433666667	Well Characterized
B270	chr15	23647278	23648882	0.444764706	Well Characterized
B271	chr15	23647278	23648882	0.450215686	Well Characterized
BC2_0	chr15	23647278	23648882	0.455313725	Well Characterized
B272	chr15	23647278	23648882	0.457764706	Well Characterized
Primary_monocytes_Donor_G	chr15	23647278	23648882	0.460039216	Well Characterized
C001UY	chr15	23647278	23648882	0.462294118	Well Characterized
C0010K	chr15	23647278	23648882	0.462764706	Well Characterized
C0010K	chr15	23647278	23648882	0.473784314	Well Characterized
S00UJK	chr15	23647278	23648882	0.473921569	Well Characterized
SANQUIN_mono_39	chr15	23647278	23648882	0.474196078	Well Characterized
S014QS	chr15	23647278	23648882	0.484901961	Well Characterized
S00XTP	chr15	23647278	23648882	0.488333333	Well Characterized
Primary_monocytes_Donor_D	chr15	23647278	23648882	0.491509804	Well Characterized
SANQUIN_mono_39	chr15	23647278	23648882	0.491921569	Well Characterized
S014QS	chr15	23647278	23648882	0.503372549	Well Characterized
SANQUIN_mono_39	chr15	23647278	23648882	0.503686275	Well Characterized
C00256	chr15	23647278	23648882	0.512431373	Well Characterized
SANQUIN_mono_39	chr15	23647278	23648882	0.512666667	Well Characterized
SANQUIN_mono_39	chr15	23647278	23648882	0.513745098	Well Characterized
SANQUIN_mono_39	chr15	23647278	23648882	0.521431373	Well Characterized
B272	chr15	23647278	23648882	0.52145098	Well Characterized
SANQUIN_mono_39	chr15	23647278	23648882	0.521470588	Well Characterized
SANQUIN_mono_39	chr15	23647278	23648882	0.522078431	Well Characterized
SANQUIN_mono_39	chr15	23647278	23648882	0.529784314	Well Characterized
S0164R	chr15	23647278	23648882	0.530843137	Well Characterized
SANQUIN_mono_39	chr15	23647278	23648882	0.530901961	Well Characterized
S017RE	chr15	23647278	23648882	0.538588235	Well Characterized
S014WG	chr15	23647278	23648882	0.550941176	Well Characterized
NC11_41	chr15	23647278	23648882	0.561352941	Well Characterized
S00E8W	chr15	23647278	23648882	0.43476	Well Characterized
C0066P	chr15	23647278	23648882	0.44786	Well Characterized
S00V65	chr15	23647278	23648882	0.46274	Well Characterized
C000S5	chr15	23647278	23648882	0.47386	Well Characterized
C005UI	chr15	23647278	23648882	0.48252	Well Characterized
C005VG	chr15	23647278	23648882	0.49	Well Characterized
C00256	chr15	23647278	23648882	0.5204	Well Characterized
S00CP6	chr15	23647278	23648882	0.52656	Well Characterized
C0067N	chr15	23647278	23648882	0.52676	Well Characterized
PB100713	chr15	23647278	23648882	0.55424	Well Characterized
S007DD	chr15	23647278	23648882	0.5646	Well Characterized
NC15_72	chr15	23647278	23648882	0.439673469	Well Characterized
C001UY	chr15	23647278	23648882	0.446571429	Well Characterized
C003VO	chr15	23647278	23648882	0.484877551	Well Characterized
S001U3	chr15	23647278	23648882	0.500163265	Well Characterized
N000314138902	chr15	23647278	23648882	0.501346939	Well Characterized
SANQUIN_mono_39	chr15	23647278	23648882	0.502734694	Well Characterized
S007SK	chr15	23647278	23648882	0.509693878	Well Characterized
C002CT	chr15	23647278	23648882	0.521326531	Well Characterized
PB130513	chr15	23647278	23648882	0.553183673	Well Characterized
S002ND	chr15	23647278	23648882	0.558918367	Well Characterized
S0022I	chr15	23647278	23648882	0.444645833	Well Characterized
C0068L	chr15	23647278	23648882	0.454895833	Well Characterized
C005PS	chr15	23647278	23648882	0.467145833	Well Characterized
S00BHQ	chr15	23647278	23648882	0.467208333	Well Characterized
S00622	chr15	23647278	23648882	0.4939375	Well Characterized
S001U3	chr15	23647278	23648882	0.497791667	Well Characterized
C003VO	chr15	23647278	23648882	0.523979167	Well Characterized
S001JP	chr15	23647278	23648882	0.524666667	Well Characterized
PB100713	chr15	23647278	23648882	0.578270833	Well Characterized
C003K9	chr15	23647278	23648882	0.423297872	Well Characterized
NC11_41	chr15	23647278	23648882	0.449085106	Well Characterized
C000S5	chr15	23647278	23648882	0.46312766	Well Characterized
S00D71	chr15	23647278	23648882	0.468659574	Well Characterized
S00DCS	chr15	23647278	23648882	0.470808511	Well Characterized
S001S7	chr15	23647278	23648882	0.473893617	Well Characterized
S000RD	chr15	23647278	23648882	0.480553191	Well Characterized
S001S7	chr15	23647278	23648882	0.486191489	Well Characterized
S00DM8	chr15	23647278	23648882	0.519	Well Characterized
C006G5	chr15	23647278	23648882	0.431978261	Well Characterized
C004SQ	chr15	23647278	23648882	0.439173913	Well Characterized
C004GD	chr15	23647278	23648882	0.444891304	Well Characterized
PB270313	chr15	23647278	23648882	0.460108696	Well Characterized
C0011I	chr15	23647278	23648882	0.467630435	Well Characterized
PB130513	chr15	23647278	23648882	0.473565217	Well Characterized
S00FTN	chr15	23647278	23648882	0.47773913	Well Characterized
N000314138902	chr15	23647278	23648882	0.485891304	Well Characterized
S00390	chr15	23647278	23648882	0.49173913	Well Characterized
S0022I	chr15	23647278	23648882	0.491913043	Well Characterized
S007G7	chr15	23647278	23648882	0.52573913	Well Characterized
C003N3	chr15	23647278	23648882	0.542804348	Well Characterized
C003JB	chr15	23647278	23648882	0.581891304	Well Characterized
S00H6O	chr15	23647278	23648882	0.482844444	Well Characterized
S001MJ	chr15	23647278	23648882	0.491	Well Characterized
C00184	chr15	23647278	23648882	0.496844444	Well Characterized
S0018A	chr15	23647278	23648882	0.516777778	Well Characterized
S009W4	chr15	23647278	23648882	0.547755556	Well Characterized
S008H1	chr15	23647278	23648882	0.549866667	Well Characterized
S00BS4	chr15	23647278	23648882	0.43825	Well Characterized
S00BJM	chr15	23647278	23648882	0.441977273	Well Characterized
PB270313	chr15	23647278	23648882	0.455545455	Well Characterized
S002R5	chr15	23647278	23648882	0.480363636	Well Characterized
S00DCS	chr15	23647278	23648882	0.490409091	Well Characterized
NC11_83	chr15	23647278	23648882	0.497840909	Well Characterized
S004BT	chr15	23647278	23648882	0.500181818	Well Characterized
S004P1	chr15	23647278	23648882	0.522659091	Well Characterized
S006XE	chr15	23647278	23648882	0.524386364	Well Characterized
S002S3	chr15	23647278	23648882	0.485325581	Well Characterized
S006YC	chr15	23647278	23648882	0.507325581	Well Characterized
S00DVR	chr15	23647278	23648882	0.526930233	Well Characterized
S004AV	chr15	23647278	23648882	0.432	Well Characterized
S00C1H	chr15	23647278	23648882	0.563714286	Well Characterized
S00BJM	chr15	23647278	23648882	0.443731707	Well Characterized
S006VI	chr15	23647278	23648882	0.461097561	Well Characterized
N000314138902	chr15	23647278	23648882	0.466585366	Well Characterized
S00C2F	chr15	23647278	23648882	0.491609756	Well Characterized
csMBC_pool_1	chr15	23647278	23648882	0.3864375	Well Characterized
5.2	chr15	23647278	23648882	0.767636364	Well Characterized
145.2	chr15	23647278	23648882	0.729666667	Well Characterized
329.2	chr15	23647278	23648882	0.6155	Well Characterized
299.2	chr15	23647278	23648882	0.7065	Well Characterized
SANQUIN_mono_39	chr15	23686304	23688131	0.405881356	Well Characterized
SANQUIN_mono_39	chr15	23686304	23688131	0.367163793	Well Characterized
S00BS4	chr15	23686304	23688131	0.384181034	Well Characterized
SANQUIN_mono_39	chr15	23686304	23688131	0.389706897	Well Characterized
SANQUIN_mono_39	chr15	23686304	23688131	0.391956897	Well Characterized
SANQUIN_mono_39	chr15	23686304	23688131	0.401448276	Well Characterized
SANQUIN_mono_39	chr15	23686304	23688131	0.401931034	Well Characterized
SANQUIN_mono_39	chr15	23686304	23688131	0.405706897	Well Characterized
S001MJ	chr15	23686304	23688131	0.408784483	Well Characterized
SANQUIN_mono_39	chr15	23686304	23688131	0.412034483	Well Characterized
SANQUIN_mono_39	chr15	23686304	23688131	0.413465517	Well Characterized
SANQUIN_mono_39	chr15	23686304	23688131	0.415060345	Well Characterized
SANQUIN_mono_39	chr15	23686304	23688131	0.417646552	Well Characterized
SANQUIN_mono_39	chr15	23686304	23688131	0.419594828	Well Characterized
C005VG	chr15	23686304	23688131	0.422689655	Well Characterized
S001JP	chr15	23686304	23688131	0.457741379	Well Characterized
C003JB	chr15	23686304	23688131	0.657948276	Well Characterized
S00W8Y	chr15	23686304	23688131	0.221643478	Well Characterized
S00YAM	chr15	23686304	23688131	0.2726	Well Characterized
PB130513	chr15	23686304	23688131	0.342086957	Well Characterized
B270	chr15	23686304	23688131	0.34826087	Well Characterized
S01E8O	chr15	23686304	23688131	0.351052174	Well Characterized
Primary_monocytes_Donor_D	chr15	23686304	23688131	0.364173913	Well Characterized
C0011I	chr15	23686304	23688131	0.370313043	Well Characterized
C004SQ	chr15	23686304	23688131	0.370921739	Well Characterized
BC2_10	chr15	23686304	23688131	0.371278261	Well Characterized
S00622	chr15	23686304	23688131	0.374878261	Well Characterized
B270	chr15	23686304	23688131	0.375513043	Well Characterized
BC2_0	chr15	23686304	23688131	0.386878261	Well Characterized
S006XE	chr15	23686304	23688131	0.397382609	Well Characterized
SANQUIN_mono_39	chr15	23686304	23688131	0.401147826	Well Characterized
S00FTN	chr15	23686304	23688131	0.401982609	Well Characterized
NC11_83	chr15	23686304	23688131	0.413930435	Well Characterized
PB270313	chr15	23686304	23688131	0.417147826	Well Characterized
C003K9	chr15	23686304	23688131	0.423782609	Well Characterized
C003VO	chr15	23686304	23688131	0.433313043	Well Characterized
S00XTP	chr15	23686304	23688131	0.468947826	Well Characterized
C00256	chr15	23686304	23688131	0.469252174	Well Characterized
S00DM8	chr15	23686304	23688131	0.502730435	Well Characterized
S014QS	chr15	23686304	23688131	0.515695652	Well Characterized
S014QS	chr15	23686304	23688131	0.528895652	Well Characterized
C003VO	chr15	23686304	23688131	0.543695652	Well Characterized
S014WG	chr15	23686304	23688131	0.608530435	Well Characterized
S017RE	chr15	23686304	23688131	0.616895652	Well Characterized
S0164R	chr15	23686304	23688131	0.639321739	Well Characterized
NC11_41	chr15	23686304	23688131	0.753791304	Well Characterized
S00BJM	chr15	23686304	23688131	0.305894737	Well Characterized
S00V65	chr15	23686304	23688131	0.346008772	Well Characterized
B271	chr15	23686304	23688131	0.346210526	Well Characterized
PB100713	chr15	23686304	23688131	0.353596491	Well Characterized
C0010K	chr15	23686304	23688131	0.359526316	Well Characterized
C000S5	chr15	23686304	23688131	0.363473684	Well Characterized
C0010K	chr15	23686304	23688131	0.36522807	Well Characterized
S0022I	chr15	23686304	23688131	0.366877193	Well Characterized
N000314138902	chr15	23686304	23688131	0.375114035	Well Characterized
C005PS	chr15	23686304	23688131	0.375368421	Well Characterized
S001S7	chr15	23686304	23688131	0.380236842	Well Characterized
S001S7	chr15	23686304	23688131	0.381052632	Well Characterized
C001UY	chr15	23686304	23688131	0.381157895	Well Characterized
C0068L	chr15	23686304	23688131	0.383201754	Well Characterized
N000314138902	chr15	23686304	23688131	0.384184211	Well Characterized
N000314138902	chr15	23686304	23688131	0.389	Well Characterized
C000S5	chr15	23686304	23688131	0.389473684	Well Characterized
S006VI	chr15	23686304	23688131	0.391535088	Well Characterized
S00E8W	chr15	23686304	23688131	0.393377193	Well Characterized
S00UJK	chr15	23686304	23688131	0.39377193	Well Characterized
PB270313	chr15	23686304	23688131	0.396061404	Well Characterized
C001UY	chr15	23686304	23688131	0.397105263	Well Characterized
C0067N	chr15	23686304	23688131	0.399315789	Well Characterized
S00D71	chr15	23686304	23688131	0.400061404	Well Characterized
C00184	chr15	23686304	23688131	0.403526316	Well Characterized
C002CT	chr15	23686304	23688131	0.414842105	Well Characterized
S00C1H	chr15	23686304	23688131	0.418342105	Well Characterized
S007SK	chr15	23686304	23688131	0.423578947	Well Characterized
Primary_monocytes_Donor_G	chr15	23686304	23688131	0.425754386	Well Characterized
S001U3	chr15	23686304	23688131	0.42727193	Well Characterized
B272	chr15	23686304	23688131	0.438175439	Well Characterized
NC11_41	chr15	23686304	23688131	0.457350877	Well Characterized
S001U3	chr15	23686304	23688131	0.486614035	Well Characterized
C005UI	chr15	23686304	23688131	0.50822807	Well Characterized
C00256	chr15	23686304	23688131	0.562192982	Well Characterized
S01GU9	chr15	23686304	23688131	0.308513274	Well Characterized
C004GD	chr15	23686304	23688131	0.348371681	Well Characterized
S0022I	chr15	23686304	23688131	0.368044248	Well Characterized
S00BHQ	chr15	23686304	23688131	0.38800885	Well Characterized
S002S3	chr15	23686304	23688131	0.388982301	Well Characterized
B272	chr15	23686304	23688131	0.412274336	Well Characterized
PB130513	chr15	23686304	23688131	0.430442478	Well Characterized
C0066P	chr15	23686304	23688131	0.448884956	Well Characterized
S008H1	chr15	23686304	23688131	0.45540708	Well Characterized
S006YC	chr15	23686304	23688131	0.490486726	Well Characterized
S00H6O	chr15	23686304	23688131	0.34275	Well Characterized
S00390	chr15	23686304	23688131	0.347598214	Well Characterized
S00CP6	chr15	23686304	23688131	0.377330357	Well Characterized
[truncated: 16,922 more rows]
