# Supplementary material for: Genome-wide detection of imprinted differentially methylated regions using nanopore sequencing
Source: eLife. 2022 Jul 5;11:e77898. doi: 10.7554/eLife.77898 (PMC9255983; doi:10.7554/eLife.77898)
Supplement: Figure 4—source data 1. [file elife-77898-fig4-data1.zip › Figure 4a - source data 1.txt]

Chromosome	SNV Position	DMA Start	DMR End	refCount	altCount	total	Ref/total	sample	AdjustedPval	AllelicH3K4me3Count	Status
chr1	39515850	39515809	39516076	25	24	49	0.510204082	NA12891	0.013371942	No	Novel
chr1	39516068	39515809	39516076	13	1	14	0.928571429	NA12891	0.013371942	Yes	Novel
chr1	39560046	39558940	39560069	24	0	24	1	NA12878	1.64E-07	Yes	Reported
chr1	39560046	39558940	39560069	7	1	8	0.875	NA12892	1.64E-07	Yes	Reported
chr1	68050590	68049808	68052008	9	0	9	1	NA19239	2.70E-05	Yes	Reported
chr1	68050590	68049808	68052008	0	12	12	0	NA19240	2.70E-05	Yes	Reported
chr10	13158605	13158319	13158651	0	66	66	0	NA19238	2.71E-20	Yes	Novel
chr11	2699445	2698551	2701309	1	463	464	0.002155172	NA12878	0	Yes	Reported
chr11	2699445	2698551	2701309	0	424	424	0	NA12891	0	Yes	Reported
chr11	2699445	2698551	2701309	490	2	492	0.995934959	NA19238	0	Yes	Reported
chr11	2699643	2698551	2701309	399	243	642	0.621495327	NA19239	0	No	Reported
chr11	2699643	2698551	2701309	556	354	910	0.610989011	NA19240	0	No	Reported
chr11	2699643	2698551	2701309	740	3	743	0.995962315	NA12878	0	Yes	Reported
chr11	2699643	2698551	2701309	1	652	653	0.001531394	NA12892	0	Yes	Reported
chr11	2699643	2698551	2701309	1	638	639	0.001564945	NA19238	0	Yes	Reported
chr11	2699697	2698551	2701309	4	750	754	0.00530504	NA12878	0	Yes	Reported
chr11	2699697	2698551	2701309	1	599	600	0.001666667	NA12891	0	Yes	Reported
chr11	2699697	2698551	2701309	682	0	682	1	NA19238	0	Yes	Reported
chr11	2700338	2698551	2701309	541	4	545	0.99266055	NA12878	0	Yes	Reported
chr11	2700338	2698551	2701309	0	485	485	0	NA12892	0	Yes	Reported
chr11	2700338	2698551	2701309	2	558	560	0.003571429	NA19238	0	Yes	Reported
chr11	2700338	2698551	2701309	443	0	443	1	NA19239	0	Yes	Reported
chr11	2700338	2698551	2701309	695	2	697	0.99713056	NA19240	0	Yes	Reported
chr12	3838984	3838757	3839247	25	55	80	0.3125	NA19239	2.13E-33	No	Novel
chr12	3838984	3838757	3839247	132	48	180	0.733333333	NA19240	2.13E-33	No	Novel
chr12	3839116	3838757	3839247	80	83	163	0.490797546	NA12891	2.13E-33	No	Novel
chr12	3839116	3838757	3839247	99	3	102	0.970588235	NA12878	2.13E-33	Yes	Novel
chr12	31117768	31117761	31120516	33	0	33	1	NA12878	4.59E-18	Yes	Novel
chr12	31117768	31117761	31120516	12	0	12	1	NA12891	4.59E-18	Yes	Novel
chr12	31118066	31117761	31120516	11	0	11	1	NA12878	4.59E-18	Yes	Novel
chr12	31118093	31117761	31120516	9	0	9	1	NA12878	4.59E-18	Yes	Novel
chr12	31118854	31117761	31120516	16	0	16	1	NA12891	4.59E-18	Yes	Novel
chr13	20120790	20120765	20121239	189	168	357	0.529411765	NA12892	7.08E-167	No	Novel
chr13	20120829	20120765	20121239	225	193	418	0.538277512	NA12892	7.08E-167	No	Novel
chr13	20120897	20120765	20121239	312	233	545	0.572477064	NA12892	7.08E-167	No	Novel
chr13	20120897	20120765	20121239	10	1	11	0.909090909	NA12878	7.08E-167	Yes	Novel
chr13	20120944	20120765	20121239	0	10	10	0	NA12878	7.08E-167	Yes	Novel
chr13	20120944	20120765	20121239	0	9	9	0	NA12891	7.08E-167	Yes	Novel
chr13	20121076	20120765	20121239	282	204	486	0.580246914	NA12892	7.08E-167	No	Novel
chr13	20121112	20120765	20121239	415	51	466	0.89055794	NA19240	7.08E-167	Yes	Novel
chr13	20121160	20120765	20121239	0	8	8	0	NA12878	7.08E-167	Yes	Novel
chr13	20121160	20120765	20121239	1	8	9	0.111111111	NA12891	7.08E-167	Yes	Novel
chr13	20121160	20120765	20121239	266	58	324	0.820987654	NA19239	7.08E-167	Yes	Novel
chr13	20121160	20120765	20121239	354	37	391	0.905370844	NA19240	7.08E-167	Yes	Novel
chr13	20121239	20120765	20121239	195	148	343	0.56851312	NA12892	7.08E-167	No	Novel
chr13	48317700	48317585	48321834	11	0	11	1	NA19240	5.35E-194	Yes	Reported
chr13	48317956	48317585	48321834	0	33	33	0	NA19239	5.35E-194	Yes	Reported
chr13	48317956	48317585	48321834	23	0	23	1	NA19240	5.35E-194	Yes	Reported
chr13	48318035	48317585	48321834	40	0	40	1	NA19239	5.35E-194	Yes	Reported
chr13	48318035	48317585	48321834	0	29	29	0	NA19240	5.35E-194	Yes	Reported
chr13	48318856	48317585	48321834	0	9	9	0	NA19238	5.35E-194	Yes	Reported
chr13	48318856	48317585	48321834	1	65	66	0.015151515	NA19239	5.35E-194	Yes	Reported
chr13	48318856	48317585	48321834	62	0	62	1	NA19240	5.35E-194	Yes	Reported
chr13	48319106	48317585	48321834	10	1	11	0.909090909	NA19238	5.35E-194	Yes	Reported
chr13	48319106	48317585	48321834	76	3	79	0.962025316	NA19239	5.35E-194	Yes	Reported
chr13	48319106	48317585	48321834	0	34	34	0	NA19240	5.35E-194	Yes	Reported
chr13	48319205	48317585	48321834	7	0	7	1	NA19238	5.35E-194	Yes	Reported
chr13	48320292	48317585	48321834	97	0	97	1	NA19239	5.35E-194	Yes	Reported
chr13	48320292	48317585	48321834	0	47	47	0	NA19240	5.35E-194	Yes	Reported
chr13	48321379	48317585	48321834	96	0	96	1	NA19239	5.35E-194	Yes	Reported
chr13	48321379	48317585	48321834	0	20	20	0	NA19240	5.35E-194	Yes	Reported
chr13	48321668	48317585	48321834	0	113	113	0	NA19239	5.35E-194	Yes	Reported
chr13	48321668	48317585	48321834	14	0	14	1	NA19240	5.35E-194	Yes	Reported
chr13	48411609	48410208	48413428	513	8	521	0.984644914	NA19238	3.78E-140	Yes	Novel
chr13	60267424	60267419	60268688	33	1	34	0.970588235	NA12878	3.19E-219	Yes	Reported
chr13	60267424	60267419	60268688	47	0	47	1	NA12892	3.19E-219	Yes	Reported
chr13	60267424	60267419	60268688	0	21	21	0	NA19239	3.19E-219	Yes	Reported
chr13	60267571	60267419	60268688	15	0	15	1	NA19238	3.19E-219	Yes	Reported
chr13	60267802	60267419	60268688	37	61	98	0.37755102	NA19240	3.19E-219	No	Reported
chr13	60267802	60267419	60268688	0	215	215	0	NA19239	3.19E-219	Yes	Reported
chr13	60267922	60267419	60268688	0	314	314	0	NA19239	3.19E-219	Yes	Reported
chr13	60268253	60267419	60268688	54	43	97	0.556701031	NA19240	3.19E-219	No	Reported
chr13	60268253	60267419	60268688	0	142	142	0	NA19239	3.19E-219	Yes	Reported
chr14	20723786	20723415	20723916	15	1	16	0.9375	NA19240	0.000518799	Yes	Novel
chr15	24772923	24772621	24773912	0	13	13	0	NA19239	1.66E-23	Yes	Reported
chr15	24772923	24772621	24773912	0	20	20	0	NA19240	1.66E-23	Yes	Reported
chr15	24773016	24772621	24773912	0	9	9	0	NA19239	1.66E-23	Yes	Reported
chr15	24773016	24772621	24773912	0	13	13	0	NA19240	1.66E-23	Yes	Reported
chr15	24773053	24772621	24773912	0	14	14	0	NA19239	1.66E-23	Yes	Reported
chr15	24773053	24772621	24773912	0	15	15	0	NA19240	1.66E-23	Yes	Reported
chr15	24773224	24772621	24773912	0	11	11	0	NA19239	1.66E-23	Yes	Reported
chr15	24773224	24772621	24773912	0	20	20	0	NA19240	1.66E-23	Yes	Reported
chr15	24848395	24847844	24848458	6	0	6	1	NA19239	0.03125	Yes	Reported
chr15	24954304	24951568	24957048	8	0	8	1	NA19240	0	Yes	Reported
chr15	24954621	24951568	24957048	0	52	52	0	NA12878	0	Yes	Reported
chr15	24954621	24951568	24957048	81	0	81	1	NA12891	0	Yes	Reported
chr15	24954621	24951568	24957048	0	71	71	0	NA12892	0	Yes	Reported
chr15	24954621	24951568	24957048	77	0	77	1	NA19239	0	Yes	Reported
chr15	24955156	24951568	24957048	0	363	363	0	NA19239	0	Yes	Reported
chr15	24955156	24951568	24957048	0	668	668	0	NA19240	0	Yes	Reported
chr15	24955755	24951568	24957048	0	277	277	0	NA12878	0	Yes	Reported
chr15	24955755	24951568	24957048	189	0	189	1	NA12891	0	Yes	Reported
chr15	24955755	24951568	24957048	0	246	246	0	NA12892	0	Yes	Reported
chr15	24955890	24951568	24957048	1	304	305	0.003278689	NA12878	0	Yes	Reported
chr15	24955890	24951568	24957048	243	1	244	0.995901639	NA12891	0	Yes	Reported
chr15	24955890	24951568	24957048	0	282	282	0	NA12892	0	Yes	Reported
chr15	24956432	24951568	24957048	2	415	417	0.004796163	NA12878	0	Yes	Reported
chr15	24956432	24951568	24957048	431	3	434	0.993087558	NA12891	0	Yes	Reported
chr15	24956432	24951568	24957048	0	384	384	0	NA12892	0	Yes	Reported
chr15	24956432	24951568	24957048	373	0	373	1	NA19239	0	Yes	Reported
chr15	24956432	24951568	24957048	535	1	536	0.998134328	NA19240	0	Yes	Reported
chr15	24956507	24951568	24957048	0	289	289	0	NA19239	0	Yes	Reported
chr15	24956507	24951568	24957048	1	483	484	0.002066116	NA19240	0	Yes	Reported
chr15	24956512	24951568	24957048	3	371	374	0.00802139	NA12878	0	Yes	Reported
chr15	24956512	24951568	24957048	349	1	350	0.997142857	NA12891	0	Yes	Reported
chr15	24956512	24951568	24957048	0	262	262	0	NA12892	0	Yes	Reported
chr15	24956512	24951568	24957048	0	300	300	0	NA19238	0	Yes	Reported
chr15	24956512	24951568	24957048	275	0	275	1	NA19239	0	Yes	Reported
chr15	24957404	24957248	24986179	54	0	54	1	NA12878	9.66E-20	Yes	Reported
chr15	24957404	24957248	24986179	10	0	10	1	NA12892	9.66E-20	Yes	Reported
chr15	24957887	24957248	24986179	0	10	10	0	NA19240	9.66E-20	Yes	Reported
chr15	24960444	24957248	24986179	0	8	8	0	NA19238	9.66E-20	Yes	Reported
chr15	24966466	24957248	24986179	0	5	5	0	NA12892	9.66E-20	Yes	Reported
chr15	24995800	24986841	25001555	4	1	5	0.8	NA19240	0.375	No	Reported
chr15	25011053	25002560	25031118	5	0	5	1	NA19240	0.0625	No	Reported
chr15	98866319	98865044	98866881	16	45	61	0.262295082	NA19238	5.51E-248	No	Reported
chr15	98866319	98865044	98866881	0	201	201	0	NA12892	5.51E-248	Yes	Reported
chr15	98866319	98865044	98866881	225	2	227	0.991189427	NA19239	5.51E-248	Yes	Reported
chr15	98866319	98865044	98866881	445	3	448	0.993303571	NA19240	5.51E-248	Yes	Reported
chr16	807673	807111	807814	458	414	872	0.525229358	NA12891	7.32E-296	No	Reported
chr16	807673	807111	807814	318	439	757	0.42007926	NA19239	7.32E-296	No	Reported
chr16	807673	807111	807814	71	553	624	0.113782051	NA12878	7.32E-296	Yes	Reported
chr16	807673	807111	807814	147	699	846	0.173758865	NA19240	7.32E-296	Yes	Reported
chr16	807697	807111	807814	357	300	657	0.543378995	NA12891	7.32E-296	No	Reported
chr16	807697	807111	807814	238	281	519	0.458574181	NA19239	7.32E-296	No	Reported
chr16	807697	807111	807814	61	402	463	0.13174946	NA12878	7.32E-296	Yes	Reported
chr16	807697	807111	807814	121	535	656	0.18445122	NA19240	7.32E-296	Yes	Reported
chr16	808094	807919	808222	353	308	661	0.534039334	NA12891	7.66E-163	No	Reported
chr16	808094	807919	808222	32	378	410	0.07804878	NA12878	7.66E-163	Yes	Reported
chr16	808094	807919	808222	73	549	622	0.117363344	NA19240	7.66E-163	Yes	Reported
chr16	3364937	3364669	3365739	1	87	88	0.011363636	NA12878	0	Yes	Reported
chr16	3364937	3364669	3365739	0	119	119	0	NA12891	0	Yes	Reported
chr16	3364937	3364669	3365739	81	0	81	1	NA19238	0	Yes	Reported
chr16	3364937	3364669	3365739	4	70	74	0.054054054	NA19239	0	Yes	Reported
chr16	3364937	3364669	3365739	1	158	159	0.006289308	NA19240	0	Yes	Reported
chr16	3365063	3364669	3365739	1	84	85	0.011764706	NA12878	0	Yes	Reported
chr16	3365063	3364669	3365739	0	90	90	0	NA12891	0	Yes	Reported
chr16	3365063	3364669	3365739	83	1	84	0.988095238	NA19238	0	Yes	Reported
chr16	3365063	3364669	3365739	4	84	88	0.045454545	NA19239	0	Yes	Reported
chr16	3365063	3364669	3365739	1	141	142	0.007042254	NA19240	0	Yes	Reported
chr16	3365512	3364669	3365739	2	210	212	0.009433962	NA12878	0	Yes	Reported
chr16	3365512	3364669	3365739	2	416	418	0.004784689	NA12891	0	Yes	Reported
chr16	3365512	3364669	3365739	395	2	397	0.994962217	NA19238	0	Yes	Reported
chr16	3365512	3364669	3365739	7	274	281	0.024911032	NA19239	0	Yes	Reported
chr16	3365512	3364669	3365739	1	566	567	0.001763668	NA19240	0	Yes	Reported
chr16	3431470	3431450	3441713	0	42	42	0	NA12878	9.93E-195	Yes	Reported
chr16	3431470	3431450	3441713	0	7	7	0	NA12892	9.93E-195	Yes	Reported
chr16	3431913	3431450	3441713	1	10	11	0.090909091	NA19238	9.93E-195	Yes	Reported
chr16	3431913	3431450	3441713	95	0	95	1	NA19240	9.93E-195	Yes	Reported
chr16	3431930	3431450	3441713	0	74	74	0	NA12878	9.93E-195	Yes	Reported
chr16	3431930	3431450	3441713	0	99	99	0	NA12891	9.93E-195	Yes	Reported
chr16	3431930	3431450	3441713	7	0	7	1	NA19238	9.93E-195	Yes	Reported
chr16	3431930	3431450	3441713	0	90	90	0	NA19240	9.93E-195	Yes	Reported
chr16	3432002	3431450	3441713	0	65	65	0	NA12878	9.93E-195	Yes	Reported
chr16	3432002	3431450	3441713	1	105	106	0.009433962	NA12891	9.93E-195	Yes	Reported
chr16	3432002	3431450	3441713	34	1	35	0.971428571	NA19238	9.93E-195	Yes	Reported
chr16	3432002	3431450	3441713	1	98	99	0.01010101	NA19240	9.93E-195	Yes	Reported
chr16	3434590	3431450	3441713	7	6	13	0.538461538	NA12878	9.93E-195	No	Reported
chr16	3434590	3431450	3441713	0	32	32	0	NA19238	9.93E-195	Yes	Reported
chr16	3434590	3431450	3441713	12	2	14	0.857142857	NA19240	9.93E-195	Yes	Reported
chr16	3435034	3431450	3441713	10	3	13	0.769230769	NA12878	9.93E-195	No	Reported
chr16	3435034	3431450	3441713	1	16	17	0.058823529	NA19238	9.93E-195	Yes	Reported
chr16	3435460	3431450	3441713	4	2	6	0.666666667	NA19238	9.93E-195	No	Reported
chr16	3436285	3431450	3441713	5	0	5	1	NA12892	9.93E-195	Yes	Reported
chr16	3440345	3431450	3441713	0	6	6	0	NA19238	9.93E-195	Yes	Reported
chr16	3440345	3431450	3441713	10	0	10	1	NA19240	9.93E-195	Yes	Reported
chr16	3441489	3431450	3441713	7	0	7	1	NA19240	9.93E-195	Yes	Reported
chr16	3441490	3431450	3441713	5	2	7	0.714285714	NA19240	9.93E-195	No	Reported
chr16	3443102	3442978	3444769	490	0	490	1	NA19238	0	Yes	Reported
chr16	3443102	3442978	3444769	3	596	599	0.005008347	NA19240	0	Yes	Reported
chr16	3443240	3442978	3444769	546	0	546	1	NA12878	0	Yes	Reported
chr16	3443240	3442978	3444769	443	0	443	1	NA12891	0	Yes	Reported
chr16	3443240	3442978	3444769	0	503	503	0	NA19238	0	Yes	Reported
chr16	3443240	3442978	3444769	683	0	683	1	NA19240	0	Yes	Reported
chr16	3443288	3442978	3444769	438	0	438	1	NA12878	0	Yes	Reported
chr16	3443288	3442978	3444769	349	0	349	1	NA12891	0	Yes	Reported
chr16	3443288	3442978	3444769	0	381	381	0	NA19238	0	Yes	Reported
chr16	3443288	3442978	3444769	506	0	506	1	NA19240	0	Yes	Reported
chr16	3443301	3442978	3444769	452	0	452	1	NA12878	0	Yes	Reported
chr16	3443301	3442978	3444769	356	1	357	0.99719888	NA12891	0	Yes	Reported
chr16	3443301	3442978	3444769	0	399	399	0	NA19238	0	Yes	Reported
chr16	3443301	3442978	3444769	515	1	516	0.998062016	NA19240	0	Yes	Reported
chr16	3443495	3442978	3444769	1	260	261	0.003831418	NA12891	0	Yes	Reported
chr16	3443495	3442978	3444769	222	0	222	1	NA12892	0	Yes	Reported
chr16	3443529	3442978	3444769	219	3	222	0.986486486	NA19238	0	Yes	Reported
chr16	3443529	3442978	3444769	0	347	347	0	NA19240	0	Yes	Reported
chr16	3444207	3442978	3444769	499	1	500	0.998	NA12878	0	Yes	Reported
chr16	3444207	3442978	3444769	525	0	525	1	NA12891	0	Yes	Reported
chr16	3444207	3442978	3444769	0	484	484	0	NA19238	0	Yes	Reported
chr16	3444207	3442978	3444769	774	2	776	0.99742268	NA19240	0	Yes	Reported
chr16	3444322	3442978	3444769	3	330	333	0.009009009	NA12891	0	Yes	Reported
chr16	3444322	3442978	3444769	309	0	309	1	NA12892	0	Yes	Reported
chr17	4901872	4901335	4902097	2	45	47	0.042553191	NA12892	2.39E-39	Yes	Reported
chr17	4902094	4901335	4902097	0	100	100	0	NA12892	2.39E-39	Yes	Reported
chr17	81119475	81119200	81119638	7	28	35	0.2	NA19238	1.60E-15	Yes	Novel
chr17	81119475	81119200	81119638	1	37	38	0.026315789	NA19240	1.60E-15	Yes	Novel
chr17	81119627	81119200	81119638	53	23	76	0.697368421	NA12878	1.60E-15	No	Novel
chr17	81119627	81119200	81119638	14	1	15	0.933333333	NA12892	1.60E-15	Yes	Novel
chr18	59969719	59969604	59969915	0	54	54	0	NA12891	2.81E-16	Yes	Novel
chr18	59969791	59969604	59969915	5	0	5	1	NA19238	2.81E-16	Yes	Novel
chr18	80147226	80147168	80149172	56	74	130	0.430769231	NA12891	0	No	Reported
chr18	80147226	80147168	80149172	114	90	204	0.558823529	NA19239	0	No	Reported
chr18	80147226	80147168	80149172	7	43	50	0.14	NA12878	0	Yes	Reported
chr18	80147226	80147168	80149172	2	137	139	0.014388489	NA19240	0	Yes	Reported
chr18	80147240	80147168	80149172	70	78	148	0.472972973	NA12891	0	No	Reported
chr18	80147457	80147168	80149172	280	239	519	0.539499037	NA12891	0	No	Reported
chr18	80147457	80147168	80149172	267	215	482	0.553941909	NA19239	0	No	Reported
chr18	80147457	80147168	80149172	43	189	232	0.185344828	NA12878	0	Yes	Reported
chr18	80147457	80147168	80149172	7	263	270	0.025925926	NA19240	0	Yes	Reported
chr18	80147638	80147168	80149172	295	293	588	0.50170068	NA12891	0	No	Reported
chr18	80147638	80147168	80149172	300	246	546	0.549450549	NA19239	0	No	Reported
chr18	80147638	80147168	80149172	40	278	318	0.125786164	NA12878	0	Yes	Reported
chr18	80147638	80147168	80149172	3	420	423	0.007092199	NA19240	0	Yes	Reported
chr18	80147692	80147168	80149172	347	375	722	0.480609418	NA12891	0	No	Reported
chr18	80147692	80147168	80149172	414	297	711	0.582278481	NA19239	0	No	Reported
chr18	80147692	80147168	80149172	53	385	438	0.121004566	NA12878	0	Yes	Reported
chr18	80147692	80147168	80149172	3	491	494	0.006072874	NA19240	0	Yes	Reported
chr18	80147982	80147168	80149172	456	20	476	0.957983193	NA12878	0	Yes	Reported
chr18	80148617	80147168	80149172	308	244	552	0.557971014	NA19239	0	No	Reported
chr18	80148617	80147168	80149172	6	257	263	0.022813688	NA12878	0	Yes	Reported
chr18	80148617	80147168	80149172	426	19	445	0.957303371	NA12891	0	Yes	Reported
chr18	80148617	80147168	80149172	1	489	490	0.002040816	NA19240	0	Yes	Reported
chr18	80148883	80147168	80149172	61	0	61	1	NA19238	0	Yes	Reported
chr19	4784721	4784658	4785523	97	0	97	1	NA12891	3.56E-53	Yes	Novel
chr19	4784908	4784658	4785523	78	0	78	1	NA12891	3.56E-53	Yes	Novel
chr19	4785155	4784658	4785523	13	1	14	0.928571429	NA19238	3.56E-53	Yes	Novel
chr19	4785315	4784658	4785523	8	0	8	1	NA12891	3.56E-53	Yes	Novel
chr19	4785315	4784658	4785523	10	0	10	1	NA19238	3.56E-53	Yes	Novel
chr19	17323778	17323219	17324297	6	17	23	0.260869565	NA12892	0.005598917	No	Novel
chr19	17323778	17323219	17324297	31	38	69	0.449275362	NA19238	0.005598917	No	Novel
chr19	17323778	17323219	17324297	2	18	20	0.1	NA12891	0.005598917	Yes	Novel
chr19	17324224	17323219	17324297	3	7	10	0.3	NA12878	0.005598917	No	Novel
chr19	17324224	17323219	17324297	4	5	9	0.444444444	NA19239	0.005598917	No	Novel
chr19	17324224	17323219	17324297	1	4	5	0.2	NA12891	0.005598917	Yes	Novel
chr19	21082304	21082090	21082829	429	437	866	0.495381062	NA12891	5.26E-05	No	Novel
chr19	21082365	21082090	21082829	434	404	838	0.517899761	NA12891	5.26E-05	No	Novel
chr19	21082391	21082090	21082829	467	451	918	0.508714597	NA12891	5.26E-05	No	Novel
chr19	21082567	21082090	21082829	598	534	1132	0.528268551	NA12891	5.26E-05	No	Novel
chr19	21082567	21082090	21082829	600	606	1206	0.497512438	NA19238	5.26E-05	No	Novel
chr19	21082567	21082090	21082829	522	482	1004	0.519920319	NA19239	5.26E-05	No	Novel
chr19	21082656	21082090	21082829	484	522	1006	0.48111332	NA19238	5.26E-05	No	Novel
chr19	21082656	21082090	21082829	448	456	904	0.495575221	NA19239	5.26E-05	No	Novel
chr19	21082681	21082090	21082829	458	392	850	0.538823529	NA19239	5.26E-05	No	Novel
chr19	21082699	21082090	21082829	398	263	661	0.602118003	NA12891	5.26E-05	No	Novel
chr19	36421958	36421856	36421978	3	3	6	0.5	NA19240	4.01E-05	No	Novel
chr19	36421958	36421856	36421978	1	19	20	0.05	NA12891	4.01E-05	Yes	Novel
chr19	36421958	36421856	36421978	8	0	8	1	NA12892	4.01E-05	Yes	Novel
chr19	38543893	38543705	38544141	1	15	16	0.0625	NA19239	0.000518799	Yes	Reported
chr19	53537278	53537256	53538957	138	1	139	0.992805755	NA19239	0	Yes	Reported
chr19	53537278	53537256	53538957	0	282	282	0	NA19240	0	Yes	Reported
chr19	53537289	53537256	53538957	0	292	292	0	NA12878	0	Yes	Reported
chr19	53537289	53537256	53538957	217	0	217	1	NA12891	0	Yes	Reported
chr19	53537359	53537256	53538957	122	1	123	0.991869919	NA19239	0	Yes	Reported
chr19	53537359	53537256	53538957	0	307	307	0	NA19240	0	Yes	Reported
chr19	53537496	53537256	53538957	227	1	228	0.995614035	NA19239	0	Yes	Reported
chr19	53537496	53537256	53538957	0	371	371	0	NA19240	0	Yes	Reported
chr19	53537607	53537256	53538957	296	1	297	0.996632997	NA12878	0	Yes	Reported
chr19	53537607	53537256	53538957	0	303	303	0	NA12891	0	Yes	Reported
chr19	53537610	53537256	53538957	1	297	298	0.003355705	NA12878	0	Yes	Reported
chr19	53537610	53537256	53538957	311	0	311	1	NA12891	0	Yes	Reported
chr19	53537697	53537256	53538957	2	480	482	0.004149378	NA12878	0	Yes	Reported
chr19	53537697	53537256	53538957	391	0	391	1	NA12891	0	Yes	Reported
chr19	53537780	53537256	53538957	9	533	542	0.016605166	NA12878	0	Yes	Reported
chr19	53537780	53537256	53538957	423	2	425	0.995294118	NA12891	0	Yes	Reported
chr19	53537853	53537256	53538957	1	356	357	0.00280112	NA12878	0	Yes	Reported
chr19	53537853	53537256	53538957	236	0	236	1	NA12891	0	Yes	Reported
chr19	53537988	53537256	53538957	434	3	437	0.993135011	NA19239	0	Yes	Reported
chr19	53537988	53537256	53538957	1	619	620	0.001612903	NA19240	0	Yes	Reported
chr19	53538069	53537256	53538957	2	335	337	0.005934718	NA12878	0	Yes	Reported
chr19	53538069	53537256	53538957	222	0	222	1	NA12891	0	Yes	Reported
chr19	53538238	53537256	53538957	3	402	405	0.007407407	NA12891	0	Yes	Reported
chr19	53538478	53537256	53538957	5	561	566	0.008833922	NA12878	0	Yes	Reported
chr19	53538478	53537256	53538957	512	0	512	1	NA12891	0	Yes	Reported
chr19	53538486	53537256	53538957	5	524	529	0.009451796	NA12878	0	Yes	Reported
chr19	53538486	53537256	53538957	512	0	512	1	NA12891	0	Yes	Reported
chr19	53538530	53537256	53538957	7	410	417	0.016786571	NA12878	0	Yes	Reported
chr19	53538530	53537256	53538957	455	0	455	1	NA12891	0	Yes	Reported
chr19	53538701	53537256	53538957	1	241	242	0.004132231	NA12878	0	Yes	Reported
chr19	53538701	53537256	53538957	322	0	322	1	NA12891	0	Yes	Reported
chr19	53553424	53553367	53555186	20	0	20	1	NA19239	2.60E-262	Yes	Reported
chr19	53553424	53553367	53555186	0	35	35	0	NA19240	2.60E-262	Yes	Reported
chr19	53553902	53553367	53555186	1	171	172	0.005813953	NA12892	2.60E-262	Yes	Reported
chr19	53554261	53553367	53555186	0	239	239	0	NA12891	2.60E-262	Yes	Reported
chr19	53554261	53553367	53555186	0	211	211	0	NA19239	2.60E-262	Yes	Reported
chr19	53555063	53553367	53555186	0	245	245	0	NA12892	2.60E-262	Yes	Reported
chr19	56839240	56837125	56841580	6	0	6	1	NA12878	0.03125	Yes	Reported
chr2	37535880	37535774	37536371	504	1	505	0.998019802	NA12891	0	Yes	Novel
chr2	37535880	37535774	37536371	8	128	136	0.058823529	NA19239	0	Yes	Novel
chr2	37535880	37535774	37536371	569	0	569	1	NA19240	0	Yes	Novel
chr2	37535909	37535774	37536371	429	1	430	0.997674419	NA12878	0	Yes	Novel
chr2	37535909	37535774	37536371	449	0	449	1	NA12891	0	Yes	Novel
chr2	37535909	37535774	37536371	356	5	361	0.986149584	NA12892	0	Yes	Novel
chr2	37535909	37535774	37536371	1	216	217	0.004608295	NA19239	0	Yes	Novel
chr2	37535909	37535774	37536371	543	0	543	1	NA19240	0	Yes	Novel
chr2	113235767	113235117	113236362	341	0	341	1	NA12878	0	Yes	Novel
chr2	113235767	113235117	113236362	23	0	23	1	NA19239	0	Yes	Novel
chr2	113235767	113235117	113236362	29	0	29	1	NA19240	0	Yes	Novel
chr2	113235808	113235117	113236362	386	1	387	0.997416021	NA12878	0	Yes	Novel
chr2	113235808	113235117	113236362	45	0	45	1	NA19239	0	Yes	Novel
chr2	113235808	113235117	113236362	31	0	31	1	NA19240	0	Yes	Novel
chr2	113236157	113235117	113236362	388	1	389	0.997429306	NA12878	0	Yes	Novel
chr2	113236157	113235117	113236362	26	0	26	1	NA19239	0	Yes	Novel
chr2	113236157	113235117	113236362	16	0	16	1	NA19240	0	Yes	Novel
chr2	206249907	206249709	206255173	0	13	13	0	NA19240	0	Yes	Reported
chr2	206249956	206249709	206255173	0	13	13	0	NA19240	0	Yes	Reported
chr2	206249993	206249709	206255173	0	42	42	0	NA19239	0	Yes	Reported
chr2	206249993	206249709	206255173	0	20	20	0	NA19240	0	Yes	Reported
chr2	206250414	206249709	206255173	0	89	89	0	NA19239	0	Yes	Reported
chr2	206250674	206249709	206255173	2	253	255	0.007843137	NA19240	0	Yes	Reported
chr2	206250820	206249709	206255173	0	126	126	0	NA19239	0	Yes	Reported
chr2	206250826	206249709	206255173	0	111	111	0	NA12891	0	Yes	Reported
chr2	206250826	206249709	206255173	246	0	246	1	NA12892	0	Yes	Reported
chr2	206250826	206249709	206255173	1	112	113	0.008849558	NA19239	0	Yes	Reported
chr2	206250826	206249709	206255173	0	251	251	0	NA19240	0	Yes	Reported
chr2	206257058	206255756	206268795	4	3	7	0.571428571	NA12892	4.75E-17	No	Reported
chr2	206260032	206255756	206268795	5	10	15	0.333333333	NA12892	4.75E-17	No	Reported
chr2	206260032	206255756	206268795	7	0	7	1	NA12891	4.75E-17	Yes	Reported
chr2	206262018	206255756	206268795	4	2	6	0.666666667	NA19240	4.75E-17	No	Reported
chr2	206262933	206255756	206268795	5	0	5	1	NA12891	4.75E-17	Yes	Reported
chr2	206264627	206255756	206268795	16	0	16	1	NA12892	4.75E-17	Yes	Reported
chr2	206264627	206255756	206268795	14	0	14	1	NA19238	4.75E-17	Yes	Reported
chr2	206264627	206255756	206268795	0	12	12	0	NA19239	4.75E-17	Yes	Reported
chr2	206264627	206255756	206268795	0	6	6	0	NA19240	4.75E-17	Yes	Reported
chr2	206264637	206255756	206268795	21	0	21	1	NA12892	4.75E-17	Yes	Reported
chr2	206264637	206255756	206268795	13	0	13	1	NA19238	4.75E-17	Yes	Reported
chr2	206264879	206255756	206268795	14	0	14	1	NA12892	4.75E-17	Yes	Reported
chr2	206267162	206255756	206268795	3	2	5	0.6	NA19240	4.75E-17	No	Reported
chr2	206267793	206255756	206268795	4	2	6	0.666666667	NA19240	4.75E-17	No	Reported
chr2	206273755	206269430	206274051	8	0	8	1	NA12891	8.43E-06	Yes	Reported
chr2	206273755	206269430	206274051	9	1	10	0.9	NA12892	8.43E-06	Yes	Reported
chr2	206273769	206269430	206274051	11	0	11	1	NA12891	8.43E-06	Yes	Reported
chr2	206273769	206269430	206274051	8	1	9	0.888888889	NA12892	8.43E-06	Yes	Reported
chr20	31547054	31546686	31548526	483	0	483	1	NA19239	0	Yes	Reported
chr20	31547054	31546686	31548526	0	841	841	0	NA19240	0	Yes	Reported
chr20	31548187	31546686	31548526	423	0	423	1	NA19238	0	Yes	Reported
chr20	31548187	31546686	31548526	0	410	410	0	NA19239	0	Yes	Reported
chr20	31548510	31546686	31548526	0	174	174	0	NA19238	0	Yes	Reported
chr20	31548510	31546686	31548526	394	0	394	1	NA19240	0	Yes	Reported
chr20	37520583	37520202	37522258	0	82	82	0	NA12892	1.92E-40	Yes	Reported
chr20	37520652	37520202	37522258	0	5	5	0	NA19238	1.92E-40	Yes	Reported
chr20	37520652	37520202	37522258	7	0	7	1	NA19240	1.92E-40	Yes	Reported
chr20	37521471	37520202	37522258	0	20	20	0	NA19238	1.92E-40	Yes	Reported
chr20	37521471	37520202	37522258	21	0	21	1	NA19240	1.92E-40	Yes	Reported
chr20	37522192	37520202	37522258	36	2	38	0.947368421	NA12892	1.92E-40	Yes	Reported
chr20	37522192	37520202	37522258	7	0	7	1	NA19240	1.92E-40	Yes	Reported
chr20	58839225	58836210	58847396	6	0	6	1	NA19240	0.018462847	Yes	Reported
chr20	58840055	58836210	58847396	8	0	8	1	NA19240	0.018462847	Yes	Reported
chr20	58843016	58836210	58847396	3	3	6	0.5	NA12891	0.018462847	No	Reported
chr20	58845596	58836210	58847396	2	3	5	0.4	NA12878	0.018462847	No	Reported
chr20	58847197	58836210	58847396	10	3	13	0.769230769	NA12878	0.018462847	No	Reported
chr20	58850966	58850397	58853144	0	177	177	0	NA12891	0	Yes	Reported
chr20	58851394	58850397	58853144	0	129	129	0	NA12891	0	Yes	Reported
chr20	58851394	58850397	58853144	242	0	242	1	NA19240	0	Yes	Reported
chr20	58851444	58850397	58853144	0	179	179	0	NA19239	0	Yes	Reported
chr20	58851473	58850397	58853144	0	129	129	0	NA12891	0	Yes	Reported
chr20	58851473	58850397	58853144	310	1	311	0.996784566	NA19240	0	Yes	Reported
chr20	58851548	58850397	58853144	0	138	138	0	NA19239	0	Yes	Reported
chr20	58851671	58850397	58853144	0	119	119	0	NA12878	0	Yes	Reported
chr20	58851777	58850397	58853144	0	161	161	0	NA19238	0	Yes	Reported
chr20	58851777	58850397	58853144	144	0	144	1	NA19240	0	Yes	Reported
chr20	58851880	58850397	58853144	1	87	88	0.011363636	NA12878	0	Yes	Reported
chr20	58851880	58850397	58853144	62	0	62	1	NA12891	0	Yes	Reported
chr20	58852077	58850397	58853144	0	47	47	0	NA12878	0	Yes	Reported
chr20	58856028	58853850	58856591	0	19	19	0	NA19240	7.16E-10	Yes	Reported
chr20	58856110	58853850	58856591	0	7	7	0	NA12878	7.16E-10	Yes	Reported
chr20	58856110	58853850	58856591	0	16	16	0	NA19240	7.16E-10	Yes	Reported
chr20	58888417	58887966	58890344	431	2	433	0.995381062	NA19238	0	Yes	Reported
chr20	58888417	58887966	58890344	341	2	343	0.994169096	NA19239	0	Yes	Reported
chr20	58888417	58887966	58890344	0	660	660	0	NA19240	0	Yes	Reported
chr20	58888433	58887966	58890344	393	3	396	0.992424242	NA19239	0	Yes	Reported
chr20	58888433	58887966	58890344	1	695	696	0.001436782	NA19240	0	Yes	Reported
chr20	58888938	58887966	58890344	151	3	154	0.980519481	NA12878	0	Yes	Reported
chr20	58888938	58887966	58890344	0	131	131	0	NA12891	0	Yes	Reported
chr20	58888938	58887966	58890344	120	1	121	0.991735537	NA19239	0	Yes	Reported
chr21	39385961	39385480	39386798	120	0	120	1	NA19240	1.81E-223	Yes	Reported
chr21	39386047	39385480	39386798	0	94	94	0	NA19239	1.81E-223	Yes	Reported
chr21	39386157	39385480	39386798	1	178	179	0.005586592	NA19239	1.81E-223	Yes	Reported
chr21	39386157	39385480	39386798	0	383	383	0	NA19240	1.81E-223	Yes	Reported
chr22	41681733	41681557	41683816	1	162	163	0.006134969	NA12878	0	Yes	Reported
chr22	41681733	41681557	41683816	4	200	204	0.019607843	NA12892	0	Yes	Reported
chr22	41681854	41681557	41683816	4	221	225	0.017777778	NA12878	0	Yes	Reported
chr22	41681854	41681557	41683816	283	4	287	0.986062718	NA12891	0	Yes	Reported
chr22	41681854	41681557	41683816	1	220	221	0.004524887	NA12892	0	Yes	Reported
chr22	41681854	41681557	41683816	228	0	228	1	NA19238	0	Yes	Reported
chr22	41682156	41681557	41683816	1	701	702	0.001424501	NA12891	0	Yes	Reported
chr22	41682453	41681557	41683816	4	382	386	0.010362694	NA12891	0	Yes	Reported
chr22	41682662	41681557	41683816	7	482	489	0.014314928	NA12878	0	Yes	Reported
chr22	41682662	41681557	41683816	420	3	423	0.992907801	NA12891	0	Yes	Reported
chr22	41682662	41681557	41683816	0	450	450	0	NA12892	0	Yes	Reported
chr22	41682662	41681557	41683816	423	1	424	0.997641509	NA19238	0	Yes	Reported
chr22	41682788	41681557	41683816	334	28	362	0.922651934	NA19239	0	Yes	Reported
chr22	41682788	41681557	41683816	2	716	718	0.002785515	NA19240	0	Yes	Reported
chr22	41682800	41681557	41683816	0	358	358	0	NA12891	0	Yes	Reported
chr22	41682933	41681557	41683816	4	219	223	0.01793722	NA12891	0	Yes	Reported
chr22	41683730	41681557	41683816	3	2	5	0.6	NA12878	0	No	Reported
chr22	41683730	41681557	41683816	3	10	13	0.230769231	NA12892	0	No	Reported
chr3	192571331	192571221	192571541	0	10	10	0	NA19238	7.82E-12	Yes	Reported
chr3	192571331	192571221	192571541	15	0	15	1	NA19240	7.82E-12	Yes	Reported
chr3	192571340	192571221	192571541	0	10	10	0	NA19238	7.82E-12	Yes	Reported
chr3	192571340	192571221	192571541	15	0	15	1	NA19240	7.82E-12	Yes	Reported
chr3	192571365	192571221	192571541	13	15	28	0.464285714	NA12878	7.82E-12	No	Reported
chr3	192571365	192571221	192571541	17	2	19	0.894736842	NA12892	7.82E-12	Yes	Reported
chr4	88697296	88696886	88698186	1	240	241	0.004149378	NA19239	0	Yes	Reported
chr4	88697296	88696886	88698186	0	431	431	0	NA19240	0	Yes	Reported
chr4	88697686	88696886	88698186	385	0	385	1	NA12892	0	Yes	Reported
chr4	88697686	88696886	88698186	0	332	332	0	NA19239	0	Yes	Reported
chr4	88698103	88696886	88698186	2	62	64	0.03125	NA19239	0	Yes	Reported
chr4	88698103	88696886	88698186	0	103	103	0	NA19240	0	Yes	Reported
chr4	88698125	88696886	88698186	48	0	48	1	NA12892	0	Yes	Reported
chr4	88698125	88696886	88698186	0	65	65	0	NA19238	0	Yes	Reported
chr4	88698125	88696886	88698186	2	50	52	0.038461538	NA19239	0	Yes	Reported
chr4	88698125	88696886	88698186	0	82	82	0	NA19240	0	Yes	Reported
chr4	169774597	169774376	169774731	0	18	18	0	NA12878	7.16E-10	Yes	Reported
chr4	169774597	169774376	169774731	0	5	5	0	NA12892	7.16E-10	Yes	Reported
chr4	169774600	169774376	169774731	19	0	19	1	NA12878	7.16E-10	Yes	Reported
chr5	136079177	136079156	136081177	10	4	14	0.714285714	NA12891	9.46E-305	No	Reported
chr5	136079375	136079156	136081177	17	3	20	0.85	NA12891	9.46E-305	Yes	Reported
chr5	136079375	136079156	136081177	0	6	6	0	NA19238	9.46E-305	Yes	Reported
chr5	136079519	136079156	136081177	12	0	12	1	NA19238	9.46E-305	Yes	Reported
chr5	136079519	136079156	136081177	2	23	25	0.08	NA19239	9.46E-305	Yes	Reported
chr5	136079611	136079156	136081177	37	10	47	0.787234043	NA12891	9.46E-305	No	Reported
chr5	136079611	136079156	136081177	3	23	26	0.115384615	NA19238	9.46E-305	Yes	Reported
chr5	136080037	136079156	136081177	102	183	285	0.357894737	NA12891	9.46E-305	No	Reported
chr5	136080037	136079156	136081177	193	0	193	1	NA19238	9.46E-305	Yes	Reported
chr5	136080132	136079156	136081177	191	1	192	0.994791667	NA12878	9.46E-305	Yes	Reported
chr5	136080132	136079156	136081177	173	0	173	1	NA12892	9.46E-305	Yes	Reported
chr5	136080858	136079156	136081177	0	209	209	0	NA12892	9.46E-305	Yes	Reported
chr5	136080858	136079156	136081177	253	0	253	1	NA19239	9.46E-305	Yes	Reported
chr5	138132946	138132931	138133533	104	108	212	0.490566038	NA12891	0.000857447	No	Novel
chr5	138133429	138132931	138133533	10	37	47	0.212765957	NA19238	0.000857447	No	Novel
chr6	3849071	3848629	3850223	139	4	143	0.972027972	NA12878	1.70E-114	Yes	Reported
chr6	3849071	3848629	3850223	110	0	110	1	NA12892	1.70E-114	Yes	Reported
chr6	3849215	3848629	3850223	87	0	87	1	NA19238	1.70E-114	Yes	Reported
chr6	3849215	3848629	3850223	110	5	115	0.956521739	NA19240	1.70E-114	Yes	Reported
chr6	144007534	144006708	144009025	23	0	23	1	NA12892	0	Yes	Reported
chr6	144007831	144006708	144009025	0	211	211	0	NA12878	0	Yes	Reported
chr6	144007831	144006708	144009025	245	0	245	1	NA12891	0	Yes	Reported
chr6	144007831	144006708	144009025	121	0	121	1	NA12892	0	Yes	Reported
chr6	144007831	144006708	144009025	1	326	327	0.003058104	NA19239	0	Yes	Reported
chr6	144007968	144006708	144009025	1	217	218	0.004587156	NA12891	0	Yes	Reported
chr6	144008475	144006708	144009025	0	158	158	0	NA19238	0	Yes	Reported
chr6	144008475	144006708	144009025	237	0	237	1	NA19240	0	Yes	Reported
chr6	144008535	144006708	144009025	0	111	111	0	NA12878	0	Yes	Reported
chr6	144008535	144006708	144009025	112	0	112	1	NA12891	0	Yes	Reported
chr6	144008535	144006708	144009025	59	0	59	1	NA12892	0	Yes	Reported
chr6	144008535	144006708	144009025	0	104	104	0	NA19239	0	Yes	Reported
chr6	144008677	144006708	144009025	0	62	62	0	NA12878	0	Yes	Reported
chr6	144008677	144006708	144009025	79	1	80	0.9875	NA12891	0	Yes	Reported
chr6	144008677	144006708	144009025	46	2	48	0.958333333	NA12892	0	Yes	Reported
chr6	144008677	144006708	144009025	111	1	112	0.991071429	NA19238	0	Yes	Reported
chr6	144008677	144006708	144009025	0	94	94	0	NA19239	0	Yes	Reported
chr6	160005590	160005233	160006663	8	0	8	1	NA12891	0.001222035	Yes	Reported
chr6	160006479	160005233	160006663	7	0	7	1	NA19239	0.001222035	Yes	Reported
chr6	169654759	169654367	169655521	59	121	180	0.327777778	NA19239	9.44E-81	No	Reported
chr6	169654759	169654367	169655521	0	251	251	0	NA19240	9.44E-81	Yes	Reported
chr6	169655220	169654367	169655521	134	203	337	0.397626113	NA19239	9.44E-81	No	Reported
chr7	42856832	42856470	42857723	7	10	17	0.411764706	NA19238	1.52E-08	No	Reported
chr7	42856832	42856470	42857723	41	14	55	0.745454545	NA19240	1.52E-08	No	Reported
chr7	42857020	42856470	42857723	19	48	67	0.28358209	NA19239	1.52E-08	No	Reported
chr7	42857553	42856470	42857723	22	28	50	0.44	NA19240	1.52E-08	No	Reported
chr7	42857553	42856470	42857723	44	11	55	0.8	NA19239	1.52E-08	Yes	Reported
chr7	50782776	50781814	50783555	5	0	5	1	NA19238	0.0625	No	Reported
chr7	94656254	94656189	94658980	54	6	60	0.9	NA12878	2.27E-242	Yes	Reported
chr7	94656435	94656189	94658980	0	193	193	0	NA19239	2.27E-242	Yes	Reported
chr7	94656678	94656189	94658980	1	271	272	0.003676471	NA19239	2.27E-242	Yes	Reported
chr7	94657752	94656189	94658980	0	135	135	0	NA12878	2.27E-242	Yes	Reported
chr7	94657752	94656189	94658980	124	0	124	1	NA12891	2.27E-242	Yes	Reported
chr7	94657752	94656189	94658980	0	95	95	0	NA19239	2.27E-242	Yes	Reported
chr7	94658252	94656189	94658980	0	10	10	0	NA19238	2.27E-242	Yes	Reported
chr7	94658252	94656189	94658980	14	0	14	1	NA19240	2.27E-242	Yes	Reported
chr7	94658277	94656189	94658980	5	1	6	0.833333333	NA12878	2.27E-242	Yes	Reported
chr7	94658277	94656189	94658980	5	0	5	1	NA12891	2.27E-242	Yes	Reported
chr7	130490328	130490105	130494000	1	16	17	0.058823529	NA19240	1.60E-91	Yes	Reported
chr7	130490329	130490105	130494000	1	16	17	0.058823529	NA19240	1.60E-91	Yes	Reported
chr7	130491722	130490105	130494000	135	0	135	1	NA19238	1.60E-91	Yes	Reported
chr7	130492570	130490105	130494000	0	69	69	0	NA19239	1.60E-91	Yes	Reported
chr7	130492888	130490105	130494000	0	43	43	0	NA19239	1.60E-91	Yes	Reported
chr7	130492985	130490105	130494000	6	5	11	0.545454545	NA12892	1.60E-91	No	Reported
chr7	130492985	130490105	130494000	54	0	54	1	NA19238	1.60E-91	Yes	Reported
chr7	130493344	130490105	130494000	25	0	25	1	NA19238	1.60E-91	Yes	Reported
chr8	60713973	60713696	60714534	8	0	8	1	NA19238	0.0078125	Yes	Reported
chr8	102528989	102528236	102530021	269	131	400	0.6725	NA19239	9.59E-162	No	Reported
chr8	102529261	102528236	102530021	171	444	615	0.27804878	NA12878	9.59E-162	No	Reported
chr8	102529274	102528236	102530021	558	512	1070	0.521495327	NA12892	9.59E-162	No	Reported
chr8	102529274	102528236	102530021	233	422	655	0.355725191	NA19239	9.59E-162	No	Reported
chr8	102529274	102528236	102530021	547	765	1312	0.416920732	NA19240	9.59E-162	No	Reported
chr8	102529489	102528236	102530021	88	451	539	0.163265306	NA12878	9.59E-162	Yes	Reported
chr8	102529654	102528236	102530021	58	357	415	0.139759036	NA12878	9.59E-162	Yes	Reported
chr8	140098560	140097951	140101170	0	18	18	0	NA19238	3.64E-21	Yes	Reported
chr8	140099360	140097951	140101170	0	17	17	0	NA19239	3.64E-21	Yes	Reported
chr8	140099360	140097951	140101170	0	25	25	0	NA19240	3.64E-21	Yes	Reported
chr8	140099892	140097951	140101170	0	19	19	0	NA19238	3.64E-21	Yes	Reported
chr8	140099892	140097951	140101170	9	0	9	1	NA19239	3.64E-21	Yes	Reported
chr8	140100369	140097951	140101170	0	9	9	0	NA19238	3.64E-21	Yes	Reported
chr9	41354574	41354506	41354931	6	51	57	0.105263158	NA12892	5.68E-10	Yes	Novel
chr9	92098296	92098038	92098440	5	18	23	0.217391304	NA12878	0.010622025	No	Novel
chr9	97575029	97574899	97575448	12	9	21	0.571428571	NA12892	1.15E-87	No	Novel
chr9	97575029	97574899	97575448	60	67	127	0.472440945	NA19239	1.15E-87	No	Novel
chr9	97575029	97574899	97575448	97	119	216	0.449074074	NA19240	1.15E-87	No	Novel
chr9	97575029	97574899	97575448	9	0	9	1	NA12891	1.15E-87	Yes	Novel
chr9	97575272	97574899	97575448	1	155	156	0.006410256	NA12878	1.15E-87	Yes	Novel
chr9	97575272	97574899	97575448	12	0	12	1	NA12891	1.15E-87	Yes	Novel
chr9	97575273	97574899	97575448	1	155	156	0.006410256	NA12878	1.15E-87	Yes	Novel
chr9	97575273	97574899	97575448	14	0	14	1	NA12891	1.15E-87	Yes	Novel
chr9	137417266	137417059	137418575	5	1	6	0.833333333	NA19239	9.34E-102	Yes	Reported
chr9	137418021	137417059	137418575	8	1	9	0.888888889	NA19239	9.34E-102	Yes	Reported
chr9	137418021	137417059	137418575	0	12	12	0	NA19240	9.34E-102	Yes	Reported
chr9	137418345	137417059	137418575	0	15	15	0	NA19240	9.34E-102	Yes	Reported
chr9	137418573	137417059	137418575	2	196	198	0.01010101	NA12878	9.34E-102	Yes	Reported
chr9	137418573	137417059	137418575	0	8	8	0	NA12891	9.34E-102	Yes	Reported
chr9	137418573	137417059	137418575	4	175	179	0.022346369	NA12892	9.34E-102	Yes	Reported
