# Supplementary material for: Genome-wide detection of imprinted differentially methylated regions using nanopore sequencing
Source: eLife. 2022 Jul 5;11:e77898. doi: 10.7554/eLife.77898 (PMC9255983; doi:10.7554/eLife.77898)
Supplement: Figure 4—source data 2. [file elife-77898-fig4-data2.zip › Figure 4b - source data 2.txt]

Chromosome	SNV position	DMR Start	DMR End	Methylated allale origin and Status	Maternal read count	Paternal read count	Total read count	Ratio (Maternal/Total)	Sample	AllelicCount (At least 80% of reads on one allele)
chr1	39560046	39558940	39560069	Maternal Reported	0	24	24	0	NA12878	Yes
chr1	68050590	68049808	68052008	Maternal Reported	0	12	12	0	NA19240	Yes
chr11	2699445	2698551	2701309	Maternal Reported	1	463	464	0.002155172	NA12878	Yes
chr11	2699643	2698551	2701309	Maternal Reported	3	740	743	0.004037685	NA12878	Yes
chr11	2699697	2698551	2701309	Maternal Reported	4	750	754	0.00530504	NA12878	Yes
chr11	2700338	2698551	2701309	Maternal Reported	4	541	545	0.00733945	NA12878	Yes
chr12	3838984	3838757	3839247	Paternal Novel	132	48	180	0.733333333	NA19240	No
chr12	3839116	3838757	3839247	Paternal Novel	99	3	102	0.970588235	NA12878	Yes
chr12	31117768	31117761	31120516	Maternal Novel	0	33	33	0	NA12878	Yes
chr12	31118066	31117761	31120516	Maternal Novel	0	11	11	0	NA12878	Yes
chr12	31118093	31117761	31120516	Maternal Novel	0	9	9	0	NA12878	Yes
chr13	20120944	20120765	20121239	Maternal Novel	10	0	10	1	NA12878	Yes
chr13	20121112	20120765	20121239	Maternal Novel	51	415	466	0.10944206	NA19240	Yes
chr13	20121160	20120765	20121239	Maternal Novel	8	0	8	1	NA12878	Yes
chr13	20121160	20120765	20121239	Maternal Novel	37	354	391	0.094629156	NA19240	Yes
chr13	48317700	48317585	48321834	Maternal Reported	0	11	11	0	NA19240	Yes
chr13	48318035	48317585	48321834	Maternal Reported	0	29	29	0	NA19240	Yes
chr13	48320292	48317585	48321834	Maternal Reported	0	47	47	0	NA19240	Yes
chr13	48321379	48317585	48321834	Maternal Reported	0	20	20	0	NA19240	Yes
chr13	60267424	60267419	60268688	Maternal Reported	1	33	34	0.029411765	NA12878	Yes
chr13	60267802	60267419	60268688	Maternal Reported	61	37	98	0.62244898	NA19240	No
chr13	60268253	60267419	60268688	Maternal Reported	43	54	97	0.443298969	NA19240	No
chr14	20723786	20723415	20723916	Maternal Novel	1	15	16	0.0625	NA19240	Yes
chr15	24772923	24772621	24773912	Maternal Reported	0	20	20	0	NA19240	Yes
chr15	24773016	24772621	24773912	Maternal Reported	0	13	13	0	NA19240	Yes
chr15	24773053	24772621	24773912	Maternal Reported	0	15	15	0	NA19240	Yes
chr15	24773224	24772621	24773912	Maternal Reported	0	20	20	0	NA19240	Yes
chr15	24954304	24951568	24957048	Maternal Reported	0	8	8	0	NA19240	Yes
chr15	24955156	24951568	24957048	Maternal Reported	0	668	668	0	NA19240	Yes
chr15	24956432	24951568	24957048	Maternal Reported	1	535	536	0.001865672	NA19240	Yes
chr15	24956507	24951568	24957048	Maternal Reported	1	483	484	0.002066116	NA19240	Yes
chr15	24957404	24957248	24986179	Paternal Reported	0	54	54	0	NA12878	Yes
chr15	24957887	24957248	24986179	Paternal Reported	0	10	10	0	NA19240	Yes
chr16	807673	807111	807814	Maternal Reported	71	553	624	0.113782051	NA12878	Yes
chr16	807673	807111	807814	Maternal Reported	147	699	846	0.173758865	NA19240	Yes
chr16	807697	807111	807814	Maternal Reported	61	402	463	0.13174946	NA12878	Yes
chr16	807697	807111	807814	Maternal Reported	121	535	656	0.18445122	NA19240	Yes
chr16	808094	807919	808222	Maternal Reported	32	378	410	0.07804878	NA12878	Yes
chr16	808094	807919	808222	Maternal Reported	73	549	622	0.117363344	NA19240	Yes
chr16	3364937	3364669	3365739	Paternal Reported	87	1	88	0.988636364	NA12878	Yes
chr16	3365063	3364669	3365739	Paternal Reported	84	1	85	0.988235294	NA12878	Yes
chr16	3365512	3364669	3365739	Paternal Reported	210	2	212	0.990566038	NA12878	Yes
chr16	3431470	3431450	3441713	Maternal Reported	0	42	42	0	NA12878	Yes
chr16	3431913	3431450	3441713	Maternal Reported	0	95	95	0	NA19240	Yes
chr16	3431930	3431450	3441713	Maternal Reported	0	74	74	0	NA12878	Yes
chr16	3431930	3431450	3441713	Maternal Reported	0	90	90	0	NA19240	Yes
chr16	3432002	3431450	3441713	Maternal Reported	0	65	65	0	NA12878	Yes
chr16	3432002	3431450	3441713	Maternal Reported	1	98	99	0.01010101	NA19240	Yes
chr16	3434590	3431450	3441713	Maternal Reported	12	2	14	0.857142857	NA19240	Yes
chr16	3434590	3431450	3441713	Maternal Reported	7	6	13	0.538461538	NA12878	No
chr16	3435034	3431450	3441713	Maternal Reported	10	3	13	0.769230769	NA12878	No
chr16	3440345	3431450	3441713	Maternal Reported	10	0	10	1	NA19240	Yes
chr16	3441489	3431450	3441713	Maternal Reported	7	0	7	1	NA19240	Yes
chr16	3441490	3431450	3441713	Maternal Reported	5	2	7	0.714285714	NA19240	No
chr16	3443102	3442978	3444769	Paternal Reported	596	3	599	0.994991653	NA19240	Yes
chr16	3443240	3442978	3444769	Paternal Reported	546	0	546	1	NA12878	Yes
chr16	3443240	3442978	3444769	Paternal Reported	683	0	683	1	NA19240	Yes
chr16	3443288	3442978	3444769	Paternal Reported	438	0	438	1	NA12878	Yes
chr16	3443288	3442978	3444769	Paternal Reported	506	0	506	1	NA19240	Yes
chr16	3443301	3442978	3444769	Paternal Reported	452	0	452	1	NA12878	Yes
chr16	3443301	3442978	3444769	Paternal Reported	515	1	516	0.998062016	NA19240	Yes
chr16	3443529	3442978	3444769	Paternal Reported	347	0	347	1	NA19240	Yes
chr16	3444207	3442978	3444769	Paternal Reported	499	1	500	0.998	NA12878	Yes
chr16	3444207	3442978	3444769	Paternal Reported	774	2	776	0.99742268	NA19240	Yes
chr17	81119475	81119200	81119638	Maternal Novel	37	1	38	0.973684211	NA19240	Yes
chr18	80147226	80147168	80149172	Maternal Reported	7	43	50	0.14	NA12878	Yes
chr18	80147226	80147168	80149172	Maternal Reported	2	137	139	0.014388489	NA19240	Yes
chr18	80147457	80147168	80149172	Maternal Reported	43	189	232	0.185344828	NA12878	Yes
chr18	80147457	80147168	80149172	Maternal Reported	7	263	270	0.025925926	NA19240	Yes
chr18	80147638	80147168	80149172	Maternal Reported	40	278	318	0.125786164	NA12878	Yes
chr18	80147638	80147168	80149172	Maternal Reported	3	420	423	0.007092199	NA19240	Yes
chr18	80147692	80147168	80149172	Maternal Reported	53	385	438	0.121004566	NA12878	Yes
chr18	80147692	80147168	80149172	Maternal Reported	3	491	494	0.006072874	NA19240	Yes
chr18	80147982	80147168	80149172	Maternal Reported	20	456	476	0.042016807	NA12878	Yes
chr18	80148617	80147168	80149172	Maternal Reported	6	257	263	0.022813688	NA12878	Yes
chr18	80148617	80147168	80149172	Maternal Reported	1	489	490	0.002040816	NA19240	Yes
chr19	17324224	17323219	17324297	Maternal Novel	3	7	10	0.3	NA12878	No
chr19	36421958	36421856	36421978	Paternal Novel	3	3	6	0.5	NA19240	No
chr19	53537278	53537256	53538957	Maternal Reported	0	282	282	0	NA19240	Yes
chr19	53537289	53537256	53538957	Maternal Reported	0	292	292	0	NA12878	Yes
chr19	53537359	53537256	53538957	Maternal Reported	0	307	307	0	NA19240	Yes
chr19	53537496	53537256	53538957	Maternal Reported	0	371	371	0	NA19240	Yes
chr19	53537607	53537256	53538957	Maternal Reported	1	296	297	0.003367003	NA12878	Yes
chr19	53537610	53537256	53538957	Maternal Reported	1	297	298	0.003355705	NA12878	Yes
chr19	53537697	53537256	53538957	Maternal Reported	2	480	482	0.004149378	NA12878	Yes
chr19	53537780	53537256	53538957	Maternal Reported	9	533	542	0.016605166	NA12878	Yes
chr19	53537853	53537256	53538957	Maternal Reported	1	356	357	0.00280112	NA12878	Yes
chr19	53537988	53537256	53538957	Maternal Reported	1	619	620	0.001612903	NA19240	Yes
chr19	53538069	53537256	53538957	Maternal Reported	2	335	337	0.005934718	NA12878	Yes
chr19	53538478	53537256	53538957	Maternal Reported	5	561	566	0.008833922	NA12878	Yes
chr19	53538486	53537256	53538957	Maternal Reported	5	524	529	0.009451796	NA12878	Yes
chr19	53538530	53537256	53538957	Maternal Reported	7	410	417	0.016786571	NA12878	Yes
chr19	53538701	53537256	53538957	Maternal Reported	1	241	242	0.004132231	NA12878	Yes
chr19	53553424	53553367	53555186	Maternal Reported	0	35	35	0	NA19240	Yes
chr19	56839240	56837125	56841580	Maternal Reported	0	6	6	0	NA12878	Yes
chr2	37535880	37535774	37536371	Maternal Novel	0	569	569	0	NA19240	Yes
chr2	37535909	37535774	37536371	Maternal Novel	0	543	543	0	NA19240	Yes
chr2	113235767	113235117	113236362	Paternal Novel	341	0	341	1	NA12878	Yes
chr2	113235767	113235117	113236362	Paternal Novel	29	0	29	1	NA19240	Yes
chr2	113235808	113235117	113236362	Paternal Novel	386	1	387	0.997416021	NA12878	Yes
chr2	113235808	113235117	113236362	Paternal Novel	31	0	31	1	NA19240	Yes
chr2	113236157	113235117	113236362	Paternal Novel	16	0	16	1	NA19240	Yes
chr2	206249907	206249709	206255173	Paternal Reported	13	0	13	1	NA19240	Yes
chr2	206249956	206249709	206255173	Paternal Reported	13	0	13	1	NA19240	Yes
chr2	206249993	206249709	206255173	Paternal Reported	20	0	20	1	NA19240	Yes
chr2	206250674	206249709	206255173	Paternal Reported	253	2	255	0.992156863	NA19240	Yes
chr2	206250826	206249709	206255173	Paternal Reported	251	0	251	1	NA19240	Yes
chr2	206262018	206255756	206268795	Paternal Reported	2	4	6	0.333333333	NA19240	No
chr2	206267162	206255756	206268795	Paternal Reported	2	3	5	0.4	NA19240	No
chr2	206267793	206255756	206268795	Paternal Reported	2	4	6	0.333333333	NA19240	No
chr20	31547054	31546686	31548526	Maternal Reported	0	841	841	0	NA19240	Yes
chr20	31548510	31546686	31548526	Maternal Reported	0	394	394	0	NA19240	Yes
chr20	37520652	37520202	37522258	Maternal Reported	0	7	7	0	NA19240	Yes
chr20	37521471	37520202	37522258	Maternal Reported	0	21	21	0	NA19240	Yes
chr20	37522192	37520202	37522258	Maternal Reported	0	7	7	0	NA19240	Yes
chr20	58839225	58836210	58847396	Paternal Reported	6	0	6	1	NA19240	Yes
chr20	58840055	58836210	58847396	Paternal Reported	8	0	8	1	NA19240	Yes
chr20	58845596	58836210	58847396	Paternal Reported	3	2	5	0.6	NA12878	No
chr20	58847197	58836210	58847396	Paternal Reported	3	10	13	0.230769231	NA12878	No
chr20	58851394	58850397	58853144	Maternal Reported	0	242	242	0	NA19240	Yes
chr20	58851473	58850397	58853144	Maternal Reported	1	310	311	0.003215434	NA19240	Yes
chr20	58851671	58850397	58853144	Maternal Reported	0	119	119	0	NA12878	Yes
chr20	58851777	58850397	58853144	Maternal Reported	0	144	144	0	NA19240	Yes
chr20	58851880	58850397	58853144	Maternal Reported	1	87	88	0.011363636	NA12878	Yes
chr20	58852077	58850397	58853144	Maternal Reported	0	47	47	0	NA12878	Yes
chr20	58856028	58853850	58856591	Maternal Reported	0	19	19	0	NA19240	Yes
chr20	58856110	58853850	58856591	Maternal Reported	0	7	7	0	NA12878	Yes
chr20	58856110	58853850	58856591	Maternal Reported	0	16	16	0	NA19240	Yes
chr20	58888433	58887966	58890344	Maternal Reported	1	695	696	0.001436782	NA19240	Yes
chr20	58888938	58887966	58890344	Maternal Reported	3	151	154	0.019480519	NA12878	Yes
chr21	39385961	39385480	39386798	Maternal Reported	0	120	120	0	NA19240	Yes
chr21	39386157	39385480	39386798	Maternal Reported	0	383	383	0	NA19240	Yes
chr22	41681733	41681557	41683816	Maternal Reported	1	162	163	0.006134969	NA12878	Yes
chr22	41682788	41681557	41683816	Maternal Reported	2	716	718	0.002785515	NA19240	Yes
chr3	192571331	192571221	192571541	Maternal Reported	0	15	15	0	NA19240	Yes
chr3	192571340	192571221	192571541	Maternal Reported	0	15	15	0	NA19240	Yes
chr4	88697296	88696886	88698186	Maternal Reported	0	431	431	0	NA19240	Yes
chr4	88698103	88696886	88698186	Maternal Reported	0	103	103	0	NA19240	Yes
chr4	169774600	169774376	169774731	Maternal Reported	0	19	19	0	NA12878	Yes
chr5	136080132	136079156	136081177	Maternal Reported	1	191	192	0.005208333	NA12878	Yes
chr6	3849071	3848629	3850223	Maternal Reported	4	139	143	0.027972028	NA12878	Yes
chr6	3849215	3848629	3850223	Maternal Reported	5	110	115	0.043478261	NA19240	Yes
chr6	144008475	144006708	144009025	Maternal Reported	0	237	237	0	NA19240	Yes
chr6	169654759	169654367	169655521	Maternal Reported	0	251	251	0	NA19240	Yes
chr7	42856832	42856470	42857723	Maternal Reported	14	41	55	0.254545455	NA19240	No
chr7	42857553	42856470	42857723	Maternal Reported	22	28	50	0.44	NA19240	No
chr7	94657752	94656189	94658980	Maternal Reported	0	135	135	0	NA12878	Yes
chr7	94658252	94656189	94658980	Maternal Reported	0	14	14	0	NA19240	Yes
chr7	94658277	94656189	94658980	Maternal Reported	5	1	6	0.833333333	NA12878	Yes
chr7	130490328	130490105	130494000	Maternal Reported	1	16	17	0.058823529	NA19240	Yes
chr7	130490329	130490105	130494000	Maternal Reported	1	16	17	0.058823529	NA19240	Yes
chr8	102529261	102528236	102530021	Maternal Reported	171	444	615	0.27804878	NA12878	No
chr8	102529274	102528236	102530021	Maternal Reported	547	765	1312	0.416920732	NA19240	No
chr8	102529489	102528236	102530021	Maternal Reported	88	451	539	0.163265306	NA12878	Yes
chr8	102529654	102528236	102530021	Maternal Reported	58	357	415	0.139759036	NA12878	Yes
chr8	140099360	140097951	140101170	Maternal Reported	0	25	25	0	NA19240	Yes
chr9	97575029	97574899	97575448	Maternal Novel	97	119	216	0.449074074	NA19240	No
chr9	97575272	97574899	97575448	Maternal Novel	1	155	156	0.006410256	NA12878	Yes
chr9	97575273	97574899	97575448	Maternal Novel	1	155	156	0.006410256	NA12878	Yes
chr9	137418021	137417059	137418575	Maternal Reported	0	12	12	0	NA19240	Yes
chr9	137418345	137417059	137418575	Maternal Reported	0	15	15	0	NA19240	Yes
