# Supplementary material for: Genome-wide detection of imprinted differentially methylated regions using nanopore sequencing
Source: eLife. 2022 Jul 5;11:e77898. doi: 10.7554/eLife.77898 (PMC9255983; doi:10.7554/eLife.77898)
Supplement: Figure 9—source data 1. [file elife-77898-fig9-data1.zip › Figure 9 - source data 1.txt]

chr	snv_position	bin_start	bin_end	sample	Allele1_count	Allele2_count	refCount	alt_count	total_count	Block_Name	Mod	Pair
chr11	2670241	2670000	2680000	NA12878	14	2	14	2	16	KCNQ1OT1	H3K36me3	661
chr11	2670270	2670000	2680000	NA12878	18	2	18	2	20	KCNQ1OT1	H3K36me3	662
chr11	2671019	2670000	2680000	NA12878	11	0	11	0	11	KCNQ1OT1	H3K36me3	2283
chr11	2673376	2670000	2680000	NA12878	9	0	9	0	9	KCNQ1OT1	H3K36me3	2267
chr11	2677404	2670000	2680000	NA12878	6	3	3	6	9	KCNQ1OT1	H3K36me3	370
chr11	2678630	2670000	2680000	NA12878	17	0	0	17	17	KCNQ1OT1	H3K36me3	372
chr11	2684113	2680000	2690000	NA12878	8	0	8	0	8	KCNQ1OT1	H3K36me3	664
chr11	2687789	2680000	2690000	NA12878	9	0	9	0	9	KCNQ1OT1	H3K36me3	2268
chr11	2688503	2680000	2690000	NA12878	11	2	2	11	13	KCNQ1OT1	H3K36me3	2157
chr11	2689008	2680000	2690000	NA12878	7	0	0	7	7	KCNQ1OT1	H3K36me3	2174
chr11	2691056	2690000	2700000	NA12878	7	1	1	7	8	KCNQ1OT1	H3K36me3	379
chr11	2692419	2690000	2700000	NA12878	5	2	5	2	7	KCNQ1OT1	H3K36me3	670
chr11	2694225	2690000	2700000	NA12878	23	0	0	23	23	KCNQ1OT1	H3K36me3	378
chr11	2694302	2690000	2700000	NA12878	28	0	0	28	28	KCNQ1OT1	H3K36me3	2101
chr11	2695821	2690000	2700000	NA12878	17	0	0	17	17	KCNQ1OT1	H3K36me3	373
chr11	2696450	2690000	2700000	NA12878	30	0	30	0	30	KCNQ1OT1	H3K36me3	669
chr11	2696598	2690000	2700000	NA12878	27	2	2	27	29	KCNQ1OT1	H3K36me3	375
chr11	2697747	2690000	2700000	NA12878	18	0	0	18	18	KCNQ1OT1	H3K36me3	374
chr11	2699445	2690000	2700000	NA12878	4	7	7	4	11	KCNQ1OT1	H3K36me3	377
chr15	24972514	24970000	24980000	NA12878	7	0	7	0	7	PWS_AS	H3K36me3	2244
chr15	24972856	24970000	24980000	NA12878	11	0	11	0	11	PWS_AS	H3K36me3	557
chr15	24983786	24980000	24990000	NA12878	31	0	31	0	31	PWS_AS	H3K36me3	2364
chr15	24997137	24990000	25000000	NA12878	16	0	16	0	16	PWS_AS	H3K36me3	2311
chr15	25026892	25020000	25030000	NA12878	4	1	4	1	5	PWS_AS	H3K36me3	561
chr15	25034308	25030000	25040000	NA12878	6	1	6	1	7	PWS_AS	H3K36me3	2232
chr15	25051963	25050000	25060000	NA12878	13	0	13	0	13	PWS_AS	H3K36me3	2296
chr15	25054236	25050000	25060000	NA12878	8	0	0	8	8	PWS_AS	H3K36me3	2159
chr15	25070807	25070000	25080000	NA12878	12	0	12	0	12	PWS_AS	H3K36me3	2288
chr15	25071437	25070000	25080000	NA12878	7	1	7	1	8	PWS_AS	H3K36me3	563
chr15	25088543	25080000	25090000	NA12878	8	0	8	0	8	PWS_AS	H3K36me3	2258
chr15	25088939	25080000	25090000	NA12878	4	1	1	4	5	PWS_AS	H3K36me3	2203
chr16	3427424	3420000	3430000	NA12878	0	5	5	0	5	ZNF597	H3K36me3	470
chr16	3427444	3420000	3430000	NA12878	1	6	6	1	7	ZNF597	H3K36me3	467
chr16	3427693	3420000	3430000	NA12878	0	6	6	0	6	ZNF597	H3K36me3	462
chr16	3429219	3420000	3430000	NA12878	4	1	1	4	5	ZNF597	H3K36me3	2206
chr16	3431117	3430000	3440000	NA12878	1	4	4	1	5	ZNF597	H3K36me3	497
chr16	3431312	3430000	3440000	NA12878	5	12	12	5	17	ZNF597	H3K36me3	507
chr16	3431470	3430000	3440000	NA12878	4	24	24	4	28	ZNF597	H3K36me3	510
chr16	3431930	3430000	3440000	NA12878	0	13	13	0	13	ZNF597	H3K36me3	508
chr16	3432002	3430000	3440000	NA12878	5	10	10	5	15	ZNF597	H3K36me3	509
chr16	3435034	3430000	3440000	NA12878	0	22	22	0	22	ZNF597	H3K36me3	499
chr16	3435460	3430000	3440000	NA12878	0	12	12	0	12	ZNF597	H3K36me3	513
chr16	3436009	3430000	3440000	NA12878	2	25	25	2	27	ZNF597	H3K36me3	498
chr16	3436236	3430000	3440000	NA12878	2	16	16	2	18	ZNF597	H3K36me3	501
chr16	3436285	3430000	3440000	NA12878	1	21	21	1	22	ZNF597	H3K36me3	502
chr16	3437556	3430000	3440000	NA12878	0	24	24	0	24	ZNF597	H3K36me3	503
chr16	3437576	3430000	3440000	NA12878	0	22	22	0	22	ZNF597	H3K36me3	511
chr16	3438334	3430000	3440000	NA12878	0	29	29	0	29	ZNF597	H3K36me3	505
chr16	3438357	3430000	3440000	NA12878	0	35	35	0	35	ZNF597	H3K36me3	506
chr16	3438423	3430000	3440000	NA12878	0	28	28	0	28	ZNF597	H3K36me3	514
chr16	3438569	3430000	3440000	NA12878	1	31	31	1	32	ZNF597	H3K36me3	512
chr16	3438630	3430000	3440000	NA12878	2	34	34	2	36	ZNF597	H3K36me3	504
chr16	3439644	3430000	3440000	NA12878	1	34	34	1	35	ZNF597	H3K36me3	515
chr16	3440345	3440000	3450000	NA12878	0	61	61	0	61	ZNF597	H3K36me3	540
chr16	3441209	3440000	3450000	NA12878	0	15	15	0	15	ZNF597	H3K36me3	536
chr16	3441272	3440000	3450000	NA12878	0	17	17	0	17	ZNF597	H3K36me3	533
chr16	3441275	3440000	3450000	NA12878	0	16	16	0	16	ZNF597	H3K36me3	534
chr16	3441429	3440000	3450000	NA12878	0	19	19	0	19	ZNF597	H3K36me3	535
chr16	3441489	3440000	3450000	NA12878	2	15	15	2	17	ZNF597	H3K36me3	2291
chr16	3441490	3440000	3450000	NA12878	2	15	15	2	17	ZNF597	H3K36me3	2292
chr16	3441715	3440000	3450000	NA12878	2	30	30	2	32	ZNF597	H3K36me3	537
chr16	3441909	3440000	3450000	NA12878	1	43	43	1	44	ZNF597	H3K36me3	538
chr16	3444207	3440000	3450000	NA12878	4	5	5	4	9	ZNF597	H3K36me3	539
chr16	3450045	3450000	3460000	NA12878	3	19	3	19	22	ZNF597	H3K36me3	739
chr16	3450515	3450000	3460000	NA12878	0	20	20	0	20	ZNF597	H3K36me3	550
chr16	3451604	3450000	3460000	NA12878	1	27	27	1	28	ZNF597	H3K36me3	551
chr16	3451656	3450000	3460000	NA12878	1	26	26	1	27	ZNF597	H3K36me3	2356
chr16	3456222	3450000	3460000	NA12878	1	10	10	1	11	ZNF597	H3K36me3	549
chr16	3457802	3450000	3460000	NA12878	2	3	3	2	5	ZNF597	H3K36me3	2219
chr16	3458616	3450000	3460000	NA12878	6	4	4	6	10	ZNF597	H3K36me3	553
chr16	3459056	3450000	3460000	NA12878	5	9	9	5	14	ZNF597	H3K36me3	554
chr16	3459665	3450000	3460000	NA12878	8	4	4	8	12	ZNF597	H3K36me3	552
chr16	3459754	3450000	3460000	NA12878	8	9	9	8	17	ZNF597	H3K36me3	2220
chr19	53520282	53520000	53530000	NA12878	2	3	2	3	5	ZNF331	H3K36me3	644
chr19	53520525	53520000	53530000	NA12878	3	4	3	4	7	ZNF331	H3K36me3	635
chr19	53521681	53520000	53530000	NA12878	9	2	2	9	11	ZNF331	H3K36me3	310
chr19	53521940	53520000	53530000	NA12878	5	0	5	0	5	ZNF331	H3K36me3	2236
chr19	53522024	53520000	53530000	NA12878	2	3	3	2	5	ZNF331	H3K36me3	307
chr19	53522034	53520000	53530000	NA12878	2	3	2	3	5	ZNF331	H3K36me3	641
chr19	53522094	53520000	53530000	NA12878	8	0	8	0	8	ZNF331	H3K36me3	643
chr19	53522504	53520000	53530000	NA12878	10	0	0	10	10	ZNF331	H3K36me3	2141
chr19	53522664	53520000	53530000	NA12878	5	1	5	1	6	ZNF331	H3K36me3	642
chr19	53522821	53520000	53530000	NA12878	6	1	1	6	7	ZNF331	H3K36me3	313
chr19	53522877	53520000	53530000	NA12878	5	1	1	5	6	ZNF331	H3K36me3	2198
chr19	53523244	53520000	53530000	NA12878	7	1	7	1	8	ZNF331	H3K36me3	2241
chr19	53523317	53520000	53530000	NA12878	10	2	2	10	12	ZNF331	H3K36me3	2160
chr19	53523813	53520000	53530000	NA12878	14	6	6	14	20	ZNF331	H3K36me3	2161
chr19	53524464	53520000	53530000	NA12878	4	1	1	4	5	ZNF331	H3K36me3	2204
chr19	53524468	53520000	53530000	NA12878	6	1	1	6	7	ZNF331	H3K36me3	312
chr19	53525189	53520000	53530000	NA12878	2	3	3	2	5	ZNF331	H3K36me3	318
chr19	53525638	53520000	53530000	NA12878	2	3	3	2	5	ZNF331	H3K36me3	2217
chr19	53526697	53520000	53530000	NA12878	0	5	5	0	5	ZNF331	H3K36me3	316
chr19	53527443	53520000	53530000	NA12878	1	4	4	1	5	ZNF331	H3K36me3	314
chr19	53527664	53520000	53530000	NA12878	2	4	4	2	6	ZNF331	H3K36me3	2221
chr19	53527763	53520000	53530000	NA12878	2	8	2	8	10	ZNF331	H3K36me3	638
chr19	53527789	53520000	53530000	NA12878	1	6	6	1	7	ZNF331	H3K36me3	2230
chr19	53528209	53520000	53530000	NA12878	4	7	7	4	11	ZNF331	H3K36me3	2224
chr19	53528246	53520000	53530000	NA12878	7	7	7	7	14	ZNF331	H3K36me3	2212
chr19	53528355	53520000	53530000	NA12878	5	8	8	5	13	ZNF331	H3K36me3	2225
chr19	53528498	53520000	53530000	NA12878	11	3	3	11	14	ZNF331	H3K36me3	315
chr19	53528655	53520000	53530000	NA12878	9	10	10	9	19	ZNF331	H3K36me3	311
chr19	53528898	53520000	53530000	NA12878	10	5	5	10	15	ZNF331	H3K36me3	306
chr19	53528910	53520000	53530000	NA12878	9	5	9	5	14	ZNF331	H3K36me3	639
chr19	53528986	53520000	53530000	NA12878	2	3	3	2	5	ZNF331	H3K36me3	308
chr19	53529257	53520000	53530000	NA12878	2	5	5	2	7	ZNF331	H3K36me3	2222
chr19	53529260	53520000	53530000	NA12878	2	5	5	2	7	ZNF331	H3K36me3	2223
chr19	53529269	53520000	53530000	NA12878	2	6	6	2	8	ZNF331	H3K36me3	2226
chr19	53529504	53520000	53530000	NA12878	8	0	0	8	8	ZNF331	H3K36me3	319
chr19	53529510	53520000	53530000	NA12878	8	0	0	8	8	ZNF331	H3K36me3	321
chr19	53529790	53520000	53530000	NA12878	3	3	3	3	6	ZNF331	H3K36me3	2211
chr19	53530122	53530000	53540000	NA12878	4	3	3	4	7	ZNF331	H3K36me3	2208
chr19	53530281	53530000	53540000	NA12878	3	3	3	3	6	ZNF331	H3K36me3	2213
chr19	53530633	53530000	53540000	NA12878	5	4	4	5	9	ZNF331	H3K36me3	2209
chr19	53531140	53530000	53540000	NA12878	6	1	1	6	7	ZNF331	H3K36me3	351
chr19	53531141	53530000	53540000	NA12878	6	1	1	6	7	ZNF331	H3K36me3	352
chr19	53531869	53530000	53540000	NA12878	7	0	0	7	7	ZNF331	H3K36me3	346
chr19	53532997	53530000	53540000	NA12878	5	0	0	5	5	ZNF331	H3K36me3	2189
chr19	53533794	53530000	53540000	NA12878	4	2	4	2	6	ZNF331	H3K36me3	645
chr19	53534126	53530000	53540000	NA12878	4	2	2	4	6	ZNF331	H3K36me3	2207
chr19	53535534	53530000	53540000	NA12878	9	0	0	9	9	ZNF331	H3K36me3	2156
chr19	53535585	53530000	53540000	NA12878	3	4	4	3	7	ZNF331	H3K36me3	2218
chr19	53535916	53530000	53540000	NA12878	10	0	0	10	10	ZNF331	H3K36me3	2147
chr19	53536099	53530000	53540000	NA12878	10	0	0	10	10	ZNF331	H3K36me3	2148
chr19	53536718	53530000	53540000	NA12878	5	0	0	5	5	ZNF331	H3K36me3	347
chr19	53536816	53530000	53540000	NA12878	9	3	3	9	12	ZNF331	H3K36me3	353
chr19	53537019	53530000	53540000	NA12878	4	3	3	4	7	ZNF331	H3K36me3	349
chr19	53537158	53530000	53540000	NA12878	10	1	1	10	11	ZNF331	H3K36me3	350
chr19	53537289	53530000	53540000	NA12878	4	6	6	4	10	ZNF331	H3K36me3	356
chr19	53537607	53530000	53540000	NA12878	1	5	1	5	6	ZNF331	H3K36me3	2202
chr19	53537610	53530000	53540000	NA12878	1	5	5	1	6	ZNF331	H3K36me3	2227
chr19	53537697	53530000	53540000	NA12878	3	3	3	3	6	ZNF331	H3K36me3	2214
chr19	53537853	53530000	53540000	NA12878	3	3	3	3	6	ZNF331	H3K36me3	2215
chr19	53539929	53530000	53540000	NA12878	33	0	0	33	33	ZNF331	H3K36me3	2096
chr19	53540726	53540000	53550000	NA12878	12	2	2	12	14	ZNF331	H3K36me3	2152
chr19	53545177	53540000	53550000	NA12878	12	0	0	12	12	ZNF331	H3K36me3	366
chr2	206287795	206280000	206290000	NA12878	42	0	0	42	42	ZDBF2	H3K36me3	303
chr2	206318267	206310000	206320000	NA12878	23	0	23	0	23	ZDBF2	H3K36me3	623
chr20	43516780	43510000	43520000	NA12878	13	1	1	13	14	L3MBTL1	H3K36me3	415
chr20	43517629	43510000	43520000	NA12878	13	0	0	13	13	L3MBTL1	H3K36me3	416
chr20	43518017	43510000	43520000	NA12878	12	0	0	12	12	L3MBTL1	H3K36me3	419
chr20	43518146	43510000	43520000	NA12878	8	0	0	8	8	L3MBTL1	H3K36me3	417
chr20	43518940	43510000	43520000	NA12878	22	0	0	22	22	L3MBTL1	H3K36me3	421
chr20	43519650	43510000	43520000	NA12878	18	2	2	18	20	L3MBTL1	H3K36me3	420
chr20	43521074	43520000	43530000	NA12878	5	0	0	5	5	L3MBTL1	H3K36me3	426
chr20	43521483	43520000	43530000	NA12878	12	0	0	12	12	L3MBTL1	H3K36me3	433
chr20	43521742	43520000	43530000	NA12878	5	0	0	5	5	L3MBTL1	H3K36me3	431
chr20	43522294	43520000	43530000	NA12878	5	0	5	0	5	L3MBTL1	H3K36me3	695
chr20	43527344	43520000	43530000	NA12878	13	0	0	13	13	L3MBTL1	H3K36me3	430
chr20	43530566	43530000	43540000	NA12878	8	4	8	4	12	L3MBTL1	H3K36me3	706
chr20	43536082	43530000	43540000	NA12878	14	1	14	1	15	L3MBTL1	H3K36me3	704
chr20	43537545	43530000	43540000	NA12878	11	0	11	0	11	L3MBTL1	H3K36me3	705
chr20	43538596	43530000	43540000	NA12878	9	1	9	1	10	L3MBTL1	H3K36me3	708
chr20	43539908	43530000	43540000	NA12878	12	0	12	0	12	L3MBTL1	H3K36me3	707
chr20	43543225	43540000	43550000	NA12878	9	0	9	0	9	L3MBTL1	H3K36me3	716
chr20	43543316	43540000	43550000	NA12878	8	0	8	0	8	L3MBTL1	H3K36me3	715
chr20	43547683	43540000	43550000	NA12878	8	0	0	8	8	L3MBTL1	H3K36me3	442
chr20	43547685	43540000	43550000	NA12878	8	0	8	0	8	L3MBTL1	H3K36me3	714
chr20	43551425	43550000	43560000	NA12878	2	4	4	2	6	L3MBTL1	H3K36me3	452
chr20	58818104	58810000	58820000	NA12878	6	1	1	6	7	GNAS-AS1	H3K36me3	381
chr20	58818646	58810000	58820000	NA12878	8	0	0	8	8	GNAS-AS1	H3K36me3	382
chr20	58823533	58820000	58830000	NA12878	16	5	5	16	21	GNAS-AS1	H3K36me3	389
chr20	58827937	58820000	58830000	NA12878	11	2	11	2	13	GNAS-AS1	H3K36me3	675
chr20	58828168	58820000	58830000	NA12878	6	2	2	6	8	GNAS-AS1	H3K36me3	388
chr20	58828474	58820000	58830000	NA12878	7	1	7	1	8	GNAS-AS1	H3K36me3	674
chr20	58830045	58830000	58840000	NA12878	6	0	0	6	6	GNAS-AS1	H3K36me3	394
chr20	58831919	58830000	58840000	NA12878	18	0	0	18	18	GNAS-AS1	H3K36me3	395
chr20	58832140	58830000	58840000	NA12878	13	0	13	0	13	GNAS-AS1	H3K36me3	679
chr20	58834449	58830000	58840000	NA12878	22	0	22	0	22	GNAS-AS1	H3K36me3	677
chr20	58835923	58830000	58840000	NA12878	5	1	5	1	6	GNAS-AS1	H3K36me3	680
chr20	58841676	58840000	58850000	NA12878	31	0	0	31	31	GNAS-AS1	H3K36me3	403
chr20	58845596	58840000	58850000	NA12878	15	0	15	0	15	GNAS-AS1	H3K36me3	686
chr20	58846116	58840000	58850000	NA12878	13	0	13	0	13	GNAS-AS1	H3K36me3	684
chr20	58846489	58840000	58850000	NA12878	14	0	14	0	14	GNAS-AS1	H3K36me3	683
chr20	58846572	58840000	58850000	NA12878	15	0	15	0	15	GNAS-AS1	H3K36me3	685
chr20	58847197	58840000	58850000	NA12878	17	0	17	0	17	GNAS-AS1	H3K36me3	687
chr11	2664634	2660000	2670000	NA12891	9	0	9	0	9	KCNQ1OT1	H3K36me3	1127
chr11	2664717	2660000	2670000	NA12891	9	0	9	0	9	KCNQ1OT1	H3K36me3	1839
chr11	2667296	2660000	2670000	NA12891	12	1	1	12	13	KCNQ1OT1	H3K36me3	133
chr11	2667870	2660000	2670000	NA12891	9	0	9	0	9	KCNQ1OT1	H3K36me3	1126
chr11	2673812	2670000	2680000	NA12891	7	4	7	4	11	KCNQ1OT1	H3K36me3	1745
chr11	2677404	2670000	2680000	NA12891	26	4	4	26	30	KCNQ1OT1	H3K36me3	141
chr11	2678630	2670000	2680000	NA12891	11	1	1	11	12	KCNQ1OT1	H3K36me3	142
chr11	2681283	2680000	2690000	NA12891	16	3	3	16	19	KCNQ1OT1	H3K36me3	148
chr11	2683945	2680000	2690000	NA12891	8	0	0	8	8	KCNQ1OT1	H3K36me3	152
chr11	2685097	2680000	2690000	NA12891	5	3	3	5	8	KCNQ1OT1	H3K36me3	150
chr11	2685121	2680000	2690000	NA12891	11	3	3	11	14	KCNQ1OT1	H3K36me3	149
chr11	2688503	2680000	2690000	NA12891	6	5	5	6	11	KCNQ1OT1	H3K36me3	153
chr11	2689008	2680000	2690000	NA12891	21	0	0	21	21	KCNQ1OT1	H3K36me3	154
chr11	2689592	2680000	2690000	NA12891	8	0	0	8	8	KCNQ1OT1	H3K36me3	1624
chr11	2689912	2680000	2690000	NA12891	16	1	1	16	17	KCNQ1OT1	H3K36me3	151
chr11	2691056	2690000	2700000	NA12891	5	2	2	5	7	KCNQ1OT1	H3K36me3	1702
chr11	2694225	2690000	2700000	NA12891	20	4	4	20	24	KCNQ1OT1	H3K36me3	1524
chr11	2694302	2690000	2700000	NA12891	28	0	0	28	28	KCNQ1OT1	H3K36me3	166
chr11	2695744	2690000	2700000	NA12891	17	3	3	17	20	KCNQ1OT1	H3K36me3	165
chr11	2695821	2690000	2700000	NA12891	21	2	2	21	23	KCNQ1OT1	H3K36me3	1501
chr11	2696063	2690000	2700000	NA12891	28	0	0	28	28	KCNQ1OT1	H3K36me3	161
chr11	2696598	2690000	2700000	NA12891	15	3	3	15	18	KCNQ1OT1	H3K36me3	167
chr11	2697308	2690000	2700000	NA12891	13	0	0	13	13	KCNQ1OT1	H3K36me3	163
chr11	2697747	2690000	2700000	NA12891	10	0	0	10	10	KCNQ1OT1	H3K36me3	164
chr11	2698159	2690000	2700000	NA12891	8	0	0	8	8	KCNQ1OT1	H3K36me3	162
chr15	24956432	24950000	24960000	NA12891	5	0	5	0	5	PWS_AS	H3K36me3	748
chr15	24958411	24950000	24960000	NA12891	12	0	12	0	12	PWS_AS	H3K36me3	1881
chr15	24961346	24960000	24970000	NA12891	11	1	1	11	12	PWS_AS	H3K36me3	1593
chr15	24966466	24960000	24970000	NA12891	37	0	37	0	37	PWS_AS	H3K36me3	2073
chr15	24966663	24960000	24970000	NA12891	28	0	28	0	28	PWS_AS	H3K36me3	2046
chr15	24970650	24970000	24980000	NA12891	49	0	49	0	49	PWS_AS	H3K36me3	2086
chr15	24971011	24970000	24980000	NA12891	32	0	32	0	32	PWS_AS	H3K36me3	2065
chr15	24971341	24970000	24980000	NA12891	20	0	20	0	20	PWS_AS	H3K36me3	762
chr15	24972464	24970000	24980000	NA12891	36	0	36	0	36	PWS_AS	H3K36me3	2072
chr15	24974365	24970000	24980000	NA12891	20	0	20	0	20	PWS_AS	H3K36me3	763
chr15	24984805	24980000	24990000	NA12891	10	8	8	10	18	PWS_AS	H3K36me3	1704
chr15	24984846	24980000	24990000	NA12891	9	0	9	0	9	PWS_AS	H3K36me3	1815
chr15	24984852	24980000	24990000	NA12891	11	0	11	0	11	PWS_AS	H3K36me3	1864
chr15	24990179	24990000	25000000	NA12891	19	0	19	0	19	PWS_AS	H3K36me3	1978
chr15	24990569	24990000	25000000	NA12891	9	0	9	0	9	PWS_AS	H3K36me3	767
chr15	24990981	24990000	25000000	NA12891	30	0	30	0	30	PWS_AS	H3K36me3	2057
chr15	24992196	24990000	25000000	NA12891	19	0	19	0	19	PWS_AS	H3K36me3	1979
chr15	24992745	24990000	25000000	NA12891	28	0	28	0	28	PWS_AS	H3K36me3	768
chr15	24992803	24990000	25000000	NA12891	6	1	1	6	7	PWS_AS	H3K36me3	3
chr15	24995018	24990000	25000000	NA12891	31	0	31	0	31	PWS_AS	H3K36me3	2060
chr15	24995800	24990000	25000000	NA12891	14	0	14	0	14	PWS_AS	H3K36me3	766
chr15	24996644	24990000	25000000	NA12891	19	0	19	0	19	PWS_AS	H3K36me3	765
chr15	24997789	24990000	25000000	NA12891	40	0	40	0	40	PWS_AS	H3K36me3	2079
chr15	25000886	25000000	25010000	NA12891	20	0	20	0	20	PWS_AS	H3K36me3	1993
chr15	25001297	25000000	25010000	NA12891	28	0	28	0	28	PWS_AS	H3K36me3	2047
chr15	25004954	25000000	25010000	NA12891	6	0	0	6	6	PWS_AS	H3K36me3	8
chr15	25005229	25000000	25010000	NA12891	12	0	12	0	12	PWS_AS	H3K36me3	1883
chr15	25006163	25000000	25010000	NA12891	15	0	15	0	15	PWS_AS	H3K36me3	1929
chr15	25006466	25000000	25010000	NA12891	12	0	12	0	12	PWS_AS	H3K36me3	1884
chr15	25008346	25000000	25010000	NA12891	24	0	24	0	24	PWS_AS	H3K36me3	2027
chr15	25011452	25010000	25020000	NA12891	19	0	19	0	19	PWS_AS	H3K36me3	772
chr15	25014120	25010000	25020000	NA12891	7	5	5	7	12	PWS_AS	H3K36me3	1705
chr15	25016686	25010000	25020000	NA12891	7	0	7	0	7	PWS_AS	H3K36me3	774
chr15	25024203	25020000	25030000	NA12891	24	1	24	1	25	PWS_AS	H3K36me3	2015
chr15	25025283	25020000	25030000	NA12891	9	0	0	9	9	PWS_AS	H3K36me3	9
chr15	25030210	25030000	25040000	NA12891	11	0	11	0	11	PWS_AS	H3K36me3	779
chr15	25031500	25030000	25040000	NA12891	16	0	16	0	16	PWS_AS	H3K36me3	780
chr15	25032169	25030000	25040000	NA12891	10	0	10	0	10	PWS_AS	H3K36me3	1846
chr15	25032641	25030000	25040000	NA12891	13	0	13	0	13	PWS_AS	H3K36me3	1904
chr15	25036439	25030000	25040000	NA12891	28	0	28	0	28	PWS_AS	H3K36me3	2048
chr15	25036707	25030000	25040000	NA12891	20	0	20	0	20	PWS_AS	H3K36me3	1995
chr15	25039449	25030000	25040000	NA12891	18	0	18	0	18	PWS_AS	H3K36me3	1968
chr15	25039491	25030000	25040000	NA12891	17	0	17	0	17	PWS_AS	H3K36me3	1950
chr15	25040572	25040000	25050000	NA12891	8	1	1	8	9	PWS_AS	H3K36me3	11
chr15	25043338	25040000	25050000	NA12891	18	0	18	0	18	PWS_AS	H3K36me3	1970
chr15	25045069	25040000	25050000	NA12891	16	0	16	0	16	PWS_AS	H3K36me3	783
chr15	25047630	25040000	25050000	NA12891	11	0	11	0	11	PWS_AS	H3K36me3	1866
chr15	25048614	25040000	25050000	NA12891	17	0	17	0	17	PWS_AS	H3K36me3	1952
chr15	25049089	25040000	25050000	NA12891	10	0	10	0	10	PWS_AS	H3K36me3	1847
chr15	25052238	25050000	25060000	NA12891	5	0	5	0	5	PWS_AS	H3K36me3	1758
chr15	25053627	25050000	25060000	NA12891	17	0	17	0	17	PWS_AS	H3K36me3	1953
chr15	25054236	25050000	25060000	NA12891	10	0	10	0	10	PWS_AS	H3K36me3	1848
chr15	25054468	25050000	25060000	NA12891	18	0	18	0	18	PWS_AS	H3K36me3	1971
chr15	25057479	25050000	25060000	NA12891	17	0	17	0	17	PWS_AS	H3K36me3	1954
chr15	25061499	25060000	25070000	NA12891	18	0	18	0	18	PWS_AS	H3K36me3	1972
chr15	25062735	25060000	25070000	NA12891	18	0	18	0	18	PWS_AS	H3K36me3	1973
chr15	25064412	25060000	25070000	NA12891	11	4	11	4	15	PWS_AS	H3K36me3	1791
chr15	25066998	25060000	25070000	NA12891	23	0	23	0	23	PWS_AS	H3K36me3	2016
chr15	25067548	25060000	25070000	NA12891	7	1	7	1	8	PWS_AS	H3K36me3	1780
chr15	25070820	25070000	25080000	NA12891	19	0	19	0	19	PWS_AS	H3K36me3	1980
chr15	25071004	25070000	25080000	NA12891	14	0	14	0	14	PWS_AS	H3K36me3	1916
chr15	25071684	25070000	25080000	NA12891	27	1	27	1	28	PWS_AS	H3K36me3	2038
chr15	25072449	25070000	25080000	NA12891	14	0	14	0	14	PWS_AS	H3K36me3	1917
chr15	25075882	25070000	25080000	NA12891	24	1	24	1	25	PWS_AS	H3K36me3	2018
chr15	25078727	25070000	25080000	NA12891	17	0	17	0	17	PWS_AS	H3K36me3	1956
chr15	25078729	25070000	25080000	NA12891	17	0	17	0	17	PWS_AS	H3K36me3	1957
chr15	25078817	25070000	25080000	NA12891	14	0	14	0	14	PWS_AS	H3K36me3	1918
chr15	25078994	25070000	25080000	NA12891	9	0	9	0	9	PWS_AS	H3K36me3	1820
chr15	25079530	25070000	25080000	NA12891	9	0	9	0	9	PWS_AS	H3K36me3	1821
chr15	25081026	25080000	25090000	NA12891	8	0	8	0	8	PWS_AS	H3K36me3	1805
chr15	25081278	25080000	25090000	NA12891	5	0	0	5	5	PWS_AS	H3K36me3	1678
chr15	25082156	25080000	25090000	NA12891	9	0	9	0	9	PWS_AS	H3K36me3	1822
chr15	25082249	25080000	25090000	NA12891	20	0	20	0	20	PWS_AS	H3K36me3	1996
chr15	25083568	25080000	25090000	NA12891	14	0	14	0	14	PWS_AS	H3K36me3	1921
chr15	25085403	25080000	25090000	NA12891	5	0	5	0	5	PWS_AS	H3K36me3	1760
chr15	25087053	25080000	25090000	NA12891	5	0	5	0	5	PWS_AS	H3K36me3	1761
chr15	25096037	25090000	25100000	NA12891	40	1	40	1	41	PWS_AS	H3K36me3	2078
chr15	25104980	25100000	25110000	NA12891	36	2	36	2	38	PWS_AS	H3K36me3	2069
chr15	25105327	25100000	25110000	NA12891	25	0	25	0	25	PWS_AS	H3K36me3	2032
chr15	25105879	25100000	25110000	NA12891	38	0	38	0	38	PWS_AS	H3K36me3	795
chr15	25107194	25100000	25110000	NA12891	15	0	15	0	15	PWS_AS	H3K36me3	796
chr15	25119883	25110000	25120000	NA12891	34	0	0	34	34	PWS_AS	H3K36me3	1436
chr15	25122979	25120000	25130000	NA12891	24	3	3	24	27	PWS_AS	H3K36me3	1485
chr15	25128403	25120000	25130000	NA12891	18	0	18	0	18	PWS_AS	H3K36me3	1974
chr15	25129162	25120000	25130000	NA12891	10	0	0	10	10	PWS_AS	H3K36me3	1597
chr15	25130254	25130000	25140000	NA12891	10	0	0	10	10	PWS_AS	H3K36me3	19
chr15	25133092	25130000	25140000	NA12891	8	0	0	8	8	PWS_AS	H3K36me3	1617
chr15	25135509	25130000	25140000	NA12891	8	2	8	2	10	PWS_AS	H3K36me3	800
chr16	3429687	3420000	3430000	NA12891	0	5	5	0	5	ZNF597	H3K36me3	1323
chr16	3429706	3420000	3430000	NA12891	0	6	0	6	6	ZNF597	H3K36me3	249
chr16	3429803	3420000	3430000	NA12891	1	6	6	1	7	ZNF597	H3K36me3	1321
chr16	3429807	3420000	3430000	NA12891	1	7	7	1	8	ZNF597	H3K36me3	1318
chr16	3431312	3430000	3440000	NA12891	2	6	6	2	8	ZNF597	H3K36me3	1362
chr16	3431930	3430000	3440000	NA12891	5	20	20	5	25	ZNF597	H3K36me3	1365
chr16	3432002	3430000	3440000	NA12891	6	17	17	6	23	ZNF597	H3K36me3	1369
chr16	3433475	3430000	3440000	NA12891	0	19	0	19	19	ZNF597	H3K36me3	253
chr16	3434590	3430000	3440000	NA12891	0	18	18	0	18	ZNF597	H3K36me3	1366
chr16	3435034	3430000	3440000	NA12891	0	24	24	0	24	ZNF597	H3K36me3	1359
chr16	3435460	3430000	3440000	NA12891	0	20	20	0	20	ZNF597	H3K36me3	1363
chr16	3435490	3430000	3440000	NA12891	0	21	0	21	21	ZNF597	H3K36me3	251
chr16	3436009	3430000	3440000	NA12891	1	31	31	1	32	ZNF597	H3K36me3	1368
chr16	3436236	3430000	3440000	NA12891	1	48	48	1	49	ZNF597	H3K36me3	1371
chr16	3437556	3430000	3440000	NA12891	0	39	39	0	39	ZNF597	H3K36me3	1358
chr16	3437576	3430000	3440000	NA12891	0	31	31	0	31	ZNF597	H3K36me3	1356
chr16	3438334	3430000	3440000	NA12891	0	46	46	0	46	ZNF597	H3K36me3	1360
chr16	3438357	3430000	3440000	NA12891	1	47	47	1	48	ZNF597	H3K36me3	1361
chr16	3438423	3430000	3440000	NA12891	1	51	51	1	52	ZNF597	H3K36me3	1370
chr16	3438569	3430000	3440000	NA12891	0	73	73	0	73	ZNF597	H3K36me3	1367
chr16	3438773	3430000	3440000	NA12891	0	49	0	49	49	ZNF597	H3K36me3	252
chr16	3439644	3430000	3440000	NA12891	1	46	46	1	47	ZNF597	H3K36me3	1357
chr16	3439857	3430000	3440000	NA12891	0	50	0	50	50	ZNF597	H3K36me3	254
chr16	3440922	3440000	3450000	NA12891	0	34	0	34	34	ZNF597	H3K36me3	272
chr16	3441272	3440000	3450000	NA12891	0	43	43	0	43	ZNF597	H3K36me3	1382
chr16	3441275	3440000	3450000	NA12891	0	41	41	0	41	ZNF597	H3K36me3	1383
chr16	3441429	3440000	3450000	NA12891	0	29	29	0	29	ZNF597	H3K36me3	1384
chr16	3441489	3440000	3450000	NA12891	0	34	34	0	34	ZNF597	H3K36me3	1386
chr16	3441490	3440000	3450000	NA12891	0	34	34	0	34	ZNF597	H3K36me3	1387
chr16	3441909	3440000	3450000	NA12891	0	9	9	0	9	ZNF597	H3K36me3	1388
chr16	3442048	3440000	3450000	NA12891	0	37	0	37	37	ZNF597	H3K36me3	279
chr16	3444322	3440000	3450000	NA12891	0	6	0	6	6	ZNF597	H3K36me3	277
chr16	3445276	3440000	3450000	NA12891	1	19	1	19	20	ZNF597	H3K36me3	278
chr16	3445356	3440000	3450000	NA12891	0	25	0	25	25	ZNF597	H3K36me3	273
chr16	3446424	3440000	3450000	NA12891	0	44	0	44	44	ZNF597	H3K36me3	271
chr16	3447112	3440000	3450000	NA12891	0	66	0	66	66	ZNF597	H3K36me3	274
chr16	3448115	3440000	3450000	NA12891	0	47	0	47	47	ZNF597	H3K36me3	276
chr16	3448951	3440000	3450000	NA12891	0	54	0	54	54	ZNF597	H3K36me3	280
chr16	3449158	3440000	3450000	NA12891	0	34	0	34	34	ZNF597	H3K36me3	275
chr16	3450045	3450000	3460000	NA12891	5	30	5	30	35	ZNF597	H3K36me3	287
chr16	3450515	3450000	3460000	NA12891	0	23	23	0	23	ZNF597	H3K36me3	1405
chr16	3451604	3450000	3460000	NA12891	0	26	26	0	26	ZNF597	H3K36me3	1407
chr16	3451656	3450000	3460000	NA12891	2	18	18	2	20	ZNF597	H3K36me3	1409
chr16	3453738	3450000	3460000	NA12891	0	6	6	0	6	ZNF597	H3K36me3	1408
chr16	3457139	3450000	3460000	NA12891	9	19	9	19	28	ZNF597	H3K36me3	288
chr16	3457802	3450000	3460000	NA12891	0	12	12	0	12	ZNF597	H3K36me3	1903
chr16	3458616	3450000	3460000	NA12891	0	5	5	0	5	ZNF597	H3K36me3	1773
chr16	3459665	3450000	3460000	NA12891	0	7	7	0	7	ZNF597	H3K36me3	1410
chr16	3459754	3450000	3460000	NA12891	9	16	16	9	25	ZNF597	H3K36me3	1799
chr19	53520282	53520000	53530000	NA12891	3	2	3	2	5	ZNF331	H3K36me3	1029
chr19	53520703	53520000	53530000	NA12891	4	2	4	2	6	ZNF331	H3K36me3	1027
chr19	53520824	53520000	53530000	NA12891	4	3	3	4	7	ZNF331	H3K36me3	75
chr19	53522024	53520000	53530000	NA12891	5	1	5	1	6	ZNF331	H3K36me3	1025
chr19	53522034	53520000	53530000	NA12891	5	1	1	5	6	ZNF331	H3K36me3	77
chr19	53522094	53520000	53530000	NA12891	5	5	5	5	10	ZNF331	H3K36me3	1719
chr19	53522504	53520000	53530000	NA12891	11	0	11	0	11	ZNF331	H3K36me3	1018
chr19	53522664	53520000	53530000	NA12891	10	3	3	10	13	ZNF331	H3K36me3	78
chr19	53522821	53520000	53530000	NA12891	10	5	10	5	15	ZNF331	H3K36me3	1028
chr19	53522877	53520000	53530000	NA12891	12	1	12	1	13	ZNF331	H3K36me3	1032
chr19	53523244	53520000	53530000	NA12891	12	6	6	12	18	ZNF331	H3K36me3	1657
chr19	53523317	53520000	53530000	NA12891	22	5	22	5	27	ZNF331	H3K36me3	1038
chr19	53523678	53520000	53530000	NA12891	4	1	4	1	5	ZNF331	H3K36me3	1741
chr19	53523813	53520000	53530000	NA12891	26	5	26	5	31	ZNF331	H3K36me3	2008
chr19	53524282	53520000	53530000	NA12891	8	4	8	4	12	ZNF331	H3K36me3	1746
chr19	53525142	53520000	53530000	NA12891	14	2	14	2	16	ZNF331	H3K36me3	1893
chr19	53525189	53520000	53530000	NA12891	13	4	13	4	17	ZNF331	H3K36me3	1026
chr19	53526381	53520000	53530000	NA12891	28	0	28	0	28	ZNF331	H3K36me3	1034
chr19	53526543	53520000	53530000	NA12891	5	0	5	0	5	ZNF331	H3K36me3	1764
chr19	53526638	53520000	53530000	NA12891	5	0	5	0	5	ZNF331	H3K36me3	1765
chr19	53526697	53520000	53530000	NA12891	15	0	15	0	15	ZNF331	H3K36me3	1936
chr19	53526966	53520000	53530000	NA12891	11	2	11	2	13	ZNF331	H3K36me3	1827
chr19	53526972	53520000	53530000	NA12891	7	2	2	7	9	ZNF331	H3K36me3	1682
chr19	53527443	53520000	53530000	NA12891	3	2	3	2	5	ZNF331	H3K36me3	1031
chr19	53527664	53520000	53530000	NA12891	12	1	12	1	13	ZNF331	H3K36me3	1872
chr19	53527763	53520000	53530000	NA12891	21	0	0	21	21	ZNF331	H3K36me3	76
chr19	53527789	53520000	53530000	NA12891	21	1	21	1	22	ZNF331	H3K36me3	1033
chr19	53527975	53520000	53530000	NA12891	25	1	25	1	26	ZNF331	H3K36me3	2030
chr19	53528209	53520000	53530000	NA12891	16	0	16	0	16	ZNF331	H3K36me3	1944
chr19	53528246	53520000	53530000	NA12891	9	0	9	0	9	ZNF331	H3K36me3	1828
chr19	53528355	53520000	53530000	NA12891	12	0	12	0	12	ZNF331	H3K36me3	1891
chr19	53528427	53520000	53530000	NA12891	18	0	18	0	18	ZNF331	H3K36me3	1019
chr19	53528498	53520000	53530000	NA12891	23	1	23	1	24	ZNF331	H3K36me3	1035
chr19	53528655	53520000	53530000	NA12891	24	0	24	0	24	ZNF331	H3K36me3	2029
chr19	53528898	53520000	53530000	NA12891	17	2	17	2	19	ZNF331	H3K36me3	1937
chr19	53528910	53520000	53530000	NA12891	17	2	2	17	19	ZNF331	H3K36me3	1529
chr19	53528986	53520000	53530000	NA12891	6	0	6	0	6	ZNF331	H3K36me3	1783
chr19	53529257	53520000	53530000	NA12891	10	0	10	0	10	ZNF331	H3K36me3	1853
chr19	53529260	53520000	53530000	NA12891	9	0	9	0	9	ZNF331	H3K36me3	1829
chr19	53529269	53520000	53530000	NA12891	12	0	12	0	12	ZNF331	H3K36me3	1892
chr19	53529401	53520000	53530000	NA12891	8	0	8	0	8	ZNF331	H3K36me3	1809
chr19	53529504	53520000	53530000	NA12891	13	2	13	2	15	ZNF331	H3K36me3	1873
chr19	53529510	53520000	53530000	NA12891	15	1	15	1	16	ZNF331	H3K36me3	1924
chr19	53529790	53520000	53530000	NA12891	22	0	22	0	22	ZNF331	H3K36me3	2011
chr19	53530122	53530000	53540000	NA12891	13	0	13	0	13	ZNF331	H3K36me3	1911
chr19	53530281	53530000	53540000	NA12891	13	4	13	4	17	ZNF331	H3K36me3	1831
chr19	53530633	53530000	53540000	NA12891	8	4	4	8	12	ZNF331	H3K36me3	1692
chr19	53531784	53530000	53540000	NA12891	5	4	5	4	9	ZNF331	H3K36me3	1065
chr19	53532695	53530000	53540000	NA12891	6	0	6	0	6	ZNF331	H3K36me3	1785
chr19	53532709	53530000	53540000	NA12891	5	0	5	0	5	ZNF331	H3K36me3	1067
chr19	53533498	53530000	53540000	NA12891	9	0	0	9	9	ZNF331	H3K36me3	96
chr19	53533794	53530000	53540000	NA12891	6	0	0	6	6	ZNF331	H3K36me3	97
chr19	53535534	53530000	53540000	NA12891	9	5	9	5	14	ZNF331	H3K36me3	1747
chr19	53535585	53530000	53540000	NA12891	7	4	7	4	11	ZNF331	H3K36me3	1742
chr19	53535916	53530000	53540000	NA12891	10	0	10	0	10	ZNF331	H3K36me3	1063
chr19	53535999	53530000	53540000	NA12891	6	0	6	0	6	ZNF331	H3K36me3	1072
chr19	53536099	53530000	53540000	NA12891	10	0	10	0	10	ZNF331	H3K36me3	1857
chr19	53536816	53530000	53540000	NA12891	13	6	13	6	19	ZNF331	H3K36me3	1061
chr19	53537019	53530000	53540000	NA12891	19	3	19	3	22	ZNF331	H3K36me3	1062
chr19	53537158	53530000	53540000	NA12891	19	0	19	0	19	ZNF331	H3K36me3	1986
chr19	53537289	53530000	53540000	NA12891	9	6	9	6	15	ZNF331	H3K36me3	1743
chr19	53537697	53530000	53540000	NA12891	5	0	5	0	5	ZNF331	H3K36me3	1767
chr19	53538478	53530000	53540000	NA12891	11	0	11	0	11	ZNF331	H3K36me3	1875
chr19	53538486	53530000	53540000	NA12891	12	0	12	0	12	ZNF331	H3K36me3	1894
chr19	53538530	53530000	53540000	NA12891	8	0	8	0	8	ZNF331	H3K36me3	1811
chr19	53539612	53530000	53540000	NA12891	13	4	13	4	17	ZNF331	H3K36me3	1069
chr19	53539814	53530000	53540000	NA12891	23	1	23	1	24	ZNF331	H3K36me3	1070
chr19	53539929	53530000	53540000	NA12891	57	0	57	0	57	ZNF331	H3K36me3	1071
chr19	53540254	53540000	53550000	NA12891	50	0	50	0	50	ZNF331	H3K36me3	2088
chr19	53540460	53540000	53550000	NA12891	13	0	13	0	13	ZNF331	H3K36me3	1084
chr19	53540726	53540000	53550000	NA12891	14	2	14	2	16	ZNF331	H3K36me3	1898
chr19	53541015	53540000	53550000	NA12891	35	1	1	35	36	ZNF331	H3K36me3	101
chr19	53542023	53540000	53550000	NA12891	15	0	0	15	15	ZNF331	H3K36me3	1530
chr19	53542569	53540000	53550000	NA12891	28	0	28	0	28	ZNF331	H3K36me3	2051
chr19	53543099	53540000	53550000	NA12891	26	0	26	0	26	ZNF331	H3K36me3	2040
chr19	53543410	53540000	53550000	NA12891	32	2	2	32	34	ZNF331	H3K36me3	1450
chr19	53544043	53540000	53550000	NA12891	5	1	5	1	6	ZNF331	H3K36me3	1750
chr19	53544283	53540000	53550000	NA12891	7	0	7	0	7	ZNF331	H3K36me3	1796
chr19	53544934	53540000	53550000	NA12891	19	0	19	0	19	ZNF331	H3K36me3	1987
chr19	53545177	53540000	53550000	NA12891	21	0	21	0	21	ZNF331	H3K36me3	1087
chr19	53545402	53540000	53550000	NA12891	22	0	22	0	22	ZNF331	H3K36me3	1086
chr19	53545587	53540000	53550000	NA12891	13	0	13	0	13	ZNF331	H3K36me3	1912
chr19	53545697	53540000	53550000	NA12891	11	5	11	5	16	ZNF331	H3K36me3	1786
chr19	53546050	53540000	53550000	NA12891	23	0	23	0	23	ZNF331	H3K36me3	2021
chr19	53546642	53540000	53550000	NA12891	11	1	11	1	12	ZNF331	H3K36me3	1861
chr19	53547739	53540000	53550000	NA12891	19	0	19	0	19	ZNF331	H3K36me3	1083
chr19	53547879	53540000	53550000	NA12891	11	0	11	0	11	ZNF331	H3K36me3	1085
chr19	53555599	53550000	53560000	NA12891	10	3	10	3	13	ZNF331	H3K36me3	1797
chr19	53560254	53560000	53570000	NA12891	43	0	43	0	43	ZNF331	H3K36me3	2082
chr19	53560560	53560000	53570000	NA12891	35	0	35	0	35	ZNF331	H3K36me3	1094
chr19	53561019	53560000	53570000	NA12891	17	1	17	1	18	ZNF331	H3K36me3	1093
chr19	53562020	53560000	53570000	NA12891	20	1	1	20	21	ZNF331	H3K36me3	1498
chr19	53563035	53560000	53570000	NA12891	26	0	26	0	26	ZNF331	H3K36me3	2041
chr19	53563099	53560000	53570000	NA12891	17	0	17	0	17	ZNF331	H3K36me3	1963
chr19	53563726	53560000	53570000	NA12891	29	3	3	29	32	ZNF331	H3K36me3	115
chr19	53563851	53560000	53570000	NA12891	42	0	0	42	42	ZNF331	H3K36me3	1423
chr19	53565775	53560000	53570000	NA12891	20	0	0	20	20	ZNF331	H3K36me3	116
chr19	53567484	53560000	53570000	NA12891	9	0	9	0	9	ZNF331	H3K36me3	1096
chr19	53567951	53560000	53570000	NA12891	35	0	35	0	35	ZNF331	H3K36me3	1095
chr19	53567992	53560000	53570000	NA12891	21	0	0	21	21	ZNF331	H3K36me3	117
chr19	53569528	53560000	53570000	NA12891	27	0	0	27	27	ZNF331	H3K36me3	1459
chr19	53571117	53570000	53580000	NA12891	37	0	37	0	37	ZNF331	H3K36me3	2074
chr19	53571192	53570000	53580000	NA12891	32	2	32	2	34	ZNF331	H3K36me3	2059
chr19	53572063	53570000	53580000	NA12891	34	4	4	34	38	ZNF331	H3K36me3	1452
chr19	53572179	53570000	53580000	NA12891	38	1	38	1	39	ZNF331	H3K36me3	2075
chr19	53572336	53570000	53580000	NA12891	40	0	40	0	40	ZNF331	H3K36me3	2080
chr19	53572474	53570000	53580000	NA12891	47	0	0	47	47	ZNF331	H3K36me3	120
chr19	53572530	53570000	53580000	NA12891	64	0	64	0	64	ZNF331	H3K36me3	2092
chr19	53572542	53570000	53580000	NA12891	57	0	57	0	57	ZNF331	H3K36me3	2090
chr19	53572559	53570000	53580000	NA12891	60	0	60	0	60	ZNF331	H3K36me3	2091
chr19	53573477	53570000	53580000	NA12891	11	2	11	2	13	ZNF331	H3K36me3	1837
chr19	53573530	53570000	53580000	NA12891	7	5	5	7	12	ZNF331	H3K36me3	1709
chr19	53574145	53570000	53580000	NA12891	21	1	21	1	22	ZNF331	H3K36me3	2000
chr19	53574302	53570000	53580000	NA12891	15	1	15	1	16	ZNF331	H3K36me3	1928
chr19	53574616	53570000	53580000	NA12891	29	0	0	29	29	ZNF331	H3K36me3	1455
chr19	53574630	53570000	53580000	NA12891	28	0	28	0	28	ZNF331	H3K36me3	2053
chr19	53575349	53570000	53580000	NA12891	34	0	0	34	34	ZNF331	H3K36me3	121
chr19	53575623	53570000	53580000	NA12891	60	0	60	0	60	ZNF331	H3K36me3	1099
chr19	53575962	53570000	53580000	NA12891	45	0	45	0	45	ZNF331	H3K36me3	2083
chr19	53576007	53570000	53580000	NA12891	40	0	40	0	40	ZNF331	H3K36me3	2081
chr19	53577025	53570000	53580000	NA12891	61	2	61	2	63	ZNF331	H3K36me3	1098
chr19	53577526	53570000	53580000	NA12891	31	0	31	0	31	ZNF331	H3K36me3	2063
chr19	53577745	53570000	53580000	NA12891	32	0	32	0	32	ZNF331	H3K36me3	2066
chr19	53578264	53570000	53580000	NA12891	39	1	39	1	40	ZNF331	H3K36me3	2077
chr19	53579415	53570000	53580000	NA12891	31	0	31	0	31	ZNF331	H3K36me3	2064
chr2	206251725	206250000	206260000	NA12891	5	0	5	0	5	ZDBF2	H3K36me3	818
chr2	206265360	206260000	206270000	NA12891	4	1	1	4	5	ZDBF2	H3K36me3	24
chr2	206267793	206260000	206270000	NA12891	6	0	6	0	6	ZDBF2	H3K36me3	859
chr2	206273403	206270000	206280000	NA12891	13	3	13	3	16	ZDBF2	H3K36me3	928
chr2	206273755	206270000	206280000	NA12891	5	1	1	5	6	ZDBF2	H3K36me3	27
chr2	206273769	206270000	206280000	NA12891	5	0	0	5	5	ZDBF2	H3K36me3	26
chr2	206277709	206270000	206280000	NA12891	8	2	8	2	10	ZDBF2	H3K36me3	922
chr2	206278506	206270000	206280000	NA12891	13	1	13	1	14	ZDBF2	H3K36me3	929
chr2	206279080	206270000	206280000	NA12891	11	3	11	3	14	ZDBF2	H3K36me3	926
chr2	206280926	206280000	206290000	NA12891	40	0	40	0	40	ZDBF2	H3K36me3	951
chr2	206281182	206280000	206290000	NA12891	34	0	34	0	34	ZDBF2	H3K36me3	953
chr2	206283390	206280000	206290000	NA12891	32	3	32	3	35	ZDBF2	H3K36me3	950
chr2	206283620	206280000	206290000	NA12891	44	3	44	3	47	ZDBF2	H3K36me3	954
chr2	206284419	206280000	206290000	NA12891	29	0	29	0	29	ZDBF2	H3K36me3	948
chr2	206287533	206280000	206290000	NA12891	29	0	29	0	29	ZDBF2	H3K36me3	955
chr2	206287795	206280000	206290000	NA12891	50	0	0	50	50	ZDBF2	H3K36me3	33
chr2	206288787	206280000	206290000	NA12891	20	0	20	0	20	ZDBF2	H3K36me3	952
chr2	206288867	206280000	206290000	NA12891	18	0	18	0	18	ZDBF2	H3K36me3	1975
chr2	206289724	206280000	206290000	NA12891	20	0	20	0	20	ZDBF2	H3K36me3	949
chr2	206291658	206290000	206300000	NA12891	9	0	9	0	9	ZDBF2	H3K36me3	964
chr2	206295628	206290000	206300000	NA12891	27	1	27	1	28	ZDBF2	H3K36me3	965
chr2	206296369	206290000	206300000	NA12891	22	0	22	0	22	ZDBF2	H3K36me3	968
chr2	206298187	206290000	206300000	NA12891	28	0	28	0	28	ZDBF2	H3K36me3	967
chr2	206298570	206290000	206300000	NA12891	22	0	22	0	22	ZDBF2	H3K36me3	963
chr2	206298673	206290000	206300000	NA12891	26	0	26	0	26	ZDBF2	H3K36me3	966
chr2	206301836	206300000	206310000	NA12891	23	0	23	0	23	ZDBF2	H3K36me3	978
chr2	206303434	206300000	206310000	NA12891	21	1	21	1	22	ZDBF2	H3K36me3	979
chr2	206307903	206300000	206310000	NA12891	26	0	26	0	26	ZDBF2	H3K36me3	980
chr2	206309592	206300000	206310000	NA12891	14	0	14	0	14	ZDBF2	H3K36me3	981
chr2	206312603	206310000	206320000	NA12891	6	3	6	3	9	ZDBF2	H3K36me3	998
chr2	206313698	206310000	206320000	NA12891	17	2	17	2	19	ZDBF2	H3K36me3	999
chr2	206314148	206310000	206320000	NA12891	22	1	22	1	23	ZDBF2	H3K36me3	996
chr2	206314772	206310000	206320000	NA12891	16	3	16	3	19	ZDBF2	H3K36me3	994
chr2	206315336	206310000	206320000	NA12891	18	0	18	0	18	ZDBF2	H3K36me3	1000
chr2	206319065	206310000	206320000	NA12891	3	2	3	2	5	ZDBF2	H3K36me3	993
chr20	43510101	43510000	43520000	NA12891	6	0	0	6	6	L3MBTL1	H3K36me3	207
chr20	43516780	43510000	43520000	NA12891	15	0	0	15	15	L3MBTL1	H3K36me3	205
chr20	43516974	43510000	43520000	NA12891	12	0	0	12	12	L3MBTL1	H3K36me3	209
chr20	43517629	43510000	43520000	NA12891	10	0	0	10	10	L3MBTL1	H3K36me3	203
chr20	43518017	43510000	43520000	NA12891	34	0	0	34	34	L3MBTL1	H3K36me3	210
chr20	43518146	43510000	43520000	NA12891	12	0	0	12	12	L3MBTL1	H3K36me3	204
chr20	43518784	43510000	43520000	NA12891	27	0	27	0	27	L3MBTL1	H3K36me3	1248
chr20	43518940	43510000	43520000	NA12891	11	0	0	11	11	L3MBTL1	H3K36me3	208
chr20	43519650	43510000	43520000	NA12891	13	3	3	13	16	L3MBTL1	H3K36me3	206
chr20	43520387	43520000	43530000	NA12891	13	0	13	0	13	L3MBTL1	H3K36me3	1254
chr20	43520840	43520000	43530000	NA12891	13	5	5	13	18	L3MBTL1	H3K36me3	218
chr20	43521074	43520000	43530000	NA12891	21	0	0	21	21	L3MBTL1	H3K36me3	219
chr20	43521483	43520000	43530000	NA12891	8	1	1	8	9	L3MBTL1	H3K36me3	216
chr20	43521742	43520000	43530000	NA12891	4	3	4	3	7	L3MBTL1	H3K36me3	1256
chr20	43521837	43520000	43530000	NA12891	6	0	0	6	6	L3MBTL1	H3K36me3	220
chr20	43522628	43520000	43530000	NA12891	7	0	0	7	7	L3MBTL1	H3K36me3	221
chr20	43522672	43520000	43530000	NA12891	11	0	0	11	11	L3MBTL1	H3K36me3	1591
chr20	43523867	43520000	43530000	NA12891	5	0	0	5	5	L3MBTL1	H3K36me3	214
chr20	43524966	43520000	43530000	NA12891	8	2	2	8	10	L3MBTL1	H3K36me3	217
chr20	43525187	43520000	43530000	NA12891	7	0	0	7	7	L3MBTL1	H3K36me3	215
chr20	43527956	43520000	43530000	NA12891	3	2	2	3	5	L3MBTL1	H3K36me3	213
chr20	43530554	43530000	43540000	NA12891	16	0	16	0	16	L3MBTL1	H3K36me3	1269
chr20	43532322	43530000	43540000	NA12891	4	3	3	4	7	L3MBTL1	H3K36me3	228
chr20	43535128	43530000	43540000	NA12891	15	0	15	0	15	L3MBTL1	H3K36me3	1938
chr20	43537082	43530000	43540000	NA12891	18	0	0	18	18	L3MBTL1	H3K36me3	227
chr20	43538596	43530000	43540000	NA12891	11	0	11	0	11	L3MBTL1	H3K36me3	1268
chr20	43540565	43540000	43550000	NA12891	10	2	2	10	12	L3MBTL1	H3K36me3	238
chr20	43541687	43540000	43550000	NA12891	12	2	12	2	14	L3MBTL1	H3K36me3	1276
chr20	43546060	43540000	43550000	NA12891	10	0	10	0	10	L3MBTL1	H3K36me3	1277
chr20	43547683	43540000	43550000	NA12891	13	2	2	13	15	L3MBTL1	H3K36me3	237
chr20	43547685	43540000	43550000	NA12891	13	2	13	2	15	L3MBTL1	H3K36me3	1275
chr20	43551425	43550000	43560000	NA12891	8	0	0	8	8	L3MBTL1	H3K36me3	245
chr20	43551808	43550000	43560000	NA12891	6	0	0	6	6	L3MBTL1	H3K36me3	244
chr20	43552472	43550000	43560000	NA12891	12	1	1	12	13	L3MBTL1	H3K36me3	246
chr20	43552515	43550000	43560000	NA12891	5	1	1	5	6	L3MBTL1	H3K36me3	247
chr20	43553842	43550000	43560000	NA12891	6	0	6	0	6	L3MBTL1	H3K36me3	1294
chr20	43554059	43550000	43560000	NA12891	8	2	8	2	10	L3MBTL1	H3K36me3	1297
chr20	43559552	43550000	43560000	NA12891	7	0	7	0	7	L3MBTL1	H3K36me3	1295
chr20	58816878	58810000	58820000	NA12891	18	0	18	0	18	GNAS-AS1	H3K36me3	1165
chr20	58818104	58810000	58820000	NA12891	8	0	8	0	8	GNAS-AS1	H3K36me3	1163
chr20	58818581	58810000	58820000	NA12891	6	2	2	6	8	GNAS-AS1	H3K36me3	178
chr20	58818646	58810000	58820000	NA12891	10	1	10	1	11	GNAS-AS1	H3K36me3	1173
chr20	58819365	58810000	58820000	NA12891	6	0	6	0	6	GNAS-AS1	H3K36me3	1166
chr20	58820075	58820000	58830000	NA12891	5	0	5	0	5	GNAS-AS1	H3K36me3	1204
chr20	58821440	58820000	58830000	NA12891	7	0	7	0	7	GNAS-AS1	H3K36me3	1201
chr20	58821501	58820000	58830000	NA12891	9	0	9	0	9	GNAS-AS1	H3K36me3	1206
chr20	58822511	58820000	58830000	NA12891	6	0	6	0	6	GNAS-AS1	H3K36me3	1203
chr20	58826808	58820000	58830000	NA12891	7	0	7	0	7	GNAS-AS1	H3K36me3	1202
chr20	58828168	58820000	58830000	NA12891	7	0	7	0	7	GNAS-AS1	H3K36me3	1207
chr20	58829646	58820000	58830000	NA12891	5	0	5	0	5	GNAS-AS1	H3K36me3	1205
chr20	58830045	58830000	58840000	NA12891	10	0	10	0	10	GNAS-AS1	H3K36me3	1210
chr20	58831704	58830000	58840000	NA12891	28	2	28	2	30	GNAS-AS1	H3K36me3	1213
chr20	58831919	58830000	58840000	NA12891	27	0	27	0	27	GNAS-AS1	H3K36me3	1211
chr20	58833371	58830000	58840000	NA12891	15	0	15	0	15	GNAS-AS1	H3K36me3	1214
chr20	58836429	58830000	58840000	NA12891	13	0	13	0	13	GNAS-AS1	H3K36me3	1209
chr20	58839085	58830000	58840000	NA12891	6	0	6	0	6	GNAS-AS1	H3K36me3	1215
chr20	58839225	58830000	58840000	NA12891	9	1	9	1	10	GNAS-AS1	H3K36me3	1212
chr20	58840055	58840000	58850000	NA12891	16	0	16	0	16	GNAS-AS1	H3K36me3	1223
chr20	58840940	58840000	58850000	NA12891	14	1	14	1	15	GNAS-AS1	H3K36me3	1225
chr20	58841676	58840000	58850000	NA12891	31	0	31	0	31	GNAS-AS1	H3K36me3	1222
chr20	58841705	58840000	58850000	NA12891	32	0	32	0	32	GNAS-AS1	H3K36me3	1221
chr20	58843016	58840000	58850000	NA12891	11	0	11	0	11	GNAS-AS1	H3K36me3	1226
chr20	58845346	58840000	58850000	NA12891	20	0	20	0	20	GNAS-AS1	H3K36me3	1220
chr20	58847460	58840000	58850000	NA12891	16	2	16	2	18	GNAS-AS1	H3K36me3	1224
chr11	2659888	2650000	2660000	NA12892	8	0	8	0	8	KCNQ1OT1	H3K36me3	1113
chr11	2660402	2660000	2670000	NA12892	5	0	5	0	5	KCNQ1OT1	H3K36me3	1131
chr11	2664646	2660000	2670000	NA12892	7	1	7	1	8	KCNQ1OT1	H3K36me3	1132
chr11	2667296	2660000	2670000	NA12892	7	0	0	7	7	KCNQ1OT1	H3K36me3	135
chr11	2668316	2660000	2670000	NA12892	8	0	8	0	8	KCNQ1OT1	H3K36me3	1133
chr11	2669063	2660000	2670000	NA12892	8	0	0	8	8	KCNQ1OT1	H3K36me3	134
chr11	2669301	2660000	2670000	NA12892	11	0	11	0	11	KCNQ1OT1	H3K36me3	1130
chr11	2670270	2670000	2680000	NA12892	7	2	2	7	9	KCNQ1OT1	H3K36me3	1684
chr11	2673376	2670000	2680000	NA12892	12	0	0	12	12	KCNQ1OT1	H3K36me3	1577
chr11	2681283	2680000	2690000	NA12892	19	0	0	19	19	KCNQ1OT1	H3K36me3	158
chr11	2684113	2680000	2690000	NA12892	7	0	0	7	7	KCNQ1OT1	H3K36me3	1640
chr11	2685097	2680000	2690000	NA12892	25	0	0	25	25	KCNQ1OT1	H3K36me3	155
chr11	2685121	2680000	2690000	NA12892	20	0	0	20	20	KCNQ1OT1	H3K36me3	157
chr11	2687789	2680000	2690000	NA12892	15	0	0	15	15	KCNQ1OT1	H3K36me3	156
chr11	2689592	2680000	2690000	NA12892	8	0	0	8	8	KCNQ1OT1	H3K36me3	159
chr11	2695744	2690000	2700000	NA12892	19	0	0	19	19	KCNQ1OT1	H3K36me3	170
chr11	2695790	2690000	2700000	NA12892	21	0	21	0	21	KCNQ1OT1	H3K36me3	1151
chr11	2696063	2690000	2700000	NA12892	25	0	0	25	25	KCNQ1OT1	H3K36me3	171
chr11	2696450	2690000	2700000	NA12892	29	3	3	29	32	KCNQ1OT1	H3K36me3	168
chr11	2697308	2690000	2700000	NA12892	32	1	1	32	33	KCNQ1OT1	H3K36me3	173
chr11	2698159	2690000	2700000	NA12892	17	3	3	17	20	KCNQ1OT1	H3K36me3	172
chr11	2699643	2690000	2700000	NA12892	16	0	0	16	16	KCNQ1OT1	H3K36me3	169
chr15	24956512	24950000	24960000	NA12892	12	0	0	12	12	PWS_AS	H3K36me3	1564
chr15	24957404	24950000	24960000	NA12892	6	2	6	2	8	PWS_AS	H3K36me3	755
chr15	24962036	24960000	24970000	NA12892	28	4	28	4	32	PWS_AS	H3K36me3	2025
chr15	24966466	24960000	24970000	NA12892	21	0	0	21	21	PWS_AS	H3K36me3	1482
chr15	24966663	24960000	24970000	NA12892	38	0	0	38	38	PWS_AS	H3K36me3	1428
chr15	24970650	24970000	24980000	NA12892	17	0	0	17	17	PWS_AS	H3K36me3	1511
chr15	24971011	24970000	24980000	NA12892	38	0	0	38	38	PWS_AS	H3K36me3	1429
chr15	24971341	24970000	24980000	NA12892	13	0	0	13	13	PWS_AS	H3K36me3	1
chr15	24972464	24970000	24980000	NA12892	8	0	0	8	8	PWS_AS	H3K36me3	1612
chr15	24972856	24970000	24980000	NA12892	18	0	18	0	18	PWS_AS	H3K36me3	1966
chr15	24974365	24970000	24980000	NA12892	18	1	1	18	19	PWS_AS	H3K36me3	1512
chr15	24983786	24980000	24990000	NA12892	32	2	32	2	34	PWS_AS	H3K36me3	2056
chr15	24984852	24980000	24990000	NA12892	5	0	0	5	5	PWS_AS	H3K36me3	1664
chr15	24990179	24990000	25000000	NA12892	17	0	0	17	17	PWS_AS	H3K36me3	5
chr15	24990981	24990000	25000000	NA12892	14	0	0	14	14	PWS_AS	H3K36me3	7
chr15	24992196	24990000	25000000	NA12892	6	0	0	6	6	PWS_AS	H3K36me3	4
chr15	24992745	24990000	25000000	NA12892	14	0	0	14	14	PWS_AS	H3K36me3	1535
chr15	24995018	24990000	25000000	NA12892	12	0	0	12	12	PWS_AS	H3K36me3	1565
chr15	24995800	24990000	25000000	NA12892	13	3	3	13	16	PWS_AS	H3K36me3	1594
chr15	24996644	24990000	25000000	NA12892	8	0	0	8	8	PWS_AS	H3K36me3	6
chr15	24997137	24990000	25000000	NA12892	5	0	5	0	5	PWS_AS	H3K36me3	1752
chr15	24997789	24990000	25000000	NA12892	19	0	0	19	19	PWS_AS	H3K36me3	1495
chr15	25000886	25000000	25010000	NA12892	12	5	5	12	17	PWS_AS	H3K36me3	1626
chr15	25001297	25000000	25010000	NA12892	13	0	0	13	13	PWS_AS	H3K36me3	1550
chr15	25005229	25000000	25010000	NA12892	5	0	0	5	5	PWS_AS	H3K36me3	1666
chr15	25006163	25000000	25010000	NA12892	13	0	0	13	13	PWS_AS	H3K36me3	1551
chr15	25006466	25000000	25010000	NA12892	7	2	2	7	9	PWS_AS	H3K36me3	1667
chr15	25008346	25000000	25010000	NA12892	8	0	0	8	8	PWS_AS	H3K36me3	1613
chr15	25015360	25010000	25020000	NA12892	7	0	0	7	7	PWS_AS	H3K36me3	1627
chr15	25015378	25010000	25020000	NA12892	7	0	0	7	7	PWS_AS	H3K36me3	1628
chr15	25024203	25020000	25030000	NA12892	9	0	0	9	9	PWS_AS	H3K36me3	10
chr15	25026892	25020000	25030000	NA12892	5	4	5	4	9	PWS_AS	H3K36me3	1725
chr15	25028066	25020000	25030000	NA12892	3	2	3	2	5	PWS_AS	H3K36me3	1724
chr15	25034308	25030000	25040000	NA12892	5	0	5	0	5	PWS_AS	H3K36me3	1755
chr15	25036439	25030000	25040000	NA12892	7	0	0	7	7	PWS_AS	H3K36me3	1629
chr15	25036707	25030000	25040000	NA12892	5	1	1	5	6	PWS_AS	H3K36me3	1689
chr15	25040584	25040000	25050000	NA12892	4	1	4	1	5	PWS_AS	H3K36me3	1740
chr15	25048614	25040000	25050000	NA12892	5	0	0	5	5	PWS_AS	H3K36me3	1672
chr15	25052238	25050000	25060000	NA12892	15	0	0	15	15	PWS_AS	H3K36me3	1526
chr15	25062735	25060000	25070000	NA12892	8	2	2	8	10	PWS_AS	H3K36me3	1647
chr15	25064412	25060000	25070000	NA12892	9	0	0	9	9	PWS_AS	H3K36me3	1603
chr15	25066998	25060000	25070000	NA12892	6	0	0	6	6	PWS_AS	H3K36me3	1646
chr15	25067548	25060000	25070000	NA12892	23	0	0	23	23	PWS_AS	H3K36me3	1476
chr15	25070807	25070000	25080000	NA12892	11	0	11	0	11	PWS_AS	H3K36me3	1867
chr15	25070820	25070000	25080000	NA12892	11	0	0	11	11	PWS_AS	H3K36me3	1581
chr15	25071437	25070000	25080000	NA12892	5	0	5	0	5	PWS_AS	H3K36me3	1759
chr15	25071684	25070000	25080000	NA12892	9	0	0	9	9	PWS_AS	H3K36me3	1604
chr15	25075882	25070000	25080000	NA12892	6	0	0	6	6	PWS_AS	H3K36me3	1652
chr15	25078727	25070000	25080000	NA12892	13	0	0	13	13	PWS_AS	H3K36me3	1555
chr15	25078729	25070000	25080000	NA12892	13	0	0	13	13	PWS_AS	H3K36me3	1556
chr15	25078994	25070000	25080000	NA12892	13	0	0	13	13	PWS_AS	H3K36me3	1557
chr15	25079530	25070000	25080000	NA12892	14	0	0	14	14	PWS_AS	H3K36me3	1538
chr15	25082249	25080000	25090000	NA12892	3	3	3	3	6	PWS_AS	H3K36me3	1718
chr15	25083568	25080000	25090000	NA12892	5	0	0	5	5	PWS_AS	H3K36me3	1679
chr15	25088543	25080000	25090000	NA12892	10	0	10	0	10	PWS_AS	H3K36me3	1849
chr15	25088939	25080000	25090000	NA12892	14	2	2	14	16	PWS_AS	H3K36me3	1568
chr15	25096037	25090000	25100000	NA12892	16	0	0	16	16	PWS_AS	H3K36me3	1517
chr15	25101866	25100000	25110000	NA12892	9	0	0	9	9	PWS_AS	H3K36me3	1606
chr15	25104980	25100000	25110000	NA12892	26	0	0	26	26	PWS_AS	H3K36me3	1464
chr15	25105327	25100000	25110000	NA12892	5	0	0	5	5	PWS_AS	H3K36me3	1680
chr15	25105879	25100000	25110000	NA12892	6	0	0	6	6	PWS_AS	H3K36me3	1656
chr15	25114259	25110000	25120000	NA12892	3	2	3	2	5	PWS_AS	H3K36me3	1727
chr16	3431470	3430000	3440000	NA12892	0	18	18	0	18	ZNF597	H3K36me3	1375
chr16	3433475	3430000	3440000	NA12892	0	11	11	0	11	ZNF597	H3K36me3	1373
chr16	3435490	3430000	3440000	NA12892	1	10	10	1	11	ZNF597	H3K36me3	1372
chr16	3436285	3430000	3440000	NA12892	0	30	30	0	30	ZNF597	H3K36me3	1378
chr16	3438630	3430000	3440000	NA12892	0	28	28	0	28	ZNF597	H3K36me3	1377
chr16	3438773	3430000	3440000	NA12892	0	38	38	0	38	ZNF597	H3K36me3	1376
chr16	3439857	3430000	3440000	NA12892	5	63	63	5	68	ZNF597	H3K36me3	1374
chr16	3440345	3440000	3450000	NA12892	0	59	59	0	59	ZNF597	H3K36me3	1398
chr16	3440922	3440000	3450000	NA12892	0	43	43	0	43	ZNF597	H3K36me3	1397
chr16	3441209	3440000	3450000	NA12892	1	35	35	1	36	ZNF597	H3K36me3	1399
chr16	3441715	3440000	3450000	NA12892	0	19	19	0	19	ZNF597	H3K36me3	1401
chr16	3442048	3440000	3450000	NA12892	0	25	25	0	25	ZNF597	H3K36me3	1393
chr16	3443495	3440000	3450000	NA12892	3	5	5	3	8	ZNF597	H3K36me3	1394
chr16	3444322	3440000	3450000	NA12892	0	16	16	0	16	ZNF597	H3K36me3	1400
chr16	3445276	3440000	3450000	NA12892	0	19	19	0	19	ZNF597	H3K36me3	1392
chr16	3445356	3440000	3450000	NA12892	1	34	34	1	35	ZNF597	H3K36me3	2068
chr16	3446424	3440000	3450000	NA12892	0	34	34	0	34	ZNF597	H3K36me3	1389
chr16	3447112	3440000	3450000	NA12892	0	26	26	0	26	ZNF597	H3K36me3	1396
chr16	3448115	3440000	3450000	NA12892	0	36	36	0	36	ZNF597	H3K36me3	1395
chr16	3448951	3440000	3450000	NA12892	0	24	24	0	24	ZNF597	H3K36me3	1391
chr16	3449158	3440000	3450000	NA12892	0	33	33	0	33	ZNF597	H3K36me3	1390
chr19	53539453	53530000	53540000	NA12892	11	0	11	0	11	ZNF331	H3K36me3	1074
chr19	53539459	53530000	53540000	NA12892	12	0	0	12	12	ZNF331	H3K36me3	1574
chr19	53539578	53530000	53540000	NA12892	16	0	0	16	16	ZNF331	H3K36me3	1518
chr19	53539612	53530000	53540000	NA12892	7	0	0	7	7	ZNF331	H3K36me3	1637
chr19	53540217	53540000	53550000	NA12892	37	2	2	37	39	ZNF331	H3K36me3	1434
chr19	53540254	53540000	53550000	NA12892	33	2	2	33	35	ZNF331	H3K36me3	1448
chr19	53540581	53540000	53550000	NA12892	8	0	0	8	8	ZNF331	H3K36me3	105
chr19	53540583	53540000	53550000	NA12892	10	0	0	10	10	ZNF331	H3K36me3	106
chr19	53540790	53540000	53550000	NA12892	20	2	2	20	22	ZNF331	H3K36me3	1505
chr19	53540799	53540000	53550000	NA12892	20	2	2	20	22	ZNF331	H3K36me3	1506
chr19	53540951	53540000	53550000	NA12892	22	0	0	22	22	ZNF331	H3K36me3	1478
chr19	53541182	53540000	53550000	NA12892	30	0	0	30	30	ZNF331	H3K36me3	1451
chr19	53541304	53540000	53550000	NA12892	24	0	0	24	24	ZNF331	H3K36me3	1473
chr19	53541416	53540000	53550000	NA12892	33	0	0	33	33	ZNF331	H3K36me3	1440
chr19	53541487	53540000	53550000	NA12892	27	0	0	27	27	ZNF331	H3K36me3	1458
chr19	53541711	53540000	53550000	NA12892	31	0	0	31	31	ZNF331	H3K36me3	1447
chr19	53541781	53540000	53550000	NA12892	33	0	0	33	33	ZNF331	H3K36me3	1441
chr19	53542420	53540000	53550000	NA12892	20	0	0	20	20	ZNF331	H3K36me3	1491
chr19	53542569	53540000	53550000	NA12892	33	0	0	33	33	ZNF331	H3K36me3	1442
chr19	53543099	53540000	53550000	NA12892	33	0	0	33	33	ZNF331	H3K36me3	1443
chr19	53543759	53540000	53550000	NA12892	33	0	0	33	33	ZNF331	H3K36me3	1444
chr19	53544043	53540000	53550000	NA12892	26	0	0	26	26	ZNF331	H3K36me3	1465
chr19	53544283	53540000	53550000	NA12892	13	0	0	13	13	ZNF331	H3K36me3	1558
chr19	53544341	53540000	53550000	NA12892	11	0	0	11	11	ZNF331	H3K36me3	1586
chr19	53544362	53540000	53550000	NA12892	15	0	0	15	15	ZNF331	H3K36me3	1531
chr19	53544934	53540000	53550000	NA12892	11	1	1	11	12	ZNF331	H3K36me3	103
chr19	53545004	53540000	53550000	NA12892	14	1	1	14	15	ZNF331	H3K36me3	1559
chr19	53545402	53540000	53550000	NA12892	11	0	0	11	11	ZNF331	H3K36me3	102
chr19	53545587	53540000	53550000	NA12892	11	0	0	11	11	ZNF331	H3K36me3	1587
chr19	53545697	53540000	53550000	NA12892	18	0	0	18	18	ZNF331	H3K36me3	104
chr19	53546050	53540000	53550000	NA12892	8	0	0	8	8	ZNF331	H3K36me3	1620
chr19	53546642	53540000	53550000	NA12892	11	0	0	11	11	ZNF331	H3K36me3	1588
chr19	53547739	53540000	53550000	NA12892	13	2	2	13	15	ZNF331	H3K36me3	1589
chr19	53547879	53540000	53550000	NA12892	16	0	0	16	16	ZNF331	H3K36me3	1519
chr19	53549653	53540000	53550000	NA12892	15	0	0	15	15	ZNF331	H3K36me3	1532
chr19	53550593	53550000	53560000	NA12892	9	0	0	9	9	ZNF331	H3K36me3	110
chr19	53551321	53550000	53560000	NA12892	9	0	0	9	9	ZNF331	H3K36me3	111
chr19	53551532	53550000	53560000	NA12892	28	2	2	28	30	ZNF331	H3K36me3	108
chr19	53553902	53550000	53560000	NA12892	7	0	0	7	7	ZNF331	H3K36me3	1638
chr19	53556111	53550000	53560000	NA12892	29	0	0	29	29	ZNF331	H3K36me3	1454
chr19	53556271	53550000	53560000	NA12892	20	0	0	20	20	ZNF331	H3K36me3	1492
chr19	53556869	53550000	53560000	NA12892	13	0	0	13	13	ZNF331	H3K36me3	1560
chr19	53559341	53550000	53560000	NA12892	67	7	7	67	74	ZNF331	H3K36me3	109
chr19	53560254	53560000	53570000	NA12892	59	0	0	59	59	ZNF331	H3K36me3	119
chr19	53560560	53560000	53570000	NA12892	41	0	0	41	41	ZNF331	H3K36me3	1424
chr19	53561019	53560000	53570000	NA12892	20	0	0	20	20	ZNF331	H3K36me3	118
chr19	53563035	53560000	53570000	NA12892	8	0	0	8	8	ZNF331	H3K36me3	1622
chr19	53563099	53560000	53570000	NA12892	19	0	0	19	19	ZNF331	H3K36me3	1499
chr19	53564071	53560000	53570000	NA12892	7	0	0	7	7	ZNF331	H3K36me3	1639
chr19	53566117	53560000	53570000	NA12892	26	0	0	26	26	ZNF331	H3K36me3	1467
chr19	53567484	53560000	53570000	NA12892	16	0	0	16	16	ZNF331	H3K36me3	1521
chr19	53567951	53560000	53570000	NA12892	16	0	0	16	16	ZNF331	H3K36me3	1522
chr19	53569503	53560000	53570000	NA12892	18	0	0	18	18	ZNF331	H3K36me3	1508
chr19	53570618	53570000	53580000	NA12892	17	1	1	17	18	ZNF331	H3K36me3	1523
chr19	53570863	53570000	53580000	NA12892	24	3	3	24	27	ZNF331	H3K36me3	126
chr19	53571117	53570000	53580000	NA12892	34	0	0	34	34	ZNF331	H3K36me3	127
chr19	53571192	53570000	53580000	NA12892	27	0	0	27	27	ZNF331	H3K36me3	1460
chr19	53572179	53570000	53580000	NA12892	45	0	0	45	45	ZNF331	H3K36me3	129
chr19	53572336	53570000	53580000	NA12892	41	2	2	41	43	ZNF331	H3K36me3	124
chr19	53572530	53570000	53580000	NA12892	22	0	0	22	22	ZNF331	H3K36me3	1480
chr19	53572542	53570000	53580000	NA12892	20	0	0	20	20	ZNF331	H3K36me3	1493
chr19	53573477	53570000	53580000	NA12892	16	4	4	16	20	ZNF331	H3K36me3	1576
chr19	53574145	53570000	53580000	NA12892	16	6	6	16	22	ZNF331	H3K36me3	1600
chr19	53574302	53570000	53580000	NA12892	14	0	0	14	14	ZNF331	H3K36me3	1548
chr19	53574630	53570000	53580000	NA12892	35	0	0	35	35	ZNF331	H3K36me3	1435
chr19	53575623	53570000	53580000	NA12892	42	0	0	42	42	ZNF331	H3K36me3	123
chr19	53575962	53570000	53580000	NA12892	34	0	0	34	34	ZNF331	H3K36me3	1438
chr19	53576007	53570000	53580000	NA12892	24	0	0	24	24	ZNF331	H3K36me3	1474
chr19	53576539	53570000	53580000	NA12892	62	0	0	62	62	ZNF331	H3K36me3	1415
chr19	53576890	53570000	53580000	NA12892	61	0	0	61	61	ZNF331	H3K36me3	1416
chr19	53577025	53570000	53580000	NA12892	39	0	0	39	39	ZNF331	H3K36me3	1426
chr19	53577526	53570000	53580000	NA12892	58	0	0	58	58	ZNF331	H3K36me3	128
chr19	53577745	53570000	53580000	NA12892	60	2	2	60	62	ZNF331	H3K36me3	1417
chr19	53578264	53570000	53580000	NA12892	35	0	0	35	35	ZNF331	H3K36me3	125
chr19	53578644	53570000	53580000	NA12892	17	0	0	17	17	ZNF331	H3K36me3	1516
chr19	53578661	53570000	53580000	NA12892	14	0	0	14	14	ZNF331	H3K36me3	122
chr19	53579415	53570000	53580000	NA12892	29	0	0	29	29	ZNF331	H3K36me3	1456
chr2	206260032	206260000	206270000	NA12892	5	0	5	0	5	ZDBF2	H3K36me3	878
chr2	206263567	206260000	206270000	NA12892	4	1	4	1	5	ZDBF2	H3K36me3	884
chr2	206263822	206260000	206270000	NA12892	7	2	7	2	9	ZDBF2	H3K36me3	887
chr2	206265107	206260000	206270000	NA12892	7	0	7	0	7	ZDBF2	H3K36me3	882
chr2	206276156	206270000	206280000	NA12892	4	3	3	4	7	ZDBF2	H3K36me3	28
chr2	206278506	206270000	206280000	NA12892	7	1	7	1	8	ZDBF2	H3K36me3	933
chr2	206280926	206280000	206290000	NA12892	14	6	6	14	20	ZDBF2	H3K36me3	34
chr2	206281182	206280000	206290000	NA12892	13	12	13	12	25	ZDBF2	H3K36me3	957
chr2	206283390	206280000	206290000	NA12892	21	13	13	21	34	ZDBF2	H3K36me3	36
chr2	206283620	206280000	206290000	NA12892	16	11	11	16	27	ZDBF2	H3K36me3	35
chr2	206284419	206280000	206290000	NA12892	20	6	6	20	26	ZDBF2	H3K36me3	1543
chr2	206287533	206280000	206290000	NA12892	31	26	31	26	57	ZDBF2	H3K36me3	956
chr2	206288787	206280000	206290000	NA12892	5	2	2	5	7	ZDBF2	H3K36me3	1696
chr2	206288867	206280000	206290000	NA12892	4	3	3	4	7	ZDBF2	H3K36me3	1712
chr2	206289724	206280000	206290000	NA12892	6	5	6	5	11	ZDBF2	H3K36me3	958
chr2	206291658	206290000	206300000	NA12892	7	7	7	7	14	ZDBF2	H3K36me3	970
chr2	206295628	206290000	206300000	NA12892	17	10	17	10	27	ZDBF2	H3K36me3	969
chr2	206296369	206290000	206300000	NA12892	10	0	0	10	10	ZDBF2	H3K36me3	43
chr2	206298187	206290000	206300000	NA12892	23	18	23	18	41	ZDBF2	H3K36me3	972
chr2	206298570	206290000	206300000	NA12892	10	7	7	10	17	ZDBF2	H3K36me3	44
chr2	206298673	206290000	206300000	NA12892	18	13	18	13	31	ZDBF2	H3K36me3	971
chr2	206301836	206300000	206310000	NA12892	16	1	1	16	17	ZDBF2	H3K36me3	55
chr2	206303434	206300000	206310000	NA12892	16	11	16	11	27	ZDBF2	H3K36me3	982
chr2	206307903	206300000	206310000	NA12892	15	12	12	15	27	ZDBF2	H3K36me3	56
chr2	206309592	206300000	206310000	NA12892	8	1	8	1	9	ZDBF2	H3K36me3	983
chr2	206312603	206310000	206320000	NA12892	6	4	6	4	10	ZDBF2	H3K36me3	1001
chr2	206313698	206310000	206320000	NA12892	12	1	1	12	13	ZDBF2	H3K36me3	66
chr2	206314148	206310000	206320000	NA12892	5	1	5	1	6	ZDBF2	H3K36me3	1005
chr2	206314772	206310000	206320000	NA12892	4	3	3	4	7	ZDBF2	H3K36me3	67
chr2	206315336	206310000	206320000	NA12892	3	2	3	2	5	ZDBF2	H3K36me3	1003
chr2	206319065	206310000	206320000	NA12892	5	4	4	5	9	ZDBF2	H3K36me3	65
chr2	206319164	206310000	206320000	NA12892	4	1	1	4	5	ZDBF2	H3K36me3	64
chr20	43516974	43510000	43520000	NA12892	9	0	0	9	9	L3MBTL1	H3K36me3	211
chr20	43520387	43520000	43530000	NA12892	19	2	19	2	21	L3MBTL1	H3K36me3	1257
chr20	43528186	43520000	43530000	NA12892	7	0	0	7	7	L3MBTL1	H3K36me3	222
chr20	43535128	43530000	43540000	NA12892	10	2	10	2	12	L3MBTL1	H3K36me3	1271
chr20	43536082	43530000	43540000	NA12892	7	3	3	7	10	L3MBTL1	H3K36me3	231
chr20	43537545	43530000	43540000	NA12892	7	2	2	7	9	L3MBTL1	H3K36me3	230
chr20	43539908	43530000	43540000	NA12892	5	0	0	5	5	L3MBTL1	H3K36me3	229
chr20	43540565	43540000	43550000	NA12892	7	3	3	7	10	L3MBTL1	H3K36me3	239
chr20	43541687	43540000	43550000	NA12892	14	0	14	0	14	L3MBTL1	H3K36me3	1282
chr20	43543225	43540000	43550000	NA12892	5	5	5	5	10	L3MBTL1	H3K36me3	1283
chr20	43543316	43540000	43550000	NA12892	8	5	5	8	13	L3MBTL1	H3K36me3	240
chr20	43553532	43550000	43560000	NA12892	10	1	1	10	11	L3MBTL1	H3K36me3	248
chr20	43556116	43550000	43560000	NA12892	8	0	8	0	8	L3MBTL1	H3K36me3	1300
chr20	58814582	58810000	58820000	NA12892	3	3	3	3	6	GNAS-AS1	H3K36me3	1186
chr20	58816878	58810000	58820000	NA12892	4	1	4	1	5	GNAS-AS1	H3K36me3	1193
chr20	58818886	58810000	58820000	NA12892	11	0	0	11	11	GNAS-AS1	H3K36me3	179
chr20	58819365	58810000	58820000	NA12892	16	6	6	16	22	GNAS-AS1	H3K36me3	182
chr20	58819573	58810000	58820000	NA12892	14	4	4	14	18	GNAS-AS1	H3K36me3	183
chr20	58819838	58810000	58820000	NA12892	9	0	0	9	9	GNAS-AS1	H3K36me3	181
chr20	58819870	58810000	58820000	NA12892	7	0	0	7	7	GNAS-AS1	H3K36me3	180
chr20	58820075	58820000	58830000	NA12892	22	0	0	22	22	GNAS-AS1	H3K36me3	187
chr20	58821440	58820000	58830000	NA12892	5	3	3	5	8	GNAS-AS1	H3K36me3	186
chr20	58821498	58820000	58830000	NA12892	12	3	3	12	15	GNAS-AS1	H3K36me3	188
chr20	58821501	58820000	58830000	NA12892	12	3	3	12	15	GNAS-AS1	H3K36me3	189
chr20	58822511	58820000	58830000	NA12892	10	0	0	10	10	GNAS-AS1	H3K36me3	185
chr20	58823533	58820000	58830000	NA12892	17	2	2	17	19	GNAS-AS1	H3K36me3	190
chr20	58832140	58830000	58840000	NA12892	14	0	14	0	14	GNAS-AS1	H3K36me3	1216
chr20	58845596	58840000	58850000	NA12892	10	3	10	3	13	GNAS-AS1	H3K36me3	1227
chr11	2649149	2640000	2650000	NA19238	5	0	5	0	5	KCNQ1OT1	H3K36me3	1107
chr11	2657574	2650000	2660000	NA19238	8	0	0	8	8	KCNQ1OT1	H3K36me3	131
chr11	2658929	2650000	2660000	NA19238	3	2	2	3	5	KCNQ1OT1	H3K36me3	130
chr11	2659833	2650000	2660000	NA19238	5	0	0	5	5	KCNQ1OT1	H3K36me3	132
chr11	2660724	2660000	2670000	NA19238	7	2	2	7	9	KCNQ1OT1	H3K36me3	136
chr11	2664634	2660000	2670000	NA19238	20	0	0	20	20	KCNQ1OT1	H3K36me3	139
chr11	2664646	2660000	2670000	NA19238	15	0	15	0	15	KCNQ1OT1	H3K36me3	1134
chr11	2664717	2660000	2670000	NA19238	15	0	0	15	15	KCNQ1OT1	H3K36me3	140
chr11	2666081	2660000	2670000	NA19238	4	1	1	4	5	KCNQ1OT1	H3K36me3	138
chr11	2666284	2660000	2670000	NA19238	12	1	1	12	13	KCNQ1OT1	H3K36me3	1590
chr11	2667870	2660000	2670000	NA19238	5	0	5	0	5	KCNQ1OT1	H3K36me3	1136
chr11	2668316	2660000	2670000	NA19238	17	0	17	0	17	KCNQ1OT1	H3K36me3	1965
chr11	2669063	2660000	2670000	NA19238	12	0	0	12	12	KCNQ1OT1	H3K36me3	137
chr11	2669301	2660000	2670000	NA19238	5	0	5	0	5	KCNQ1OT1	H3K36me3	1135
chr11	2670270	2670000	2680000	NA19238	15	0	0	15	15	KCNQ1OT1	H3K36me3	143
chr11	2671019	2670000	2680000	NA19238	12	0	0	12	12	KCNQ1OT1	H3K36me3	144
chr11	2672922	2670000	2680000	NA19238	10	0	10	0	10	KCNQ1OT1	H3K36me3	1863
chr11	2673376	2670000	2680000	NA19238	12	0	0	12	12	KCNQ1OT1	H3K36me3	145
chr11	2673812	2670000	2680000	NA19238	13	1	13	1	14	KCNQ1OT1	H3K36me3	1901
chr11	2677404	2670000	2680000	NA19238	14	0	14	0	14	KCNQ1OT1	H3K36me3	1141
chr11	2678630	2670000	2680000	NA19238	28	0	28	0	28	KCNQ1OT1	H3K36me3	1140
chr11	2684113	2680000	2690000	NA19238	14	0	0	14	14	KCNQ1OT1	H3K36me3	1549
chr11	2687789	2680000	2690000	NA19238	13	0	0	13	13	KCNQ1OT1	H3K36me3	160
chr11	2688503	2680000	2690000	NA19238	15	3	15	3	18	KCNQ1OT1	H3K36me3	1146
chr11	2689008	2680000	2690000	NA19238	22	0	22	0	22	KCNQ1OT1	H3K36me3	2013
chr11	2691056	2690000	2700000	NA19238	23	0	23	0	23	KCNQ1OT1	H3K36me3	1152
chr11	2692419	2690000	2700000	NA19238	14	1	1	14	15	KCNQ1OT1	H3K36me3	1562
chr11	2694225	2690000	2700000	NA19238	22	0	22	0	22	KCNQ1OT1	H3K36me3	2014
chr11	2694302	2690000	2700000	NA19238	6	1	6	1	7	KCNQ1OT1	H3K36me3	1772
chr11	2695821	2690000	2700000	NA19238	13	2	13	2	15	KCNQ1OT1	H3K36me3	1153
chr11	2696450	2690000	2700000	NA19238	38	1	1	38	39	KCNQ1OT1	H3K36me3	174
chr11	2696598	2690000	2700000	NA19238	38	0	38	0	38	KCNQ1OT1	H3K36me3	1155
chr11	2697747	2690000	2700000	NA19238	21	0	21	0	21	KCNQ1OT1	H3K36me3	1154
chr11	2699445	2690000	2700000	NA19238	7	0	7	0	7	KCNQ1OT1	H3K36me3	1156
chr15	24952901	24950000	24960000	NA19238	6	0	6	0	6	PWS_AS	H3K36me3	1774
chr15	24958983	24950000	24960000	NA19238	27	3	3	27	30	PWS_AS	H3K36me3	1470
chr15	24960444	24960000	24970000	NA19238	9	3	3	9	12	PWS_AS	H3K36me3	1643
chr15	24963302	24960000	24970000	NA19238	31	0	0	31	31	PWS_AS	H3K36me3	1446
chr15	24968217	24960000	24970000	NA19238	37	0	0	37	37	PWS_AS	H3K36me3	1430
chr15	24968390	24960000	24970000	NA19238	46	0	46	0	46	PWS_AS	H3K36me3	2084
chr15	24971556	24970000	24980000	NA19238	21	0	21	0	21	PWS_AS	H3K36me3	2004
chr15	24971734	24970000	24980000	NA19238	24	0	0	24	24	PWS_AS	H3K36me3	1471
chr15	24974804	24970000	24980000	NA19238	25	0	0	25	25	PWS_AS	H3K36me3	1469
chr15	24977157	24970000	24980000	NA19238	69	0	0	69	69	PWS_AS	H3K36me3	2
chr15	24977227	24970000	24980000	NA19238	46	1	1	46	47	PWS_AS	H3K36me3	1420
chr15	24977285	24970000	24980000	NA19238	31	2	2	31	33	PWS_AS	H3K36me3	1453
chr15	24979866	24970000	24980000	NA19238	20	0	0	20	20	PWS_AS	H3K36me3	1490
chr15	24980653	24980000	24990000	NA19238	28	0	0	28	28	PWS_AS	H3K36me3	1457
chr15	24984067	24980000	24990000	NA19238	24	0	24	0	24	PWS_AS	H3K36me3	2026
chr15	24986780	24980000	24990000	NA19238	26	0	0	26	26	PWS_AS	H3K36me3	1462
chr15	24987620	24980000	24990000	NA19238	21	0	0	21	21	PWS_AS	H3K36me3	1483
chr15	24990569	24990000	25000000	NA19238	12	2	12	2	14	PWS_AS	H3K36me3	1843
chr15	24992745	24990000	25000000	NA19238	5	0	0	5	5	PWS_AS	H3K36me3	1665
chr15	24994995	24990000	25000000	NA19238	19	0	0	19	19	PWS_AS	H3K36me3	1496
chr15	24995118	24990000	25000000	NA19238	26	0	26	0	26	PWS_AS	H3K36me3	2037
chr15	24995144	24990000	25000000	NA19238	18	0	18	0	18	PWS_AS	H3K36me3	1967
chr15	25001297	25000000	25010000	NA19238	24	0	24	0	24	PWS_AS	H3K36me3	2028
chr15	25003626	25000000	25010000	NA19238	14	1	1	14	15	PWS_AS	H3K36me3	1552
chr15	25006755	25000000	25010000	NA19238	5	0	0	5	5	PWS_AS	H3K36me3	1668
chr15	25010518	25010000	25020000	NA19238	10	0	10	0	10	PWS_AS	H3K36me3	1845
chr15	25011053	25010000	25020000	NA19238	5	0	5	0	5	PWS_AS	H3K36me3	1753
chr15	25011938	25010000	25020000	NA19238	15	0	15	0	15	PWS_AS	H3K36me3	1930
chr15	25019598	25010000	25020000	NA19238	5	0	5	0	5	PWS_AS	H3K36me3	1754
chr15	25026019	25020000	25030000	NA19238	3	2	2	3	5	PWS_AS	H3K36me3	1711
chr15	25026116	25020000	25030000	NA19238	5	0	0	5	5	PWS_AS	H3K36me3	1669
chr15	25026327	25020000	25030000	NA19238	6	0	0	6	6	PWS_AS	H3K36me3	1644
chr15	25028983	25020000	25030000	NA19238	9	0	9	0	9	PWS_AS	H3K36me3	1817
chr15	25030781	25030000	25040000	NA19238	7	0	0	7	7	PWS_AS	H3K36me3	1630
chr15	25030867	25030000	25040000	NA19238	12	0	0	12	12	PWS_AS	H3K36me3	1566
chr15	25032169	25030000	25040000	NA19238	8	0	8	0	8	PWS_AS	H3K36me3	1802
chr15	25033723	25030000	25040000	NA19238	17	0	17	0	17	PWS_AS	H3K36me3	1951
chr15	25033774	25030000	25040000	NA19238	15	0	0	15	15	PWS_AS	H3K36me3	1525
chr15	25039360	25030000	25040000	NA19238	5	0	0	5	5	PWS_AS	H3K36me3	1670
chr15	25039526	25030000	25040000	NA19238	5	0	0	5	5	PWS_AS	H3K36me3	1671
chr15	25040841	25040000	25050000	NA19238	11	0	0	11	11	PWS_AS	H3K36me3	1579
chr15	25043180	25040000	25050000	NA19238	6	0	6	0	6	PWS_AS	H3K36me3	1776
chr15	25044226	25040000	25050000	NA19238	5	0	0	5	5	PWS_AS	H3K36me3	1673
chr15	25044567	25040000	25050000	NA19238	9	0	0	9	9	PWS_AS	H3K36me3	1601
chr15	25045709	25040000	25050000	NA19238	5	0	0	5	5	PWS_AS	H3K36me3	1674
chr15	25047494	25040000	25050000	NA19238	4	3	4	3	7	PWS_AS	H3K36me3	1726
chr15	25048031	25040000	25050000	NA19238	6	0	6	0	6	PWS_AS	H3K36me3	1777
chr15	25048252	25040000	25050000	NA19238	7	1	7	1	8	PWS_AS	H3K36me3	1778
chr15	25048850	25040000	25050000	NA19238	5	0	5	0	5	PWS_AS	H3K36me3	1757
chr15	25053590	25050000	25060000	NA19238	5	0	0	5	5	PWS_AS	H3K36me3	1675
chr15	25054942	25050000	25060000	NA19238	9	0	0	9	9	PWS_AS	H3K36me3	1602
chr15	25055746	25050000	25060000	NA19238	10	0	0	10	10	PWS_AS	H3K36me3	1595
chr15	25057329	25050000	25060000	NA19238	7	0	0	7	7	PWS_AS	H3K36me3	1631
chr15	25057834	25050000	25060000	NA19238	14	0	0	14	14	PWS_AS	H3K36me3	1537
chr15	25058812	25050000	25060000	NA19238	4	1	1	4	5	PWS_AS	H3K36me3	1695
chr15	25059964	25050000	25060000	NA19238	6	0	0	6	6	PWS_AS	H3K36me3	1645
chr15	25061235	25060000	25070000	NA19238	8	2	2	8	10	PWS_AS	H3K36me3	1651
chr15	25061455	25060000	25070000	NA19238	7	2	2	7	9	PWS_AS	H3K36me3	1676
chr15	25062025	25060000	25070000	NA19238	15	0	0	15	15	PWS_AS	H3K36me3	1527
chr15	25062517	25060000	25070000	NA19238	35	0	0	35	35	PWS_AS	H3K36me3	1433
chr15	25063893	25060000	25070000	NA19238	6	0	0	6	6	PWS_AS	H3K36me3	1648
chr15	25064027	25060000	25070000	NA19238	6	0	0	6	6	PWS_AS	H3K36me3	1649
chr15	25065126	25060000	25070000	NA19238	17	0	17	0	17	PWS_AS	H3K36me3	1955
chr15	25065388	25060000	25070000	NA19238	13	0	13	0	13	PWS_AS	H3K36me3	1905
chr15	25066213	25060000	25070000	NA19238	9	0	9	0	9	PWS_AS	H3K36me3	1818
chr15	25066223	25060000	25070000	NA19238	13	0	0	13	13	PWS_AS	H3K36me3	1554
chr15	25067981	25060000	25070000	NA19238	12	0	0	12	12	PWS_AS	H3K36me3	1567
chr15	25068296	25060000	25070000	NA19238	14	0	14	0	14	PWS_AS	H3K36me3	1915
chr15	25068981	25060000	25070000	NA19238	6	0	0	6	6	PWS_AS	H3K36me3	1650
chr15	25069112	25060000	25070000	NA19238	11	0	0	11	11	PWS_AS	H3K36me3	1580
chr15	25070026	25070000	25080000	NA19238	17	0	0	17	17	PWS_AS	H3K36me3	1513
chr15	25071058	25070000	25080000	NA19238	17	0	17	0	17	PWS_AS	H3K36me3	1958
chr15	25071779	25070000	25080000	NA19238	6	1	1	6	7	PWS_AS	H3K36me3	1677
chr15	25072285	25070000	25080000	NA19238	7	0	7	0	7	PWS_AS	H3K36me3	1792
chr15	25073639	25070000	25080000	NA19238	26	0	0	26	26	PWS_AS	H3K36me3	1463
chr15	25073668	25070000	25080000	NA19238	19	0	19	0	19	PWS_AS	H3K36me3	1981
chr15	25074355	25070000	25080000	NA19238	7	1	1	7	8	PWS_AS	H3K36me3	1653
chr15	25074971	25070000	25080000	NA19238	18	1	18	1	19	PWS_AS	H3K36me3	1959
chr15	25075450	25070000	25080000	NA19238	10	3	3	10	13	PWS_AS	H3K36me3	1632
chr15	25077123	25070000	25080000	NA19238	18	0	0	18	18	PWS_AS	H3K36me3	1503
chr15	25077199	25070000	25080000	NA19238	11	0	0	11	11	PWS_AS	H3K36me3	1582
chr15	25077504	25070000	25080000	NA19238	14	0	0	14	14	PWS_AS	H3K36me3	1539
chr15	25078100	25070000	25080000	NA19238	8	0	8	0	8	PWS_AS	H3K36me3	1804
chr15	25078727	25070000	25080000	NA19238	8	0	0	8	8	PWS_AS	H3K36me3	1614
chr15	25078729	25070000	25080000	NA19238	8	0	0	8	8	PWS_AS	H3K36me3	1615
chr15	25079064	25070000	25080000	NA19238	9	0	0	9	9	PWS_AS	H3K36me3	1605
chr15	25080055	25080000	25090000	NA19238	6	0	0	6	6	PWS_AS	H3K36me3	1654
chr15	25081139	25080000	25090000	NA19238	14	4	14	4	18	PWS_AS	H3K36me3	1850
chr15	25081300	25080000	25090000	NA19238	6	0	0	6	6	PWS_AS	H3K36me3	1655
chr15	25083161	25080000	25090000	NA19238	6	4	6	4	10	PWS_AS	H3K36me3	1735
chr15	25083273	25080000	25090000	NA19238	9	5	5	9	14	PWS_AS	H3K36me3	1690
chr15	25083971	25080000	25090000	NA19238	19	2	2	19	21	PWS_AS	H3K36me3	1514
chr15	25087053	25080000	25090000	NA19238	9	0	9	0	9	PWS_AS	H3K36me3	1823
chr15	25087347	25080000	25090000	NA19238	11	0	0	11	11	PWS_AS	H3K36me3	1583
chr15	25087786	25080000	25090000	NA19238	13	0	13	0	13	PWS_AS	H3K36me3	1908
chr15	25087818	25080000	25090000	NA19238	21	0	0	21	21	PWS_AS	H3K36me3	1484
chr15	25092516	25090000	25100000	NA19238	9	0	9	0	9	PWS_AS	H3K36me3	1825
chr15	25093009	25090000	25100000	NA19238	8	0	8	0	8	PWS_AS	H3K36me3	1807
chr15	25095135	25090000	25100000	NA19238	8	0	8	0	8	PWS_AS	H3K36me3	1808
chr15	25096024	25090000	25100000	NA19238	10	0	0	10	10	PWS_AS	H3K36me3	1596
chr15	25096316	25090000	25100000	NA19238	6	0	6	0	6	PWS_AS	H3K36me3	1781
chr15	25097362	25090000	25100000	NA19238	16	1	16	1	17	PWS_AS	H3K36me3	1933
chr15	25098313	25090000	25100000	NA19238	8	0	0	8	8	PWS_AS	H3K36me3	1616
chr15	25098671	25090000	25100000	NA19238	11	0	0	11	11	PWS_AS	H3K36me3	13
chr15	25099270	25090000	25100000	NA19238	15	0	0	15	15	PWS_AS	H3K36me3	1528
chr15	25100108	25100000	25110000	NA19238	13	2	13	2	15	PWS_AS	H3K36me3	1871
chr15	25100223	25100000	25110000	NA19238	9	0	9	0	9	PWS_AS	H3K36me3	1826
chr15	25102075	25100000	25110000	NA19238	6	0	6	0	6	PWS_AS	H3K36me3	1782
chr15	25102974	25100000	25110000	NA19238	5	0	5	0	5	PWS_AS	H3K36me3	797
chr15	25105732	25100000	25110000	NA19238	12	3	3	12	15	PWS_AS	H3K36me3	1607
chr15	25106365	25100000	25110000	NA19238	10	1	1	10	11	PWS_AS	H3K36me3	15
chr15	25107791	25100000	25110000	NA19238	13	1	1	13	14	PWS_AS	H3K36me3	1569
chr15	25109781	25100000	25110000	NA19238	16	0	16	0	16	PWS_AS	H3K36me3	1942
chr15	25109805	25100000	25110000	NA19238	14	0	0	14	14	PWS_AS	H3K36me3	1540
chr15	25114087	25110000	25120000	NA19238	14	0	0	14	14	PWS_AS	H3K36me3	1541
chr15	25116932	25110000	25120000	NA19238	5	0	0	5	5	PWS_AS	H3K36me3	1681
chr15	25117013	25110000	25120000	NA19238	19	0	19	0	19	PWS_AS	H3K36me3	798
chr15	25117084	25110000	25120000	NA19238	20	0	0	20	20	PWS_AS	H3K36me3	16
chr15	25120213	25120000	25130000	NA19238	19	2	19	2	21	PWS_AS	H3K36me3	1960
chr15	25123767	25120000	25130000	NA19238	8	1	1	8	9	PWS_AS	H3K36me3	1633
chr15	25135509	25130000	25140000	NA19238	5	0	5	0	5	PWS_AS	H3K36me3	1763
chr16	3427424	3420000	3430000	NA19238	0	5	0	5	5	ZNF597	H3K36me3	250
chr16	3427595	3420000	3430000	NA19238	2	3	2	3	5	ZNF597	H3K36me3	1717
chr16	3427693	3420000	3430000	NA19238	3	3	3	3	6	ZNF597	H3K36me3	1723
chr16	3429687	3420000	3430000	NA19238	2	3	3	2	5	ZNF597	H3K36me3	1733
chr16	3431117	3430000	3440000	NA19238	0	21	0	21	21	ZNF597	H3K36me3	263
chr16	3431312	3430000	3440000	NA19238	2	19	2	19	21	ZNF597	H3K36me3	269
chr16	3431913	3430000	3440000	NA19238	3	20	20	3	23	ZNF597	H3K36me3	1379
chr16	3431930	3430000	3440000	NA19238	3	22	3	22	25	ZNF597	H3K36me3	1502
chr16	3432002	3430000	3440000	NA19238	0	20	0	20	20	ZNF597	H3K36me3	264
chr16	3435034	3430000	3440000	NA19238	0	24	0	24	24	ZNF597	H3K36me3	255
chr16	3435460	3430000	3440000	NA19238	0	22	0	22	22	ZNF597	H3K36me3	259
chr16	3436236	3430000	3440000	NA19238	5	44	5	44	49	ZNF597	H3K36me3	257
chr16	3436285	3430000	3440000	NA19238	0	46	0	46	46	ZNF597	H3K36me3	265
chr16	3437556	3430000	3440000	NA19238	0	42	0	42	42	ZNF597	H3K36me3	256
chr16	3437576	3430000	3440000	NA19238	0	37	0	37	37	ZNF597	H3K36me3	270
chr16	3438334	3430000	3440000	NA19238	3	42	3	42	45	ZNF597	H3K36me3	260
chr16	3438357	3430000	3440000	NA19238	5	43	5	43	48	ZNF597	H3K36me3	261
chr16	3438423	3430000	3440000	NA19238	0	52	0	52	52	ZNF597	H3K36me3	266
chr16	3438569	3430000	3440000	NA19238	6	48	6	48	54	ZNF597	H3K36me3	262
chr16	3438630	3430000	3440000	NA19238	0	49	0	49	49	ZNF597	H3K36me3	268
chr16	3439644	3430000	3440000	NA19238	0	28	0	28	28	ZNF597	H3K36me3	258
chr16	3439719	3430000	3440000	NA19238	0	44	0	44	44	ZNF597	H3K36me3	267
chr16	3440345	3440000	3450000	NA19238	1	80	1	80	81	ZNF597	H3K36me3	283
chr16	3441209	3440000	3450000	NA19238	3	25	3	25	28	ZNF597	H3K36me3	1481
chr16	3441272	3440000	3450000	NA19238	0	22	0	22	22	ZNF597	H3K36me3	281
chr16	3441275	3440000	3450000	NA19238	0	25	0	25	25	ZNF597	H3K36me3	282
chr16	3441429	3440000	3450000	NA19238	2	17	2	17	19	ZNF597	H3K36me3	1533
chr16	3441489	3440000	3450000	NA19238	3	37	3	37	40	ZNF597	H3K36me3	284
chr16	3441490	3440000	3450000	NA19238	3	37	3	37	40	ZNF597	H3K36me3	285
chr16	3441909	3440000	3450000	NA19238	3	40	3	40	43	ZNF597	H3K36me3	286
chr16	3443102	3440000	3450000	NA19238	0	14	14	0	14	ZNF597	H3K36me3	1404
chr16	3443240	3440000	3450000	NA19238	5	10	5	10	15	ZNF597	H3K36me3	1688
chr16	3443288	3440000	3450000	NA19238	0	7	0	7	7	ZNF597	H3K36me3	1641
chr16	3443301	3440000	3450000	NA19238	0	5	0	5	5	ZNF597	H3K36me3	1687
chr16	3444207	3440000	3450000	NA19238	0	9	0	9	9	ZNF597	H3K36me3	1611
chr16	3444937	3440000	3450000	NA19238	3	10	3	10	13	ZNF597	H3K36me3	1642
chr16	3445383	3440000	3450000	NA19238	0	11	11	0	11	ZNF597	H3K36me3	1880
chr16	3446463	3440000	3450000	NA19238	0	20	20	0	20	ZNF597	H3K36me3	2002
chr16	3447112	3440000	3450000	NA19238	2	39	39	2	41	ZNF597	H3K36me3	2076
chr16	3448115	3440000	3450000	NA19238	0	20	20	0	20	ZNF597	H3K36me3	1402
chr16	3449158	3440000	3450000	NA19238	1	26	26	1	27	ZNF597	H3K36me3	2034
chr16	3452564	3450000	3460000	NA19238	1	13	1	13	14	ZNF597	H3K36me3	1578
chr16	3452812	3450000	3460000	NA19238	1	8	8	1	9	ZNF597	H3K36me3	1413
chr16	3453141	3450000	3460000	NA19238	0	12	12	0	12	ZNF597	H3K36me3	1411
chr16	3453417	3450000	3460000	NA19238	0	8	8	0	8	ZNF597	H3K36me3	1412
chr16	3454785	3450000	3460000	NA19238	1	4	1	4	5	ZNF597	H3K36me3	295
chr16	3454956	3450000	3460000	NA19238	1	14	1	14	15	ZNF597	H3K36me3	1563
chr16	3455930	3450000	3460000	NA19238	1	4	1	4	5	ZNF597	H3K36me3	290
chr16	3456002	3450000	3460000	NA19238	0	6	0	6	6	ZNF597	H3K36me3	289
chr16	3456358	3450000	3460000	NA19238	0	12	0	12	12	ZNF597	H3K36me3	291
chr16	3456841	3450000	3460000	NA19238	3	16	3	16	19	ZNF597	H3K36me3	292
chr16	3457431	3450000	3460000	NA19238	5	13	5	13	18	ZNF597	H3K36me3	294
chr16	3459056	3450000	3460000	NA19238	1	9	1	9	10	ZNF597	H3K36me3	293
chr16	3459647	3450000	3460000	NA19238	8	11	8	11	19	ZNF597	H3K36me3	1703
chr16	3459665	3450000	3460000	NA19238	9	13	9	13	22	ZNF597	H3K36me3	1694
chr16	3459754	3450000	3460000	NA19238	5	21	21	5	26	ZNF597	H3K36me3	1948
chr19	53520282	53520000	53530000	NA19238	8	3	3	8	11	ZNF331	H3K36me3	84
chr19	53520319	53520000	53530000	NA19238	6	5	5	6	11	ZNF331	H3K36me3	83
chr19	53520425	53520000	53530000	NA19238	6	2	2	6	8	ZNF331	H3K36me3	85
chr19	53520525	53520000	53530000	NA19238	8	0	0	8	8	ZNF331	H3K36me3	86
chr19	53520546	53520000	53530000	NA19238	13	0	0	13	13	ZNF331	H3K36me3	87
chr19	53520703	53520000	53530000	NA19238	6	2	2	6	8	ZNF331	H3K36me3	82
chr19	53520724	53520000	53530000	NA19238	8	2	2	8	10	ZNF331	H3K36me3	79
chr19	53520824	53520000	53530000	NA19238	8	5	5	8	13	ZNF331	H3K36me3	81
chr19	53520998	53520000	53530000	NA19238	7	0	0	7	7	ZNF331	H3K36me3	1634
chr19	53521001	53520000	53530000	NA19238	7	0	0	7	7	ZNF331	H3K36me3	1635
chr19	53522094	53520000	53530000	NA19238	6	0	0	6	6	ZNF331	H3K36me3	1658
chr19	53522447	53520000	53530000	NA19238	8	0	0	8	8	ZNF331	H3K36me3	1618
chr19	53522664	53520000	53530000	NA19238	8	1	1	8	9	ZNF331	H3K36me3	1636
chr19	53522718	53520000	53530000	NA19238	4	1	1	4	5	ZNF331	H3K36me3	1698
chr19	53523244	53520000	53530000	NA19238	14	0	0	14	14	ZNF331	H3K36me3	1545
chr19	53524417	53520000	53530000	NA19238	19	0	0	19	19	ZNF331	H3K36me3	1497
chr19	53526276	53520000	53530000	NA19238	14	2	2	14	16	ZNF331	H3K36me3	1572
chr19	53527386	53520000	53530000	NA19238	8	2	2	8	10	ZNF331	H3K36me3	80
chr19	53528910	53520000	53530000	NA19238	12	0	0	12	12	ZNF331	H3K36me3	1571
chr19	53530052	53530000	53540000	NA19238	8	0	0	8	8	ZNF331	H3K36me3	1619
chr19	53531317	53530000	53540000	NA19238	6	0	0	6	6	ZNF331	H3K36me3	98
chr19	53532797	53530000	53540000	NA19238	6	0	0	6	6	ZNF331	H3K36me3	1660
chr19	53533498	53530000	53540000	NA19238	11	0	0	11	11	ZNF331	H3K36me3	1585
chr19	53533794	53530000	53540000	NA19238	6	0	0	6	6	ZNF331	H3K36me3	1661
chr19	53534594	53530000	53540000	NA19238	7	0	7	0	7	ZNF331	H3K36me3	1795
chr19	53539578	53530000	53540000	NA19238	20	0	20	0	20	ZNF331	H3K36me3	1997
chr19	53539612	53530000	53540000	NA19238	29	0	29	0	29	ZNF331	H3K36me3	2054
chr19	53539814	53530000	53540000	NA19238	24	3	3	24	27	ZNF331	H3K36me3	1486
chr19	53539929	53530000	53540000	NA19238	34	1	1	34	35	ZNF331	H3K36me3	1439
chr19	53540140	53540000	53550000	NA19238	40	1	1	40	41	ZNF331	H3K36me3	1425
chr19	53540565	53540000	53550000	NA19238	12	0	0	12	12	ZNF331	H3K36me3	1575
chr19	53541182	53540000	53550000	NA19238	23	0	23	0	23	ZNF331	H3K36me3	2022
chr19	53541416	53540000	53550000	NA19238	17	3	17	3	20	ZNF331	H3K36me3	1926
chr19	53541487	53540000	53550000	NA19238	15	3	15	3	18	ZNF331	H3K36me3	1899
chr19	53541599	53540000	53550000	NA19238	21	0	21	0	21	ZNF331	H3K36me3	1089
chr19	53541711	53540000	53550000	NA19238	10	0	10	0	10	ZNF331	H3K36me3	1862
chr19	53541781	53540000	53550000	NA19238	14	0	14	0	14	ZNF331	H3K36me3	1925
chr19	53542420	53540000	53550000	NA19238	28	2	2	28	30	ZNF331	H3K36me3	1466
chr19	53544039	53540000	53550000	NA19238	31	0	31	0	31	ZNF331	H3K36me3	2062
chr19	53544096	53540000	53550000	NA19238	32	0	0	32	32	ZNF331	H3K36me3	1445
chr19	53544373	53540000	53550000	NA19238	18	0	18	0	18	ZNF331	H3K36me3	1977
chr19	53544501	53540000	53550000	NA19238	5	0	0	5	5	ZNF331	H3K36me3	1683
chr19	53545177	53540000	53550000	NA19238	18	0	0	18	18	ZNF331	H3K36me3	1507
chr19	53545587	53540000	53550000	NA19238	9	0	0	9	9	ZNF331	H3K36me3	1608
chr19	53546050	53540000	53550000	NA19238	16	0	0	16	16	ZNF331	H3K36me3	1520
chr19	53547879	53540000	53550000	NA19238	23	0	0	23	23	ZNF331	H3K36me3	1477
chr19	53548971	53540000	53550000	NA19238	9	0	9	0	9	ZNF331	H3K36me3	1833
chr19	53549718	53540000	53550000	NA19238	9	0	0	9	9	ZNF331	H3K36me3	1609
chr19	53549719	53540000	53550000	NA19238	9	0	9	0	9	ZNF331	H3K36me3	1834
chr19	53556238	53550000	53560000	NA19238	11	0	11	0	11	ZNF331	H3K36me3	1879
chr19	53556239	53550000	53560000	NA19238	10	1	10	1	11	ZNF331	H3K36me3	1835
chr19	53558415	53550000	53560000	NA19238	16	0	16	0	16	ZNF331	H3K36me3	1947
chr19	53558717	53550000	53560000	NA19238	29	0	29	0	29	ZNF331	H3K36me3	2055
chr19	53559021	53550000	53560000	NA19238	34	0	0	34	34	ZNF331	H3K36me3	1437
chr19	53559113	53550000	53560000	NA19238	50	0	50	0	50	ZNF331	H3K36me3	2089
chr19	53559512	53550000	53560000	NA19238	55	2	2	55	57	ZNF331	H3K36me3	112
chr19	53559826	53550000	53560000	NA19238	49	0	49	0	49	ZNF331	H3K36me3	2087
chr19	53561973	53560000	53570000	NA19238	21	0	0	21	21	ZNF331	H3K36me3	1487
chr19	53562075	53560000	53570000	NA19238	27	0	27	0	27	ZNF331	H3K36me3	2045
chr19	53562211	53560000	53570000	NA19238	14	0	14	0	14	ZNF331	H3K36me3	1927
chr19	53562403	53560000	53570000	NA19238	21	0	0	21	21	ZNF331	H3K36me3	1488
chr19	53562450	53560000	53570000	NA19238	21	0	0	21	21	ZNF331	H3K36me3	1489
chr19	53563092	53560000	53570000	NA19238	19	0	19	0	19	ZNF331	H3K36me3	1992
chr19	53566117	53560000	53570000	NA19238	14	2	14	2	16	ZNF331	H3K36me3	1900
chr19	53566908	53560000	53570000	NA19238	6	0	6	0	6	ZNF331	H3K36me3	1788
chr19	53569528	53560000	53570000	NA19238	14	0	0	14	14	ZNF331	H3K36me3	1546
chr19	53570721	53570000	53580000	NA19238	20	0	20	0	20	ZNF331	H3K36me3	2001
chr19	53571048	53570000	53580000	NA19238	35	0	35	0	35	ZNF331	H3K36me3	2070
chr19	53571304	53570000	53580000	NA19238	6	0	6	0	6	ZNF331	H3K36me3	1100
chr19	53571727	53570000	53580000	NA19238	41	2	2	41	43	ZNF331	H3K36me3	1427
chr19	53572063	53570000	53580000	NA19238	48	0	0	48	48	ZNF331	H3K36me3	1419
chr19	53572474	53570000	53580000	NA19238	37	0	0	37	37	ZNF331	H3K36me3	1432
chr19	53573530	53570000	53580000	NA19238	26	0	0	26	26	ZNF331	H3K36me3	1468
chr2	206257866	206250000	206260000	NA19238	9	0	9	0	9	ZDBF2	H3K36me3	839
chr2	206273769	206270000	206280000	NA19238	3	2	2	3	5	ZDBF2	H3K36me3	31
chr2	206275226	206270000	206280000	NA19238	6	5	6	5	11	ZDBF2	H3K36me3	943
chr2	206276156	206270000	206280000	NA19238	10	1	1	10	11	ZDBF2	H3K36me3	32
chr2	206277709	206270000	206280000	NA19238	8	1	1	8	9	ZDBF2	H3K36me3	30
chr2	206279080	206270000	206280000	NA19238	6	3	3	6	9	ZDBF2	H3K36me3	29
chr2	206280019	206280000	206290000	NA19238	17	4	4	17	21	ZDBF2	H3K36me3	38
chr2	206280926	206280000	206290000	NA19238	44	1	1	44	45	ZDBF2	H3K36me3	37
chr2	206283620	206280000	206290000	NA19238	27	4	4	27	31	ZDBF2	H3K36me3	39
chr2	206284419	206280000	206290000	NA19238	26	2	2	26	28	ZDBF2	H3K36me3	1472
chr2	206287653	206280000	206290000	NA19238	21	0	0	21	21	ZDBF2	H3K36me3	42
chr2	206288787	206280000	206290000	NA19238	11	4	4	11	15	ZDBF2	H3K36me3	40
chr2	206288867	206280000	206290000	NA19238	14	0	0	14	14	ZDBF2	H3K36me3	1544
chr2	206289617	206280000	206290000	NA19238	10	0	0	10	10	ZDBF2	H3K36me3	1598
chr2	206289724	206280000	206290000	NA19238	7	1	1	7	8	ZDBF2	H3K36me3	41
chr2	206292149	206290000	206300000	NA19238	23	1	23	1	24	ZDBF2	H3K36me3	973
chr2	206292888	206290000	206300000	NA19238	6	2	2	6	8	ZDBF2	H3K36me3	45
chr2	206293824	206290000	206300000	NA19238	13	0	0	13	13	ZDBF2	H3K36me3	46
chr2	206294512	206290000	206300000	NA19238	8	3	3	8	11	ZDBF2	H3K36me3	49
chr2	206295628	206290000	206300000	NA19238	9	1	1	9	10	ZDBF2	H3K36me3	47
chr2	206296369	206290000	206300000	NA19238	10	0	0	10	10	ZDBF2	H3K36me3	48
chr2	206298187	206290000	206300000	NA19238	24	4	4	24	28	ZDBF2	H3K36me3	50
chr2	206298513	206290000	206300000	NA19238	22	2	2	22	24	ZDBF2	H3K36me3	51
chr2	206298570	206290000	206300000	NA19238	28	1	1	28	29	ZDBF2	H3K36me3	53
chr2	206298673	206290000	206300000	NA19238	17	0	0	17	17	ZDBF2	H3K36me3	52
chr2	206300219	206300000	206310000	NA19238	5	1	1	5	6	ZDBF2	H3K36me3	63
chr2	206300457	206300000	206310000	NA19238	9	0	0	9	9	ZDBF2	H3K36me3	62
chr2	206301836	206300000	206310000	NA19238	10	0	0	10	10	ZDBF2	H3K36me3	61
chr2	206302221	206300000	206310000	NA19238	9	4	4	9	13	ZDBF2	H3K36me3	58
chr2	206303439	206300000	206310000	NA19238	12	0	0	12	12	ZDBF2	H3K36me3	57
chr2	206305007	206300000	206310000	NA19238	13	2	2	13	15	ZDBF2	H3K36me3	59
chr2	206309592	206300000	206310000	NA19238	5	0	0	5	5	ZDBF2	H3K36me3	60
chr2	206310159	206310000	206320000	NA19238	9	0	0	9	9	ZDBF2	H3K36me3	74
chr2	206312603	206310000	206320000	NA19238	5	1	1	5	6	ZDBF2	H3K36me3	70
chr2	206313437	206310000	206320000	NA19238	7	0	0	7	7	ZDBF2	H3K36me3	68
chr2	206313698	206310000	206320000	NA19238	11	3	3	11	14	ZDBF2	H3K36me3	69
chr2	206314772	206310000	206320000	NA19238	8	0	0	8	8	ZDBF2	H3K36me3	72
chr2	206315336	206310000	206320000	NA19238	4	1	1	4	5	ZDBF2	H3K36me3	1697
chr2	206318668	206310000	206320000	NA19238	6	1	1	6	7	ZDBF2	H3K36me3	71
chr2	206319210	206310000	206320000	NA19238	5	0	0	5	5	ZDBF2	H3K36me3	73
chr20	43524537	43520000	43530000	NA19238	9	0	9	0	9	L3MBTL1	H3K36me3	1263
chr20	58823542	58820000	58830000	NA19238	5	0	0	5	5	GNAS-AS1	H3K36me3	1685
chr20	58837588	58830000	58840000	NA19238	10	0	0	10	10	GNAS-AS1	H3K36me3	194
chr20	58843218	58840000	58850000	NA19238	8	0	0	8	8	GNAS-AS1	H3K36me3	195
chr11	2650532	2650000	2660000	NA19239	5	0	5	0	5	KCNQ1OT1	H3K36me3	1125
chr11	2667296	2660000	2670000	NA19239	7	0	7	0	7	KCNQ1OT1	H3K36me3	1138
chr11	2670270	2670000	2680000	NA19239	9	0	9	0	9	KCNQ1OT1	H3K36me3	1840
chr11	2671019	2670000	2680000	NA19239	10	3	10	3	13	KCNQ1OT1	H3K36me3	1143
chr11	2671804	2670000	2680000	NA19239	10	2	10	2	12	KCNQ1OT1	H3K36me3	1142
chr11	2672526	2670000	2680000	NA19239	5	0	0	5	5	KCNQ1OT1	H3K36me3	146
chr11	2673376	2670000	2680000	NA19239	7	2	7	2	9	KCNQ1OT1	H3K36me3	1771
chr11	2678931	2670000	2680000	NA19239	12	0	0	12	12	KCNQ1OT1	H3K36me3	147
chr11	2681283	2680000	2690000	NA19239	14	0	14	0	14	KCNQ1OT1	H3K36me3	1148
chr11	2683945	2680000	2690000	NA19239	9	0	9	0	9	KCNQ1OT1	H3K36me3	1149
chr11	2684113	2680000	2690000	NA19239	7	0	7	0	7	KCNQ1OT1	H3K36me3	1798
chr11	2685097	2680000	2690000	NA19239	8	0	8	0	8	KCNQ1OT1	H3K36me3	1814
chr11	2685121	2680000	2690000	NA19239	10	0	10	0	10	KCNQ1OT1	H3K36me3	1147
chr11	2691056	2690000	2700000	NA19239	12	1	1	12	13	KCNQ1OT1	H3K36me3	177
chr11	2692318	2690000	2700000	NA19239	13	0	0	13	13	KCNQ1OT1	H3K36me3	176
chr11	2692419	2690000	2700000	NA19239	9	3	9	3	12	KCNQ1OT1	H3K36me3	1161
chr11	2695744	2690000	2700000	NA19239	35	0	35	0	35	KCNQ1OT1	H3K36me3	1160
chr11	2696450	2690000	2700000	NA19239	34	0	34	0	34	KCNQ1OT1	H3K36me3	1159
chr11	2698159	2690000	2700000	NA19239	12	0	12	0	12	KCNQ1OT1	H3K36me3	1158
chr11	2698269	2690000	2700000	NA19239	12	0	0	12	12	KCNQ1OT1	H3K36me3	175
chr11	2699643	2690000	2700000	NA19239	11	2	11	2	13	KCNQ1OT1	H3K36me3	1162
chr15	24952044	24950000	24960000	NA19239	9	1	9	1	10	PWS_AS	H3K36me3	1800
chr15	24955156	24950000	24960000	NA19239	3	2	2	3	5	PWS_AS	H3K36me3	1710
chr15	24956507	24950000	24960000	NA19239	5	0	0	5	5	PWS_AS	H3K36me3	1663
chr15	24956512	24950000	24960000	NA19239	5	0	5	0	5	PWS_AS	H3K36me3	1751
chr15	24957887	24950000	24960000	NA19239	7	0	0	7	7	PWS_AS	H3K36me3	1625
chr15	24958094	24950000	24960000	NA19239	10	0	0	10	10	PWS_AS	H3K36me3	1592
chr15	24958411	24950000	24960000	NA19239	21	0	21	0	21	PWS_AS	H3K36me3	2003
chr15	24966269	24960000	24970000	NA19239	26	0	0	26	26	PWS_AS	H3K36me3	1461
chr15	24966466	24960000	24970000	NA19239	33	0	33	0	33	PWS_AS	H3K36me3	2067
chr15	24970650	24970000	24980000	NA19239	47	0	47	0	47	PWS_AS	H3K36me3	2085
chr15	24971011	24970000	24980000	NA19239	26	0	26	0	26	PWS_AS	H3K36me3	2035
chr15	24971341	24970000	24980000	NA19239	41	0	41	0	41	PWS_AS	H3K36me3	764
chr15	24972464	24970000	24980000	NA19239	16	0	16	0	16	PWS_AS	H3K36me3	1939
chr15	24974365	24970000	24980000	NA19239	26	0	26	0	26	PWS_AS	H3K36me3	2036
chr15	24984852	24980000	24990000	NA19239	10	0	10	0	10	PWS_AS	H3K36me3	1842
chr15	24987946	24980000	24990000	NA19239	15	1	1	15	16	PWS_AS	H3K36me3	1534
chr15	24990179	24990000	25000000	NA19239	9	0	9	0	9	PWS_AS	H3K36me3	1816
chr15	24990569	24990000	25000000	NA19239	17	0	17	0	17	PWS_AS	H3K36me3	1949
chr15	24990981	24990000	25000000	NA19239	11	0	11	0	11	PWS_AS	H3K36me3	1865
chr15	24992196	24990000	25000000	NA19239	10	0	10	0	10	PWS_AS	H3K36me3	1844
chr15	24992745	24990000	25000000	NA19239	12	0	12	0	12	PWS_AS	H3K36me3	1882
chr15	24995018	24990000	25000000	NA19239	31	0	31	0	31	PWS_AS	H3K36me3	769
chr15	24995800	24990000	25000000	NA19239	22	0	22	0	22	PWS_AS	H3K36me3	2009
chr15	24997137	24990000	25000000	NA19239	14	0	0	14	14	PWS_AS	H3K36me3	1536
chr15	24997789	24990000	25000000	NA19239	16	2	16	2	18	PWS_AS	H3K36me3	1914
chr15	25000886	25000000	25010000	NA19239	17	5	17	5	22	PWS_AS	H3K36me3	1885
chr15	25001297	25000000	25010000	NA19239	14	0	14	0	14	PWS_AS	H3K36me3	770
chr15	25003618	25000000	25010000	NA19239	6	0	6	0	6	PWS_AS	H3K36me3	1775
chr15	25005229	25000000	25010000	NA19239	20	0	20	0	20	PWS_AS	H3K36me3	1994
chr15	25006163	25000000	25010000	NA19239	5	3	5	3	8	PWS_AS	H3K36me3	1734
chr15	25006466	25000000	25010000	NA19239	8	0	8	0	8	PWS_AS	H3K36me3	1801
chr15	25008346	25000000	25010000	NA19239	20	0	20	0	20	PWS_AS	H3K36me3	771
chr15	25015758	25010000	25020000	NA19239	7	0	7	0	7	PWS_AS	H3K36me3	776
chr15	25030210	25030000	25040000	NA19239	9	0	9	0	9	PWS_AS	H3K36me3	781
chr15	25031500	25030000	25040000	NA19239	7	0	7	0	7	PWS_AS	H3K36me3	1790
chr15	25032169	25030000	25040000	NA19239	18	0	18	0	18	PWS_AS	H3K36me3	1969
chr15	25034762	25030000	25040000	NA19239	13	0	0	13	13	PWS_AS	H3K36me3	1553
chr15	25036439	25030000	25040000	NA19239	11	6	11	6	17	PWS_AS	H3K36me3	1756
chr15	25036707	25030000	25040000	NA19239	15	0	15	0	15	PWS_AS	H3K36me3	1931
chr15	25039449	25030000	25040000	NA19239	13	1	13	1	14	PWS_AS	H3K36me3	1886
chr15	25039491	25030000	25040000	NA19239	11	1	11	1	12	PWS_AS	H3K36me3	782
chr15	25043338	25040000	25050000	NA19239	8	2	8	2	10	PWS_AS	H3K36me3	1779
chr15	25045069	25040000	25050000	NA19239	13	0	13	0	13	PWS_AS	H3K36me3	787
chr15	25047630	25040000	25050000	NA19239	8	0	8	0	8	PWS_AS	H3K36me3	785
chr15	25047772	25040000	25050000	NA19239	7	2	2	7	9	PWS_AS	H3K36me3	12
chr15	25048614	25040000	25050000	NA19239	9	0	9	0	9	PWS_AS	H3K36me3	786
chr15	25057479	25050000	25060000	NA19239	16	0	16	0	16	PWS_AS	H3K36me3	1940
chr15	25060769	25060000	25070000	NA19239	23	0	23	0	23	PWS_AS	H3K36me3	2017
chr15	25061499	25060000	25070000	NA19239	9	0	9	0	9	PWS_AS	H3K36me3	1819
chr15	25064412	25060000	25070000	NA19239	8	0	8	0	8	PWS_AS	H3K36me3	1803
chr15	25069367	25060000	25070000	NA19239	13	0	13	0	13	PWS_AS	H3K36me3	1906
chr15	25070130	25070000	25080000	NA19239	30	0	0	30	30	PWS_AS	H3K36me3	1449
chr15	25070294	25070000	25080000	NA19239	12	0	12	0	12	PWS_AS	H3K36me3	1887
chr15	25070820	25070000	25080000	NA19239	32	2	32	2	34	PWS_AS	H3K36me3	2058
chr15	25071004	25070000	25080000	NA19239	11	0	11	0	11	PWS_AS	H3K36me3	1868
chr15	25071684	25070000	25080000	NA19239	15	0	15	0	15	PWS_AS	H3K36me3	1932
chr15	25072449	25070000	25080000	NA19239	12	0	12	0	12	PWS_AS	H3K36me3	790
chr15	25075882	25070000	25080000	NA19239	12	1	12	1	13	PWS_AS	H3K36me3	1869
chr15	25078727	25070000	25080000	NA19239	21	0	21	0	21	PWS_AS	H3K36me3	2005
chr15	25078729	25070000	25080000	NA19239	21	0	21	0	21	PWS_AS	H3K36me3	2006
chr15	25078817	25070000	25080000	NA19239	14	0	14	0	14	PWS_AS	H3K36me3	1919
chr15	25078994	25070000	25080000	NA19239	19	0	19	0	19	PWS_AS	H3K36me3	1982
chr15	25079520	25070000	25080000	NA19239	14	0	14	0	14	PWS_AS	H3K36me3	1920
chr15	25079530	25070000	25080000	NA19239	13	0	13	0	13	PWS_AS	H3K36me3	1907
chr15	25081026	25080000	25090000	NA19239	11	0	11	0	11	PWS_AS	H3K36me3	1870
chr15	25081278	25080000	25090000	NA19239	12	1	1	12	13	PWS_AS	H3K36me3	1584
chr15	25082249	25080000	25090000	NA19239	12	0	12	0	12	PWS_AS	H3K36me3	1888
chr15	25083568	25080000	25090000	NA19239	16	0	16	0	16	PWS_AS	H3K36me3	1941
chr15	25085403	25080000	25090000	NA19239	14	0	14	0	14	PWS_AS	H3K36me3	1922
chr15	25086971	25080000	25090000	NA19239	8	0	8	0	8	PWS_AS	H3K36me3	1806
chr15	25087053	25080000	25090000	NA19239	13	0	13	0	13	PWS_AS	H3K36me3	1909
chr15	25087891	25080000	25090000	NA19239	19	0	19	0	19	PWS_AS	H3K36me3	1983
chr15	25088443	25080000	25090000	NA19239	31	0	31	0	31	PWS_AS	H3K36me3	2061
chr15	25088939	25080000	25090000	NA19239	9	0	9	0	9	PWS_AS	H3K36me3	1824
chr15	25094190	25090000	25100000	NA19239	12	0	12	0	12	PWS_AS	H3K36me3	1889
chr15	25095150	25090000	25100000	NA19239	17	0	17	0	17	PWS_AS	H3K36me3	793
chr15	25095192	25090000	25100000	NA19239	19	0	0	19	19	PWS_AS	H3K36me3	14
chr15	25097789	25090000	25100000	NA19239	25	2	25	2	27	PWS_AS	H3K36me3	2019
chr15	25098255	25090000	25100000	NA19239	17	0	17	0	17	PWS_AS	H3K36me3	794
chr15	25099999	25090000	25100000	NA19239	27	0	27	0	27	PWS_AS	H3K36me3	2043
chr15	25100005	25100000	25110000	NA19239	28	0	28	0	28	PWS_AS	H3K36me3	2049
chr15	25100548	25100000	25110000	NA19239	30	2	30	2	32	PWS_AS	H3K36me3	2050
chr15	25103709	25100000	25110000	NA19239	13	0	13	0	13	PWS_AS	H3K36me3	1910
chr15	25105327	25100000	25110000	NA19239	15	0	15	0	15	PWS_AS	H3K36me3	1934
chr15	25105879	25100000	25110000	NA19239	21	0	21	0	21	PWS_AS	H3K36me3	2007
chr15	25107194	25100000	25110000	NA19239	24	2	24	2	26	PWS_AS	H3K36me3	2010
chr15	25109425	25100000	25110000	NA19239	26	0	26	0	26	PWS_AS	H3K36me3	2039
chr15	25112587	25110000	25120000	NA19239	23	0	23	0	23	PWS_AS	H3K36me3	2020
chr15	25114166	25110000	25120000	NA19239	12	0	12	0	12	PWS_AS	H3K36me3	1890
chr15	25115909	25110000	25120000	NA19239	19	0	19	0	19	PWS_AS	H3K36me3	1984
chr15	25117013	25110000	25120000	NA19239	10	0	10	0	10	PWS_AS	H3K36me3	1851
chr15	25117417	25110000	25120000	NA19239	16	2	16	2	18	PWS_AS	H3K36me3	1923
chr15	25117693	25110000	25120000	NA19239	16	1	16	1	17	PWS_AS	H3K36me3	1935
chr15	25118034	25110000	25120000	NA19239	16	0	16	0	16	PWS_AS	H3K36me3	1943
chr15	25121579	25120000	25130000	NA19239	14	0	0	14	14	PWS_AS	H3K36me3	1542
chr15	25122760	25120000	25130000	NA19239	8	0	0	8	8	PWS_AS	H3K36me3	17
chr15	25124166	25120000	25130000	NA19239	12	0	0	12	12	PWS_AS	H3K36me3	1570
chr15	25128001	25120000	25130000	NA19239	14	0	0	14	14	PWS_AS	H3K36me3	18
chr15	25128231	25120000	25130000	NA19239	5	0	5	0	5	PWS_AS	H3K36me3	1762
chr15	25130254	25130000	25140000	NA19239	10	0	10	0	10	PWS_AS	H3K36me3	1852
chr15	25133465	25130000	25140000	NA19239	6	0	0	6	6	PWS_AS	H3K36me3	20
chr16	3437155	3430000	3440000	NA19239	1	19	1	19	20	ZNF597	H3K36me3	1510
chr16	3437339	3430000	3440000	NA19239	0	50	50	0	50	ZNF597	H3K36me3	1381
chr19	53520031	53520000	53530000	NA19239	7	1	1	7	8	ZNF331	H3K36me3	92
chr19	53520282	53520000	53530000	NA19239	6	0	0	6	6	ZNF331	H3K36me3	89
chr19	53520319	53520000	53530000	NA19239	12	1	1	12	13	ZNF331	H3K36me3	95
chr19	53520327	53520000	53530000	NA19239	12	1	12	1	13	ZNF331	H3K36me3	1048
chr19	53520703	53520000	53530000	NA19239	5	1	5	1	6	ZNF331	H3K36me3	1055
chr19	53520724	53520000	53530000	NA19239	5	1	5	1	6	ZNF331	H3K36me3	1056
chr19	53520981	53520000	53530000	NA19239	4	3	4	3	7	ZNF331	H3K36me3	1051
chr19	53521050	53520000	53530000	NA19239	4	4	4	4	8	ZNF331	H3K36me3	1046
chr19	53521940	53520000	53530000	NA19239	5	2	2	5	7	ZNF331	H3K36me3	1701
chr19	53522034	53520000	53530000	NA19239	8	2	2	8	10	ZNF331	H3K36me3	1659
chr19	53522094	53520000	53530000	NA19239	18	0	0	18	18	ZNF331	H3K36me3	1504
chr19	53522385	53520000	53530000	NA19239	12	4	12	4	16	ZNF331	H3K36me3	1810
chr19	53522447	53520000	53530000	NA19239	8	7	7	8	15	ZNF331	H3K36me3	1716
chr19	53522664	53520000	53530000	NA19239	11	10	10	11	21	ZNF331	H3K36me3	1713
chr19	53523244	53520000	53530000	NA19239	22	10	10	22	32	ZNF331	H3K36me3	1573
chr19	53523311	53520000	53530000	NA19239	15	10	15	10	25	ZNF331	H3K36me3	1049
chr19	53523317	53520000	53530000	NA19239	12	11	12	11	23	ZNF331	H3K36me3	1050
chr19	53523540	53520000	53530000	NA19239	7	3	3	7	10	ZNF331	H3K36me3	1691
chr19	53523678	53520000	53530000	NA19239	12	2	12	2	14	ZNF331	H3K36me3	1854
chr19	53523813	53520000	53530000	NA19239	12	2	12	2	14	ZNF331	H3K36me3	1855
chr19	53523872	53520000	53530000	NA19239	13	7	13	7	20	ZNF331	H3K36me3	1784
chr19	53523931	53520000	53530000	NA19239	4	3	4	3	7	ZNF331	H3K36me3	1728
chr19	53524282	53520000	53530000	NA19239	12	2	12	2	14	ZNF331	H3K36me3	1856
chr19	53524464	53520000	53530000	NA19239	18	2	18	2	20	ZNF331	H3K36me3	1945
chr19	53524468	53520000	53530000	NA19239	21	2	21	2	23	ZNF331	H3K36me3	1985
chr19	53525687	53520000	53530000	NA19239	4	3	3	4	7	ZNF331	H3K36me3	1714
chr19	53525753	53520000	53530000	NA19239	8	3	8	3	11	ZNF331	H3K36me3	1766
chr19	53526207	53520000	53530000	NA19239	9	0	9	0	9	ZNF331	H3K36me3	1830
chr19	53526383	53520000	53530000	NA19239	11	0	11	0	11	ZNF331	H3K36me3	1874
chr19	53526895	53520000	53530000	NA19239	7	3	7	3	10	ZNF331	H3K36me3	1057
chr19	53526972	53520000	53530000	NA19239	11	0	0	11	11	ZNF331	H3K36me3	91
chr19	53527214	53520000	53530000	NA19239	8	1	8	1	9	ZNF331	H3K36me3	1794
chr19	53527443	53520000	53530000	NA19239	3	2	3	2	5	ZNF331	H3K36me3	1053
chr19	53527655	53520000	53530000	NA19239	5	3	5	3	8	ZNF331	H3K36me3	1736
chr19	53527664	53520000	53530000	NA19239	6	6	6	6	12	ZNF331	H3K36me3	1721
chr19	53527704	53520000	53530000	NA19239	10	4	10	4	14	ZNF331	H3K36me3	1054
chr19	53527789	53520000	53530000	NA19239	7	6	7	6	13	ZNF331	H3K36me3	1731
chr19	53527797	53520000	53530000	NA19239	6	5	5	6	11	ZNF331	H3K36me3	1715
chr19	53528209	53520000	53530000	NA19239	8	1	8	1	9	ZNF331	H3K36me3	1045
chr19	53528299	53520000	53530000	NA19239	5	5	5	5	10	ZNF331	H3K36me3	1720
chr19	53528359	53520000	53530000	NA19239	4	1	1	4	5	ZNF331	H3K36me3	88
chr19	53528451	53520000	53530000	NA19239	7	6	6	7	13	ZNF331	H3K36me3	93
chr19	53528498	53520000	53530000	NA19239	6	3	3	6	9	ZNF331	H3K36me3	94
chr19	53528655	53520000	53530000	NA19239	9	3	9	3	12	ZNF331	H3K36me3	1060
chr19	53528986	53520000	53530000	NA19239	19	1	19	1	20	ZNF331	H3K36me3	1976
chr19	53529129	53520000	53530000	NA19239	4	3	4	3	7	ZNF331	H3K36me3	1729
chr19	53529401	53520000	53530000	NA19239	7	0	7	0	7	ZNF331	H3K36me3	1793
chr19	53529474	53520000	53530000	NA19239	4	3	4	3	7	ZNF331	H3K36me3	1730
chr19	53529610	53520000	53530000	NA19239	11	2	11	2	13	ZNF331	H3K36me3	1058
chr19	53529686	53520000	53530000	NA19239	5	1	1	5	6	ZNF331	H3K36me3	90
chr19	53529847	53520000	53530000	NA19239	4	2	2	4	6	ZNF331	H3K36me3	1706
chr19	53529859	53520000	53530000	NA19239	4	2	2	4	6	ZNF331	H3K36me3	1707
chr19	53529887	53520000	53530000	NA19239	4	1	1	4	5	ZNF331	H3K36me3	1699
chr19	53529888	53520000	53530000	NA19239	4	1	1	4	5	ZNF331	H3K36me3	1700
chr19	53530161	53530000	53540000	NA19239	9	4	9	4	13	ZNF331	H3K36me3	1770
chr19	53530165	53530000	53540000	NA19239	6	4	6	4	10	ZNF331	H3K36me3	1737
chr19	53530320	53530000	53540000	NA19239	14	2	14	2	16	ZNF331	H3K36me3	1896
chr19	53530360	53530000	53540000	NA19239	13	3	13	3	16	ZNF331	H3K36me3	1860
chr19	53530432	53530000	53540000	NA19239	13	1	13	1	14	ZNF331	H3K36me3	1895
chr19	53530447	53530000	53540000	NA19239	11	1	11	1	12	ZNF331	H3K36me3	1858
chr19	53530449	53530000	53540000	NA19239	15	3	15	3	18	ZNF331	H3K36me3	1897
chr19	53530549	53530000	53540000	NA19239	22	5	22	5	27	ZNF331	H3K36me3	1961
chr19	53530641	53530000	53540000	NA19239	8	4	4	8	12	ZNF331	H3K36me3	1693
chr19	53530792	53530000	53540000	NA19239	6	4	6	4	10	ZNF331	H3K36me3	1738
chr19	53530872	53530000	53540000	NA19239	8	0	8	0	8	ZNF331	H3K36me3	1082
chr19	53530938	53530000	53540000	NA19239	7	3	7	3	10	ZNF331	H3K36me3	1749
chr19	53530971	53530000	53540000	NA19239	5	4	5	4	9	ZNF331	H3K36me3	1732
chr19	53531294	53530000	53540000	NA19239	6	1	6	1	7	ZNF331	H3K36me3	1076
chr19	53531414	53530000	53540000	NA19239	3	2	3	2	5	ZNF331	H3K36me3	1080
chr19	53531443	53530000	53540000	NA19239	4	2	4	2	6	ZNF331	H3K36me3	1078
chr19	53531446	53530000	53540000	NA19239	3	2	3	2	5	ZNF331	H3K36me3	1081
chr19	53531869	53530000	53540000	NA19239	6	0	0	6	6	ZNF331	H3K36me3	1662
chr19	53532354	53530000	53540000	NA19239	6	0	0	6	6	ZNF331	H3K36me3	100
chr19	53533498	53530000	53540000	NA19239	5	0	0	5	5	ZNF331	H3K36me3	99
chr19	53533561	53530000	53540000	NA19239	6	0	6	0	6	ZNF331	H3K36me3	1079
chr19	53534489	53530000	53540000	NA19239	5	2	5	2	7	ZNF331	H3K36me3	1744
chr19	53535245	53530000	53540000	NA19239	3	3	3	3	6	ZNF331	H3K36me3	1722
chr19	53535964	53530000	53540000	NA19239	6	4	6	4	10	ZNF331	H3K36me3	1739
chr19	53536099	53530000	53540000	NA19239	12	2	12	2	14	ZNF331	H3K36me3	1859
chr19	53536840	53530000	53540000	NA19239	16	7	16	7	23	ZNF331	H3K36me3	1832
chr19	53537158	53530000	53540000	NA19239	4	2	2	4	6	ZNF331	H3K36me3	1708
chr19	53537278	53530000	53540000	NA19239	6	2	6	2	8	ZNF331	H3K36me3	1748
chr19	53537359	53530000	53540000	NA19239	10	5	10	5	15	ZNF331	H3K36me3	1768
chr19	53537496	53530000	53540000	NA19239	10	5	10	5	15	ZNF331	H3K36me3	1769
chr19	53539612	53530000	53540000	NA19239	27	3	27	3	30	ZNF331	H3K36me3	2031
chr19	53539814	53530000	53540000	NA19239	29	4	29	4	33	ZNF331	H3K36me3	2033
chr19	53539929	53530000	53540000	NA19239	25	5	25	5	30	ZNF331	H3K36me3	1998
chr19	53540217	53540000	53550000	NA19239	20	6	20	6	26	ZNF331	H3K36me3	1092
chr19	53541284	53540000	53550000	NA19239	23	1	1	23	24	ZNF331	H3K36me3	1479
chr19	53541599	53540000	53550000	NA19239	37	0	0	37	37	ZNF331	H3K36me3	1431
chr19	53542420	53540000	53550000	NA19239	25	3	25	3	28	ZNF331	H3K36me3	1090
chr19	53542569	53540000	53550000	NA19239	24	4	24	4	28	ZNF331	H3K36me3	1999
chr19	53543099	53540000	53550000	NA19239	29	7	29	7	36	ZNF331	H3K36me3	2012
chr19	53544467	53540000	53550000	NA19239	21	2	21	2	23	ZNF331	H3K36me3	1988
chr19	53544468	53540000	53550000	NA19239	21	2	21	2	23	ZNF331	H3K36me3	1989
chr19	53544475	53540000	53550000	NA19239	21	2	21	2	23	ZNF331	H3K36me3	1990
chr19	53544477	53540000	53550000	NA19239	21	2	21	2	23	ZNF331	H3K36me3	1991
chr19	53545049	53540000	53550000	NA19239	16	0	16	0	16	ZNF331	H3K36me3	1091
chr19	53545310	53540000	53550000	NA19239	11	0	11	0	11	ZNF331	H3K36me3	1876
chr19	53545311	53540000	53550000	NA19239	11	0	11	0	11	ZNF331	H3K36me3	1877
chr19	53545402	53540000	53550000	NA19239	16	0	16	0	16	ZNF331	H3K36me3	1946
chr19	53545587	53540000	53550000	NA19239	17	0	17	0	17	ZNF331	H3K36me3	1962
chr19	53545697	53540000	53550000	NA19239	31	4	31	4	35	ZNF331	H3K36me3	2044
chr19	53546050	53540000	53550000	NA19239	12	1	12	1	13	ZNF331	H3K36me3	1878
chr19	53546584	53540000	53550000	NA19239	9	1	1	9	10	ZNF331	H3K36me3	1621
chr19	53546642	53540000	53550000	NA19239	8	0	8	0	8	ZNF331	H3K36me3	1812
chr19	53547069	53540000	53550000	NA19239	11	0	0	11	11	ZNF331	H3K36me3	107
chr19	53549416	53540000	53550000	NA19239	11	1	1	11	12	ZNF331	H3K36me3	1599
chr19	53549718	53540000	53550000	NA19239	6	0	6	0	6	ZNF331	H3K36me3	1787
chr19	53551321	53550000	53560000	NA19239	18	2	2	18	20	ZNF331	H3K36me3	114
chr19	53553424	53550000	53560000	NA19239	8	0	8	0	8	ZNF331	H3K36me3	1813
chr19	53557514	53550000	53560000	NA19239	28	0	28	0	28	ZNF331	H3K36me3	2052
chr19	53559021	53550000	53560000	NA19239	48	3	3	48	51	ZNF331	H3K36me3	1421
chr19	53559512	53550000	53560000	NA19239	55	6	6	55	61	ZNF331	H3K36me3	1418
chr19	53559839	53550000	53560000	NA19239	51	9	9	51	60	ZNF331	H3K36me3	113
chr19	53560892	53560000	53570000	NA19239	18	1	1	18	19	ZNF331	H3K36me3	1515
chr19	53561061	53560000	53570000	NA19239	13	0	0	13	13	ZNF331	H3K36me3	1561
chr19	53561189	53560000	53570000	NA19239	18	1	18	1	19	ZNF331	H3K36me3	1964
chr19	53562487	53560000	53570000	NA19239	14	0	0	14	14	ZNF331	H3K36me3	1547
chr19	53563087	53560000	53570000	NA19239	9	1	1	9	10	ZNF331	H3K36me3	1623
chr19	53564436	53560000	53570000	NA19239	37	2	37	2	39	ZNF331	H3K36me3	1097
chr19	53566922	53560000	53570000	NA19239	19	0	0	19	19	ZNF331	H3K36me3	1500
chr19	53567487	53560000	53570000	NA19239	9	0	9	0	9	ZNF331	H3K36me3	1836
chr19	53569635	53560000	53570000	NA19239	18	0	0	18	18	ZNF331	H3K36me3	1509
chr19	53570624	53570000	53580000	NA19239	15	2	15	2	17	ZNF331	H3K36me3	1913
chr19	53571493	53570000	53580000	NA19239	13	4	4	13	17	ZNF331	H3K36me3	1610
chr19	53573477	53570000	53580000	NA19239	41	6	41	6	47	ZNF331	H3K36me3	2071
chr19	53573530	53570000	53580000	NA19239	28	4	4	28	32	ZNF331	H3K36me3	1475
chr19	53574145	53570000	53580000	NA19239	24	1	24	1	25	ZNF331	H3K36me3	2024
chr19	53574302	53570000	53580000	NA19239	7	1	7	1	8	ZNF331	H3K36me3	1789
chr19	53574630	53570000	53580000	NA19239	23	0	23	0	23	ZNF331	H3K36me3	2023
chr19	53575314	53570000	53580000	NA19239	23	3	3	23	26	ZNF331	H3K36me3	1494
chr19	53575623	53570000	53580000	NA19239	33	7	33	7	40	ZNF331	H3K36me3	2042
chr19	53576533	53570000	53580000	NA19239	50	5	5	50	55	ZNF331	H3K36me3	1422
chr19	53577025	53570000	53580000	NA19239	46	4	46	4	50	ZNF331	H3K36me3	1101
chr19	53577526	53570000	53580000	NA19239	33	3	33	3	36	ZNF331	H3K36me3	1102
chr19	53577745	53570000	53580000	NA19239	13	4	13	4	17	ZNF331	H3K36me3	1838
chr2	206250820	206250000	206260000	NA19239	6	2	2	6	8	ZDBF2	H3K36me3	22
chr2	206250826	206250000	206260000	NA19239	6	2	2	6	8	ZDBF2	H3K36me3	23
chr2	206254917	206250000	206260000	NA19239	7	3	3	7	10	ZDBF2	H3K36me3	21
chr2	206261741	206260000	206270000	NA19239	5	1	5	1	6	ZDBF2	H3K36me3	908
chr2	206264192	206260000	206270000	NA19239	11	0	0	11	11	ZDBF2	H3K36me3	25
chr2	206282530	206280000	206290000	NA19239	18	1	18	1	19	ZDBF2	H3K36me3	959
chr2	206283620	206280000	206290000	NA19239	12	2	12	2	14	ZDBF2	H3K36me3	960
chr2	206283860	206280000	206290000	NA19239	11	2	11	2	13	ZDBF2	H3K36me3	962
chr2	206289724	206280000	206290000	NA19239	10	0	10	0	10	ZDBF2	H3K36me3	961
chr2	206292264	206290000	206300000	NA19239	19	0	0	19	19	ZDBF2	H3K36me3	54
chr2	206292878	206290000	206300000	NA19239	7	0	7	0	7	ZDBF2	H3K36me3	977
chr2	206298187	206290000	206300000	NA19239	31	1	31	1	32	ZDBF2	H3K36me3	974
chr2	206298513	206290000	206300000	NA19239	6	1	6	1	7	ZDBF2	H3K36me3	976
chr2	206301836	206300000	206310000	NA19239	6	1	6	1	7	ZDBF2	H3K36me3	991
chr2	206301878	206300000	206310000	NA19239	4	1	4	1	5	ZDBF2	H3K36me3	992
chr2	206303875	206300000	206310000	NA19239	9	1	9	1	10	ZDBF2	H3K36me3	987
chr2	206305007	206300000	206310000	NA19239	16	0	16	0	16	ZDBF2	H3K36me3	985
chr2	206305280	206300000	206310000	NA19239	22	3	22	3	25	ZDBF2	H3K36me3	990
chr2	206305473	206300000	206310000	NA19239	23	0	23	0	23	ZDBF2	H3K36me3	989
chr2	206305620	206300000	206310000	NA19239	6	0	6	0	6	ZDBF2	H3K36me3	988
chr2	206312342	206310000	206320000	NA19239	7	0	7	0	7	ZDBF2	H3K36me3	1013
chr2	206312603	206310000	206320000	NA19239	14	4	14	4	18	ZDBF2	H3K36me3	1016
chr2	206318668	206310000	206320000	NA19239	10	0	10	0	10	ZDBF2	H3K36me3	1012
chr2	206319065	206310000	206320000	NA19239	7	2	7	2	9	ZDBF2	H3K36me3	1017
chr2	206319303	206310000	206320000	NA19239	9	0	9	0	9	ZDBF2	H3K36me3	1014
chr20	43512188	43510000	43520000	NA19239	5	0	0	5	5	L3MBTL1	H3K36me3	212
chr20	43518035	43510000	43520000	NA19239	10	0	10	0	10	L3MBTL1	H3K36me3	1250
chr20	43520387	43520000	43530000	NA19239	12	3	12	3	15	L3MBTL1	H3K36me3	1266
chr20	43520840	43520000	43530000	NA19239	13	0	0	13	13	L3MBTL1	H3K36me3	225
chr20	43522628	43520000	43530000	NA19239	8	0	0	8	8	L3MBTL1	H3K36me3	226
chr20	43524537	43520000	43530000	NA19239	8	4	4	8	12	L3MBTL1	H3K36me3	223
chr20	43528186	43520000	43530000	NA19239	6	0	0	6	6	L3MBTL1	H3K36me3	224
chr20	43530566	43530000	43540000	NA19239	9	0	0	9	9	L3MBTL1	H3K36me3	232
chr20	43535064	43530000	43540000	NA19239	15	0	0	15	15	L3MBTL1	H3K36me3	235
chr20	43536082	43530000	43540000	NA19239	8	0	0	8	8	L3MBTL1	H3K36me3	233
chr20	43537496	43530000	43540000	NA19239	4	2	4	2	6	L3MBTL1	H3K36me3	1273
chr20	43537545	43530000	43540000	NA19239	10	2	2	10	12	L3MBTL1	H3K36me3	234
chr20	43538596	43530000	43540000	NA19239	10	0	0	10	10	L3MBTL1	H3K36me3	236
chr20	43540400	43540000	43550000	NA19239	13	2	2	13	15	L3MBTL1	H3K36me3	242
chr20	43540565	43540000	43550000	NA19239	4	3	3	4	7	L3MBTL1	H3K36me3	241
chr20	43543225	43540000	43550000	NA19239	8	0	0	8	8	L3MBTL1	H3K36me3	243
chr20	43547310	43540000	43550000	NA19239	6	0	6	0	6	L3MBTL1	H3K36me3	1285
chr20	58816139	58810000	58820000	NA19239	3	2	3	2	5	GNAS-AS1	H3K36me3	1198
chr20	58819896	58810000	58820000	NA19239	6	0	0	6	6	GNAS-AS1	H3K36me3	184
chr20	58820230	58820000	58830000	NA19239	5	0	0	5	5	GNAS-AS1	H3K36me3	192
chr20	58820355	58820000	58830000	NA19239	5	0	0	5	5	GNAS-AS1	H3K36me3	191
chr20	58821440	58820000	58830000	NA19239	11	2	11	2	13	GNAS-AS1	H3K36me3	1841
chr20	58822370	58820000	58830000	NA19239	5	0	0	5	5	GNAS-AS1	H3K36me3	1686
chr20	58822939	58820000	58830000	NA19239	10	0	0	10	10	GNAS-AS1	H3K36me3	193
chr20	58823486	58820000	58830000	NA19239	12	0	12	0	12	GNAS-AS1	H3K36me3	1902
chr20	58829850	58820000	58830000	NA19239	11	2	11	2	13	GNAS-AS1	H3K36me3	1208
chr20	58839319	58830000	58840000	NA19239	16	1	16	1	17	GNAS-AS1	H3K36me3	1217
chr20	58840940	58840000	58850000	NA19239	25	2	2	25	27	GNAS-AS1	H3K36me3	200
chr20	58841705	58840000	58850000	NA19239	25	0	0	25	25	GNAS-AS1	H3K36me3	198
chr20	58845346	58840000	58850000	NA19239	13	0	0	13	13	GNAS-AS1	H3K36me3	199
chr20	58846116	58840000	58850000	NA19239	5	2	2	5	7	GNAS-AS1	H3K36me3	197
chr20	58847197	58840000	58850000	NA19239	13	2	2	13	15	GNAS-AS1	H3K36me3	196
chr11	2644443	2640000	2650000	NA19240	4	1	4	1	5	KCNQ1OT1	H3K36me3	649
chr11	2657574	2650000	2660000	NA19240	1	5	1	5	6	KCNQ1OT1	H3K36me3	658
chr11	2662237	2660000	2670000	NA19240	1	5	5	1	6	KCNQ1OT1	H3K36me3	2228
chr11	2666284	2660000	2670000	NA19240	7	0	7	0	7	KCNQ1OT1	H3K36me3	2251
chr11	2672526	2670000	2680000	NA19240	8	0	0	8	8	KCNQ1OT1	H3K36me3	2168
chr11	2675514	2670000	2680000	NA19240	19	2	2	19	21	KCNQ1OT1	H3K36me3	2120
chr11	2678931	2670000	2680000	NA19240	11	10	10	11	21	KCNQ1OT1	H3K36me3	2210
chr11	2681283	2680000	2690000	NA19240	9	0	9	0	9	KCNQ1OT1	H3K36me3	667
chr11	2683945	2680000	2690000	NA19240	17	0	17	0	17	KCNQ1OT1	H3K36me3	2323
chr11	2685097	2680000	2690000	NA19240	5	1	5	1	6	KCNQ1OT1	H3K36me3	665
chr11	2685121	2680000	2690000	NA19240	6	1	6	1	7	KCNQ1OT1	H3K36me3	666
chr11	2692318	2690000	2700000	NA19240	6	0	0	6	6	KCNQ1OT1	H3K36me3	2184
chr11	2695744	2690000	2700000	NA19240	29	0	29	0	29	KCNQ1OT1	H3K36me3	671
chr11	2698159	2690000	2700000	NA19240	5	2	5	2	7	KCNQ1OT1	H3K36me3	672
chr15	24955156	24950000	24960000	NA19240	8	0	0	8	8	PWS_AS	H3K36me3	296
chr15	24957887	24950000	24960000	NA19240	9	1	1	9	10	PWS_AS	H3K36me3	2158
chr15	24958094	24950000	24960000	NA19240	12	1	1	12	13	PWS_AS	H3K36me3	2137
chr15	24966269	24960000	24970000	NA19240	26	0	0	26	26	PWS_AS	H3K36me3	2102
chr15	24968390	24960000	24970000	NA19240	59	0	59	0	59	PWS_AS	H3K36me3	2371
chr15	24970650	24970000	24980000	NA19240	25	0	25	0	25	PWS_AS	H3K36me3	2357
chr15	24971556	24970000	24980000	NA19240	32	0	32	0	32	PWS_AS	H3K36me3	2365
chr15	24972464	24970000	24980000	NA19240	24	0	24	0	24	PWS_AS	H3K36me3	2351
chr15	24974048	24970000	24980000	NA19240	16	0	16	0	16	PWS_AS	H3K36me3	2310
chr15	24974365	24970000	24980000	NA19240	19	0	19	0	19	PWS_AS	H3K36me3	2330
chr15	24984067	24980000	24990000	NA19240	28	0	28	0	28	PWS_AS	H3K36me3	2359
chr15	24984803	24980000	24990000	NA19240	5	0	5	0	5	PWS_AS	H3K36me3	558
chr15	24987946	24980000	24990000	NA19240	29	0	0	29	29	PWS_AS	H3K36me3	2099
chr15	24990179	24990000	25000000	NA19240	13	0	13	0	13	PWS_AS	H3K36me3	2294
chr15	24990981	24990000	25000000	NA19240	5	1	5	1	6	PWS_AS	H3K36me3	2229
chr15	24992196	24990000	25000000	NA19240	8	0	8	0	8	PWS_AS	H3K36me3	559
chr15	24995018	24990000	25000000	NA19240	20	0	20	0	20	PWS_AS	H3K36me3	2338
chr15	24995118	24990000	25000000	NA19240	30	1	30	1	31	PWS_AS	H3K36me3	2362
chr15	24995144	24990000	25000000	NA19240	24	1	24	1	25	PWS_AS	H3K36me3	2348
chr15	24995800	24990000	25000000	NA19240	19	0	19	0	19	PWS_AS	H3K36me3	2331
chr15	24997137	24990000	25000000	NA19240	11	1	1	11	12	PWS_AS	H3K36me3	297
chr15	24997789	24990000	25000000	NA19240	15	3	15	3	18	PWS_AS	H3K36me3	2285
chr15	25005229	25000000	25010000	NA19240	13	0	13	0	13	PWS_AS	H3K36me3	2295
chr15	25006163	25000000	25010000	NA19240	9	0	9	0	9	PWS_AS	H3K36me3	2263
chr15	25006844	25000000	25010000	NA19240	8	0	8	0	8	PWS_AS	H3K36me3	2252
chr15	25007164	25000000	25010000	NA19240	7	0	7	0	7	PWS_AS	H3K36me3	2245
chr15	25010518	25010000	25020000	NA19240	16	0	16	0	16	PWS_AS	H3K36me3	2312
chr15	25011053	25010000	25020000	NA19240	16	0	16	0	16	PWS_AS	H3K36me3	2313
chr15	25011452	25010000	25020000	NA19240	19	0	19	0	19	PWS_AS	H3K36me3	2332
chr15	25011938	25010000	25020000	NA19240	23	0	23	0	23	PWS_AS	H3K36me3	2349
chr15	25012438	25010000	25020000	NA19240	21	1	21	1	22	PWS_AS	H3K36me3	2339
chr15	25013539	25010000	25020000	NA19240	12	2	12	2	14	PWS_AS	H3K36me3	2269
chr15	25014120	25010000	25020000	NA19240	8	0	8	0	8	PWS_AS	H3K36me3	2253
chr15	25019598	25010000	25020000	NA19240	6	0	6	0	6	PWS_AS	H3K36me3	2238
chr15	25023351	25020000	25030000	NA19240	10	0	10	0	10	PWS_AS	H3K36me3	2270
chr15	25027806	25020000	25030000	NA19240	6	0	6	0	6	PWS_AS	H3K36me3	2239
chr15	25028983	25020000	25030000	NA19240	7	0	7	0	7	PWS_AS	H3K36me3	2246
chr15	25033723	25030000	25040000	NA19240	19	2	19	2	21	PWS_AS	H3K36me3	562
chr15	25034762	25030000	25040000	NA19240	19	1	1	19	20	PWS_AS	H3K36me3	298
chr15	25036439	25030000	25040000	NA19240	19	0	19	0	19	PWS_AS	H3K36me3	2333
chr15	25039417	25030000	25040000	NA19240	10	0	10	0	10	PWS_AS	H3K36me3	2271
chr15	25039449	25030000	25040000	NA19240	11	0	11	0	11	PWS_AS	H3K36me3	2279
chr15	25039491	25030000	25040000	NA19240	5	0	5	0	5	PWS_AS	H3K36me3	2233
chr15	25043180	25040000	25050000	NA19240	7	0	7	0	7	PWS_AS	H3K36me3	2247
chr15	25045069	25040000	25050000	NA19240	18	1	18	1	19	PWS_AS	H3K36me3	2319
chr15	25047494	25040000	25050000	NA19240	8	0	8	0	8	PWS_AS	H3K36me3	2254
chr15	25047630	25040000	25050000	NA19240	6	0	6	0	6	PWS_AS	H3K36me3	2240
chr15	25047772	25040000	25050000	NA19240	12	0	0	12	12	PWS_AS	H3K36me3	2132
chr15	25048031	25040000	25050000	NA19240	9	0	9	0	9	PWS_AS	H3K36me3	2264
chr15	25048252	25040000	25050000	NA19240	8	0	8	0	8	PWS_AS	H3K36me3	2255
chr15	25048850	25040000	25050000	NA19240	9	0	9	0	9	PWS_AS	H3K36me3	2265
chr15	25049096	25040000	25050000	NA19240	7	0	7	0	7	PWS_AS	H3K36me3	2248
chr15	25049470	25040000	25050000	NA19240	12	0	12	0	12	PWS_AS	H3K36me3	2286
chr15	25050690	25050000	25060000	NA19240	12	0	12	0	12	PWS_AS	H3K36me3	2287
chr15	25057449	25050000	25060000	NA19240	8	0	8	0	8	PWS_AS	H3K36me3	2256
chr15	25061499	25060000	25070000	NA19240	5	0	5	0	5	PWS_AS	H3K36me3	2234
chr15	25064412	25060000	25070000	NA19240	10	2	10	2	12	PWS_AS	H3K36me3	2257
chr15	25065126	25060000	25070000	NA19240	18	0	18	0	18	PWS_AS	H3K36me3	2324
chr15	25065388	25060000	25070000	NA19240	9	0	9	0	9	PWS_AS	H3K36me3	2266
chr15	25066213	25060000	25070000	NA19240	13	0	13	0	13	PWS_AS	H3K36me3	2297
chr15	25070130	25070000	25080000	NA19240	13	0	0	13	13	PWS_AS	H3K36me3	2130
chr15	25070820	25070000	25080000	NA19240	25	1	25	1	26	PWS_AS	H3K36me3	2352
chr15	25071058	25070000	25080000	NA19240	13	0	13	0	13	PWS_AS	H3K36me3	2298
chr15	25071684	25070000	25080000	NA19240	23	0	23	0	23	PWS_AS	H3K36me3	564
chr15	25071800	25070000	25080000	NA19240	11	2	11	2	13	PWS_AS	H3K36me3	565
chr15	25072285	25070000	25080000	NA19240	7	0	7	0	7	PWS_AS	H3K36me3	2249
chr15	25073300	25070000	25080000	NA19240	35	0	35	0	35	PWS_AS	H3K36me3	566
chr15	25073668	25070000	25080000	NA19240	46	0	46	0	46	PWS_AS	H3K36me3	2369
chr15	25074971	25070000	25080000	NA19240	20	0	20	0	20	PWS_AS	H3K36me3	2340
chr15	25075882	25070000	25080000	NA19240	21	0	21	0	21	PWS_AS	H3K36me3	2345
chr15	25076702	25070000	25080000	NA19240	32	0	32	0	32	PWS_AS	H3K36me3	2366
chr15	25076799	25070000	25080000	NA19240	20	0	20	0	20	PWS_AS	H3K36me3	2341
chr15	25078994	25070000	25080000	NA19240	15	0	15	0	15	PWS_AS	H3K36me3	2305
chr15	25081026	25080000	25090000	NA19240	19	0	19	0	19	PWS_AS	H3K36me3	2334
chr15	25081139	25080000	25090000	NA19240	13	0	13	0	13	PWS_AS	H3K36me3	2299
chr15	25081278	25080000	25090000	NA19240	9	0	0	9	9	PWS_AS	H3K36me3	2155
chr15	25081548	25080000	25090000	NA19240	13	0	13	0	13	PWS_AS	H3K36me3	2300
chr15	25082268	25080000	25090000	NA19240	14	0	14	0	14	PWS_AS	H3K36me3	2302
chr15	25082459	25080000	25090000	NA19240	18	0	18	0	18	PWS_AS	H3K36me3	2325
chr15	25083161	25080000	25090000	NA19240	11	0	11	0	11	PWS_AS	H3K36me3	2280
chr15	25083568	25080000	25090000	NA19240	11	0	11	0	11	PWS_AS	H3K36me3	2281
chr15	25085403	25080000	25090000	NA19240	15	1	15	1	16	PWS_AS	H3K36me3	2304
chr15	25086409	25080000	25090000	NA19240	16	0	16	0	16	PWS_AS	H3K36me3	2314
chr15	25086971	25080000	25090000	NA19240	12	0	12	0	12	PWS_AS	H3K36me3	2289
chr15	25087786	25080000	25090000	NA19240	16	0	16	0	16	PWS_AS	H3K36me3	2315
chr15	25087891	25080000	25090000	NA19240	14	0	14	0	14	PWS_AS	H3K36me3	2303
chr15	25088579	25080000	25090000	NA19240	17	0	17	0	17	PWS_AS	H3K36me3	2320
chr15	25088939	25080000	25090000	NA19240	7	0	7	0	7	PWS_AS	H3K36me3	567
chr15	25092516	25090000	25100000	NA19240	8	0	8	0	8	PWS_AS	H3K36me3	2259
chr15	25093009	25090000	25100000	NA19240	10	0	10	0	10	PWS_AS	H3K36me3	2272
chr15	25095135	25090000	25100000	NA19240	15	0	15	0	15	PWS_AS	H3K36me3	2306
chr15	25095150	25090000	25100000	NA19240	18	0	18	0	18	PWS_AS	H3K36me3	2326
chr15	25095192	25090000	25100000	NA19240	16	0	0	16	16	PWS_AS	H3K36me3	2121
chr15	25096316	25090000	25100000	NA19240	11	1	11	1	12	PWS_AS	H3K36me3	2273
chr15	25097362	25090000	25100000	NA19240	19	0	19	0	19	PWS_AS	H3K36me3	2335
chr15	25100108	25100000	25110000	NA19240	21	0	21	0	21	PWS_AS	H3K36me3	2346
chr15	25100223	25100000	25110000	NA19240	24	0	24	0	24	PWS_AS	H3K36me3	2353
chr15	25102075	25100000	25110000	NA19240	20	0	20	0	20	PWS_AS	H3K36me3	568
chr15	25102166	25100000	25110000	NA19240	16	0	16	0	16	PWS_AS	H3K36me3	2316
chr15	25102292	25100000	25110000	NA19240	8	0	8	0	8	PWS_AS	H3K36me3	2260
chr15	25102974	25100000	25110000	NA19240	15	0	15	0	15	PWS_AS	H3K36me3	2307
chr15	25104513	25100000	25110000	NA19240	33	0	33	0	33	PWS_AS	H3K36me3	2368
chr15	25105327	25100000	25110000	NA19240	17	0	17	0	17	PWS_AS	H3K36me3	2321
chr15	25105879	25100000	25110000	NA19240	30	1	30	1	31	PWS_AS	H3K36me3	2363
chr15	25107194	25100000	25110000	NA19240	22	0	22	0	22	PWS_AS	H3K36me3	2347
chr15	25107831	25100000	25110000	NA19240	23	3	23	3	26	PWS_AS	H3K36me3	2342
chr15	25109152	25100000	25110000	NA19240	15	0	15	0	15	PWS_AS	H3K36me3	2308
chr15	25109781	25100000	25110000	NA19240	18	0	18	0	18	PWS_AS	H3K36me3	2327
chr15	25111121	25110000	25120000	NA19240	16	0	16	0	16	PWS_AS	H3K36me3	2317
chr15	25111195	25110000	25120000	NA19240	24	0	24	0	24	PWS_AS	H3K36me3	2354
chr15	25113312	25110000	25120000	NA19240	10	0	10	0	10	PWS_AS	H3K36me3	2274
chr15	25116483	25110000	25120000	NA19240	19	0	19	0	19	PWS_AS	H3K36me3	569
chr15	25116719	25110000	25120000	NA19240	12	0	12	0	12	PWS_AS	H3K36me3	2290
chr15	25117417	25110000	25120000	NA19240	13	0	13	0	13	PWS_AS	H3K36me3	2301
chr15	25120213	25120000	25130000	NA19240	18	0	18	0	18	PWS_AS	H3K36me3	2328
chr15	25121579	25120000	25130000	NA19240	9	2	2	9	11	PWS_AS	H3K36me3	2170
chr15	25122760	25120000	25130000	NA19240	13	2	2	13	15	PWS_AS	H3K36me3	2138
chr15	25122784	25120000	25130000	NA19240	18	2	2	18	20	PWS_AS	H3K36me3	2122
chr15	25123767	25120000	25130000	NA19240	18	1	1	18	19	PWS_AS	H3K36me3	299
chr15	25124018	25120000	25130000	NA19240	10	0	10	0	10	PWS_AS	H3K36me3	2275
chr15	25124166	25120000	25130000	NA19240	7	1	1	7	8	PWS_AS	H3K36me3	2176
chr15	25124377	25120000	25130000	NA19240	10	0	10	0	10	PWS_AS	H3K36me3	2276
chr15	25129162	25120000	25130000	NA19240	5	0	5	0	5	PWS_AS	H3K36me3	2235
chr15	25129447	25120000	25130000	NA19240	6	0	0	6	6	PWS_AS	H3K36me3	2175
chr15	25132740	25130000	25140000	NA19240	5	0	0	5	5	PWS_AS	H3K36me3	2185
chr15	25132741	25130000	25140000	NA19240	5	0	0	5	5	PWS_AS	H3K36me3	2186
chr15	25133465	25130000	25140000	NA19240	3	3	3	3	6	PWS_AS	H3K36me3	300
chr16	3425665	3420000	3430000	NA19240	3	5	5	3	8	ZNF597	H3K36me3	489
chr16	3427693	3420000	3430000	NA19240	4	1	1	4	5	ZNF597	H3K36me3	493
chr16	3431117	3430000	3440000	NA19240	6	3	3	6	9	ZNF597	H3K36me3	523
chr16	3431312	3430000	3440000	NA19240	4	7	7	4	11	ZNF597	H3K36me3	517
chr16	3431913	3430000	3440000	NA19240	1	7	1	7	8	ZNF597	H3K36me3	732
chr16	3431930	3430000	3440000	NA19240	0	6	6	0	6	ZNF597	H3K36me3	528
chr16	3432002	3430000	3440000	NA19240	0	14	14	0	14	ZNF597	H3K36me3	521
chr16	3435034	3430000	3440000	NA19240	0	10	10	0	10	ZNF597	H3K36me3	531
chr16	3435460	3430000	3440000	NA19240	2	4	4	2	6	ZNF597	H3K36me3	516
chr16	3436236	3430000	3440000	NA19240	0	12	12	0	12	ZNF597	H3K36me3	527
chr16	3436285	3430000	3440000	NA19240	0	14	14	0	14	ZNF597	H3K36me3	532
chr16	3437339	3430000	3440000	NA19240	2	21	21	2	23	ZNF597	H3K36me3	530
chr16	3437556	3430000	3440000	NA19240	0	28	28	0	28	ZNF597	H3K36me3	524
chr16	3437576	3430000	3440000	NA19240	0	23	23	0	23	ZNF597	H3K36me3	522
chr16	3438334	3430000	3440000	NA19240	2	25	25	2	27	ZNF597	H3K36me3	525
chr16	3438357	3430000	3440000	NA19240	2	33	33	2	35	ZNF597	H3K36me3	526
chr16	3438423	3430000	3440000	NA19240	2	26	26	2	28	ZNF597	H3K36me3	520
chr16	3438630	3430000	3440000	NA19240	1	24	24	1	25	ZNF597	H3K36me3	519
chr16	3439644	3430000	3440000	NA19240	1	43	43	1	44	ZNF597	H3K36me3	529
chr16	3440345	3440000	3450000	NA19240	2	58	58	2	60	ZNF597	H3K36me3	543
chr16	3441209	3440000	3450000	NA19240	0	12	12	0	12	ZNF597	H3K36me3	2284
chr16	3441272	3440000	3450000	NA19240	0	15	15	0	15	ZNF597	H3K36me3	546
chr16	3441275	3440000	3450000	NA19240	0	14	14	0	14	ZNF597	H3K36me3	547
chr16	3441429	3440000	3450000	NA19240	2	15	15	2	17	ZNF597	H3K36me3	2293
chr16	3441489	3440000	3450000	NA19240	2	22	22	2	24	ZNF597	H3K36me3	2337
chr16	3441490	3440000	3450000	NA19240	2	23	23	2	25	ZNF597	H3K36me3	2344
chr16	3441909	3440000	3450000	NA19240	0	17	17	0	17	ZNF597	H3K36me3	545
chr16	3443102	3440000	3450000	NA19240	1	5	1	5	6	ZNF597	H3K36me3	734
chr16	3443240	3440000	3450000	NA19240	0	7	7	0	7	ZNF597	H3K36me3	548
chr16	3443288	3440000	3450000	NA19240	0	7	7	0	7	ZNF597	H3K36me3	2243
chr16	3443301	3440000	3450000	NA19240	0	8	8	0	8	ZNF597	H3K36me3	544
chr16	3444207	3440000	3450000	NA19240	1	6	6	1	7	ZNF597	H3K36me3	2231
chr16	3445383	3440000	3450000	NA19240	2	23	2	23	25	ZNF597	H3K36me3	733
chr16	3446463	3440000	3450000	NA19240	0	26	0	26	26	ZNF597	H3K36me3	2103
chr16	3447112	3440000	3450000	NA19240	0	31	0	31	31	ZNF597	H3K36me3	737
chr16	3448115	3440000	3450000	NA19240	0	46	0	46	46	ZNF597	H3K36me3	738
chr16	3449158	3440000	3450000	NA19240	1	41	1	41	42	ZNF597	H3K36me3	736
chr16	3450045	3450000	3460000	NA19240	0	11	11	0	11	ZNF597	H3K36me3	556
chr16	3451604	3450000	3460000	NA19240	0	24	0	24	24	ZNF597	H3K36me3	743
chr16	3451656	3450000	3460000	NA19240	0	22	0	22	22	ZNF597	H3K36me3	740
chr16	3452812	3450000	3460000	NA19240	1	13	1	13	14	ZNF597	H3K36me3	745
chr16	3453141	3450000	3460000	NA19240	1	6	1	6	7	ZNF597	H3K36me3	741
chr16	3456775	3450000	3460000	NA19240	1	12	1	12	13	ZNF597	H3K36me3	742
chr16	3459665	3450000	3460000	NA19240	10	10	10	10	20	ZNF597	H3K36me3	2216
chr19	53520425	53520000	53530000	NA19240	1	4	4	1	5	ZNF331	H3K36me3	327
chr19	53521050	53520000	53530000	NA19240	4	1	1	4	5	ZNF331	H3K36me3	339
chr19	53522385	53520000	53530000	NA19240	5	2	2	5	7	ZNF331	H3K36me3	2205
chr19	53522718	53520000	53530000	NA19240	12	0	0	12	12	ZNF331	H3K36me3	342
chr19	53523311	53520000	53530000	NA19240	12	1	1	12	13	ZNF331	H3K36me3	328
chr19	53523317	53520000	53530000	NA19240	13	1	1	13	14	ZNF331	H3K36me3	329
chr19	53523540	53520000	53530000	NA19240	18	0	0	18	18	ZNF331	H3K36me3	338
chr19	53523678	53520000	53530000	NA19240	11	0	0	11	11	ZNF331	H3K36me3	2139
chr19	53523813	53520000	53530000	NA19240	15	0	0	15	15	ZNF331	H3K36me3	2125
chr19	53523872	53520000	53530000	NA19240	14	0	0	14	14	ZNF331	H3K36me3	2129
chr19	53524282	53520000	53530000	NA19240	22	0	0	22	22	ZNF331	H3K36me3	2107
chr19	53524417	53520000	53530000	NA19240	21	0	0	21	21	ZNF331	H3K36me3	2108
chr19	53524464	53520000	53530000	NA19240	12	0	0	12	12	ZNF331	H3K36me3	2133
chr19	53524468	53520000	53530000	NA19240	13	0	0	13	13	ZNF331	H3K36me3	2131
chr19	53525687	53520000	53530000	NA19240	10	0	0	10	10	ZNF331	H3K36me3	2142
chr19	53525753	53520000	53530000	NA19240	10	0	0	10	10	ZNF331	H3K36me3	2143
chr19	53526207	53520000	53530000	NA19240	8	0	0	8	8	ZNF331	H3K36me3	323
chr19	53526276	53520000	53530000	NA19240	9	0	0	9	9	ZNF331	H3K36me3	324
chr19	53526383	53520000	53530000	NA19240	12	2	2	12	14	ZNF331	H3K36me3	2146
chr19	53526895	53520000	53530000	NA19240	14	2	2	14	16	ZNF331	H3K36me3	2135
chr19	53527214	53520000	53530000	NA19240	18	0	0	18	18	ZNF331	H3K36me3	2116
chr19	53527346	53520000	53530000	NA19240	7	0	0	7	7	ZNF331	H3K36me3	330
chr19	53527443	53520000	53530000	NA19240	8	0	0	8	8	ZNF331	H3K36me3	2162
chr19	53527655	53520000	53530000	NA19240	19	0	0	19	19	ZNF331	H3K36me3	331
chr19	53527664	53520000	53530000	NA19240	19	0	0	19	19	ZNF331	H3K36me3	332
chr19	53527704	53520000	53530000	NA19240	12	0	0	12	12	ZNF331	H3K36me3	340
chr19	53527789	53520000	53530000	NA19240	13	0	0	13	13	ZNF331	H3K36me3	336
chr19	53527797	53520000	53530000	NA19240	12	1	1	12	13	ZNF331	H3K36me3	337
chr19	53528209	53520000	53530000	NA19240	8	0	0	8	8	ZNF331	H3K36me3	325
chr19	53528299	53520000	53530000	NA19240	7	0	0	7	7	ZNF331	H3K36me3	334
chr19	53528359	53520000	53530000	NA19240	17	0	0	17	17	ZNF331	H3K36me3	2119
chr19	53528451	53520000	53530000	NA19240	10	0	0	10	10	ZNF331	H3K36me3	2144
chr19	53528498	53520000	53530000	NA19240	11	0	0	11	11	ZNF331	H3K36me3	2140
chr19	53528655	53520000	53530000	NA19240	19	3	3	19	22	ZNF331	H3K36me3	2123
chr19	53528986	53520000	53530000	NA19240	12	0	0	12	12	ZNF331	H3K36me3	2134
chr19	53529401	53520000	53530000	NA19240	7	1	1	7	8	ZNF331	H3K36me3	2177
chr19	53529474	53520000	53530000	NA19240	9	3	3	9	12	ZNF331	H3K36me3	2178
chr19	53529504	53520000	53530000	NA19240	7	3	3	7	10	ZNF331	H3K36me3	2199
chr19	53529510	53520000	53530000	NA19240	9	3	3	9	12	ZNF331	H3K36me3	2179
chr19	53529610	53520000	53530000	NA19240	6	3	3	6	9	ZNF331	H3K36me3	335
chr19	53529686	53520000	53530000	NA19240	11	1	1	11	12	ZNF331	H3K36me3	2145
chr19	53529847	53520000	53530000	NA19240	8	4	4	8	12	ZNF331	H3K36me3	2201
chr19	53529859	53520000	53530000	NA19240	7	3	3	7	10	ZNF331	H3K36me3	2200
chr19	53529887	53520000	53530000	NA19240	5	0	0	5	5	ZNF331	H3K36me3	2187
chr19	53529888	53520000	53530000	NA19240	5	0	0	5	5	ZNF331	H3K36me3	2188
chr19	53530161	53530000	53540000	NA19240	13	3	3	13	16	ZNF331	H3K36me3	2150
chr19	53530165	53530000	53540000	NA19240	13	3	3	13	16	ZNF331	H3K36me3	2151
chr19	53530320	53530000	53540000	NA19240	1	7	7	1	8	ZNF331	H3K36me3	2237
chr19	53530432	53530000	53540000	NA19240	8	3	3	8	11	ZNF331	H3K36me3	2193
chr19	53530447	53530000	53540000	NA19240	8	3	3	8	11	ZNF331	H3K36me3	2194
chr19	53530449	53530000	53540000	NA19240	8	3	3	8	11	ZNF331	H3K36me3	2195
chr19	53530549	53530000	53540000	NA19240	18	0	0	18	18	ZNF331	H3K36me3	2117
chr19	53530792	53530000	53540000	NA19240	5	0	0	5	5	ZNF331	H3K36me3	2190
chr19	53530938	53530000	53540000	NA19240	5	0	0	5	5	ZNF331	H3K36me3	362
chr19	53530971	53530000	53540000	NA19240	6	0	0	6	6	ZNF331	H3K36me3	363
chr19	53531140	53530000	53540000	NA19240	8	0	0	8	8	ZNF331	H3K36me3	2163
chr19	53531414	53530000	53540000	NA19240	7	0	0	7	7	ZNF331	H3K36me3	2171
chr19	53532827	53530000	53540000	NA19240	6	0	0	6	6	ZNF331	H3K36me3	2180
chr19	53533561	53530000	53540000	NA19240	6	1	1	6	7	ZNF331	H3K36me3	2192
chr19	53534489	53530000	53540000	NA19240	5	0	0	5	5	ZNF331	H3K36me3	2191
chr19	53534594	53530000	53540000	NA19240	6	0	6	0	6	ZNF331	H3K36me3	2242
chr19	53535245	53530000	53540000	NA19240	6	0	0	6	6	ZNF331	H3K36me3	2181
chr19	53535964	53530000	53540000	NA19240	7	0	0	7	7	ZNF331	H3K36me3	2172
chr19	53536099	53530000	53540000	NA19240	8	0	0	8	8	ZNF331	H3K36me3	2164
chr19	53536840	53530000	53540000	NA19240	12	0	0	12	12	ZNF331	H3K36me3	2136
chr19	53537158	53530000	53540000	NA19240	10	0	0	10	10	ZNF331	H3K36me3	2149
chr19	53537278	53530000	53540000	NA19240	9	1	1	9	10	ZNF331	H3K36me3	2165
chr19	53537359	53530000	53540000	NA19240	5	1	1	5	6	ZNF331	H3K36me3	359
chr19	53539198	53530000	53540000	NA19240	7	0	0	7	7	ZNF331	H3K36me3	2173
chr19	53542569	53540000	53550000	NA19240	15	0	0	15	15	ZNF331	H3K36me3	2126
chr19	53543099	53540000	53550000	NA19240	21	0	0	21	21	ZNF331	H3K36me3	2109
chr19	53544039	53540000	53550000	NA19240	18	0	18	0	18	ZNF331	H3K36me3	2329
chr19	53544373	53540000	53550000	NA19240	28	0	28	0	28	ZNF331	H3K36me3	2360
chr19	53544467	53540000	53550000	NA19240	8	3	3	8	11	ZNF331	H3K36me3	2196
chr19	53544468	53540000	53550000	NA19240	8	3	3	8	11	ZNF331	H3K36me3	2197
chr19	53544475	53540000	53550000	NA19240	8	0	0	8	8	ZNF331	H3K36me3	2166
chr19	53544477	53540000	53550000	NA19240	8	0	0	8	8	ZNF331	H3K36me3	2167
chr19	53545049	53540000	53550000	NA19240	21	2	2	21	23	ZNF331	H3K36me3	2112
chr19	53545310	53540000	53550000	NA19240	20	0	0	20	20	ZNF331	H3K36me3	2110
chr19	53545311	53540000	53550000	NA19240	20	0	0	20	20	ZNF331	H3K36me3	2111
chr19	53548971	53540000	53550000	NA19240	16	1	16	1	17	ZNF331	H3K36me3	2309
chr19	53556112	53550000	53560000	NA19240	32	4	32	4	36	ZNF331	H3K36me3	2361
chr19	53556238	53550000	53560000	NA19240	8	0	8	0	8	ZNF331	H3K36me3	2261
chr19	53556239	53550000	53560000	NA19240	8	0	8	0	8	ZNF331	H3K36me3	2262
chr19	53557514	53550000	53560000	NA19240	12	2	2	12	14	ZNF331	H3K36me3	2153
chr19	53558415	53550000	53560000	NA19240	10	0	10	0	10	ZNF331	H3K36me3	2278
chr19	53558717	53550000	53560000	NA19240	17	0	17	0	17	ZNF331	H3K36me3	2322
chr19	53559113	53550000	53560000	NA19240	32	0	32	0	32	ZNF331	H3K36me3	2367
chr19	53559826	53550000	53560000	NA19240	62	0	62	0	62	ZNF331	H3K36me3	2372
chr19	53559839	53550000	53560000	NA19240	54	0	54	0	54	ZNF331	H3K36me3	2370
chr19	53560892	53560000	53570000	NA19240	16	0	16	0	16	ZNF331	H3K36me3	2318
chr19	53561189	53560000	53570000	NA19240	15	0	0	15	15	ZNF331	H3K36me3	2127
chr19	53561757	53560000	53570000	NA19240	24	0	24	0	24	ZNF331	H3K36me3	2355
chr19	53562075	53560000	53570000	NA19240	12	1	12	1	13	ZNF331	H3K36me3	2282
chr19	53562211	53560000	53570000	NA19240	14	7	14	7	21	ZNF331	H3K36me3	2250
chr19	53564436	53560000	53570000	NA19240	38	2	2	38	40	ZNF331	H3K36me3	2093
chr19	53566908	53560000	53570000	NA19240	24	1	24	1	25	ZNF331	H3K36me3	2350
chr19	53567471	53560000	53570000	NA19240	6	0	0	6	6	ZNF331	H3K36me3	2182
chr19	53567487	53560000	53570000	NA19240	10	0	0	10	10	ZNF331	H3K36me3	2154
chr19	53570624	53570000	53580000	NA19240	24	0	0	24	24	ZNF331	H3K36me3	2105
chr19	53570721	53570000	53580000	NA19240	21	1	21	1	22	ZNF331	H3K36me3	2343
chr19	53571048	53570000	53580000	NA19240	24	5	24	5	29	ZNF331	H3K36me3	2336
chr19	53571304	53570000	53580000	NA19240	27	2	27	2	29	ZNF331	H3K36me3	2358
chr19	53571822	53570000	53580000	NA19240	25	0	0	25	25	ZNF331	H3K36me3	2104
chr19	53571872	53570000	53580000	NA19240	32	0	0	32	32	ZNF331	H3K36me3	2098
chr19	53572179	53570000	53580000	NA19240	33	0	0	33	33	ZNF331	H3K36me3	2097
chr19	53572336	53570000	53580000	NA19240	34	0	0	34	34	ZNF331	H3K36me3	2094
chr19	53572530	53570000	53580000	NA19240	18	0	0	18	18	ZNF331	H3K36me3	2118
chr19	53572542	53570000	53580000	NA19240	15	0	0	15	15	ZNF331	H3K36me3	2128
chr19	53572559	53570000	53580000	NA19240	9	3	3	9	12	ZNF331	H3K36me3	2183
chr19	53573477	53570000	53580000	NA19240	19	0	0	19	19	ZNF331	H3K36me3	2113
chr19	53574145	53570000	53580000	NA19240	19	0	0	19	19	ZNF331	H3K36me3	2114
chr19	53574302	53570000	53580000	NA19240	20	1	1	20	21	ZNF331	H3K36me3	2115
chr19	53574630	53570000	53580000	NA19240	21	5	5	21	26	ZNF331	H3K36me3	2124
chr19	53575623	53570000	53580000	NA19240	35	0	0	35	35	ZNF331	H3K36me3	368
chr19	53577025	53570000	53580000	NA19240	35	1	1	35	36	ZNF331	H3K36me3	2095
chr19	53577526	53570000	53580000	NA19240	24	0	0	24	24	ZNF331	H3K36me3	2106
chr19	53577745	53570000	53580000	NA19240	28	0	0	28	28	ZNF331	H3K36me3	2100
chr2	206250826	206250000	206260000	NA19240	4	3	4	3	7	ZDBF2	H3K36me3	578
chr2	206256490	206250000	206260000	NA19240	3	3	3	3	6	ZDBF2	H3K36me3	583
chr2	206262933	206260000	206270000	NA19240	6	3	6	3	9	ZDBF2	H3K36me3	590
chr2	206275226	206270000	206280000	NA19240	6	1	6	1	7	ZDBF2	H3K36me3	600
chr2	206276156	206270000	206280000	NA19240	7	6	7	6	13	ZDBF2	H3K36me3	603
chr2	206277709	206270000	206280000	NA19240	6	0	6	0	6	ZDBF2	H3K36me3	601
chr2	206279080	206270000	206280000	NA19240	13	3	13	3	16	ZDBF2	H3K36me3	597
chr2	206280019	206280000	206290000	NA19240	26	0	26	0	26	ZDBF2	H3K36me3	606
chr2	206280926	206280000	206290000	NA19240	41	1	41	1	42	ZDBF2	H3K36me3	604
chr2	206284419	206280000	206290000	NA19240	21	0	21	0	21	ZDBF2	H3K36me3	607
chr2	206287653	206280000	206290000	NA19240	61	0	61	0	61	ZDBF2	H3K36me3	609
chr2	206288787	206280000	206290000	NA19240	21	0	21	0	21	ZDBF2	H3K36me3	608
chr2	206288867	206280000	206290000	NA19240	16	1	16	1	17	ZDBF2	H3K36me3	610
chr2	206289617	206280000	206290000	NA19240	13	0	13	0	13	ZDBF2	H3K36me3	605
chr2	206292264	206290000	206300000	NA19240	31	0	0	31	31	ZDBF2	H3K36me3	304
chr2	206292888	206290000	206300000	NA19240	20	0	20	0	20	ZDBF2	H3K36me3	616
chr2	206293824	206290000	206300000	NA19240	24	0	24	0	24	ZDBF2	H3K36me3	615
chr2	206294512	206290000	206300000	NA19240	16	2	16	2	18	ZDBF2	H3K36me3	614
chr2	206295628	206290000	206300000	NA19240	25	0	25	0	25	ZDBF2	H3K36me3	613
chr2	206296369	206290000	206300000	NA19240	26	0	26	0	26	ZDBF2	H3K36me3	612
chr2	206298673	206290000	206300000	NA19240	22	2	22	2	24	ZDBF2	H3K36me3	611
chr2	206300219	206300000	206310000	NA19240	12	4	12	4	16	ZDBF2	H3K36me3	620
chr2	206300457	206300000	206310000	NA19240	19	0	19	0	19	ZDBF2	H3K36me3	618
chr2	206302221	206300000	206310000	NA19240	22	0	22	0	22	ZDBF2	H3K36me3	622
chr2	206303439	206300000	206310000	NA19240	19	0	19	0	19	ZDBF2	H3K36me3	617
chr2	206307903	206300000	206310000	NA19240	12	1	12	1	13	ZDBF2	H3K36me3	621
chr2	206309592	206300000	206310000	NA19240	9	0	9	0	9	ZDBF2	H3K36me3	619
chr2	206313437	206310000	206320000	NA19240	15	1	15	1	16	ZDBF2	H3K36me3	624
chr2	206314772	206310000	206320000	NA19240	8	2	8	2	10	ZDBF2	H3K36me3	629
chr2	206315336	206310000	206320000	NA19240	9	0	9	0	9	ZDBF2	H3K36me3	626
chr2	206316748	206310000	206320000	NA19240	10	0	10	0	10	ZDBF2	H3K36me3	2277
chr2	206317320	206310000	206320000	NA19240	8	2	8	2	10	ZDBF2	H3K36me3	628
chr20	43516974	43510000	43520000	NA19240	6	0	6	0	6	L3MBTL1	H3K36me3	694
chr20	43518035	43510000	43520000	NA19240	20	1	1	20	21	L3MBTL1	H3K36me3	423
chr20	43520387	43520000	43530000	NA19240	8	2	2	8	10	L3MBTL1	H3K36me3	434
chr20	43520840	43520000	43530000	NA19240	5	0	5	0	5	L3MBTL1	H3K36me3	701
chr20	43522628	43520000	43530000	NA19240	5	0	5	0	5	L3MBTL1	H3K36me3	702
chr20	43525187	43520000	43530000	NA19240	4	2	4	2	6	L3MBTL1	H3K36me3	698
chr20	43528186	43520000	43530000	NA19240	7	2	7	2	9	L3MBTL1	H3K36me3	699
chr20	43528597	43520000	43530000	NA19240	6	5	6	5	11	L3MBTL1	H3K36me3	700
chr20	43536082	43530000	43540000	NA19240	14	0	14	0	14	L3MBTL1	H3K36me3	711
chr20	43538596	43530000	43540000	NA19240	16	1	16	1	17	L3MBTL1	H3K36me3	712
chr20	43540400	43540000	43550000	NA19240	5	1	5	1	6	L3MBTL1	H3K36me3	717
chr20	43540565	43540000	43550000	NA19240	5	1	5	1	6	L3MBTL1	H3K36me3	718
chr20	43543225	43540000	43550000	NA19240	4	7	4	7	11	L3MBTL1	H3K36me3	719
chr20	43543316	43540000	43550000	NA19240	10	1	10	1	11	L3MBTL1	H3K36me3	720
chr20	43547173	43540000	43550000	NA19240	6	2	2	6	8	L3MBTL1	H3K36me3	444
chr20	43547310	43540000	43550000	NA19240	10	0	0	10	10	L3MBTL1	H3K36me3	445
chr20	43549795	43540000	43550000	NA19240	6	0	0	6	6	L3MBTL1	H3K36me3	447
chr20	58816139	58810000	58820000	NA19240	9	1	1	9	10	GNAS-AS1	H3K36me3	2169
chr20	58821440	58820000	58830000	NA19240	9	0	0	9	9	GNAS-AS1	H3K36me3	390
chr20	58828474	58820000	58830000	NA19240	10	0	0	10	10	GNAS-AS1	H3K36me3	391
chr20	58829850	58820000	58830000	NA19240	12	0	0	12	12	GNAS-AS1	H3K36me3	392
chr20	58831704	58830000	58840000	NA19240	17	0	0	17	17	GNAS-AS1	H3K36me3	400
chr20	58834449	58830000	58840000	NA19240	12	0	0	12	12	GNAS-AS1	H3K36me3	401
chr20	58835043	58830000	58840000	NA19240	9	0	9	0	9	GNAS-AS1	H3K36me3	682
chr20	58835768	58830000	58840000	NA19240	16	0	0	16	16	GNAS-AS1	H3K36me3	397
chr20	58837588	58830000	58840000	NA19240	22	0	22	0	22	GNAS-AS1	H3K36me3	681
chr20	58839225	58830000	58840000	NA19240	10	4	4	10	14	GNAS-AS1	H3K36me3	398
chr20	58839319	58830000	58840000	NA19240	18	0	0	18	18	GNAS-AS1	H3K36me3	399
chr20	58840055	58840000	58850000	NA19240	17	0	0	17	17	GNAS-AS1	H3K36me3	404
chr11	2670241	2670000	2680000	NA12878	0	7	0	7	7	KCNQ1OT1	H3K27me3	661
chr11	2670270	2670000	2680000	NA12878	1	5	1	5	6	KCNQ1OT1	H3K27me3	662
chr11	2673812	2670000	2680000	NA12878	2	4	4	2	6	KCNQ1OT1	H3K27me3	371
chr11	2677404	2670000	2680000	NA12878	5	10	10	5	15	KCNQ1OT1	H3K27me3	370
chr11	2678630	2670000	2680000	NA12878	1	8	8	1	9	KCNQ1OT1	H3K27me3	372
chr11	2684113	2680000	2690000	NA12878	2	6	2	6	8	KCNQ1OT1	H3K27me3	664
chr11	2691056	2690000	2700000	NA12878	0	9	9	0	9	KCNQ1OT1	H3K27me3	379
chr11	2692419	2690000	2700000	NA12878	3	8	3	8	11	KCNQ1OT1	H3K27me3	670
chr11	2694225	2690000	2700000	NA12878	2	8	8	2	10	KCNQ1OT1	H3K27me3	378
chr11	2695821	2690000	2700000	NA12878	6	10	10	6	16	KCNQ1OT1	H3K27me3	373
chr11	2696450	2690000	2700000	NA12878	2	5	2	5	7	KCNQ1OT1	H3K27me3	669
chr11	2696598	2690000	2700000	NA12878	2	16	16	2	18	KCNQ1OT1	H3K27me3	375
chr11	2697747	2690000	2700000	NA12878	1	14	14	1	15	KCNQ1OT1	H3K27me3	374
chr11	2699445	2690000	2700000	NA12878	5	4	4	5	9	KCNQ1OT1	H3K27me3	377
chr11	2699643	2690000	2700000	NA12878	2	4	2	4	6	KCNQ1OT1	H3K27me3	668
chr11	2699697	2690000	2700000	NA12878	3	3	3	3	6	KCNQ1OT1	H3K27me3	376
chr15	24972856	24970000	24980000	NA12878	1	5	1	5	6	PWS_AS	H3K27me3	557
chr15	25026892	25020000	25030000	NA12878	5	0	5	0	5	PWS_AS	H3K27me3	561
chr15	25071437	25070000	25080000	NA12878	2	3	2	3	5	PWS_AS	H3K27me3	563
chr15	25151163	25150000	25160000	NA12878	3	2	2	3	5	PWS_AS	H3K27me3	302
chr16	3422065	3420000	3430000	NA12878	6	14	14	6	20	ZNF597	H3K27me3	465
chr16	3422089	3420000	3430000	NA12878	9	13	13	9	22	ZNF597	H3K27me3	464
chr16	3422114	3420000	3430000	NA12878	9	7	7	9	16	ZNF597	H3K27me3	477
chr16	3422436	3420000	3430000	NA12878	3	6	6	3	9	ZNF597	H3K27me3	475
chr16	3424850	3420000	3430000	NA12878	8	5	5	8	13	ZNF597	H3K27me3	472
chr16	3424863	3420000	3430000	NA12878	8	5	5	8	13	ZNF597	H3K27me3	473
chr16	3425174	3420000	3430000	NA12878	10	12	12	10	22	ZNF597	H3K27me3	463
chr16	3425665	3420000	3430000	NA12878	3	6	6	3	9	ZNF597	H3K27me3	476
chr16	3425726	3420000	3430000	NA12878	7	5	5	7	12	ZNF597	H3K27me3	471
chr16	3427424	3420000	3430000	NA12878	5	5	5	5	10	ZNF597	H3K27me3	470
chr16	3427444	3420000	3430000	NA12878	7	4	4	7	11	ZNF597	H3K27me3	467
chr16	3427595	3420000	3430000	NA12878	2	4	4	2	6	ZNF597	H3K27me3	466
chr16	3427693	3420000	3430000	NA12878	5	1	1	5	6	ZNF597	H3K27me3	462
chr16	3428834	3420000	3430000	NA12878	0	5	5	0	5	ZNF597	H3K27me3	469
chr16	3428866	3420000	3430000	NA12878	1	6	6	1	7	ZNF597	H3K27me3	474
chr16	3429600	3420000	3430000	NA12878	8	4	4	8	12	ZNF597	H3K27me3	468
chr16	3429687	3420000	3430000	NA12878	28	0	0	28	28	ZNF597	H3K27me3	459
chr16	3429803	3420000	3430000	NA12878	6	0	0	6	6	ZNF597	H3K27me3	460
chr16	3429807	3420000	3430000	NA12878	8	0	0	8	8	ZNF597	H3K27me3	461
chr16	3431117	3430000	3440000	NA12878	10	0	0	10	10	ZNF597	H3K27me3	497
chr16	3431312	3430000	3440000	NA12878	9	1	1	9	10	ZNF597	H3K27me3	507
chr16	3431470	3430000	3440000	NA12878	12	2	2	12	14	ZNF597	H3K27me3	510
chr16	3431930	3430000	3440000	NA12878	9	1	1	9	10	ZNF597	H3K27me3	508
chr16	3432002	3430000	3440000	NA12878	9	1	1	9	10	ZNF597	H3K27me3	509
chr16	3434590	3430000	3440000	NA12878	23	0	0	23	23	ZNF597	H3K27me3	500
chr16	3435034	3430000	3440000	NA12878	16	0	0	16	16	ZNF597	H3K27me3	499
chr16	3435460	3430000	3440000	NA12878	18	3	3	18	21	ZNF597	H3K27me3	513
chr16	3436009	3430000	3440000	NA12878	12	0	0	12	12	ZNF597	H3K27me3	498
chr16	3436236	3430000	3440000	NA12878	29	0	0	29	29	ZNF597	H3K27me3	501
chr16	3436285	3430000	3440000	NA12878	39	0	0	39	39	ZNF597	H3K27me3	502
chr16	3437556	3430000	3440000	NA12878	11	1	1	11	12	ZNF597	H3K27me3	503
chr16	3437576	3430000	3440000	NA12878	16	2	2	16	18	ZNF597	H3K27me3	511
chr16	3438334	3430000	3440000	NA12878	6	1	1	6	7	ZNF597	H3K27me3	505
chr16	3438357	3430000	3440000	NA12878	7	1	1	7	8	ZNF597	H3K27me3	506
chr16	3438423	3430000	3440000	NA12878	9	3	3	9	12	ZNF597	H3K27me3	514
chr16	3438569	3430000	3440000	NA12878	16	2	2	16	18	ZNF597	H3K27me3	512
chr16	3438630	3430000	3440000	NA12878	15	1	1	15	16	ZNF597	H3K27me3	504
chr16	3439644	3430000	3440000	NA12878	14	7	7	14	21	ZNF597	H3K27me3	515
chr16	3440345	3440000	3450000	NA12878	9	3	3	9	12	ZNF597	H3K27me3	540
chr16	3441209	3440000	3450000	NA12878	4	1	1	4	5	ZNF597	H3K27me3	536
chr16	3441272	3440000	3450000	NA12878	5	0	0	5	5	ZNF597	H3K27me3	533
chr16	3441275	3440000	3450000	NA12878	5	0	0	5	5	ZNF597	H3K27me3	534
chr16	3441429	3440000	3450000	NA12878	5	0	0	5	5	ZNF597	H3K27me3	535
chr16	3441715	3440000	3450000	NA12878	3	2	2	3	5	ZNF597	H3K27me3	537
chr16	3441909	3440000	3450000	NA12878	9	2	2	9	11	ZNF597	H3K27me3	538
chr16	3443240	3440000	3450000	NA12878	1	4	4	1	5	ZNF597	H3K27me3	541
chr16	3443301	3440000	3450000	NA12878	1	5	5	1	6	ZNF597	H3K27me3	542
chr16	3444207	3440000	3450000	NA12878	4	3	3	4	7	ZNF597	H3K27me3	539
chr16	3450045	3450000	3460000	NA12878	6	0	6	0	6	ZNF597	H3K27me3	739
chr16	3450515	3450000	3460000	NA12878	6	0	0	6	6	ZNF597	H3K27me3	550
chr16	3451604	3450000	3460000	NA12878	6	0	0	6	6	ZNF597	H3K27me3	551
chr16	3453738	3450000	3460000	NA12878	4	7	7	4	11	ZNF597	H3K27me3	555
chr16	3456222	3450000	3460000	NA12878	29	0	0	29	29	ZNF597	H3K27me3	549
chr16	3458616	3450000	3460000	NA12878	5	2	2	5	7	ZNF597	H3K27me3	553
chr16	3459056	3450000	3460000	NA12878	8	3	3	8	11	ZNF597	H3K27me3	554
chr16	3459665	3450000	3460000	NA12878	5	1	1	5	6	ZNF597	H3K27me3	552
chr19	53520282	53520000	53530000	NA12878	9	3	9	3	12	ZNF331	H3K27me3	644
chr19	53520319	53520000	53530000	NA12878	10	2	10	2	12	ZNF331	H3K27me3	631
chr19	53520525	53520000	53530000	NA12878	18	2	18	2	20	ZNF331	H3K27me3	635
chr19	53520546	53520000	53530000	NA12878	12	3	12	3	15	ZNF331	H3K27me3	632
chr19	53520703	53520000	53530000	NA12878	14	7	14	7	21	ZNF331	H3K27me3	634
chr19	53520724	53520000	53530000	NA12878	13	4	13	4	17	ZNF331	H3K27me3	633
chr19	53520824	53520000	53530000	NA12878	6	1	6	1	7	ZNF331	H3K27me3	640
chr19	53520998	53520000	53530000	NA12878	3	3	3	3	6	ZNF331	H3K27me3	636
chr19	53521001	53520000	53530000	NA12878	3	3	3	3	6	ZNF331	H3K27me3	637
chr19	53521681	53520000	53530000	NA12878	5	2	2	5	7	ZNF331	H3K27me3	310
chr19	53522024	53520000	53530000	NA12878	7	0	0	7	7	ZNF331	H3K27me3	307
chr19	53522034	53520000	53530000	NA12878	7	0	7	0	7	ZNF331	H3K27me3	641
chr19	53522094	53520000	53530000	NA12878	9	0	9	0	9	ZNF331	H3K27me3	643
chr19	53522664	53520000	53530000	NA12878	7	2	7	2	9	ZNF331	H3K27me3	642
chr19	53522821	53520000	53530000	NA12878	5	3	3	5	8	ZNF331	H3K27me3	313
chr19	53524282	53520000	53530000	NA12878	4	2	2	4	6	ZNF331	H3K27me3	309
chr19	53524468	53520000	53530000	NA12878	2	3	3	2	5	ZNF331	H3K27me3	312
chr19	53525142	53520000	53530000	NA12878	3	8	8	3	11	ZNF331	H3K27me3	320
chr19	53525189	53520000	53530000	NA12878	2	7	7	2	9	ZNF331	H3K27me3	318
chr19	53526543	53520000	53530000	NA12878	4	9	9	4	13	ZNF331	H3K27me3	322
chr19	53526638	53520000	53530000	NA12878	3	5	5	3	8	ZNF331	H3K27me3	317
chr19	53526697	53520000	53530000	NA12878	1	5	5	1	6	ZNF331	H3K27me3	316
chr19	53527443	53520000	53530000	NA12878	3	4	4	3	7	ZNF331	H3K27me3	314
chr19	53527763	53520000	53530000	NA12878	3	4	3	4	7	ZNF331	H3K27me3	638
chr19	53527975	53520000	53530000	NA12878	5	0	0	5	5	ZNF331	H3K27me3	305
chr19	53528498	53520000	53530000	NA12878	3	4	4	3	7	ZNF331	H3K27me3	315
chr19	53528655	53520000	53530000	NA12878	5	2	2	5	7	ZNF331	H3K27me3	311
chr19	53528898	53520000	53530000	NA12878	5	0	0	5	5	ZNF331	H3K27me3	306
chr19	53528910	53520000	53530000	NA12878	6	0	6	0	6	ZNF331	H3K27me3	639
chr19	53528986	53520000	53530000	NA12878	8	0	0	8	8	ZNF331	H3K27me3	308
chr19	53529504	53520000	53530000	NA12878	0	8	8	0	8	ZNF331	H3K27me3	319
chr19	53529510	53520000	53530000	NA12878	0	9	9	0	9	ZNF331	H3K27me3	321
chr19	53531140	53530000	53540000	NA12878	2	3	3	2	5	ZNF331	H3K27me3	351
chr19	53531141	53530000	53540000	NA12878	2	3	3	2	5	ZNF331	H3K27me3	352
chr19	53531784	53530000	53540000	NA12878	6	1	1	6	7	ZNF331	H3K27me3	348
chr19	53531869	53530000	53540000	NA12878	4	1	1	4	5	ZNF331	H3K27me3	346
chr19	53532695	53530000	53540000	NA12878	1	4	4	1	5	ZNF331	H3K27me3	354
chr19	53532709	53530000	53540000	NA12878	1	4	4	1	5	ZNF331	H3K27me3	355
chr19	53533126	53530000	53540000	NA12878	2	5	5	2	7	ZNF331	H3K27me3	358
chr19	53533498	53530000	53540000	NA12878	5	0	5	0	5	ZNF331	H3K27me3	646
chr19	53533794	53530000	53540000	NA12878	2	5	2	5	7	ZNF331	H3K27me3	645
chr19	53534376	53530000	53540000	NA12878	5	0	0	5	5	ZNF331	H3K27me3	344
chr19	53534416	53530000	53540000	NA12878	7	0	0	7	7	ZNF331	H3K27me3	345
chr19	53535999	53530000	53540000	NA12878	0	5	5	0	5	ZNF331	H3K27me3	357
chr19	53536718	53530000	53540000	NA12878	4	1	1	4	5	ZNF331	H3K27me3	347
chr19	53536816	53530000	53540000	NA12878	8	3	3	8	11	ZNF331	H3K27me3	353
chr19	53537019	53530000	53540000	NA12878	3	2	2	3	5	ZNF331	H3K27me3	349
chr19	53537158	53530000	53540000	NA12878	4	2	2	4	6	ZNF331	H3K27me3	350
chr19	53537289	53530000	53540000	NA12878	1	4	4	1	5	ZNF331	H3K27me3	356
chr19	53545177	53540000	53550000	NA12878	6	1	1	6	7	ZNF331	H3K27me3	366
chr2	206287795	206280000	206290000	NA12878	0	5	5	0	5	ZDBF2	H3K27me3	303
chr2	206318267	206310000	206320000	NA12878	3	3	3	3	6	ZDBF2	H3K27me3	623
chr20	43510040	43510000	43520000	NA12878	8	15	15	8	23	L3MBTL1	H3K27me3	418
chr20	43510101	43510000	43520000	NA12878	7	8	8	7	15	L3MBTL1	H3K27me3	422
chr20	43512188	43510000	43520000	NA12878	4	4	4	4	8	L3MBTL1	H3K27me3	693
chr20	43516780	43510000	43520000	NA12878	0	10	10	0	10	L3MBTL1	H3K27me3	415
chr20	43517629	43510000	43520000	NA12878	0	13	13	0	13	L3MBTL1	H3K27me3	416
chr20	43518017	43510000	43520000	NA12878	1	18	18	1	19	L3MBTL1	H3K27me3	419
chr20	43518146	43510000	43520000	NA12878	3	13	13	3	16	L3MBTL1	H3K27me3	417
chr20	43518940	43510000	43520000	NA12878	7	32	32	7	39	L3MBTL1	H3K27me3	421
chr20	43519650	43510000	43520000	NA12878	0	19	19	0	19	L3MBTL1	H3K27me3	420
chr20	43521074	43520000	43530000	NA12878	0	16	16	0	16	L3MBTL1	H3K27me3	426
chr20	43521483	43520000	43530000	NA12878	0	27	27	0	27	L3MBTL1	H3K27me3	433
chr20	43521742	43520000	43530000	NA12878	0	26	26	0	26	L3MBTL1	H3K27me3	431
chr20	43521837	43520000	43530000	NA12878	7	26	26	7	33	L3MBTL1	H3K27me3	432
chr20	43522294	43520000	43530000	NA12878	0	13	0	13	13	L3MBTL1	H3K27me3	695
chr20	43522672	43520000	43530000	NA12878	2	12	12	2	14	L3MBTL1	H3K27me3	424
chr20	43523867	43520000	43530000	NA12878	6	15	15	6	21	L3MBTL1	H3K27me3	425
chr20	43524966	43520000	43530000	NA12878	1	24	24	1	25	L3MBTL1	H3K27me3	429
chr20	43525113	43520000	43530000	NA12878	1	18	18	1	19	L3MBTL1	H3K27me3	427
chr20	43527344	43520000	43530000	NA12878	1	25	25	1	26	L3MBTL1	H3K27me3	430
chr20	43527956	43520000	43530000	NA12878	0	20	20	0	20	L3MBTL1	H3K27me3	428
chr20	43528186	43520000	43530000	NA12878	3	21	3	21	24	L3MBTL1	H3K27me3	697
chr20	43528597	43520000	43530000	NA12878	3	17	3	17	20	L3MBTL1	H3K27me3	696
chr20	43530566	43530000	43540000	NA12878	0	14	0	14	14	L3MBTL1	H3K27me3	706
chr20	43532243	43530000	43540000	NA12878	1	8	8	1	9	L3MBTL1	H3K27me3	437
chr20	43532322	43530000	43540000	NA12878	0	10	10	0	10	L3MBTL1	H3K27me3	435
chr20	43536082	43530000	43540000	NA12878	0	10	0	10	10	L3MBTL1	H3K27me3	704
chr20	43537082	43530000	43540000	NA12878	0	10	10	0	10	L3MBTL1	H3K27me3	436
chr20	43537545	43530000	43540000	NA12878	0	10	0	10	10	L3MBTL1	H3K27me3	705
chr20	43538596	43530000	43540000	NA12878	1	13	1	13	14	L3MBTL1	H3K27me3	708
chr20	43539908	43530000	43540000	NA12878	0	15	0	15	15	L3MBTL1	H3K27me3	707
chr20	43543225	43540000	43550000	NA12878	12	21	12	21	33	L3MBTL1	H3K27me3	716
chr20	43543316	43540000	43550000	NA12878	1	14	1	14	15	L3MBTL1	H3K27me3	715
chr20	43545760	43540000	43550000	NA12878	0	11	11	0	11	L3MBTL1	H3K27me3	440
chr20	43547683	43540000	43550000	NA12878	1	12	12	1	13	L3MBTL1	H3K27me3	442
chr20	43547685	43540000	43550000	NA12878	1	11	1	11	12	L3MBTL1	H3K27me3	714
chr20	43547966	43540000	43550000	NA12878	0	16	0	16	16	L3MBTL1	H3K27me3	713
chr20	43549795	43540000	43550000	NA12878	1	9	9	1	10	L3MBTL1	H3K27me3	443
chr20	43549916	43540000	43550000	NA12878	0	11	11	0	11	L3MBTL1	H3K27me3	441
chr20	43550805	43550000	43560000	NA12878	0	21	21	0	21	L3MBTL1	H3K27me3	450
chr20	43551425	43550000	43560000	NA12878	2	24	24	2	26	L3MBTL1	H3K27me3	452
chr20	43551808	43550000	43560000	NA12878	6	21	21	6	27	L3MBTL1	H3K27me3	451
chr20	43552472	43550000	43560000	NA12878	2	16	16	2	18	L3MBTL1	H3K27me3	448
chr20	43553532	43550000	43560000	NA12878	1	19	1	19	20	L3MBTL1	H3K27me3	721
chr20	43553785	43550000	43560000	NA12878	12	20	12	20	32	L3MBTL1	H3K27me3	722
chr20	43554087	43550000	43560000	NA12878	4	17	17	4	21	L3MBTL1	H3K27me3	449
chr20	43557015	43550000	43560000	NA12878	6	6	6	6	12	L3MBTL1	H3K27me3	453
chr20	43559410	43550000	43560000	NA12878	5	24	5	24	29	L3MBTL1	H3K27me3	723
chr20	58811195	58810000	58820000	NA12878	23	24	24	23	47	GNAS-AS1	H3K27me3	383
chr20	58811273	58810000	58820000	NA12878	19	25	25	19	44	GNAS-AS1	H3K27me3	384
chr20	58813463	58810000	58820000	NA12878	3	6	6	3	9	GNAS-AS1	H3K27me3	385
chr20	58818104	58810000	58820000	NA12878	7	13	13	7	20	GNAS-AS1	H3K27me3	381
chr20	58818646	58810000	58820000	NA12878	1	14	14	1	15	GNAS-AS1	H3K27me3	382
chr20	58823533	58820000	58830000	NA12878	1	8	8	1	9	GNAS-AS1	H3K27me3	389
chr20	58827937	58820000	58830000	NA12878	0	9	0	9	9	GNAS-AS1	H3K27me3	675
chr20	58828168	58820000	58830000	NA12878	1	16	16	1	17	GNAS-AS1	H3K27me3	388
chr20	58828474	58820000	58830000	NA12878	0	15	0	15	15	GNAS-AS1	H3K27me3	674
chr20	58829646	58820000	58830000	NA12878	2	11	11	2	13	GNAS-AS1	H3K27me3	387
chr20	58830045	58830000	58840000	NA12878	1	14	14	1	15	GNAS-AS1	H3K27me3	394
[truncated: 1,194 more rows]
