# Supplementary material for: Genome-wide detection of imprinted differentially methylated regions using nanopore sequencing
Source: eLife. 2022 Jul 5;11:e77898. doi: 10.7554/eLife.77898 (PMC9255983; doi:10.7554/eLife.77898)
Supplement: Figure 9—figure supplement 1—source data 1. [file elife-77898-fig9-figsupp1-data1.zip]

Archive with 1 entries (1 files):
- Figure 9 Figure Supplement 1 - source data 1.txt
