# Supplementary material for: Genome-wide detection of imprinted differentially methylated regions using nanopore sequencing
Source: eLife. 2022 Jul 5;11:e77898. doi: 10.7554/eLife.77898 (PMC9255983; doi:10.7554/eLife.77898)
Supplement: Figure 9—figure supplement 1—source data 1. [file elife-77898-fig9-figsupp1-data1.zip › Figure 9 Figure Supplement 1 - source data 1.txt]

chr	snv_position	bin_start	bin_end	sample	Allele1_count	Allele2_count	refCount	alt_count	total_count	Block_Name	Mod	Pair
chr1	39509508	39500000	39510000	NA12878	3	3	3	3	6	PPIEL	H3K36me3	357
chr1	39524621	39520000	39530000	NA12878	13	7	13	7	20	PPIEL	H3K36me3	1918
chr1	39525108	39520000	39530000	NA12878	13	7	13	7	20	PPIEL	H3K36me3	1919
chr1	39525802	39520000	39530000	NA12878	10	6	10	6	16	PPIEL	H3K36me3	1907
chr1	39525803	39520000	39530000	NA12878	10	7	10	7	17	PPIEL	H3K36me3	1894
chr1	39529438	39520000	39530000	NA12878	8	5	5	8	13	PPIEL	H3K36me3	1836
chr1	39531022	39530000	39540000	NA12878	13	6	6	13	19	PPIEL	H3K36me3	1815
chr1	39532133	39530000	39540000	NA12878	9	17	9	17	26	PPIEL	H3K36me3	368
chr1	39532326	39530000	39540000	NA12878	16	13	16	13	29	PPIEL	H3K36me3	1895
chr1	39535817	39530000	39540000	NA12878	31	4	31	4	35	PPIEL	H3K36me3	1961
chr1	39536642	39530000	39540000	NA12878	11	10	11	10	21	PPIEL	H3K36me3	1873
chr1	39537069	39530000	39540000	NA12878	26	10	26	10	36	PPIEL	H3K36me3	369
chr1	39542744	39540000	39550000	NA12878	10	20	20	10	30	PPIEL	H3K36me3	1934
chr1	39542748	39540000	39550000	NA12878	18	12	18	12	30	PPIEL	H3K36me3	1920
chr1	39542750	39540000	39550000	NA12878	19	9	19	9	28	PPIEL	H3K36me3	1941
chr1	39542862	39540000	39550000	NA12878	8	30	30	8	38	PPIEL	H3K36me3	1957
chr1	39542867	39540000	39550000	NA12878	9	31	31	9	40	PPIEL	H3K36me3	1958
chr1	39543196	39540000	39550000	NA12878	27	5	27	5	32	PPIEL	H3K36me3	1959
chr1	39545973	39540000	39550000	NA12878	18	17	17	18	35	PPIEL	H3K36me3	1850
chr1	39546598	39540000	39550000	NA12878	15	14	15	14	29	PPIEL	H3K36me3	1874
chr1	39549351	39540000	39550000	NA12878	11	4	11	4	15	PPIEL	H3K36me3	1926
chr1	39552750	39550000	39560000	NA12878	16	16	16	16	32	PPIEL	H3K36me3	126
chr1	39556451	39550000	39560000	NA12878	6	12	12	6	18	PPIEL	H3K36me3	1916
chr1	39560046	39560000	39570000	NA12878	37	32	37	32	69	PPIEL	H3K36me3	372
chr1	39564376	39560000	39570000	NA12878	42	63	63	42	105	PPIEL	H3K36me3	1956
chr1	39567047	39560000	39570000	NA12878	53	58	58	53	111	PPIEL	H3K36me3	127
chr1	39569510	39560000	39570000	NA12878	47	23	47	23	70	PPIEL	H3K36me3	1960
chr1	39573208	39570000	39580000	NA12878	44	76	44	76	120	PPIEL	H3K36me3	373
chr1	39574963	39570000	39580000	NA12878	60	70	70	60	130	PPIEL	H3K36me3	128
chr11	2150692	2150000	2160000	NA12878	5	0	0	5	5	IGF2	H3K36me3	247
chr16	3366664	3360000	3370000	NA12878	0	7	0	7	7	MTRNR2L4	H3K36me3	504
chr16	3366689	3360000	3370000	NA12878	0	5	0	5	5	MTRNR2L4	H3K36me3	505
chr16	3366940	3360000	3370000	NA12878	3	2	3	2	5	MTRNR2L4	H3K36me3	1876
chr16	3369741	3360000	3370000	NA12878	5	0	5	0	5	MTRNR2L4	H3K36me3	497
chr16	3369934	3360000	3370000	NA12878	5	0	5	0	5	MTRNR2L4	H3K36me3	485
chr16	3379778	3370000	3380000	NA12878	1	6	6	1	7	MTRNR2L4	H3K36me3	256
chr18	80106922	80100000	80110000	NA12878	5	0	0	5	5	ADNP2	H3K36me3	257
chr18	80109435	80100000	80110000	NA12878	2	4	2	4	6	ADNP2	H3K36me3	526
chr18	80109947	80100000	80110000	NA12878	0	6	6	0	6	ADNP2	H3K36me3	258
chr18	80110152	80110000	80120000	NA12878	5	2	2	5	7	ADNP2	H3K36me3	1838
chr18	80111348	80110000	80120000	NA12878	17	17	17	17	34	ADNP2	H3K36me3	1860
chr18	80111449	80110000	80120000	NA12878	23	11	11	23	34	ADNP2	H3K36me3	260
chr18	80111862	80110000	80120000	NA12878	39	35	39	35	74	ADNP2	H3K36me3	532
chr18	80112075	80110000	80120000	NA12878	32	21	21	32	53	ADNP2	H3K36me3	1801
chr18	80113131	80110000	80120000	NA12878	6	1	1	6	7	ADNP2	H3K36me3	264
chr18	80113959	80110000	80120000	NA12878	6	4	4	6	10	ADNP2	H3K36me3	1843
chr18	80115867	80110000	80120000	NA12878	2	7	7	2	9	ADNP2	H3K36me3	1912
chr18	80116087	80110000	80120000	NA12878	4	4	4	4	8	ADNP2	H3K36me3	262
chr18	80116331	80110000	80120000	NA12878	11	23	11	23	34	ADNP2	H3K36me3	1799
chr18	80116483	80110000	80120000	NA12878	3	13	13	3	16	ADNP2	H3K36me3	261
chr18	80116507	80110000	80120000	NA12878	2	9	9	2	11	ADNP2	H3K36me3	1922
chr18	80116659	80110000	80120000	NA12878	8	13	13	8	21	ADNP2	H3K36me3	1911
chr18	80118194	80110000	80120000	NA12878	46	40	40	46	86	ADNP2	H3K36me3	1822
chr18	80118197	80110000	80120000	NA12878	41	36	41	36	77	ADNP2	H3K36me3	1915
chr18	80118206	80110000	80120000	NA12878	42	37	37	42	79	ADNP2	H3K36me3	1824
chr18	80118610	80110000	80120000	NA12878	28	24	24	28	52	ADNP2	H3K36me3	1832
chr18	80118775	80110000	80120000	NA12878	33	44	44	33	77	ADNP2	H3K36me3	1943
chr18	80118818	80110000	80120000	NA12878	39	43	43	39	82	ADNP2	H3K36me3	1899
chr18	80119916	80110000	80120000	NA12878	18	20	20	18	38	ADNP2	H3K36me3	263
chr18	80120339	80120000	80130000	NA12878	15	15	15	15	30	ADNP2	H3K36me3	1861
chr18	80120574	80120000	80130000	NA12878	10	12	12	10	22	ADNP2	H3K36me3	1880
chr18	80120603	80120000	80130000	NA12878	23	14	14	23	37	ADNP2	H3K36me3	1808
chr18	80120694	80120000	80130000	NA12878	17	9	9	17	26	ADNP2	H3K36me3	276
chr18	80120891	80120000	80130000	NA12878	24	1	1	24	25	ADNP2	H3K36me3	275
chr18	80120913	80120000	80130000	NA12878	20	1	1	20	21	ADNP2	H3K36me3	273
chr18	80120925	80120000	80130000	NA12878	20	4	4	20	24	ADNP2	H3K36me3	274
chr18	80121101	80120000	80130000	NA12878	15	12	12	15	27	ADNP2	H3K36me3	1840
chr18	80121285	80120000	80130000	NA12878	24	22	22	24	46	ADNP2	H3K36me3	277
chr18	80121321	80120000	80130000	NA12878	24	20	24	20	44	ADNP2	H3K36me3	1910
chr18	80121775	80120000	80130000	NA12878	14	26	14	26	40	ADNP2	H3K36me3	1800
chr18	80121900	80120000	80130000	NA12878	10	14	14	10	24	ADNP2	H3K36me3	1900
chr18	80123995	80120000	80130000	NA12878	5	9	5	9	14	ADNP2	H3K36me3	533
chr18	80124944	80120000	80130000	NA12878	21	13	13	21	34	ADNP2	H3K36me3	279
chr18	80125507	80120000	80130000	NA12878	11	14	11	14	25	ADNP2	H3K36me3	536
chr18	80126005	80120000	80130000	NA12878	20	5	20	5	25	ADNP2	H3K36me3	535
chr18	80126368	80120000	80130000	NA12878	15	9	15	9	24	ADNP2	H3K36me3	534
chr18	80128288	80120000	80130000	NA12878	18	17	17	18	35	ADNP2	H3K36me3	1851
chr18	80128621	80120000	80130000	NA12878	17	28	28	17	45	ADNP2	H3K36me3	280
chr18	80129292	80120000	80130000	NA12878	16	12	12	16	28	ADNP2	H3K36me3	278
chr18	80129733	80120000	80130000	NA12878	2	5	5	2	7	ADNP2	H3K36me3	1891
chr18	80130038	80130000	80140000	NA12878	7	18	18	7	25	ADNP2	H3K36me3	1945
chr18	80130126	80130000	80140000	NA12878	7	11	11	7	18	ADNP2	H3K36me3	1902
chr18	80130367	80130000	80140000	NA12878	6	21	21	6	27	ADNP2	H3K36me3	1952
chr18	80130651	80130000	80140000	NA12878	5	15	15	5	20	ADNP2	H3K36me3	1937
chr18	80130825	80130000	80140000	NA12878	7	7	7	7	14	ADNP2	H3K36me3	1862
chr18	80130927	80130000	80140000	NA12878	7	18	18	7	25	ADNP2	H3K36me3	283
chr18	80131086	80130000	80140000	NA12878	8	10	10	8	18	ADNP2	H3K36me3	1883
chr18	80131182	80130000	80140000	NA12878	16	8	8	16	24	ADNP2	H3K36me3	284
chr18	80131249	80130000	80140000	NA12878	16	9	9	16	25	ADNP2	H3K36me3	286
chr18	80131623	80130000	80140000	NA12878	13	14	13	14	27	ADNP2	H3K36me3	1858
chr18	80131775	80130000	80140000	NA12878	25	9	9	25	34	ADNP2	H3K36me3	1791
chr18	80131943	80130000	80140000	NA12878	17	35	17	35	52	ADNP2	H3K36me3	537
chr18	80132675	80130000	80140000	NA12878	7	5	5	7	12	ADNP2	H3K36me3	285
chr18	80133156	80130000	80140000	NA12878	26	21	21	26	47	ADNP2	H3K36me3	1827
chr18	80133560	80130000	80140000	NA12878	26	24	24	26	50	ADNP2	H3K36me3	1844
chr18	80133628	80130000	80140000	NA12878	14	21	21	14	35	ADNP2	H3K36me3	1924
chr18	80134056	80130000	80140000	NA12878	9	26	9	26	35	ADNP2	H3K36me3	1790
chr18	80134295	80130000	80140000	NA12878	16	17	17	16	33	ADNP2	H3K36me3	287
chr18	80134557	80130000	80140000	NA12878	11	9	9	11	20	ADNP2	H3K36me3	1845
chr18	80134704	80130000	80140000	NA12878	19	15	15	19	34	ADNP2	H3K36me3	1833
chr18	80134846	80130000	80140000	NA12878	13	6	13	6	19	ADNP2	H3K36me3	1928
chr18	80135800	80130000	80140000	NA12878	37	34	34	37	71	ADNP2	H3K36me3	1841
chr18	80136961	80130000	80140000	NA12878	11	9	11	9	20	ADNP2	H3K36me3	1887
chr18	80137309	80130000	80140000	NA12878	26	18	18	26	44	ADNP2	H3K36me3	1811
chr18	80139595	80130000	80140000	NA12878	17	21	17	21	38	ADNP2	H3K36me3	1835
chr18	80139722	80130000	80140000	NA12878	24	19	19	24	43	ADNP2	H3K36me3	1826
chr18	80141330	80140000	80150000	NA12878	6	5	5	6	11	ADNP2	H3K36me3	296
chr18	80141590	80140000	80150000	NA12878	11	10	11	10	21	ADNP2	H3K36me3	1877
chr18	80144053	80140000	80150000	NA12878	8	6	8	6	14	ADNP2	H3K36me3	1888
chr18	80144701	80140000	80150000	NA12878	7	3	7	3	10	ADNP2	H3K36me3	538
chr18	80145205	80140000	80150000	NA12878	1	17	1	17	18	ADNP2	H3K36me3	539
chr18	80146399	80140000	80150000	NA12878	4	4	4	4	8	ADNP2	H3K36me3	292
chr18	80146580	80140000	80150000	NA12878	5	5	5	5	10	ADNP2	H3K36me3	541
chr18	80147226	80140000	80150000	NA12878	6	15	15	6	21	ADNP2	H3K36me3	295
chr18	80147457	80140000	80150000	NA12878	3	23	23	3	26	ADNP2	H3K36me3	290
chr18	80147638	80140000	80150000	NA12878	4	8	8	4	12	ADNP2	H3K36me3	293
chr18	80147692	80140000	80150000	NA12878	1	13	13	1	14	ADNP2	H3K36me3	294
chr18	80147982	80140000	80150000	NA12878	4	7	4	7	11	ADNP2	H3K36me3	540
chr18	80148617	80140000	80150000	NA12878	1	10	10	1	11	ADNP2	H3K36me3	1930
chr18	80149200	80140000	80150000	NA12878	8	7	8	7	15	ADNP2	H3K36me3	542
chr18	80149797	80140000	80150000	NA12878	13	21	21	13	34	ADNP2	H3K36me3	291
chr18	80150025	80150000	80160000	NA12878	9	3	3	9	12	ADNP2	H3K36me3	304
chr18	80150182	80150000	80160000	NA12878	3	5	5	3	8	ADNP2	H3K36me3	1885
chr18	80153242	80150000	80160000	NA12878	7	0	0	7	7	ADNP2	H3K36me3	309
chr18	80153446	80150000	80160000	NA12878	12	1	1	12	13	ADNP2	H3K36me3	301
chr18	80153474	80150000	80160000	NA12878	10	0	10	0	10	ADNP2	H3K36me3	545
chr18	80153729	80150000	80160000	NA12878	4	2	4	2	6	ADNP2	H3K36me3	544
chr18	80155950	80150000	80160000	NA12878	4	2	4	2	6	ADNP2	H3K36me3	1889
chr18	80156921	80150000	80160000	NA12878	0	5	5	0	5	ADNP2	H3K36me3	1913
chr18	80158023	80150000	80160000	NA12878	5	8	8	5	13	ADNP2	H3K36me3	302
chr18	80158132	80150000	80160000	NA12878	7	4	4	7	11	ADNP2	H3K36me3	306
chr18	80158808	80150000	80160000	NA12878	7	0	0	7	7	ADNP2	H3K36me3	305
chr18	80159179	80150000	80160000	NA12878	12	4	4	12	16	ADNP2	H3K36me3	311
chr18	80159567	80150000	80160000	NA12878	5	5	5	5	10	ADNP2	H3K36me3	307
chr18	80166160	80160000	80170000	NA12878	5	0	0	5	5	ADNP2	H3K36me3	319
chr7	130486662	130480000	130490000	NA12878	3	2	3	2	5	MEST	H3K36me3	442
chr7	130496266	130490000	130500000	NA12878	9	2	9	2	11	MEST	H3K36me3	444
chr7	130497061	130490000	130500000	NA12878	4	2	4	2	6	MEST	H3K36me3	445
chr7	130500925	130500000	130510000	NA12878	6	12	6	12	18	MEST	H3K36me3	449
chr7	130502005	130500000	130510000	NA12878	8	1	8	1	9	MEST	H3K36me3	1927
chr7	130504561	130500000	130510000	NA12878	2	12	2	12	14	MEST	H3K36me3	1807
chr7	130505102	130500000	130510000	NA12878	4	5	4	5	9	MEST	H3K36me3	1855
chr7	130507466	130500000	130510000	NA12878	11	20	11	20	31	MEST	H3K36me3	448
chr7	130508666	130500000	130510000	NA12878	5	5	5	5	10	MEST	H3K36me3	1867
chr7	130509062	130500000	130510000	NA12878	5	6	5	6	11	MEST	H3K36me3	1856
chr7	130509220	130500000	130510000	NA12878	10	1	10	1	11	MEST	H3K36me3	1932
chr7	130511242	130510000	130520000	NA12878	7	0	7	0	7	MEST	H3K36me3	450
chr7	130513044	130510000	130520000	NA12878	6	5	6	5	11	MEST	H3K36me3	1875
chr7	130514662	130510000	130520000	NA12878	3	8	3	8	11	MEST	H3K36me3	452
chr7	130514753	130510000	130520000	NA12878	6	8	6	8	14	MEST	H3K36me3	453
chr7	130519844	130510000	130520000	NA12878	8	3	8	3	11	MEST	H3K36me3	451
chr7	130519856	130510000	130520000	NA12878	7	3	7	3	10	MEST	H3K36me3	454
chr1	39502011	39500000	39510000	NA12891	3	2	2	3	5	PPIEL	H3K36me3	1
chr1	39515850	39510000	39520000	NA12891	4	1	4	1	5	PPIEL	H3K36me3	614
chr1	39517602	39510000	39520000	NA12891	7	3	7	3	10	PPIEL	H3K36me3	615
chr1	39523127	39520000	39530000	NA12891	3	2	3	2	5	PPIEL	H3K36me3	1609
chr1	39523655	39520000	39530000	NA12891	7	4	7	4	11	PPIEL	H3K36me3	642
chr1	39524254	39520000	39530000	NA12891	8	0	8	0	8	PPIEL	H3K36me3	640
chr1	39525916	39520000	39530000	NA12891	11	8	11	8	19	PPIEL	H3K36me3	1641
chr1	39527136	39520000	39530000	NA12891	21	17	21	17	38	PPIEL	H3K36me3	1657
chr1	39527206	39520000	39530000	NA12891	25	16	25	16	41	PPIEL	H3K36me3	641
chr1	39527760	39520000	39530000	NA12891	20	15	15	20	35	PPIEL	H3K36me3	1513
chr1	39528873	39520000	39530000	NA12891	15	2	15	2	17	PPIEL	H3K36me3	1743
chr1	39529402	39520000	39530000	NA12891	23	15	15	23	38	PPIEL	H3K36me3	1484
chr1	39531022	39530000	39540000	NA12891	11	11	11	11	22	PPIEL	H3K36me3	1592
chr1	39531044	39530000	39540000	NA12891	9	7	7	9	16	PPIEL	H3K36me3	1566
chr1	39532851	39530000	39540000	NA12891	37	29	37	29	66	PPIEL	H3K36me3	646
chr1	39534682	39530000	39540000	NA12891	4	3	3	4	7	PPIEL	H3K36me3	13
chr1	39535388	39530000	39540000	NA12891	11	9	9	11	20	PPIEL	H3K36me3	1567
chr1	39535604	39530000	39540000	NA12891	17	5	5	17	22	PPIEL	H3K36me3	1454
chr1	39537738	39530000	39540000	NA12891	7	2	2	7	9	PPIEL	H3K36me3	12
chr1	39540231	39540000	39550000	NA12891	14	11	14	11	25	PPIEL	H3K36me3	1645
chr1	39540380	39540000	39550000	NA12891	9	7	7	9	16	PPIEL	H3K36me3	1568
chr1	39541605	39540000	39550000	NA12891	20	18	20	18	38	PPIEL	H3K36me3	1623
chr1	39542157	39540000	39550000	NA12891	25	18	25	18	43	PPIEL	H3K36me3	647
chr1	39542744	39540000	39550000	NA12891	28	2	28	2	30	PPIEL	H3K36me3	1779
chr1	39542746	39540000	39550000	NA12891	27	0	27	0	27	PPIEL	H3K36me3	1780
chr1	39542760	39540000	39550000	NA12891	16	8	8	16	24	PPIEL	H3K36me3	1486
chr1	39542860	39540000	39550000	NA12891	32	3	32	3	35	PPIEL	H3K36me3	1782
chr1	39542862	39540000	39550000	NA12891	32	2	32	2	34	PPIEL	H3K36me3	1784
chr1	39542867	39540000	39550000	NA12891	33	2	33	2	35	PPIEL	H3K36me3	1785
chr1	39544157	39540000	39550000	NA12891	22	8	22	8	30	PPIEL	H3K36me3	1753
chr1	39544563	39540000	39550000	NA12891	18	11	18	11	29	PPIEL	H3K36me3	648
chr1	39546018	39540000	39550000	NA12891	7	3	3	7	10	PPIEL	H3K36me3	1533
chr1	39546512	39540000	39550000	NA12891	21	8	8	21	29	PPIEL	H3K36me3	1448
chr1	39546558	39540000	39550000	NA12891	11	11	11	11	22	PPIEL	H3K36me3	1593
chr1	39546761	39540000	39550000	NA12891	21	20	21	20	41	PPIEL	H3K36me3	1610
chr1	39552750	39550000	39560000	NA12891	37	10	37	10	47	PPIEL	H3K36me3	1781
chr1	39552837	39550000	39560000	NA12891	12	9	9	12	21	PPIEL	H3K36me3	17
chr1	39553919	39550000	39560000	NA12891	18	9	18	9	27	PPIEL	H3K36me3	1721
chr1	39554832	39550000	39560000	NA12891	12	8	12	8	20	PPIEL	H3K36me3	653
chr1	39555972	39550000	39560000	NA12891	40	8	40	8	48	PPIEL	H3K36me3	1786
chr1	39556810	39550000	39560000	NA12891	21	6	6	21	27	PPIEL	H3K36me3	16
chr1	39557105	39550000	39560000	NA12891	10	7	7	10	17	PPIEL	H3K36me3	1551
chr1	39557375	39550000	39560000	NA12891	11	7	7	11	18	PPIEL	H3K36me3	1534
chr1	39557684	39550000	39560000	NA12891	13	4	4	13	17	PPIEL	H3K36me3	1474
chr1	39557816	39550000	39560000	NA12891	6	0	6	0	6	PPIEL	H3K36me3	1689
chr1	39562508	39560000	39570000	NA12891	14	12	12	14	26	PPIEL	H3K36me3	19
chr1	39564376	39560000	39570000	NA12891	38	24	24	38	62	PPIEL	H3K36me3	1443
chr1	39564623	39560000	39570000	NA12891	34	20	34	20	54	PPIEL	H3K36me3	1754
chr1	39566567	39560000	39570000	NA12891	39	26	39	26	65	PPIEL	H3K36me3	656
chr1	39567047	39560000	39570000	NA12891	30	19	30	19	49	PPIEL	H3K36me3	1736
chr1	39568233	39560000	39570000	NA12891	41	40	41	40	81	PPIEL	H3K36me3	1613
chr1	39568262	39560000	39570000	NA12891	37	32	37	32	69	PPIEL	H3K36me3	1676
chr1	39570014	39570000	39580000	NA12891	27	20	27	20	47	PPIEL	H3K36me3	1700
chr1	39570256	39570000	39580000	NA12891	51	30	30	51	81	PPIEL	H3K36me3	1428
chr1	39571175	39570000	39580000	NA12891	55	48	48	55	103	PPIEL	H3K36me3	1493
chr1	39571682	39570000	39580000	NA12891	50	43	50	43	93	PPIEL	H3K36me3	1701
chr1	39572230	39570000	39580000	NA12891	64	27	27	64	91	PPIEL	H3K36me3	1426
chr1	39572899	39570000	39580000	NA12891	47	41	41	47	88	PPIEL	H3K36me3	23
chr1	39572925	39570000	39580000	NA12891	49	42	49	42	91	PPIEL	H3K36me3	662
chr1	39573264	39570000	39580000	NA12891	45	39	39	45	84	PPIEL	H3K36me3	1503
chr1	39574035	39570000	39580000	NA12891	48	40	48	40	88	PPIEL	H3K36me3	661
chr1	39578080	39570000	39580000	NA12891	4	2	2	4	6	PPIEL	H3K36me3	21
chr1	39578100	39570000	39580000	NA12891	4	2	2	4	6	PPIEL	H3K36me3	22
chr11	2135700	2130000	2140000	NA12891	3	2	3	2	5	IGF2	H3K36me3	1078
chr16	3363896	3360000	3370000	NA12891	5	3	5	3	8	MTRNR2L4	H3K36me3	1183
chr16	3364937	3360000	3370000	NA12891	5	1	5	1	6	MTRNR2L4	H3K36me3	1171
chr16	3365063	3360000	3370000	NA12891	4	3	4	3	7	MTRNR2L4	H3K36me3	1188
chr16	3365512	3360000	3370000	NA12891	4	3	3	4	7	MTRNR2L4	H3K36me3	58
chr16	3366340	3360000	3370000	NA12891	5	2	2	5	7	MTRNR2L4	H3K36me3	55
chr16	3366354	3360000	3370000	NA12891	5	2	2	5	7	MTRNR2L4	H3K36me3	56
chr16	3366664	3360000	3370000	NA12891	7	0	0	7	7	MTRNR2L4	H3K36me3	65
chr16	3366689	3360000	3370000	NA12891	13	0	0	13	13	MTRNR2L4	H3K36me3	66
chr16	3366940	3360000	3370000	NA12891	8	0	0	8	8	MTRNR2L4	H3K36me3	63
chr16	3367156	3360000	3370000	NA12891	8	0	0	8	8	MTRNR2L4	H3K36me3	60
chr16	3367450	3360000	3370000	NA12891	8	0	0	8	8	MTRNR2L4	H3K36me3	59
chr16	3367464	3360000	3370000	NA12891	7	0	0	7	7	MTRNR2L4	H3K36me3	61
chr16	3367465	3360000	3370000	NA12891	6	1	1	6	7	MTRNR2L4	H3K36me3	62
chr16	3368381	3360000	3370000	NA12891	4	2	2	4	6	MTRNR2L4	H3K36me3	57
chr16	3368487	3360000	3370000	NA12891	8	0	0	8	8	MTRNR2L4	H3K36me3	64
chr16	3378060	3370000	3380000	NA12891	10	1	10	1	11	MTRNR2L4	H3K36me3	1242
chr16	3379778	3370000	3380000	NA12891	11	3	11	3	14	MTRNR2L4	H3K36me3	1715
chr18	80109143	80100000	80110000	NA12891	5	0	5	0	5	ADNP2	H3K36me3	1283
chr18	80110152	80110000	80120000	NA12891	9	5	5	9	14	ADNP2	H3K36me3	78
chr18	80111138	80110000	80120000	NA12891	22	21	21	22	43	ADNP2	H3K36me3	79
chr18	80111348	80110000	80120000	NA12891	25	20	25	20	45	ADNP2	H3K36me3	1299
chr18	80111449	80110000	80120000	NA12891	19	19	19	19	38	ADNP2	H3K36me3	1599
chr18	80112075	80110000	80120000	NA12891	25	22	22	25	47	ADNP2	H3K36me3	80
chr18	80113131	80110000	80120000	NA12891	11	7	11	7	18	ADNP2	H3K36me3	1302
chr18	80113959	80110000	80120000	NA12891	10	8	10	8	18	ADNP2	H3K36me3	1630
chr18	80115867	80110000	80120000	NA12891	9	6	6	9	15	ADNP2	H3K36me3	1554
chr18	80115967	80110000	80120000	NA12891	10	7	10	7	17	ADNP2	H3K36me3	1653
chr18	80116087	80110000	80120000	NA12891	10	9	10	9	19	ADNP2	H3K36me3	1615
chr18	80116483	80110000	80120000	NA12891	16	12	12	16	28	ADNP2	H3K36me3	1537
chr18	80116507	80110000	80120000	NA12891	15	6	6	15	21	ADNP2	H3K36me3	1479
chr18	80116599	80110000	80120000	NA12891	19	10	19	10	29	ADNP2	H3K36me3	1300
chr18	80116659	80110000	80120000	NA12891	10	7	7	10	17	ADNP2	H3K36me3	1555
chr18	80118194	80110000	80120000	NA12891	53	36	53	36	89	ADNP2	H3K36me3	1771
chr18	80118206	80110000	80120000	NA12891	49	38	49	38	87	ADNP2	H3K36me3	1738
chr18	80118610	80110000	80120000	NA12891	34	15	34	15	49	ADNP2	H3K36me3	1775
chr18	80118775	80110000	80120000	NA12891	62	40	40	62	102	ADNP2	H3K36me3	77
chr18	80118818	80110000	80120000	NA12891	70	57	70	57	127	ADNP2	H3K36me3	1301
chr18	80119916	80110000	80120000	NA12891	22	14	22	14	36	ADNP2	H3K36me3	1716
chr18	80120028	80120000	80130000	NA12891	14	11	11	14	25	ADNP2	H3K36me3	1556
chr18	80120339	80120000	80130000	NA12891	18	5	5	18	23	ADNP2	H3K36me3	1452
chr18	80120574	80120000	80130000	NA12891	20	13	13	20	33	ADNP2	H3K36me3	1497
chr18	80120603	80120000	80130000	NA12891	14	11	11	14	25	ADNP2	H3K36me3	1557
chr18	80120694	80120000	80130000	NA12891	21	16	16	21	37	ADNP2	H3K36me3	1521
chr18	80120869	80120000	80130000	NA12891	14	7	14	7	21	ADNP2	H3K36me3	1703
chr18	80120891	80120000	80130000	NA12891	13	8	13	8	21	ADNP2	H3K36me3	1683
chr18	80120913	80120000	80130000	NA12891	12	4	12	4	16	ADNP2	H3K36me3	1717
chr18	80120925	80120000	80130000	NA12891	10	9	10	9	19	ADNP2	H3K36me3	1616
chr18	80121101	80120000	80130000	NA12891	23	11	23	11	34	ADNP2	H3K36me3	1742
chr18	80121285	80120000	80130000	NA12891	19	17	17	19	36	ADNP2	H3K36me3	1573
chr18	80121631	80120000	80130000	NA12891	23	17	23	17	40	ADNP2	H3K36me3	1308
chr18	80121900	80120000	80130000	NA12891	15	10	10	15	25	ADNP2	H3K36me3	1520
chr18	80122391	80120000	80130000	NA12891	44	34	34	44	78	ADNP2	H3K36me3	84
chr18	80122919	80120000	80130000	NA12891	23	14	23	14	37	ADNP2	H3K36me3	1723
chr18	80123895	80120000	80130000	NA12891	18	18	18	18	36	ADNP2	H3K36me3	1307
chr18	80124944	80120000	80130000	NA12891	38	24	24	38	62	ADNP2	H3K36me3	85
chr18	80128288	80120000	80130000	NA12891	29	20	29	20	49	ADNP2	H3K36me3	1724
chr18	80128621	80120000	80130000	NA12891	39	17	39	17	56	ADNP2	H3K36me3	1777
chr18	80129292	80120000	80130000	NA12891	27	7	7	27	34	ADNP2	H3K36me3	1430
chr18	80129733	80120000	80130000	NA12891	27	6	27	6	33	ADNP2	H3K36me3	1309
chr18	80130038	80130000	80140000	NA12891	11	7	7	11	18	ADNP2	H3K36me3	1539
chr18	80130126	80130000	80140000	NA12891	10	5	10	5	15	ADNP2	H3K36me3	1685
chr18	80130367	80130000	80140000	NA12891	8	3	3	8	11	ADNP2	H3K36me3	1523
chr18	80130651	80130000	80140000	NA12891	11	8	8	11	19	ADNP2	H3K36me3	1559
chr18	80130825	80130000	80140000	NA12891	17	10	10	17	27	ADNP2	H3K36me3	1499
chr18	80130927	80130000	80140000	NA12891	25	9	25	9	34	ADNP2	H3K36me3	1766
chr18	80131061	80130000	80140000	NA12891	20	14	14	20	34	ADNP2	H3K36me3	1506
chr18	80131086	80130000	80140000	NA12891	27	10	10	27	37	ADNP2	H3K36me3	1435
chr18	80131182	80130000	80140000	NA12891	19	5	5	19	24	ADNP2	H3K36me3	1444
chr18	80131249	80130000	80140000	NA12891	26	13	26	13	39	ADNP2	H3K36me3	1748
chr18	80131775	80130000	80140000	NA12891	31	30	30	31	61	ADNP2	H3K36me3	92
chr18	80132675	80130000	80140000	NA12891	7	6	7	6	13	ADNP2	H3K36me3	1618
chr18	80133156	80130000	80140000	NA12891	46	43	43	46	89	ADNP2	H3K36me3	93
chr18	80133560	80130000	80140000	NA12891	32	27	27	32	59	ADNP2	H3K36me3	1522
chr18	80133628	80130000	80140000	NA12891	38	19	38	19	57	ADNP2	H3K36me3	1318
chr18	80133895	80130000	80140000	NA12891	25	18	18	25	43	ADNP2	H3K36me3	1500
chr18	80134090	80130000	80140000	NA12891	28	19	28	19	47	ADNP2	H3K36me3	1317
chr18	80134295	80130000	80140000	NA12891	20	16	20	16	36	ADNP2	H3K36me3	1320
chr18	80134557	80130000	80140000	NA12891	25	19	25	19	44	ADNP2	H3K36me3	1319
chr18	80134704	80130000	80140000	NA12891	29	19	29	19	48	ADNP2	H3K36me3	1316
chr18	80135800	80130000	80140000	NA12891	41	32	41	32	73	ADNP2	H3K36me3	1725
chr18	80137309	80130000	80140000	NA12891	19	15	15	19	34	ADNP2	H3K36me3	1538
chr18	80139722	80130000	80140000	NA12891	28	19	19	28	47	ADNP2	H3K36me3	1480
chr18	80141330	80140000	80150000	NA12891	27	5	5	27	32	ADNP2	H3K36me3	100
chr18	80142837	80140000	80150000	NA12891	7	3	7	3	10	ADNP2	H3K36me3	1323
chr18	80144517	80140000	80150000	NA12891	7	3	7	3	10	ADNP2	H3K36me3	1325
chr18	80144954	80140000	80150000	NA12891	3	2	3	2	5	ADNP2	H3K36me3	1332
chr18	80146399	80140000	80150000	NA12891	7	6	7	6	13	ADNP2	H3K36me3	1330
chr18	80147226	80140000	80150000	NA12891	12	3	12	3	15	ADNP2	H3K36me3	1328
chr18	80147240	80140000	80150000	NA12891	13	1	13	1	14	ADNP2	H3K36me3	1327
chr18	80147638	80140000	80150000	NA12891	6	0	6	0	6	ADNP2	H3K36me3	1324
chr18	80147692	80140000	80150000	NA12891	8	7	8	7	15	ADNP2	H3K36me3	1329
chr18	80149797	80140000	80150000	NA12891	30	1	30	1	31	ADNP2	H3K36me3	1783
chr18	80150025	80150000	80160000	NA12891	19	3	19	3	22	ADNP2	H3K36me3	1348
chr18	80150182	80150000	80160000	NA12891	9	7	9	7	16	ADNP2	H3K36me3	1637
chr18	80153016	80150000	80160000	NA12891	6	0	6	0	6	ADNP2	H3K36me3	1347
chr18	80153217	80150000	80160000	NA12891	14	1	14	1	15	ADNP2	H3K36me3	1344
chr18	80153242	80150000	80160000	NA12891	11	1	11	1	12	ADNP2	H3K36me3	1732
chr18	80153273	80150000	80160000	NA12891	14	0	14	0	14	ADNP2	H3K36me3	1758
chr18	80153280	80150000	80160000	NA12891	13	0	13	0	13	ADNP2	H3K36me3	1749
chr18	80153302	80150000	80160000	NA12891	17	7	17	7	24	ADNP2	H3K36me3	1733
chr18	80153446	80150000	80160000	NA12891	16	0	16	0	16	ADNP2	H3K36me3	1339
chr18	80154386	80150000	80160000	NA12891	4	2	2	4	6	ADNP2	H3K36me3	105
chr18	80155548	80150000	80160000	NA12891	16	0	16	0	16	ADNP2	H3K36me3	1349
chr18	80156655	80150000	80160000	NA12891	9	0	9	0	9	ADNP2	H3K36me3	1341
chr18	80156921	80150000	80160000	NA12891	9	0	9	0	9	ADNP2	H3K36me3	1726
chr18	80156961	80150000	80160000	NA12891	7	0	7	0	7	ADNP2	H3K36me3	1705
chr18	80157110	80150000	80160000	NA12891	7	0	7	0	7	ADNP2	H3K36me3	1706
chr18	80157230	80150000	80160000	NA12891	5	0	5	0	5	ADNP2	H3K36me3	1351
chr18	80157815	80150000	80160000	NA12891	37	9	37	9	46	ADNP2	H3K36me3	1340
chr18	80158023	80150000	80160000	NA12891	32	6	32	6	38	ADNP2	H3K36me3	1343
chr18	80158132	80150000	80160000	NA12891	14	12	12	14	26	ADNP2	H3K36me3	106
chr18	80158808	80150000	80160000	NA12891	18	5	18	5	23	ADNP2	H3K36me3	1342
chr18	80159179	80150000	80160000	NA12891	31	5	31	5	36	ADNP2	H3K36me3	1345
chr18	80159381	80150000	80160000	NA12891	25	5	25	5	30	ADNP2	H3K36me3	1346
chr18	80159567	80150000	80160000	NA12891	10	4	10	4	14	ADNP2	H3K36me3	1350
chr18	80160754	80160000	80170000	NA12891	15	7	15	7	22	ADNP2	H3K36me3	1366
chr18	80165496	80160000	80170000	NA12891	7	3	7	3	10	ADNP2	H3K36me3	1369
chr18	80168314	80160000	80170000	NA12891	14	0	14	0	14	ADNP2	H3K36me3	1364
chr18	80191077	80190000	80200000	NA12891	6	3	6	3	9	ADNP2	H3K36me3	1414
chr7	130471891	130470000	130480000	NA12891	5	2	5	2	7	MEST	H3K36me3	962
chr7	130472716	130470000	130480000	NA12891	13	0	13	0	13	MEST	H3K36me3	958
chr7	130473043	130470000	130480000	NA12891	10	0	10	0	10	MEST	H3K36me3	963
chr7	130473229	130470000	130480000	NA12891	10	0	10	0	10	MEST	H3K36me3	960
chr7	130473537	130470000	130480000	NA12891	6	1	6	1	7	MEST	H3K36me3	955
chr7	130474386	130470000	130480000	NA12891	7	0	7	0	7	MEST	H3K36me3	953
chr7	130475269	130470000	130480000	NA12891	5	0	5	0	5	MEST	H3K36me3	943
chr7	130475421	130470000	130480000	NA12891	5	0	5	0	5	MEST	H3K36me3	957
chr7	130475479	130470000	130480000	NA12891	5	0	5	0	5	MEST	H3K36me3	944
chr7	130478161	130470000	130480000	NA12891	14	1	14	1	15	MEST	H3K36me3	961
chr7	130478451	130470000	130480000	NA12891	14	3	14	3	17	MEST	H3K36me3	948
chr7	130478670	130470000	130480000	NA12891	16	4	16	4	20	MEST	H3K36me3	950
chr7	130478704	130470000	130480000	NA12891	18	0	18	0	18	MEST	H3K36me3	949
chr7	130478806	130470000	130480000	NA12891	13	5	13	5	18	MEST	H3K36me3	946
chr7	130478807	130470000	130480000	NA12891	13	5	13	5	18	MEST	H3K36me3	947
chr7	130485660	130480000	130490000	NA12891	4	1	1	4	5	MEST	H3K36me3	39
chr7	130486939	130480000	130490000	NA12891	6	4	6	4	10	MEST	H3K36me3	990
chr7	130487677	130480000	130490000	NA12891	5	0	0	5	5	MEST	H3K36me3	37
chr7	130487812	130480000	130490000	NA12891	5	0	0	5	5	MEST	H3K36me3	38
chr7	130494069	130490000	130500000	NA12891	7	4	7	4	11	MEST	H3K36me3	1012
chr7	130501028	130500000	130510000	NA12891	6	1	6	1	7	MEST	H3K36me3	1021
chr7	130502843	130500000	130510000	NA12891	28	6	6	28	34	MEST	H3K36me3	48
chr7	130503579	130500000	130510000	NA12891	32	7	7	32	39	MEST	H3K36me3	1427
chr7	130505748	130500000	130510000	NA12891	22	18	18	22	40	MEST	H3K36me3	47
chr7	130508976	130500000	130510000	NA12891	8	6	6	8	14	MEST	H3K36me3	1571
chr7	130511853	130510000	130520000	NA12891	9	3	9	3	12	MEST	H3K36me3	1026
chr7	130513359	130510000	130520000	NA12891	11	8	11	8	19	MEST	H3K36me3	1025
chr7	130513375	130510000	130520000	NA12891	11	10	10	11	21	MEST	H3K36me3	50
chr7	130518909	130510000	130520000	NA12891	7	4	4	7	11	MEST	H3K36me3	49
chr1	39500089	39500000	39510000	NA12892	6	1	6	1	7	PPIEL	H3K36me3	583
chr1	39501390	39500000	39510000	NA12892	4	3	3	4	7	PPIEL	H3K36me3	2
chr1	39501419	39500000	39510000	NA12892	4	3	3	4	7	PPIEL	H3K36me3	5
chr1	39502011	39500000	39510000	NA12892	9	0	0	9	9	PPIEL	H3K36me3	4
chr1	39509508	39500000	39510000	NA12892	4	2	4	2	6	PPIEL	H3K36me3	586
chr1	39509736	39500000	39510000	NA12892	7	5	5	7	12	PPIEL	H3K36me3	3
chr1	39510404	39510000	39520000	NA12892	7	0	7	0	7	PPIEL	H3K36me3	626
chr1	39510405	39510000	39520000	NA12892	4	3	3	4	7	PPIEL	H3K36me3	9
chr1	39510926	39510000	39520000	NA12892	5	0	5	0	5	PPIEL	H3K36me3	621
chr1	39511692	39510000	39520000	NA12892	28	0	28	0	28	PPIEL	H3K36me3	628
chr1	39516936	39510000	39520000	NA12892	6	0	6	0	6	PPIEL	H3K36me3	625
chr1	39518767	39510000	39520000	NA12892	8	0	8	0	8	PPIEL	H3K36me3	623
chr1	39523655	39520000	39530000	NA12892	14	12	12	14	26	PPIEL	H3K36me3	1562
chr1	39524621	39520000	39530000	NA12892	18	4	18	4	22	PPIEL	H3K36me3	1751
chr1	39525108	39520000	39530000	NA12892	9	5	9	5	14	PPIEL	H3K36me3	1658
chr1	39525802	39520000	39530000	NA12892	21	12	21	12	33	PPIEL	H3K36me3	644
chr1	39525803	39520000	39530000	NA12892	19	11	19	11	30	PPIEL	H3K36me3	645
chr1	39525916	39520000	39530000	NA12892	20	12	12	20	32	PPIEL	H3K36me3	1485
chr1	39527136	39520000	39530000	NA12892	32	23	23	32	55	PPIEL	H3K36me3	1470
chr1	39527760	39520000	39530000	NA12892	8	5	8	5	13	PPIEL	H3K36me3	1642
chr1	39528873	39520000	39530000	NA12892	19	17	17	19	36	PPIEL	H3K36me3	1563
chr1	39529438	39520000	39530000	NA12892	20	7	7	20	27	PPIEL	H3K36me3	1447
chr1	39531044	39530000	39540000	NA12892	18	9	18	9	27	PPIEL	H3K36me3	1719
chr1	39532133	39530000	39540000	NA12892	32	12	32	12	44	PPIEL	H3K36me3	1776
chr1	39532326	39530000	39540000	NA12892	23	8	23	8	31	PPIEL	H3K36me3	1760
chr1	39535613	39530000	39540000	NA12892	13	0	13	0	13	PPIEL	H3K36me3	1744
chr1	39535620	39530000	39540000	NA12892	8	0	8	0	8	PPIEL	H3K36me3	1711
chr1	39535805	39530000	39540000	NA12892	8	2	2	8	10	PPIEL	H3K36me3	1502
chr1	39535817	39530000	39540000	NA12892	6	3	3	6	9	PPIEL	H3K36me3	1549
chr1	39536642	39530000	39540000	NA12892	19	16	19	16	35	PPIEL	H3K36me3	1643
chr1	39537069	39530000	39540000	NA12892	39	16	39	16	55	PPIEL	H3K36me3	1778
chr1	39540380	39540000	39550000	NA12892	15	0	15	0	15	PPIEL	H3K36me3	1761
chr1	39541341	39540000	39550000	NA12892	13	9	13	9	22	PPIEL	H3K36me3	1659
chr1	39541605	39540000	39550000	NA12892	27	27	27	27	54	PPIEL	H3K36me3	1594
chr1	39542157	39540000	39550000	NA12892	19	15	19	15	34	PPIEL	H3K36me3	649
chr1	39542746	39540000	39550000	NA12892	14	11	14	11	25	PPIEL	H3K36me3	1646
chr1	39542748	39540000	39550000	NA12892	19	3	19	3	22	PPIEL	H3K36me3	1765
chr1	39542750	39540000	39550000	NA12892	18	5	18	5	23	PPIEL	H3K36me3	1745
chr1	39543196	39540000	39550000	NA12892	23	6	23	6	29	PPIEL	H3K36me3	1770
chr1	39544157	39540000	39550000	NA12892	7	6	6	7	13	PPIEL	H3K36me3	1579
chr1	39545973	39540000	39550000	NA12892	20	5	20	5	25	PPIEL	H3K36me3	1762
chr1	39546512	39540000	39550000	NA12892	19	16	16	19	35	PPIEL	H3K36me3	1550
chr1	39546598	39540000	39550000	NA12892	25	12	12	25	37	PPIEL	H3K36me3	1449
chr1	39547210	39540000	39550000	NA12892	15	8	8	15	23	PPIEL	H3K36me3	15
chr1	39549351	39540000	39550000	NA12892	18	16	16	18	34	PPIEL	H3K36me3	1569
chr1	39554832	39550000	39560000	NA12892	24	16	16	24	40	PPIEL	H3K36me3	1487
chr1	39555972	39550000	39560000	NA12892	32	15	15	32	47	PPIEL	H3K36me3	1434
chr1	39556451	39550000	39560000	NA12892	15	11	11	15	26	PPIEL	H3K36me3	18
chr1	39557684	39550000	39560000	NA12892	9	4	9	4	13	PPIEL	H3K36me3	1675
chr1	39560046	39560000	39570000	NA12892	60	25	60	25	85	PPIEL	H3K36me3	1787
chr1	39566567	39560000	39570000	NA12892	108	63	63	108	171	PPIEL	H3K36me3	1425
chr1	39567975	39560000	39570000	NA12892	71	66	71	66	137	PPIEL	H3K36me3	1677
chr1	39568262	39560000	39570000	NA12892	54	53	53	54	107	PPIEL	H3K36me3	20
chr1	39569510	39560000	39570000	NA12892	41	36	41	36	77	PPIEL	H3K36me3	657
chr1	39570997	39570000	39580000	NA12892	70	63	63	70	133	PPIEL	H3K36me3	1494
chr1	39572925	39570000	39580000	NA12892	75	55	55	75	130	PPIEL	H3K36me3	1429
chr1	39573208	39570000	39580000	NA12892	98	73	98	73	171	PPIEL	H3K36me3	665
chr1	39574963	39570000	39580000	NA12892	79	78	78	79	157	PPIEL	H3K36me3	24
chr1	39576601	39570000	39580000	NA12892	15	14	14	15	29	PPIEL	H3K36me3	25
chr11	2131906	2130000	2140000	NA12892	5	0	0	5	5	IGF2	H3K36me3	53
chr11	2145957	2140000	2150000	NA12892	5	0	5	0	5	IGF2	H3K36me3	1108
chr14	100783092	100780000	100790000	NA12892	5	0	5	0	5	MEG3	H3K36me3	677
chr14	100783303	100780000	100790000	NA12892	5	0	5	0	5	MEG3	H3K36me3	675
chr14	100783306	100780000	100790000	NA12892	5	0	5	0	5	MEG3	H3K36me3	674
chr14	100801743	100800000	100810000	NA12892	5	0	5	0	5	MEG3	H3K36me3	707
chr14	100831694	100830000	100840000	NA12892	9	0	9	0	9	MEG3	H3K36me3	800
chr14	100848826	100840000	100850000	NA12892	6	1	1	6	7	MEG3	H3K36me3	29
chr14	100876384	100870000	100880000	NA12892	6	0	6	0	6	MEG3	H3K36me3	1690
chr14	100886874	100880000	100890000	NA12892	4	2	2	4	6	MEG3	H3K36me3	30
chr14	100900995	100900000	100910000	NA12892	3	2	3	2	5	MEG3	H3K36me3	933
chr16	3367441	3360000	3370000	NA12892	7	4	4	7	11	MTRNR2L4	H3K36me3	1553
chr16	3367450	3360000	3370000	NA12892	5	3	5	3	8	MTRNR2L4	H3K36me3	1193
chr16	3370386	3370000	3380000	NA12892	5	2	5	2	7	MTRNR2L4	H3K36me3	1256
chr16	3373990	3370000	3380000	NA12892	6	0	6	0	6	MTRNR2L4	H3K36me3	1257
chr18	80107275	80100000	80110000	NA12892	11	0	11	0	11	ADNP2	H3K36me3	1737
chr18	80125507	80120000	80130000	NA12892	13	11	11	13	24	ADNP2	H3K36me3	1574
chr18	80154386	80150000	80160000	NA12892	3	2	3	2	5	ADNP2	H3K36me3	1353
chr18	80165222	80160000	80170000	NA12892	6	0	6	0	6	ADNP2	H3K36me3	1374
chr7	130473229	130470000	130480000	NA12892	7	0	7	0	7	MEST	H3K36me3	964
chr7	130474386	130470000	130480000	NA12892	4	1	1	4	5	MEST	H3K36me3	31
chr7	130475269	130470000	130480000	NA12892	6	0	6	0	6	MEST	H3K36me3	971
chr7	130475421	130470000	130480000	NA12892	7	0	7	0	7	MEST	H3K36me3	966
chr7	130475479	130470000	130480000	NA12892	6	0	6	0	6	MEST	H3K36me3	975
chr7	130475486	130470000	130480000	NA12892	6	0	6	0	6	MEST	H3K36me3	978
chr7	130475722	130470000	130480000	NA12892	11	0	11	0	11	MEST	H3K36me3	974
chr7	130478161	130470000	130480000	NA12892	9	5	9	5	14	MEST	H3K36me3	976
chr7	130478451	130470000	130480000	NA12892	6	1	6	1	7	MEST	H3K36me3	979
chr7	130479325	130470000	130480000	NA12892	5	0	5	0	5	MEST	H3K36me3	970
chr7	130480095	130480000	130490000	NA12892	4	3	3	4	7	MEST	H3K36me3	40
chr7	130480281	130480000	130490000	NA12892	5	3	5	3	8	MEST	H3K36me3	998
chr7	130485086	130480000	130490000	NA12892	3	2	3	2	5	MEST	H3K36me3	1002
chr7	130486662	130480000	130490000	NA12892	4	4	4	4	8	MEST	H3K36me3	1000
chr7	130496266	130490000	130500000	NA12892	5	1	5	1	6	MEST	H3K36me3	1013
chr7	130497061	130490000	130500000	NA12892	9	8	8	9	17	MEST	H3K36me3	1583
chr7	130497731	130490000	130500000	NA12892	4	2	4	2	6	MEST	H3K36me3	1625
chr7	130497851	130490000	130500000	NA12892	7	2	7	2	9	MEST	H3K36me3	1679
chr7	130500925	130500000	130510000	NA12892	16	2	16	2	18	MEST	H3K36me3	1755
chr7	130502005	130500000	130510000	NA12892	8	0	8	0	8	MEST	H3K36me3	1713
chr7	130502843	130500000	130510000	NA12892	8	7	8	7	15	MEST	H3K36me3	1023
chr7	130503232	130500000	130510000	NA12892	16	7	16	7	23	MEST	H3K36me3	1722
chr7	130504561	130500000	130510000	NA12892	22	18	22	18	40	MEST	H3K36me3	1661
chr7	130505102	130500000	130510000	NA12892	21	6	21	6	27	MEST	H3K36me3	1763
chr7	130507466	130500000	130510000	NA12892	25	5	25	5	30	MEST	H3K36me3	1022
chr7	130508666	130500000	130510000	NA12892	20	15	20	15	35	MEST	H3K36me3	1680
chr7	130508976	130500000	130510000	NA12892	12	7	7	12	19	MEST	H3K36me3	1516
chr7	130509062	130500000	130510000	NA12892	6	4	6	4	10	MEST	H3K36me3	1626
chr7	130509220	130500000	130510000	NA12892	12	8	12	8	20	MEST	H3K36me3	1660
chr7	130509485	130500000	130510000	NA12892	25	6	25	6	31	MEST	H3K36me3	1774
chr7	130510864	130510000	130520000	NA12892	11	2	11	2	13	MEST	H3K36me3	1030
chr7	130511242	130510000	130520000	NA12892	9	1	9	1	10	MEST	H3K36me3	1714
chr7	130513044	130510000	130520000	NA12892	10	6	10	6	16	MEST	H3K36me3	1662
chr7	130513312	130510000	130520000	NA12892	12	0	12	0	12	MEST	H3K36me3	1741
chr7	130514662	130510000	130520000	NA12892	9	0	0	9	9	MEST	H3K36me3	51
chr7	130514753	130510000	130520000	NA12892	9	3	3	9	12	MEST	H3K36me3	52
chr7	130518909	130510000	130520000	NA12892	5	5	5	5	10	MEST	H3K36me3	1027
chr7	130519844	130510000	130520000	NA12892	14	3	14	3	17	MEST	H3K36me3	1028
chr7	130519856	130510000	130520000	NA12892	13	3	13	3	16	MEST	H3K36me3	1029
chr1	39501390	39500000	39510000	NA19238	5	1	5	1	6	PPIEL	H3K36me3	595
chr1	39501419	39500000	39510000	NA19238	5	0	5	0	5	PPIEL	H3K36me3	596
chr1	39502011	39500000	39510000	NA19238	4	3	3	4	7	PPIEL	H3K36me3	6
chr1	39503152	39500000	39510000	NA19238	6	5	5	6	11	PPIEL	H3K36me3	7
chr1	39509508	39500000	39510000	NA19238	11	0	11	0	11	PPIEL	H3K36me3	1735
chr1	39509569	39500000	39510000	NA19238	5	0	5	0	5	PPIEL	H3K36me3	1673
chr1	39514910	39510000	39520000	NA19238	3	2	2	3	5	PPIEL	H3K36me3	10
chr1	39522227	39520000	39530000	NA19238	6	4	4	6	10	PPIEL	H3K36me3	1565
chr1	39523514	39520000	39530000	NA19238	20	13	13	20	33	PPIEL	H3K36me3	1490
chr1	39524254	39520000	39530000	NA19238	15	6	6	15	21	PPIEL	H3K36me3	1471
chr1	39524784	39520000	39530000	NA19238	12	9	9	12	21	PPIEL	H3K36me3	1546
chr1	39526865	39520000	39530000	NA19238	27	22	22	27	49	PPIEL	H3K36me3	1514
chr1	39527728	39520000	39530000	NA19238	14	12	12	14	26	PPIEL	H3K36me3	1564
chr1	39528717	39520000	39530000	NA19238	12	9	9	12	21	PPIEL	H3K36me3	1547
chr1	39528818	39520000	39530000	NA19238	22	20	22	20	42	PPIEL	H3K36me3	1621
chr1	39528874	39520000	39530000	NA19238	25	18	25	18	43	PPIEL	H3K36me3	1697
chr1	39529360	39520000	39530000	NA19238	17	9	17	9	26	PPIEL	H3K36me3	1710
chr1	39530446	39530000	39540000	NA19238	20	6	20	6	26	PPIEL	H3K36me3	1752
chr1	39532851	39530000	39540000	NA19238	28	19	28	19	47	PPIEL	H3K36me3	1720
chr1	39534682	39530000	39540000	NA19238	16	11	16	11	27	PPIEL	H3K36me3	1674
chr1	39535612	39530000	39540000	NA19238	13	11	13	11	24	PPIEL	H3K36me3	1622
chr1	39536720	39530000	39540000	NA19238	27	18	18	27	45	PPIEL	H3K36me3	1472
chr1	39538470	39530000	39540000	NA19238	20	17	20	17	37	PPIEL	H3K36me3	1644
chr1	39539462	39530000	39540000	NA19238	20	19	19	20	39	PPIEL	H3K36me3	14
chr1	39540428	39540000	39550000	NA19238	11	10	10	11	21	PPIEL	H3K36me3	1580
chr1	39542246	39540000	39550000	NA19238	13	13	13	13	26	PPIEL	H3K36me3	1595
chr1	39542665	39540000	39550000	NA19238	13	13	13	13	26	PPIEL	H3K36me3	1596
chr1	39542748	39540000	39550000	NA19238	10	3	10	3	13	PPIEL	H3K36me3	1698
chr1	39543581	39540000	39550000	NA19238	12	10	12	10	22	PPIEL	H3K36me3	650
chr1	39545910	39540000	39550000	NA19238	20	10	20	10	30	PPIEL	H3K36me3	1730
chr1	39545973	39540000	39550000	NA19238	23	12	12	23	35	PPIEL	H3K36me3	1460
chr1	39547164	39540000	39550000	NA19238	25	11	11	25	36	PPIEL	H3K36me3	1442
chr1	39548593	39540000	39550000	NA19238	6	5	6	5	11	PPIEL	H3K36me3	1611
chr1	39549328	39540000	39550000	NA19238	12	7	7	12	19	PPIEL	H3K36me3	1515
chr1	39550128	39550000	39560000	NA19238	15	14	14	15	29	PPIEL	H3K36me3	1581
chr1	39551323	39550000	39560000	NA19238	19	6	6	19	25	PPIEL	H3K36me3	1450
chr1	39554832	39550000	39560000	NA19238	13	8	13	8	21	PPIEL	H3K36me3	654
chr1	39556451	39550000	39560000	NA19238	21	13	13	21	34	PPIEL	H3K36me3	1488
chr1	39556788	39550000	39560000	NA19238	19	9	9	19	28	PPIEL	H3K36me3	1462
chr1	39557375	39550000	39560000	NA19238	9	6	9	6	15	PPIEL	H3K36me3	655
chr1	39557684	39550000	39560000	NA19238	7	4	7	4	11	PPIEL	H3K36me3	1648
chr1	39557784	39550000	39560000	NA19238	4	3	3	4	7	PPIEL	H3K36me3	1582
chr1	39558255	39550000	39560000	NA19238	16	9	9	16	25	PPIEL	H3K36me3	1492
chr1	39566567	39560000	39570000	NA19238	42	34	42	34	76	PPIEL	H3K36me3	1712
chr1	39570419	39570000	39580000	NA19238	47	46	47	46	93	PPIEL	H3K36me3	1614
chr1	39572230	39570000	39580000	NA19238	65	62	65	62	127	PPIEL	H3K36me3	1649
chr1	39573264	39570000	39580000	NA19238	59	22	59	22	81	PPIEL	H3K36me3	1788
chr1	39573939	39570000	39580000	NA19238	31	31	31	31	62	PPIEL	H3K36me3	666
chr1	39574035	39570000	39580000	NA19238	48	27	48	27	75	PPIEL	H3K36me3	668
chr1	39574963	39570000	39580000	NA19238	40	37	37	40	77	PPIEL	H3K36me3	1552
chr1	39575044	39570000	39580000	NA19238	40	31	31	40	71	PPIEL	H3K36me3	1477
chr1	39575372	39570000	39580000	NA19238	55	50	55	50	105	PPIEL	H3K36me3	1678
chr1	39577125	39570000	39580000	NA19238	10	3	3	10	13	PPIEL	H3K36me3	26
chr1	39579041	39570000	39580000	NA19238	5	0	5	0	5	PPIEL	H3K36me3	669
chr1	39579220	39570000	39580000	NA19238	6	0	6	0	6	PPIEL	H3K36me3	670
chr11	2143760	2140000	2150000	NA19238	5	0	5	0	5	IGF2	H3K36me3	1118
chr11	2143943	2140000	2150000	NA19238	7	2	2	7	9	IGF2	H3K36me3	54
chr16	3364937	3360000	3370000	NA19238	6	0	6	0	6	MTRNR2L4	H3K36me3	1692
chr16	3366340	3360000	3370000	NA19238	5	0	5	0	5	MTRNR2L4	H3K36me3	1208
chr16	3366354	3360000	3370000	NA19238	6	0	6	0	6	MTRNR2L4	H3K36me3	1209
chr16	3366385	3360000	3370000	NA19238	6	0	6	0	6	MTRNR2L4	H3K36me3	1693
chr16	3366399	3360000	3370000	NA19238	7	0	7	0	7	MTRNR2L4	H3K36me3	1702
chr16	3366940	3360000	3370000	NA19238	5	0	5	0	5	MTRNR2L4	H3K36me3	1216
chr16	3367464	3360000	3370000	NA19238	10	0	10	0	10	MTRNR2L4	H3K36me3	1218
chr16	3367465	3360000	3370000	NA19238	10	0	10	0	10	MTRNR2L4	H3K36me3	1219
chr16	3371415	3370000	3380000	NA19238	4	1	1	4	5	MTRNR2L4	H3K36me3	74
chr16	3375325	3370000	3380000	NA19238	7	3	3	7	10	MTRNR2L4	H3K36me3	75
chr16	3375524	3370000	3380000	NA19238	10	7	7	10	17	MTRNR2L4	H3K36me3	73
chr16	3376563	3370000	3380000	NA19238	5	0	5	0	5	MTRNR2L4	H3K36me3	1681
chr18	80106128	80100000	80110000	NA19238	6	1	1	6	7	ADNP2	H3K36me3	76
chr18	80106922	80100000	80110000	NA19238	7	2	2	7	9	ADNP2	H3K36me3	1518
chr18	80109111	80100000	80110000	NA19238	4	2	4	2	6	ADNP2	H3K36me3	1292
chr18	80110152	80110000	80120000	NA19238	12	6	12	6	18	ADNP2	H3K36me3	1303
chr18	80112081	80110000	80120000	NA19238	30	27	27	30	57	ADNP2	H3K36me3	81
chr18	80112093	80110000	80120000	NA19238	31	27	27	31	58	ADNP2	H3K36me3	82
chr18	80115526	80110000	80120000	NA19238	11	11	11	11	22	ADNP2	H3K36me3	1600
chr18	80115768	80110000	80120000	NA19238	13	7	7	13	20	ADNP2	H3K36me3	1505
chr18	80118775	80110000	80120000	NA19238	62	51	51	62	113	ADNP2	H3K36me3	1461
chr18	80118818	80110000	80120000	NA19238	51	51	51	51	102	ADNP2	H3K36me3	1601
chr18	80119020	80110000	80120000	NA19238	51	41	41	51	92	ADNP2	H3K36me3	1464
chr18	80120574	80120000	80130000	NA19238	20	18	20	18	38	ADNP2	H3K36me3	1632
chr18	80120603	80120000	80130000	NA19238	18	16	18	16	34	ADNP2	H3K36me3	1631
chr18	80121805	80120000	80130000	NA19238	29	22	29	22	51	ADNP2	H3K36me3	1704
chr18	80124152	80120000	80130000	NA19238	13	9	13	9	22	ADNP2	H3K36me3	1664
chr18	80124184	80120000	80130000	NA19238	18	17	17	18	35	ADNP2	H3K36me3	1586
chr18	80124685	80120000	80130000	NA19238	17	10	10	17	27	ADNP2	H3K36me3	1498
chr18	80125023	80120000	80130000	NA19238	23	9	9	23	32	ADNP2	H3K36me3	86
chr18	80125440	80120000	80130000	NA19238	24	9	9	24	33	ADNP2	H3K36me3	1440
chr18	80127256	80120000	80130000	NA19238	25	17	17	25	42	ADNP2	H3K36me3	87
chr18	80127538	80120000	80130000	NA19238	30	26	30	26	56	ADNP2	H3K36me3	1310
chr18	80129276	80120000	80130000	NA19238	26	8	8	26	34	ADNP2	H3K36me3	1433
chr18	80129292	80120000	80130000	NA19238	25	6	6	25	31	ADNP2	H3K36me3	1432
chr18	80129301	80120000	80130000	NA19238	24	6	24	6	30	ADNP2	H3K36me3	1772
chr18	80130127	80130000	80140000	NA19238	11	5	11	5	16	ADNP2	H3K36me3	1321
chr18	80130552	80130000	80140000	NA19238	27	19	19	27	46	ADNP2	H3K36me3	95
chr18	80131366	80130000	80140000	NA19238	11	9	11	9	20	ADNP2	H3K36me3	1636
chr18	80134418	80130000	80140000	NA19238	22	16	16	22	38	ADNP2	H3K36me3	94
chr18	80136961	80130000	80140000	NA19238	18	16	16	18	34	ADNP2	H3K36me3	1575
chr18	80138359	80130000	80140000	NA19238	26	20	20	26	46	ADNP2	H3K36me3	1507
chr18	80142946	80140000	80150000	NA19238	12	8	8	12	20	ADNP2	H3K36me3	1541
chr18	80144954	80140000	80150000	NA19238	12	6	12	6	18	ADNP2	H3K36me3	1694
chr18	80145080	80140000	80150000	NA19238	15	10	10	15	25	ADNP2	H3K36me3	1527
chr18	80146131	80140000	80150000	NA19238	12	11	11	12	23	ADNP2	H3K36me3	1588
chr18	80148883	80140000	80150000	NA19238	31	15	31	15	46	ADNP2	H3K36me3	1767
chr18	80149200	80140000	80150000	NA19238	30	16	30	16	46	ADNP2	H3K36me3	1756
chr18	80150025	80150000	80160000	NA19238	10	4	10	4	14	ADNP2	H3K36me3	1695
chr18	80153242	80150000	80160000	NA19238	6	6	6	6	12	ADNP2	H3K36me3	1606
chr18	80153262	80150000	80160000	NA19238	6	4	4	6	10	ADNP2	H3K36me3	1576
chr18	80153265	80150000	80160000	NA19238	6	2	6	2	8	ADNP2	H3K36me3	1670
chr18	80153273	80150000	80160000	NA19238	6	1	1	6	7	ADNP2	H3K36me3	1528
chr18	80153280	80150000	80160000	NA19238	10	1	1	10	11	ADNP2	H3K36me3	1481
chr18	80153331	80150000	80160000	NA19238	9	6	6	9	15	ADNP2	H3K36me3	1560
chr18	80153334	80150000	80160000	NA19238	11	9	11	9	20	ADNP2	H3K36me3	1638
chr18	80153341	80150000	80160000	NA19238	11	8	11	8	19	ADNP2	H3K36me3	1654
chr18	80153647	80150000	80160000	NA19238	8	2	2	8	10	ADNP2	H3K36me3	107
chr18	80154386	80150000	80160000	NA19238	8	1	8	1	9	ADNP2	H3K36me3	1707
chr18	80155950	80150000	80160000	NA19238	12	2	2	12	14	ADNP2	H3K36me3	1469
chr18	80156433	80150000	80160000	NA19238	14	9	9	14	23	ADNP2	H3K36me3	1529
chr18	80157500	80150000	80160000	NA19238	14	12	14	12	26	ADNP2	H3K36me3	1639
chr18	80158531	80150000	80160000	NA19238	14	9	14	9	23	ADNP2	H3K36me3	1686
chr18	80158682	80150000	80160000	NA19238	26	13	13	26	39	ADNP2	H3K36me3	1453
chr18	80159179	80150000	80160000	NA19238	18	4	4	18	22	ADNP2	H3K36me3	1445
chr18	80159189	80150000	80160000	NA19238	20	5	20	5	25	ADNP2	H3K36me3	1764
chr18	80159596	80150000	80160000	NA19238	19	15	19	15	34	ADNP2	H3K36me3	1669
chr18	80160338	80160000	80170000	NA19238	25	7	25	7	32	ADNP2	H3K36me3	1773
chr18	80164071	80160000	80170000	NA19238	4	4	4	4	8	ADNP2	H3K36me3	1607
chr18	80168455	80160000	80170000	NA19238	8	5	8	5	13	ADNP2	H3K36me3	1655
chr18	80169725	80160000	80170000	NA19238	4	3	4	3	7	ADNP2	H3K36me3	1619
chr18	80172670	80170000	80180000	NA19238	5	1	1	5	6	ADNP2	H3K36me3	1542
chr18	80172934	80170000	80180000	NA19238	11	6	6	11	17	ADNP2	H3K36me3	116
chr18	80173181	80170000	80180000	NA19238	15	10	10	15	25	ADNP2	H3K36me3	115
chr18	80173368	80170000	80180000	NA19238	9	0	9	0	9	ADNP2	H3K36me3	1729
chr18	80174730	80170000	80180000	NA19238	5	1	1	5	6	ADNP2	H3K36me3	1543
chr18	80176484	80170000	80180000	NA19238	9	9	9	9	18	ADNP2	H3K36me3	1608
chr18	80178987	80170000	80180000	NA19238	4	2	2	4	6	ADNP2	H3K36me3	1577
chr18	80179634	80170000	80180000	NA19238	10	3	10	3	13	ADNP2	H3K36me3	1709
chr18	80182722	80180000	80190000	NA19238	7	2	2	7	9	ADNP2	H3K36me3	1531
chr18	80184151	80180000	80190000	NA19238	9	0	0	9	9	ADNP2	H3K36me3	1483
chr18	80186948	80180000	80190000	NA19238	5	0	5	0	5	ADNP2	H3K36me3	1687
chr18	80186997	80180000	80190000	NA19238	6	2	2	6	8	ADNP2	H3K36me3	1544
chr18	80191713	80190000	80200000	NA19238	7	2	7	2	9	ADNP2	H3K36me3	1688
chr18	80194756	80190000	80200000	NA19238	6	4	4	6	10	ADNP2	H3K36me3	119
chr18	80194850	80190000	80200000	NA19238	9	6	9	6	15	ADNP2	H3K36me3	1656
chr18	80195252	80190000	80200000	NA19238	4	3	3	4	7	ADNP2	H3K36me3	1591
chr18	80198492	80190000	80200000	NA19238	14	4	14	4	18	ADNP2	H3K36me3	1418
chr7	130470707	130470000	130480000	NA19238	4	3	4	3	7	MEST	H3K36me3	981
chr7	130470742	130470000	130480000	NA19238	5	1	1	5	6	MEST	H3K36me3	36
chr7	130472716	130470000	130480000	NA19238	10	7	7	10	17	MEST	H3K36me3	35
chr7	130473043	130470000	130480000	NA19238	7	5	5	7	12	MEST	H3K36me3	34
chr7	130473229	130470000	130480000	NA19238	14	0	0	14	14	MEST	H3K36me3	33
chr7	130473537	130470000	130480000	NA19238	5	3	5	3	8	MEST	H3K36me3	1624
chr7	130475269	130470000	130480000	NA19238	4	4	4	4	8	MEST	H3K36me3	982
chr7	130478704	130470000	130480000	NA19238	4	2	2	4	6	MEST	H3K36me3	32
chr7	130478807	130470000	130480000	NA19238	10	7	10	7	17	MEST	H3K36me3	1650
chr7	130484251	130480000	130490000	NA19238	4	2	2	4	6	MEST	H3K36me3	41
chr7	130490328	130490000	130500000	NA19238	10	1	1	10	11	MEST	H3K36me3	45
chr7	130490329	130490000	130500000	NA19238	10	1	1	10	11	MEST	H3K36me3	44
chr7	130491722	130490000	130500000	NA19238	6	0	6	0	6	MEST	H3K36me3	1018
chr7	130493344	130490000	130500000	NA19238	5	0	5	0	5	MEST	H3K36me3	1017
chr7	130495557	130490000	130500000	NA19238	4	2	2	4	6	MEST	H3K36me3	46
chr7	130496266	130490000	130500000	NA19238	5	3	3	5	8	MEST	H3K36me3	1570
chr7	130497061	130490000	130500000	NA19238	5	5	5	5	10	MEST	H3K36me3	1597
chr7	130499770	130490000	130500000	NA19238	5	1	1	5	6	MEST	H3K36me3	1535
chr7	130500706	130500000	130510000	NA19238	20	8	8	20	28	MEST	H3K36me3	1456
chr7	130500925	130500000	130510000	NA19238	17	7	7	17	24	MEST	H3K36me3	1463
chr7	130502005	130500000	130510000	NA19238	8	2	8	2	10	MEST	H3K36me3	1691
chr7	130504561	130500000	130510000	NA19238	8	6	8	6	14	MEST	H3K36me3	1627
chr7	130505102	130500000	130510000	NA19238	17	4	4	17	21	MEST	H3K36me3	1451
chr7	130507466	130500000	130510000	NA19238	10	5	10	5	15	MEST	H3K36me3	1024
chr7	130508789	130500000	130510000	NA19238	12	8	8	12	20	MEST	H3K36me3	1536
chr7	130509028	130500000	130510000	NA19238	6	5	5	6	11	MEST	H3K36me3	1584
chr7	130509435	130500000	130510000	NA19238	9	4	4	9	13	MEST	H3K36me3	1517
chr7	130511692	130510000	130520000	NA19238	5	5	5	5	10	MEST	H3K36me3	1598
chr7	130513044	130510000	130520000	NA19238	8	6	8	6	14	MEST	H3K36me3	1628
chr7	130513325	130510000	130520000	NA19238	13	0	13	0	13	MEST	H3K36me3	1746
chr7	130514356	130510000	130520000	NA19238	9	6	9	6	15	MEST	H3K36me3	1652
chr7	130519856	130510000	130520000	NA19238	6	5	5	6	11	MEST	H3K36me3	1585
chr1	39509508	39500000	39510000	NA19239	7	5	5	7	12	PPIEL	H3K36me3	8
chr1	39513513	39510000	39520000	NA19239	3	2	3	2	5	PPIEL	H3K36me3	637
chr1	39526441	39520000	39530000	NA19239	30	22	22	30	52	PPIEL	H3K36me3	11
chr1	39527760	39520000	39530000	NA19239	16	13	13	16	29	PPIEL	H3K36me3	1548
chr1	39534404	39530000	39540000	NA19239	16	4	4	16	20	PPIEL	H3K36me3	1455
chr1	39541207	39540000	39550000	NA19239	18	9	9	18	27	PPIEL	H3K36me3	1473
chr1	39542744	39540000	39550000	NA19239	18	15	18	15	33	PPIEL	H3K36me3	1647
chr1	39542746	39540000	39550000	NA19239	20	13	13	20	33	PPIEL	H3K36me3	1491
chr1	39542858	39540000	39550000	NA19239	14	7	14	7	21	PPIEL	H3K36me3	651
chr1	39542867	39540000	39550000	NA19239	11	7	11	7	18	PPIEL	H3K36me3	652
chr1	39548693	39540000	39550000	NA19239	7	6	7	6	13	PPIEL	H3K36me3	1612
chr1	39553547	39550000	39560000	NA19239	28	21	28	21	49	PPIEL	H3K36me3	1699
chr1	39558757	39550000	39560000	NA19239	15	6	6	15	21	PPIEL	H3K36me3	1475
chr1	39558758	39550000	39560000	NA19239	15	6	6	15	21	PPIEL	H3K36me3	1476
chr1	39575464	39570000	39580000	NA19239	77	63	63	77	140	PPIEL	H3K36me3	27
chr1	68040582	68040000	68050000	NA19239	5	0	5	0	5	DIRAS3	H3K36me3	1039
chr1	68046488	68040000	68050000	NA19239	5	0	5	0	5	DIRAS3	H3K36me3	1035
chr11	2133691	2130000	2140000	NA19239	6	0	6	0	6	IGF2	H3K36me3	1096
chr14	100834609	100830000	100840000	NA19239	6	2	2	6	8	MEG3	H3K36me3	28
chr16	3366664	3360000	3370000	NA19239	4	1	1	4	5	MTRNR2L4	H3K36me3	70
chr16	3366689	3360000	3370000	NA19239	4	1	1	4	5	MTRNR2L4	H3K36me3	67
chr16	3366940	3360000	3370000	NA19239	5	0	0	5	5	MTRNR2L4	H3K36me3	71
chr16	3367156	3360000	3370000	NA19239	4	1	1	4	5	MTRNR2L4	H3K36me3	72
chr16	3368381	3360000	3370000	NA19239	6	0	0	6	6	MTRNR2L4	H3K36me3	68
chr16	3368419	3360000	3370000	NA19239	4	1	1	4	5	MTRNR2L4	H3K36me3	69
chr16	3372598	3370000	3380000	NA19239	4	2	4	2	6	MTRNR2L4	H3K36me3	1629
chr18	80109947	80100000	80110000	NA19239	9	3	9	3	12	ADNP2	H3K36me3	1297
chr18	80111348	80110000	80120000	NA19239	12	12	12	12	24	ADNP2	H3K36me3	1602
chr18	80111449	80110000	80120000	NA19239	27	20	20	27	47	ADNP2	H3K36me3	1495
chr18	80112075	80110000	80120000	NA19239	17	12	12	17	29	ADNP2	H3K36me3	1519
chr18	80112081	80110000	80120000	NA19239	18	17	18	17	35	ADNP2	H3K36me3	1305
chr18	80112093	80110000	80120000	NA19239	18	17	18	17	35	ADNP2	H3K36me3	1304
chr18	80113131	80110000	80120000	NA19239	11	6	11	6	17	ADNP2	H3K36me3	1682
chr18	80113959	80110000	80120000	NA19239	9	8	9	8	17	ADNP2	H3K36me3	1306
chr18	80115768	80110000	80120000	NA19239	8	8	8	8	16	ADNP2	H3K36me3	1603
chr18	80115867	80110000	80120000	NA19239	15	8	8	15	23	ADNP2	H3K36me3	1496
chr18	80116087	80110000	80120000	NA19239	24	12	12	24	36	ADNP2	H3K36me3	1457
chr18	80116483	80110000	80120000	NA19239	10	8	8	10	18	ADNP2	H3K36me3	1572
chr18	80116507	80110000	80120000	NA19239	12	8	12	8	20	ADNP2	H3K36me3	1663
chr18	80116659	80110000	80120000	NA19239	11	2	2	11	13	ADNP2	H3K36me3	83
chr18	80118194	80110000	80120000	NA19239	41	29	29	41	70	ADNP2	H3K36me3	1458
chr18	80118206	80110000	80120000	NA19239	43	28	28	43	71	ADNP2	H3K36me3	1439
chr18	80118610	80110000	80120000	NA19239	38	25	38	25	63	ADNP2	H3K36me3	1747
chr18	80119916	80110000	80120000	NA19239	19	9	9	19	28	ADNP2	H3K36me3	1465
chr18	80120339	80120000	80130000	NA19239	11	8	8	11	19	ADNP2	H3K36me3	1558
chr18	80120694	80120000	80130000	NA19239	15	14	14	15	29	ADNP2	H3K36me3	1587
chr18	80120891	80120000	80130000	NA19239	17	16	17	16	33	ADNP2	H3K36me3	1617
chr18	80120913	80120000	80130000	NA19239	15	10	15	10	25	ADNP2	H3K36me3	1684
chr18	80120925	80120000	80130000	NA19239	12	10	12	10	22	ADNP2	H3K36me3	1634
chr18	80121101	80120000	80130000	NA19239	12	12	12	12	24	ADNP2	H3K36me3	1604
chr18	80121285	80120000	80130000	NA19239	10	8	10	8	18	ADNP2	H3K36me3	1633
chr18	80121900	80120000	80130000	NA19239	19	12	19	12	31	ADNP2	H3K36me3	1313
chr18	80124152	80120000	80130000	NA19239	12	10	12	10	22	ADNP2	H3K36me3	1635
chr18	80124184	80120000	80130000	NA19239	8	6	6	8	14	ADNP2	H3K36me3	89
chr18	80124685	80120000	80130000	NA19239	11	6	11	6	17	ADNP2	H3K36me3	1312
chr18	80124944	80120000	80130000	NA19239	21	15	15	21	36	ADNP2	H3K36me3	91
chr18	80125440	80120000	80130000	NA19239	28	13	28	13	41	ADNP2	H3K36me3	1311
chr18	80127538	80120000	80130000	NA19239	25	13	13	25	38	ADNP2	H3K36me3	90
chr18	80128621	80120000	80130000	NA19239	25	25	25	25	50	ADNP2	H3K36me3	1314
chr18	80129276	80120000	80130000	NA19239	19	9	19	9	28	ADNP2	H3K36me3	1315
chr18	80129733	80120000	80130000	NA19239	13	7	7	13	20	ADNP2	H3K36me3	88
chr18	80130038	80130000	80140000	NA19239	11	7	7	11	18	ADNP2	H3K36me3	1540
chr18	80130126	80130000	80140000	NA19239	11	8	8	11	19	ADNP2	H3K36me3	97
chr18	80130367	80130000	80140000	NA19239	10	5	5	10	15	ADNP2	H3K36me3	1525
chr18	80130651	80130000	80140000	NA19239	13	7	7	13	20	ADNP2	H3K36me3	96
chr18	80130825	80130000	80140000	NA19239	10	10	10	10	20	ADNP2	H3K36me3	1605
chr18	80130927	80130000	80140000	NA19239	15	11	11	15	26	ADNP2	H3K36me3	99
chr18	80131086	80130000	80140000	NA19239	16	6	6	16	22	ADNP2	H3K36me3	1467
chr18	80131182	80130000	80140000	NA19239	11	6	6	11	17	ADNP2	H3K36me3	1526
chr18	80131249	80130000	80140000	NA19239	17	12	12	17	29	ADNP2	H3K36me3	1524
chr18	80131366	80130000	80140000	NA19239	21	10	21	10	31	ADNP2	H3K36me3	1739
chr18	80131775	80130000	80140000	NA19239	27	21	21	27	48	ADNP2	H3K36me3	1510
chr18	80132675	80130000	80140000	NA19239	18	8	8	18	26	ADNP2	H3K36me3	1468
chr18	80133156	80130000	80140000	NA19239	36	32	36	32	68	ADNP2	H3K36me3	1668
chr18	80133560	80130000	80140000	NA19239	42	25	25	42	67	ADNP2	H3K36me3	98
chr18	80133628	80130000	80140000	NA19239	23	21	23	21	44	ADNP2	H3K36me3	1322
chr18	80134185	80130000	80140000	NA19239	32	28	32	28	60	ADNP2	H3K36me3	1667
chr18	80134295	80130000	80140000	NA19239	28	18	18	28	46	ADNP2	H3K36me3	1466
chr18	80134557	80130000	80140000	NA19239	29	14	14	29	43	ADNP2	H3K36me3	1441
chr18	80134704	80130000	80140000	NA19239	26	20	20	26	46	ADNP2	H3K36me3	1508
chr18	80135800	80130000	80140000	NA19239	26	20	20	26	46	ADNP2	H3K36me3	1509
chr18	80137309	80130000	80140000	NA19239	21	17	21	17	38	ADNP2	H3K36me3	1666
chr18	80139722	80130000	80140000	NA19239	18	14	18	14	32	ADNP2	H3K36me3	1665
chr18	80141115	80140000	80150000	NA19239	15	4	4	15	19	ADNP2	H3K36me3	101
chr18	80141330	80140000	80150000	NA19239	14	14	14	14	28	ADNP2	H3K36me3	1336
chr18	80142946	80140000	80150000	NA19239	6	5	5	6	11	ADNP2	H3K36me3	1589
chr18	80144701	80140000	80150000	NA19239	8	6	8	6	14	ADNP2	H3K36me3	1335
chr18	80146131	80140000	80150000	NA19239	7	3	7	3	10	ADNP2	H3K36me3	1338
chr18	80146399	80140000	80150000	NA19239	7	2	7	2	9	ADNP2	H3K36me3	1333
chr18	80147226	80140000	80150000	NA19239	6	4	4	6	10	ADNP2	H3K36me3	102
chr18	80147457	80140000	80150000	NA19239	6	4	4	6	10	ADNP2	H3K36me3	104
chr18	80147638	80140000	80150000	NA19239	6	2	6	2	8	ADNP2	H3K36me3	1337
chr18	80147692	80140000	80150000	NA19239	13	3	3	13	16	ADNP2	H3K36me3	103
chr18	80148617	80140000	80150000	NA19239	21	7	21	7	28	ADNP2	H3K36me3	1757
chr18	80149797	80140000	80150000	NA19239	16	11	16	11	27	ADNP2	H3K36me3	1334
chr18	80150182	80150000	80160000	NA19239	24	14	14	24	38	ADNP2	H3K36me3	109
chr18	80151510	80150000	80160000	NA19239	23	7	23	7	30	ADNP2	H3K36me3	1360
chr18	80153016	80150000	80160000	NA19239	7	1	1	7	8	ADNP2	H3K36me3	1511
chr18	80153217	80150000	80160000	NA19239	10	3	10	3	13	ADNP2	H3K36me3	1708
chr18	80153242	80150000	80160000	NA19239	13	3	13	3	16	ADNP2	H3K36me3	1734
chr18	80153265	80150000	80160000	NA19239	11	3	3	11	14	ADNP2	H3K36me3	1489
chr18	80153273	80150000	80160000	NA19239	18	4	18	4	22	ADNP2	H3K36me3	1759
chr18	80153280	80150000	80160000	NA19239	18	5	18	5	23	ADNP2	H3K36me3	1750
chr18	80153331	80150000	80160000	NA19239	28	8	8	28	36	ADNP2	H3K36me3	1431
chr18	80153334	80150000	80160000	NA19239	23	9	9	23	32	ADNP2	H3K36me3	1446
chr18	80153341	80150000	80160000	NA19239	25	9	9	25	34	ADNP2	H3K36me3	1438
chr18	80153446	80150000	80160000	NA19239	14	8	14	8	22	ADNP2	H3K36me3	1361
chr18	80153474	80150000	80160000	NA19239	19	7	7	19	26	ADNP2	H3K36me3	108
chr18	80153654	80150000	80160000	NA19239	14	5	14	5	19	ADNP2	H3K36me3	1727
chr18	80154386	80150000	80160000	NA19239	14	13	13	14	27	ADNP2	H3K36me3	111
chr18	80154831	80150000	80160000	NA19239	20	12	20	12	32	ADNP2	H3K36me3	1718
chr18	80156079	80150000	80160000	NA19239	13	4	4	13	17	ADNP2	H3K36me3	1482
chr18	80156921	80150000	80160000	NA19239	17	14	14	17	31	ADNP2	H3K36me3	1561
chr18	80156961	80150000	80160000	NA19239	11	7	11	7	18	ADNP2	H3K36me3	1671
chr18	80157110	80150000	80160000	NA19239	15	14	14	15	29	ADNP2	H3K36me3	1590
chr18	80157230	80150000	80160000	NA19239	19	8	19	8	27	ADNP2	H3K36me3	1359
chr18	80157500	80150000	80160000	NA19239	21	5	5	21	26	ADNP2	H3K36me3	1436
chr18	80158023	80150000	80160000	NA19239	9	7	9	7	16	ADNP2	H3K36me3	1357
chr18	80158132	80150000	80160000	NA19239	11	9	9	11	20	ADNP2	H3K36me3	110
chr18	80158531	80150000	80160000	NA19239	23	7	7	23	30	ADNP2	H3K36me3	1437
chr18	80158682	80150000	80160000	NA19239	29	17	17	29	46	ADNP2	H3K36me3	1459
chr18	80158808	80150000	80160000	NA19239	21	10	21	10	31	ADNP2	H3K36me3	1740
chr18	80159567	80150000	80160000	NA19239	26	8	26	8	34	ADNP2	H3K36me3	1358
chr18	80159596	80150000	80160000	NA19239	22	9	9	22	31	ADNP2	H3K36me3	112
chr18	80160754	80160000	80170000	NA19239	14	7	7	14	21	ADNP2	H3K36me3	1501
chr18	80164361	80160000	80170000	NA19239	7	2	2	7	9	ADNP2	H3K36me3	1530
chr18	80166388	80160000	80170000	NA19239	5	2	2	5	7	ADNP2	H3K36me3	113
chr18	80168455	80160000	80170000	NA19239	9	0	0	9	9	ADNP2	H3K36me3	114
chr18	80169689	80160000	80170000	NA19239	4	2	4	2	6	ADNP2	H3K36me3	1640
chr18	80169993	80160000	80170000	NA19239	13	4	13	4	17	ADNP2	H3K36me3	1728
chr18	80170462	80170000	80180000	NA19239	4	2	2	4	6	ADNP2	H3K36me3	118
chr18	80173248	80170000	80180000	NA19239	5	1	5	1	6	ADNP2	H3K36me3	1403
chr18	80173368	80170000	80180000	NA19239	3	2	3	2	5	ADNP2	H3K36me3	1405
chr18	80174453	80170000	80180000	NA19239	6	2	2	6	8	ADNP2	H3K36me3	117
chr18	80174810	80170000	80180000	NA19239	3	3	3	3	6	ADNP2	H3K36me3	1401
chr18	80178858	80170000	80180000	NA19239	4	3	4	3	7	ADNP2	H3K36me3	1620
chr18	80178869	80170000	80180000	NA19239	9	3	9	3	12	ADNP2	H3K36me3	1696
chr18	80178994	80170000	80180000	NA19239	16	0	16	0	16	ADNP2	H3K36me3	1768
chr18	80178995	80170000	80180000	NA19239	16	0	16	0	16	ADNP2	H3K36me3	1769
chr18	80181018	80180000	80190000	NA19239	9	4	4	9	13	ADNP2	H3K36me3	1532
chr18	80182601	80180000	80190000	NA19239	4	3	4	3	7	ADNP2	H3K36me3	1413
chr18	80182722	80180000	80190000	NA19239	6	2	6	2	8	ADNP2	H3K36me3	1672
chr18	80191077	80190000	80200000	NA19239	11	3	11	3	14	ADNP2	H3K36me3	1421
chr18	80191205	80190000	80200000	NA19239	8	6	6	8	14	ADNP2	H3K36me3	1578
chr18	80192660	80190000	80200000	NA19239	16	10	10	16	26	ADNP2	H3K36me3	1512
chr18	80194756	80190000	80200000	NA19239	3	2	3	2	5	ADNP2	H3K36me3	1419
chr18	80194850	80190000	80200000	NA19239	5	1	1	5	6	ADNP2	H3K36me3	1545
chr18	80195559	80190000	80200000	NA19239	8	3	8	3	11	ADNP2	H3K36me3	1422
chr7	130475945	130470000	130480000	NA19239	4	1	4	1	5	MEST	H3K36me3	1651
chr7	130485660	130480000	130490000	NA19239	3	3	3	3	6	MEST	H3K36me3	1009
chr7	130486107	130480000	130490000	NA19239	4	2	4	2	6	MEST	H3K36me3	1008
chr7	130486822	130480000	130490000	NA19239	5	2	2	5	7	MEST	H3K36me3	42
chr7	130487019	130480000	130490000	NA19239	5	1	1	5	6	MEST	H3K36me3	43
chr7	130497565	130490000	130500000	NA19239	11	2	2	11	13	MEST	H3K36me3	1478
chr7	130507288	130500000	130510000	NA19239	17	11	11	17	28	MEST	H3K36me3	1504
chr7	130513325	130510000	130520000	NA19239	10	0	10	0	10	MEST	H3K36me3	1731
chr1	39509736	39500000	39510000	NA19240	4	1	1	4	5	PPIEL	H3K36me3	121
chr1	39509808	39500000	39510000	NA19240	5	8	5	8	13	PPIEL	H3K36me3	358
chr1	39517602	39510000	39520000	NA19240	4	1	1	4	5	PPIEL	H3K36me3	123
chr1	39522412	39520000	39530000	NA19240	2	4	4	2	6	PPIEL	H3K36me3	1879
chr1	39522781	39520000	39530000	NA19240	11	1	11	1	12	PPIEL	H3K36me3	1940
chr1	39522799	39520000	39530000	NA19240	8	1	1	8	9	PPIEL	H3K36me3	1814
chr1	39523655	39520000	39530000	NA19240	5	4	4	5	9	PPIEL	H3K36me3	125
chr1	39524784	39520000	39530000	NA19240	4	6	4	6	10	PPIEL	H3K36me3	1849
chr1	39527136	39520000	39530000	NA19240	18	5	5	18	23	PPIEL	H3K36me3	1796
chr1	39527206	39520000	39530000	NA19240	18	14	14	18	32	PPIEL	H3K36me3	1831
chr1	39527728	39520000	39530000	NA19240	6	13	6	13	19	PPIEL	H3K36me3	367
chr1	39527760	39520000	39530000	NA19240	11	12	12	11	23	PPIEL	H3K36me3	1868
chr1	39528717	39520000	39530000	NA19240	14	3	14	3	17	PPIEL	H3K36me3	1946
chr1	39528873	39520000	39530000	NA19240	14	2	2	14	16	PPIEL	H3K36me3	1797
chr1	39529438	39520000	39530000	NA19240	7	17	17	7	24	PPIEL	H3K36me3	1933
chr1	39530446	39530000	39540000	NA19240	12	13	12	13	25	PPIEL	H3K36me3	1854
chr1	39531044	39530000	39540000	NA19240	16	4	4	16	20	PPIEL	H3K36me3	1798
chr1	39532851	39530000	39540000	NA19240	31	17	31	17	48	PPIEL	H3K36me3	371
chr1	39535575	39530000	39540000	NA19240	10	21	10	21	31	PPIEL	H3K36me3	1802
chr1	39535604	39530000	39540000	NA19240	6	17	17	6	23	PPIEL	H3K36me3	1942
chr1	39536720	39530000	39540000	NA19240	29	13	29	13	42	PPIEL	H3K36me3	1954
chr1	39538470	39530000	39540000	NA19240	16	7	16	7	23	PPIEL	H3K36me3	370
chr1	39539462	39530000	39540000	NA19240	24	11	24	11	35	PPIEL	H3K36me3	1948
chr1	39540380	39540000	39550000	NA19240	16	9	9	16	25	PPIEL	H3K36me3	1816
chr1	39540428	39540000	39550000	NA19240	10	8	10	8	18	PPIEL	H3K36me3	1886
chr1	39541605	39540000	39550000	NA19240	16	16	16	16	32	PPIEL	H3K36me3	1859
chr1	39542157	39540000	39550000	NA19240	20	12	12	20	32	PPIEL	H3K36me3	1810
chr1	39542858	39540000	39550000	NA19240	8	12	12	8	20	PPIEL	H3K36me3	1898
chr1	39542867	39540000	39550000	NA19240	10	11	11	10	21	PPIEL	H3K36me3	1869
chr1	39543581	39540000	39550000	NA19240	13	8	13	8	21	PPIEL	H3K36me3	1914
chr1	39544157	39540000	39550000	NA19240	17	7	7	17	24	PPIEL	H3K36me3	1803
chr1	39545910	39540000	39550000	NA19240	19	13	19	13	32	PPIEL	H3K36me3	1921
chr1	39546512	39540000	39550000	NA19240	18	12	12	18	30	PPIEL	H3K36me3	1820
chr1	39547164	39540000	39550000	NA19240	32	18	32	18	50	PPIEL	H3K36me3	1949
chr1	39548593	39540000	39550000	NA19240	5	10	5	10	15	PPIEL	H3K36me3	1829
chr1	39549328	39540000	39550000	NA19240	16	12	16	12	28	PPIEL	H3K36me3	1908
chr1	39550128	39550000	39560000	NA19240	14	10	14	10	24	PPIEL	H3K36me3	1909
chr1	39553547	39550000	39560000	NA19240	17	14	14	17	31	PPIEL	H3K36me3	1837
chr1	39555972	39550000	39560000	NA19240	13	7	7	13	20	PPIEL	H3K36me3	1821
chr1	39556788	39550000	39560000	NA19240	16	7	16	7	23	PPIEL	H3K36me3	1931
chr1	39557375	39550000	39560000	NA19240	7	7	7	7	14	PPIEL	H3K36me3	1866
chr1	39557684	39550000	39560000	NA19240	10	7	10	7	17	PPIEL	H3K36me3	1896
chr1	39557784	39550000	39560000	NA19240	3	7	3	7	10	PPIEL	H3K36me3	1834
chr1	39558255	39550000	39560000	NA19240	2	12	2	12	14	PPIEL	H3K36me3	1806
chr1	39558757	39550000	39560000	NA19240	14	24	24	14	38	PPIEL	H3K36me3	1935
chr1	39558758	39550000	39560000	NA19240	14	24	24	14	38	PPIEL	H3K36me3	1936
chr1	39568262	39560000	39570000	NA19240	31	47	47	31	78	PPIEL	H3K36me3	1953
chr1	39570419	39570000	39580000	NA19240	60	31	60	31	91	PPIEL	H3K36me3	1962
chr1	39572230	39570000	39580000	NA19240	65	48	65	48	113	PPIEL	H3K36me3	1955
chr1	39572925	39570000	39580000	NA19240	47	80	80	47	127	PPIEL	H3K36me3	1963
chr1	39573264	39570000	39580000	NA19240	40	57	40	57	97	PPIEL	H3K36me3	1789
chr1	39574035	39570000	39580000	NA19240	35	51	35	51	86	PPIEL	H3K36me3	1792
chr11	2144021	2140000	2150000	NA19240	5	0	0	5	5	IGF2	H3K36me3	243
chr16	3372057	3370000	3380000	NA19240	5	0	5	0	5	MTRNR2L4	H3K36me3	521
chr18	80106128	80100000	80110000	NA19240	1	4	1	4	5	ADNP2	H3K36me3	528
chr18	80109947	80100000	80110000	NA19240	9	1	1	9	10	ADNP2	H3K36me3	259
chr18	80111348	80110000	80120000	NA19240	11	19	19	11	30	ADNP2	H3K36me3	1929
chr18	80111449	80110000	80120000	NA19240	21	37	37	21	58	ADNP2	H3K36me3	267
chr18	80112075	80110000	80120000	NA19240	13	17	17	13	30	ADNP2	H3K36me3	266
chr18	80113131	80110000	80120000	NA19240	15	13	13	15	28	ADNP2	H3K36me3	270
chr18	80113959	80110000	80120000	NA19240	16	4	4	16	20	ADNP2	H3K36me3	265
chr18	80115867	80110000	80120000	NA19240	4	1	1	4	5	ADNP2	H3K36me3	1839
chr18	80116087	80110000	80120000	NA19240	4	5	5	4	9	ADNP2	H3K36me3	1870
chr18	80116483	80110000	80120000	NA19240	17	8	8	17	25	ADNP2	H3K36me3	271
chr18	80116507	80110000	80120000	NA19240	15	12	12	15	27	ADNP2	H3K36me3	272
chr18	80116659	80110000	80120000	NA19240	3	14	14	3	17	ADNP2	H3K36me3	1944
chr18	80118194	80110000	80120000	NA19240	25	40	40	25	65	ADNP2	H3K36me3	1951
chr18	80118206	80110000	80120000	NA19240	26	41	41	26	67	ADNP2	H3K36me3	268
chr18	80118610	80110000	80120000	NA19240	29	28	28	29	57	ADNP2	H3K36me3	269
chr18	80119916	80110000	80120000	NA19240	9	12	12	9	21	ADNP2	H3K36me3	1890
chr18	80120339	80120000	80130000	NA19240	10	12	12	10	22	ADNP2	H3K36me3	1881
chr18	80120694	80120000	80130000	NA19240	14	11	11	14	25	ADNP2	H3K36me3	281
chr18	80120891	80120000	80130000	NA19240	7	9	9	7	16	ADNP2	H3K36me3	1882
chr18	80120913	80120000	80130000	NA19240	8	11	11	8	19	ADNP2	H3K36me3	1892
chr18	80120925	80120000	80130000	NA19240	8	12	12	8	20	ADNP2	H3K36me3	1901
chr18	80121101	80120000	80130000	NA19240	13	20	20	13	33	ADNP2	H3K36me3	1923
chr18	80121285	80120000	80130000	NA19240	30	25	25	30	55	ADNP2	H3K36me3	1825
chr18	80121900	80120000	80130000	NA19240	29	23	23	29	52	ADNP2	H3K36me3	1823
chr18	80124944	80120000	80130000	NA19240	26	11	11	26	37	ADNP2	H3K36me3	1793
chr18	80128621	80120000	80130000	NA19240	25	23	23	25	48	ADNP2	H3K36me3	282
chr18	80129733	80120000	80130000	NA19240	8	9	9	8	17	ADNP2	H3K36me3	1871
chr18	80130038	80130000	80140000	NA19240	11	6	6	11	17	ADNP2	H3K36me3	1828
chr18	80130126	80130000	80140000	NA19240	6	10	10	6	16	ADNP2	H3K36me3	1903
chr18	80130367	80130000	80140000	NA19240	10	10	10	10	20	ADNP2	H3K36me3	1863
chr18	80130651	80130000	80140000	NA19240	5	9	9	5	14	ADNP2	H3K36me3	1905
chr18	80130825	80130000	80140000	NA19240	22	8	8	22	30	ADNP2	H3K36me3	1795
chr18	80130927	80130000	80140000	NA19240	17	16	16	17	33	ADNP2	H3K36me3	1852
chr18	80131086	80130000	80140000	NA19240	20	11	11	20	31	ADNP2	H3K36me3	1809
chr18	80131182	80130000	80140000	NA19240	16	8	8	16	24	ADNP2	H3K36me3	1812
chr18	80131249	80130000	80140000	NA19240	13	13	13	13	26	ADNP2	H3K36me3	1864
chr18	80131775	80130000	80140000	NA19240	13	13	13	13	26	ADNP2	H3K36me3	289
chr18	80132675	80130000	80140000	NA19240	6	4	4	6	10	ADNP2	H3K36me3	1848
chr18	80133156	80130000	80140000	NA19240	15	21	21	15	36	ADNP2	H3K36me3	1917
chr18	80133560	80130000	80140000	NA19240	26	24	24	26	50	ADNP2	H3K36me3	1847
chr18	80133628	80130000	80140000	NA19240	25	27	27	25	52	ADNP2	H3K36me3	1884
chr18	80134295	80130000	80140000	NA19240	22	29	29	22	51	ADNP2	H3K36me3	1925
chr18	80134418	80130000	80140000	NA19240	21	18	21	18	39	ADNP2	H3K36me3	1897
chr18	80134557	80130000	80140000	NA19240	12	16	16	12	28	ADNP2	H3K36me3	1904
chr18	80134704	80130000	80140000	NA19240	26	11	11	26	37	ADNP2	H3K36me3	1794
chr18	80135800	80130000	80140000	NA19240	21	39	39	21	60	ADNP2	H3K36me3	288
chr18	80137309	80130000	80140000	NA19240	7	17	17	7	24	ADNP2	H3K36me3	1938
chr18	80139722	80130000	80140000	NA19240	16	14	14	16	30	ADNP2	H3K36me3	1846
chr18	80141330	80140000	80150000	NA19240	14	4	4	14	18	ADNP2	H3K36me3	1804
chr18	80144701	80140000	80150000	NA19240	7	6	7	6	13	ADNP2	H3K36me3	1878
chr18	80146399	80140000	80150000	NA19240	9	13	13	9	22	ADNP2	H3K36me3	297
chr18	80147226	80140000	80150000	NA19240	3	19	19	3	22	ADNP2	H3K36me3	299
chr18	80147457	80140000	80150000	NA19240	7	26	26	7	33	ADNP2	H3K36me3	298
chr18	80147638	80140000	80150000	NA19240	3	16	16	3	19	ADNP2	H3K36me3	1947
chr18	80147692	80140000	80150000	NA19240	4	14	14	4	18	ADNP2	H3K36me3	1939
chr18	80148617	80140000	80150000	NA19240	3	19	19	3	22	ADNP2	H3K36me3	300
chr18	80149797	80140000	80150000	NA19240	4	3	3	4	7	ADNP2	H3K36me3	1853
chr18	80150182	80150000	80160000	NA19240	4	4	4	4	8	ADNP2	H3K36me3	1865
chr18	80151510	80150000	80160000	NA19240	2	3	3	2	5	ADNP2	H3K36me3	1872
chr18	80153016	80150000	80160000	NA19240	11	4	4	11	15	ADNP2	H3K36me3	1817
chr18	80153217	80150000	80160000	NA19240	11	3	3	11	14	ADNP2	H3K36me3	1813
chr18	80153446	80150000	80160000	NA19240	5	4	4	5	9	ADNP2	H3K36me3	317
chr18	80153474	80150000	80160000	NA19240	6	4	6	4	10	ADNP2	H3K36me3	547
chr18	80156921	80150000	80160000	NA19240	5	9	9	5	14	ADNP2	H3K36me3	1906
chr18	80156961	80150000	80160000	NA19240	4	12	12	4	16	ADNP2	H3K36me3	313
chr18	80157110	80150000	80160000	NA19240	5	4	4	5	9	ADNP2	H3K36me3	314
chr18	80157230	80150000	80160000	NA19240	9	8	8	9	17	ADNP2	H3K36me3	312
chr18	80158023	80150000	80160000	NA19240	11	14	14	11	25	ADNP2	H3K36me3	316
chr18	80158132	80150000	80160000	NA19240	5	3	3	5	8	ADNP2	H3K36me3	315
chr18	80158808	80150000	80160000	NA19240	12	5	5	12	17	ADNP2	H3K36me3	1818
chr18	80159567	80150000	80160000	NA19240	12	5	5	12	17	ADNP2	H3K36me3	1819
chr18	80160754	80160000	80170000	NA19240	12	2	2	12	14	ADNP2	H3K36me3	1805
chr18	80166160	80160000	80170000	NA19240	3	2	2	3	5	ADNP2	H3K36me3	323
chr18	80169993	80160000	80170000	NA19240	1	4	4	1	5	ADNP2	H3K36me3	1893
chr18	80170442	80170000	80180000	NA19240	4	1	1	4	5	ADNP2	H3K36me3	350
chr18	80175141	80170000	80180000	NA19240	3	5	5	3	8	ADNP2	H3K36me3	344
chr18	80179994	80170000	80180000	NA19240	5	1	1	5	6	ADNP2	H3K36me3	348
chr18	80187442	80180000	80190000	NA19240	0	5	0	5	5	ADNP2	H3K36me3	562
chr18	80197495	80190000	80200000	NA19240	1	4	1	4	5	ADNP2	H3K36me3	573
chr7	130475945	130470000	130480000	NA19240	4	2	2	4	6	MEST	H3K36me3	218
chr7	130503579	130500000	130510000	NA19240	4	9	4	9	13	MEST	H3K36me3	1830
chr7	130505748	130500000	130510000	NA19240	6	7	6	7	13	MEST	H3K36me3	1857
chr7	130511853	130510000	130520000	NA19240	1	16	16	1	17	MEST	H3K36me3	1950
chr7	130514356	130510000	130520000	NA19240	3	6	3	6	9	MEST	H3K36me3	1842
chr1	39505412	39500000	39510000	NA12878	4	1	1	4	5	PPIEL	H3K27me3	120
chr1	39509508	39500000	39510000	NA12878	5	2	5	2	7	PPIEL	H3K27me3	357
chr1	39516752	39510000	39520000	NA12878	5	7	5	7	12	PPIEL	H3K27me3	362
chr1	39516936	39510000	39520000	NA12878	8	4	8	4	12	PPIEL	H3K27me3	363
chr1	39517635	39510000	39520000	NA12878	5	3	5	3	8	PPIEL	H3K27me3	361
chr1	39518048	39510000	39520000	NA12878	2	3	2	3	5	PPIEL	H3K27me3	360
chr1	39532133	39530000	39540000	NA12878	6	1	6	1	7	PPIEL	H3K27me3	368
chr1	39537069	39530000	39540000	NA12878	6	3	6	3	9	PPIEL	H3K27me3	369
chr1	39552750	39550000	39560000	NA12878	0	8	8	0	8	PPIEL	H3K27me3	126
chr1	39560046	39560000	39570000	NA12878	7	0	7	0	7	PPIEL	H3K27me3	372
chr1	39567047	39560000	39570000	NA12878	2	4	4	2	6	PPIEL	H3K27me3	127
chr1	39573208	39570000	39580000	NA12878	4	7	4	7	11	PPIEL	H3K27me3	373
chr1	39574963	39570000	39580000	NA12878	13	3	3	13	16	PPIEL	H3K27me3	128
chr1	68047801	68040000	68050000	NA12878	19	7	7	19	26	DIRAS3	H3K27me3	221
chr1	68051383	68050000	68060000	NA12878	24	2	2	24	26	DIRAS3	H3K27me3	225
chr1	68055151	68050000	68060000	NA12878	15	10	10	15	25	DIRAS3	H3K27me3	224
chr11	2122083	2120000	2130000	NA12878	4	10	4	10	14	IGF2	H3K27me3	464
chr11	2125674	2120000	2130000	NA12878	1	8	1	8	9	IGF2	H3K27me3	463
chr11	2131409	2130000	2140000	NA12878	8	13	13	8	21	IGF2	H3K27me3	232
chr11	2134983	2130000	2140000	NA12878	20	14	14	20	34	IGF2	H3K27me3	234
chr11	2135077	2130000	2140000	NA12878	5	15	5	15	20	IGF2	H3K27me3	466
chr11	2135306	2130000	2140000	NA12878	13	5	5	13	18	IGF2	H3K27me3	235
chr11	2135814	2130000	2140000	NA12878	14	14	14	14	28	IGF2	H3K27me3	233
chr11	2142623	2140000	2150000	NA12878	62	59	59	62	121	IGF2	H3K27me3	239
chr11	2144246	2140000	2150000	NA12878	72	115	72	115	187	IGF2	H3K27me3	478
chr11	2145957	2140000	2150000	NA12878	46	24	46	24	70	IGF2	H3K27me3	477
chr11	2147880	2140000	2150000	NA12878	19	14	19	14	33	IGF2	H3K27me3	474
chr11	2148525	2140000	2150000	NA12878	18	45	18	45	63	IGF2	H3K27me3	473
chr11	2148544	2140000	2150000	NA12878	13	38	13	38	51	IGF2	H3K27me3	472
chr11	2148634	2140000	2150000	NA12878	32	42	42	32	74	IGF2	H3K27me3	238
chr11	2148678	2140000	2150000	NA12878	39	23	39	23	62	IGF2	H3K27me3	476
chr11	2148913	2140000	2150000	NA12878	33	38	33	38	71	IGF2	H3K27me3	475
chr11	2150692	2150000	2160000	NA12878	26	30	30	26	56	IGF2	H3K27me3	247
chr11	2154812	2150000	2160000	NA12878	17	5	5	17	22	IGF2	H3K27me3	248
chr11	2155622	2150000	2160000	NA12878	3	3	3	3	6	IGF2	H3K27me3	480
chr11	2157278	2150000	2160000	NA12878	5	2	2	5	7	IGF2	H3K27me3	246
chr11	2157386	2150000	2160000	NA12878	7	1	1	7	8	IGF2	H3K27me3	245
chr14	100781693	100780000	100790000	NA12878	8	15	15	8	23	MEG3	H3K27me3	132
chr14	100781811	100780000	100790000	NA12878	11	10	10	11	21	MEG3	H3K27me3	130
chr14	100781993	100780000	100790000	NA12878	16	24	24	16	40	MEG3	H3K27me3	134
chr14	100782359	100780000	100790000	NA12878	13	11	11	13	24	MEG3	H3K27me3	131
chr14	100783192	100780000	100790000	NA12878	7	8	8	7	15	MEG3	H3K27me3	138
chr14	100783206	100780000	100790000	NA12878	13	6	6	13	19	MEG3	H3K27me3	136
chr14	100783303	100780000	100790000	NA12878	7	1	1	7	8	MEG3	H3K27me3	129
chr14	100783404	100780000	100790000	NA12878	7	8	8	7	15	MEG3	H3K27me3	139
chr14	100784971	100780000	100790000	NA12878	6	4	4	6	10	MEG3	H3K27me3	135
chr14	100785652	100780000	100790000	NA12878	9	6	6	9	15	MEG3	H3K27me3	137
chr14	100789063	100780000	100790000	NA12878	8	2	2	8	10	MEG3	H3K27me3	133
chr14	100794756	100790000	100800000	NA12878	9	1	9	1	10	MEG3	H3K27me3	382
chr14	100796000	100790000	100800000	NA12878	6	1	6	1	7	MEG3	H3K27me3	381
chr14	100797544	100790000	100800000	NA12878	14	3	14	3	17	MEG3	H3K27me3	380
chr14	100798829	100790000	100800000	NA12878	9	4	9	4	13	MEG3	H3K27me3	383
chr14	100800341	100800000	100810000	NA12878	13	7	13	7	20	MEG3	H3K27me3	387
chr14	100801623	100800000	100810000	NA12878	6	8	8	6	14	MEG3	H3K27me3	149
chr14	100801743	100800000	100810000	NA12878	11	16	11	16	27	MEG3	H3K27me3	386
chr14	100803256	100800000	100810000	NA12878	5	3	5	3	8	MEG3	H3K27me3	389
chr14	100803701	100800000	100810000	NA12878	7	4	7	4	11	MEG3	H3K27me3	390
chr14	100804988	100800000	100810000	NA12878	8	3	3	8	11	MEG3	H3K27me3	148
chr14	100806509	100800000	100810000	NA12878	1	5	1	5	6	MEG3	H3K27me3	384
chr14	100807621	100800000	100810000	NA12878	1	8	1	8	9	MEG3	H3K27me3	385
chr14	100809613	100800000	100810000	NA12878	2	12	2	12	14	MEG3	H3K27me3	388
chr14	100811449	100810000	100820000	NA12878	7	3	7	3	10	MEG3	H3K27me3	397
chr14	100811551	100810000	100820000	NA12878	10	1	10	1	11	MEG3	H3K27me3	392
chr14	100812042	100810000	100820000	NA12878	7	7	7	7	14	MEG3	H3K27me3	398
chr14	100812452	100810000	100820000	NA12878	5	7	5	7	12	MEG3	H3K27me3	396
chr14	100812485	100810000	100820000	NA12878	8	5	8	5	13	MEG3	H3K27me3	399
chr14	100814068	100810000	100820000	NA12878	2	4	2	4	6	MEG3	H3K27me3	393
chr14	100814324	100810000	100820000	NA12878	4	3	4	3	7	MEG3	H3K27me3	394
chr14	100815034	100810000	100820000	NA12878	5	6	5	6	11	MEG3	H3K27me3	395
chr14	100815086	100810000	100820000	NA12878	5	2	2	5	7	MEG3	H3K27me3	165
chr14	100815099	100810000	100820000	NA12878	4	2	2	4	6	MEG3	H3K27me3	164
chr14	100821636	100820000	100830000	NA12878	2	10	2	10	12	MEG3	H3K27me3	404
chr14	100827191	100820000	100830000	NA12878	1	13	1	13	14	MEG3	H3K27me3	403
chr14	100827665	100820000	100830000	NA12878	0	16	0	16	16	MEG3	H3K27me3	402
chr14	100829464	100820000	100830000	NA12878	5	8	8	5	13	MEG3	H3K27me3	175
chr14	100831954	100830000	100840000	NA12878	31	9	9	31	40	MEG3	H3K27me3	182
chr14	100832663	100830000	100840000	NA12878	14	8	14	8	22	MEG3	H3K27me3	409
chr14	100834230	100830000	100840000	NA12878	16	4	16	4	20	MEG3	H3K27me3	410
chr14	100835529	100830000	100840000	NA12878	11	4	11	4	15	MEG3	H3K27me3	407
chr14	100835645	100830000	100840000	NA12878	6	0	0	6	6	MEG3	H3K27me3	177
chr14	100835753	100830000	100840000	NA12878	13	1	1	13	14	MEG3	H3K27me3	178
chr14	100835933	100830000	100840000	NA12878	11	2	2	11	13	MEG3	H3K27me3	179
chr14	100836126	100830000	100840000	NA12878	5	4	4	5	9	MEG3	H3K27me3	180
chr14	100837024	100830000	100840000	NA12878	13	6	13	6	19	MEG3	H3K27me3	408
chr14	100838538	100830000	100840000	NA12878	1	6	6	1	7	MEG3	H3K27me3	181
chr14	100839708	100830000	100840000	NA12878	5	9	9	5	14	MEG3	H3K27me3	183
chr14	100840110	100840000	100850000	NA12878	6	6	6	6	12	MEG3	H3K27me3	187
chr14	100841205	100840000	100850000	NA12878	7	4	4	7	11	MEG3	H3K27me3	186
chr14	100841366	100840000	100850000	NA12878	3	3	3	3	6	MEG3	H3K27me3	185
chr14	100853087	100850000	100860000	NA12878	6	7	6	7	13	MEG3	H3K27me3	418
chr14	100853318	100850000	100860000	NA12878	11	10	11	10	21	MEG3	H3K27me3	414
chr14	100853982	100850000	100860000	NA12878	8	4	8	4	12	MEG3	H3K27me3	419
chr14	100855389	100850000	100860000	NA12878	5	10	5	10	15	MEG3	H3K27me3	417
chr14	100859303	100850000	100860000	NA12878	3	11	3	11	14	MEG3	H3K27me3	415
chr14	100859625	100850000	100860000	NA12878	3	2	3	2	5	MEG3	H3K27me3	416
chr14	100864197	100860000	100870000	NA12878	1	6	1	6	7	MEG3	H3K27me3	421
chr14	100868408	100860000	100870000	NA12878	5	1	5	1	6	MEG3	H3K27me3	422
chr14	100874132	100870000	100880000	NA12878	1	4	1	4	5	MEG3	H3K27me3	428
chr14	100886784	100880000	100890000	NA12878	11	5	11	5	16	MEG3	H3K27me3	430
chr14	100887650	100880000	100890000	NA12878	15	10	15	10	25	MEG3	H3K27me3	431
chr14	100887651	100880000	100890000	NA12878	15	10	15	10	25	MEG3	H3K27me3	432
chr14	100891800	100890000	100900000	NA12878	10	2	2	10	12	MEG3	H3K27me3	199
chr14	100892286	100890000	100900000	NA12878	3	4	4	3	7	MEG3	H3K27me3	202
chr14	100894486	100890000	100900000	NA12878	5	2	2	5	7	MEG3	H3K27me3	201
chr14	100895066	100890000	100900000	NA12878	4	4	4	4	8	MEG3	H3K27me3	203
chr14	100898715	100890000	100900000	NA12878	13	2	2	13	15	MEG3	H3K27me3	200
chr14	100898928	100890000	100900000	NA12878	10	5	5	10	15	MEG3	H3K27me3	204
chr14	100899217	100890000	100900000	NA12878	2	12	12	2	14	MEG3	H3K27me3	198
chr14	100899228	100890000	100900000	NA12878	1	10	10	1	11	MEG3	H3K27me3	197
chr14	100900446	100900000	100910000	NA12878	40	10	10	40	50	MEG3	H3K27me3	209
chr14	100900449	100900000	100910000	NA12878	43	10	10	43	53	MEG3	H3K27me3	210
chr14	100900995	100900000	100910000	NA12878	40	8	8	40	48	MEG3	H3K27me3	215
chr14	100902779	100900000	100910000	NA12878	15	6	6	15	21	MEG3	H3K27me3	213
chr14	100903313	100900000	100910000	NA12878	14	2	2	14	16	MEG3	H3K27me3	211
chr14	100904264	100900000	100910000	NA12878	24	0	0	24	24	MEG3	H3K27me3	207
chr14	100906404	100900000	100910000	NA12878	17	2	2	17	19	MEG3	H3K27me3	212
chr14	100907636	100900000	100910000	NA12878	10	7	7	10	17	MEG3	H3K27me3	214
chr14	100908542	100900000	100910000	NA12878	6	1	1	6	7	MEG3	H3K27me3	208
chr16	3360017	3360000	3370000	NA12878	5	9	9	5	14	MTRNR2L4	H3K27me3	253
chr16	3360145	3360000	3370000	NA12878	3	3	3	3	6	MTRNR2L4	H3K27me3	251
chr16	3361518	3360000	3370000	NA12878	7	7	7	7	14	MTRNR2L4	H3K27me3	252
chr16	3361636	3360000	3370000	NA12878	3	7	3	7	10	MTRNR2L4	H3K27me3	492
chr16	3362221	3360000	3370000	NA12878	4	11	4	11	15	MTRNR2L4	H3K27me3	493
chr16	3362582	3360000	3370000	NA12878	14	14	14	14	28	MTRNR2L4	H3K27me3	487
chr16	3362861	3360000	3370000	NA12878	5	7	5	7	12	MTRNR2L4	H3K27me3	499
chr16	3363477	3360000	3370000	NA12878	5	12	5	12	17	MTRNR2L4	H3K27me3	498
chr16	3363734	3360000	3370000	NA12878	4	4	4	4	8	MTRNR2L4	H3K27me3	496
chr16	3364937	3360000	3370000	NA12878	10	15	10	15	25	MTRNR2L4	H3K27me3	486
chr16	3365063	3360000	3370000	NA12878	6	8	6	8	14	MTRNR2L4	H3K27me3	501
chr16	3366340	3360000	3370000	NA12878	3	4	3	4	7	MTRNR2L4	H3K27me3	491
chr16	3366354	3360000	3370000	NA12878	3	2	3	2	5	MTRNR2L4	H3K27me3	490
chr16	3366664	3360000	3370000	NA12878	8	5	8	5	13	MTRNR2L4	H3K27me3	504
chr16	3366689	3360000	3370000	NA12878	8	8	8	8	16	MTRNR2L4	H3K27me3	505
chr16	3367156	3360000	3370000	NA12878	2	5	2	5	7	MTRNR2L4	H3K27me3	488
chr16	3367441	3360000	3370000	NA12878	4	2	4	2	6	MTRNR2L4	H3K27me3	495
chr16	3367464	3360000	3370000	NA12878	7	1	7	1	8	MTRNR2L4	H3K27me3	502
chr16	3367465	3360000	3370000	NA12878	7	1	7	1	8	MTRNR2L4	H3K27me3	503
chr16	3368381	3360000	3370000	NA12878	6	12	6	12	18	MTRNR2L4	H3K27me3	500
chr16	3368419	3360000	3370000	NA12878	3	18	3	18	21	MTRNR2L4	H3K27me3	489
chr16	3368487	3360000	3370000	NA12878	4	16	4	16	20	MTRNR2L4	H3K27me3	494
chr16	3369741	3360000	3370000	NA12878	4	4	4	4	8	MTRNR2L4	H3K27me3	497
chr16	3369934	3360000	3370000	NA12878	1	7	1	7	8	MTRNR2L4	H3K27me3	485
chr16	3370386	3370000	3380000	NA12878	2	8	2	8	10	MTRNR2L4	H3K27me3	511
chr16	3370479	3370000	3380000	NA12878	2	7	2	7	9	MTRNR2L4	H3K27me3	510
chr16	3370814	3370000	3380000	NA12878	8	7	8	7	15	MTRNR2L4	H3K27me3	519
chr16	3371073	3370000	3380000	NA12878	5	12	5	12	17	MTRNR2L4	H3K27me3	515
chr16	3371199	3370000	3380000	NA12878	1	7	1	7	8	MTRNR2L4	H3K27me3	508
chr16	3371261	3370000	3380000	NA12878	6	7	6	7	13	MTRNR2L4	H3K27me3	516
chr16	3371347	3370000	3380000	NA12878	4	4	4	4	8	MTRNR2L4	H3K27me3	513
chr16	3371415	3370000	3380000	NA12878	8	4	8	4	12	MTRNR2L4	H3K27me3	518
chr16	3371691	3370000	3380000	NA12878	7	4	7	4	11	MTRNR2L4	H3K27me3	517
chr16	3372399	3370000	3380000	NA12878	3	4	3	4	7	MTRNR2L4	H3K27me3	512
chr16	3375325	3370000	3380000	NA12878	4	4	4	4	8	MTRNR2L4	H3K27me3	255
chr16	3375524	3370000	3380000	NA12878	9	0	0	9	9	MTRNR2L4	H3K27me3	254
chr16	3376183	3370000	3380000	NA12878	12	8	12	8	20	MTRNR2L4	H3K27me3	509
chr16	3377033	3370000	3380000	NA12878	5	0	5	0	5	MTRNR2L4	H3K27me3	514
chr16	3379778	3370000	3380000	NA12878	4	9	9	4	13	MTRNR2L4	H3K27me3	256
chr18	80103152	80100000	80110000	NA12878	12	10	12	10	22	ADNP2	H3K27me3	525
chr18	80103219	80100000	80110000	NA12878	1	14	1	14	15	ADNP2	H3K27me3	524
chr18	80103247	80100000	80110000	NA12878	0	7	0	7	7	ADNP2	H3K27me3	523
chr18	80104201	80100000	80110000	NA12878	12	7	12	7	19	ADNP2	H3K27me3	527
chr18	80106922	80100000	80110000	NA12878	5	1	1	5	6	ADNP2	H3K27me3	257
chr18	80109435	80100000	80110000	NA12878	12	2	12	2	14	ADNP2	H3K27me3	526
chr18	80109947	80100000	80110000	NA12878	5	11	11	5	16	ADNP2	H3K27me3	258
chr18	80111449	80110000	80120000	NA12878	4	1	1	4	5	ADNP2	H3K27me3	260
chr18	80111862	80110000	80120000	NA12878	3	3	3	3	6	ADNP2	H3K27me3	532
chr18	80113131	80110000	80120000	NA12878	2	5	5	2	7	ADNP2	H3K27me3	264
chr18	80116087	80110000	80120000	NA12878	1	4	4	1	5	ADNP2	H3K27me3	262
chr18	80116483	80110000	80120000	NA12878	3	2	2	3	5	ADNP2	H3K27me3	261
chr18	80119916	80110000	80120000	NA12878	1	4	4	1	5	ADNP2	H3K27me3	263
chr18	80120694	80120000	80130000	NA12878	8	1	1	8	9	ADNP2	H3K27me3	276
chr18	80120891	80120000	80130000	NA12878	7	1	1	7	8	ADNP2	H3K27me3	275
chr18	80120913	80120000	80130000	NA12878	5	1	1	5	6	ADNP2	H3K27me3	273
chr18	80120925	80120000	80130000	NA12878	5	1	1	5	6	ADNP2	H3K27me3	274
chr18	80121285	80120000	80130000	NA12878	3	2	2	3	5	ADNP2	H3K27me3	277
chr18	80123995	80120000	80130000	NA12878	1	4	1	4	5	ADNP2	H3K27me3	533
chr18	80124944	80120000	80130000	NA12878	2	4	4	2	6	ADNP2	H3K27me3	279
chr18	80125507	80120000	80130000	NA12878	4	3	4	3	7	ADNP2	H3K27me3	536
chr18	80126005	80120000	80130000	NA12878	3	6	3	6	9	ADNP2	H3K27me3	535
chr18	80126368	80120000	80130000	NA12878	3	3	3	3	6	ADNP2	H3K27me3	534
chr18	80128621	80120000	80130000	NA12878	0	5	5	0	5	ADNP2	H3K27me3	280
chr18	80129292	80120000	80130000	NA12878	3	2	2	3	5	ADNP2	H3K27me3	278
chr18	80130927	80130000	80140000	NA12878	1	4	4	1	5	ADNP2	H3K27me3	283
chr18	80131182	80130000	80140000	NA12878	1	4	4	1	5	ADNP2	H3K27me3	284
chr18	80131249	80130000	80140000	NA12878	4	4	4	4	8	ADNP2	H3K27me3	286
chr18	80131943	80130000	80140000	NA12878	1	5	1	5	6	ADNP2	H3K27me3	537
chr18	80132675	80130000	80140000	NA12878	2	4	4	2	6	ADNP2	H3K27me3	285
chr18	80134295	80130000	80140000	NA12878	0	5	5	0	5	ADNP2	H3K27me3	287
chr18	80141330	80140000	80150000	NA12878	2	5	5	2	7	ADNP2	H3K27me3	296
chr18	80144701	80140000	80150000	NA12878	4	3	4	3	7	ADNP2	H3K27me3	538
chr18	80145205	80140000	80150000	NA12878	6	1	6	1	7	ADNP2	H3K27me3	539
chr18	80146399	80140000	80150000	NA12878	3	10	10	3	13	ADNP2	H3K27me3	292
chr18	80146580	80140000	80150000	NA12878	9	1	9	1	10	ADNP2	H3K27me3	541
chr18	80147226	80140000	80150000	NA12878	10	5	5	10	15	ADNP2	H3K27me3	295
chr18	80147457	80140000	80150000	NA12878	6	1	1	6	7	ADNP2	H3K27me3	290
chr18	80147638	80140000	80150000	NA12878	4	3	3	4	7	ADNP2	H3K27me3	293
chr18	80147692	80140000	80150000	NA12878	6	4	4	6	10	ADNP2	H3K27me3	294
chr18	80147982	80140000	80150000	NA12878	6	3	6	3	9	ADNP2	H3K27me3	540
chr18	80149200	80140000	80150000	NA12878	9	2	9	2	11	ADNP2	H3K27me3	542
chr18	80149797	80140000	80150000	NA12878	6	1	1	6	7	ADNP2	H3K27me3	291
chr18	80150025	80150000	80160000	NA12878	5	2	2	5	7	ADNP2	H3K27me3	304
chr18	80153242	80150000	80160000	NA12878	2	6	6	2	8	ADNP2	H3K27me3	309
chr18	80153258	80150000	80160000	NA12878	1	6	1	6	7	ADNP2	H3K27me3	543
chr18	80153446	80150000	80160000	NA12878	3	10	10	3	13	ADNP2	H3K27me3	301
chr18	80153474	80150000	80160000	NA12878	3	10	3	10	13	ADNP2	H3K27me3	545
chr18	80153729	80150000	80160000	NA12878	16	1	16	1	17	ADNP2	H3K27me3	544
chr18	80156961	80150000	80160000	NA12878	3	2	2	3	5	ADNP2	H3K27me3	303
chr18	80157110	80150000	80160000	NA12878	6	4	4	6	10	ADNP2	H3K27me3	308
chr18	80157230	80150000	80160000	NA12878	8	8	8	8	16	ADNP2	H3K27me3	310
chr18	80158023	80150000	80160000	NA12878	4	10	10	4	14	ADNP2	H3K27me3	302
chr18	80158132	80150000	80160000	NA12878	12	28	28	12	40	ADNP2	H3K27me3	306
chr18	80158499	80150000	80160000	NA12878	3	8	3	8	11	ADNP2	H3K27me3	546
chr18	80158808	80150000	80160000	NA12878	2	24	24	2	26	ADNP2	H3K27me3	305
chr18	80159179	80150000	80160000	NA12878	7	9	9	7	16	ADNP2	H3K27me3	311
chr18	80159567	80150000	80160000	NA12878	5	35	35	5	40	ADNP2	H3K27me3	307
chr18	80160754	80160000	80170000	NA12878	3	20	20	3	23	ADNP2	H3K27me3	320
chr18	80164499	80160000	80170000	NA12878	2	10	2	10	12	ADNP2	H3K27me3	549
chr18	80165762	80160000	80170000	NA12878	6	14	6	14	20	ADNP2	H3K27me3	553
chr18	80166075	80160000	80170000	NA12878	2	6	2	6	8	ADNP2	H3K27me3	550
chr18	80166160	80160000	80170000	NA12878	0	11	11	0	11	ADNP2	H3K27me3	319
chr18	80166206	80160000	80170000	NA12878	1	7	1	7	8	ADNP2	H3K27me3	548
chr18	80166388	80160000	80170000	NA12878	1	10	10	1	11	ADNP2	H3K27me3	318
chr18	80167181	80160000	80170000	NA12878	7	8	7	8	15	ADNP2	H3K27me3	554
chr18	80168979	80160000	80170000	NA12878	4	13	4	13	17	ADNP2	H3K27me3	551
chr18	80169689	80160000	80170000	NA12878	7	24	24	7	31	ADNP2	H3K27me3	322
chr18	80169725	80160000	80170000	NA12878	4	30	4	30	34	ADNP2	H3K27me3	552
chr18	80169993	80160000	80170000	NA12878	4	20	20	4	24	ADNP2	H3K27me3	321
chr18	80170442	80170000	80180000	NA12878	3	22	22	3	25	ADNP2	H3K27me3	334
chr18	80170462	80170000	80180000	NA12878	5	14	14	5	19	ADNP2	H3K27me3	329
chr18	80173181	80170000	80180000	NA12878	12	21	12	21	33	ADNP2	H3K27me3	556
chr18	80173248	80170000	80180000	NA12878	16	20	20	16	36	ADNP2	H3K27me3	331
chr18	80173715	80170000	80180000	NA12878	10	25	10	25	35	ADNP2	H3K27me3	555
chr18	80174453	80170000	80180000	NA12878	19	24	24	19	43	ADNP2	H3K27me3	335
chr18	80174521	80170000	80180000	NA12878	14	26	26	14	40	ADNP2	H3K27me3	336
chr18	80174696	80170000	80180000	NA12878	9	9	9	9	18	ADNP2	H3K27me3	339
chr18	80174701	80170000	80180000	NA12878	9	9	9	9	18	ADNP2	H3K27me3	560
chr18	80174810	80170000	80180000	NA12878	3	31	31	3	34	ADNP2	H3K27me3	337
chr18	80175141	80170000	80180000	NA12878	14	21	21	14	35	ADNP2	H3K27me3	332
chr18	80175614	80170000	80180000	NA12878	5	9	5	9	14	ADNP2	H3K27me3	558
chr18	80176955	80170000	80180000	NA12878	3	12	12	3	15	ADNP2	H3K27me3	326
chr18	80177429	80170000	80180000	NA12878	3	15	3	15	18	ADNP2	H3K27me3	557
chr18	80178331	80170000	80180000	NA12878	7	7	7	7	14	ADNP2	H3K27me3	559
chr18	80178858	80170000	80180000	NA12878	12	14	14	12	26	ADNP2	H3K27me3	328
chr18	80178869	80170000	80180000	NA12878	12	13	13	12	25	ADNP2	H3K27me3	327
chr18	80178994	80170000	80180000	NA12878	15	20	20	15	35	ADNP2	H3K27me3	330
chr18	80178995	80170000	80180000	NA12878	15	21	21	15	36	ADNP2	H3K27me3	333
chr18	80179994	80170000	80180000	NA12878	7	4	4	7	11	ADNP2	H3K27me3	338
chr18	80187442	80180000	80190000	NA12878	18	8	18	8	26	ADNP2	H3K27me3	561
chr18	80190452	80190000	80200000	NA12878	23	26	23	26	49	ADNP2	H3K27me3	568
chr18	80191077	80190000	80200000	NA12878	27	30	30	27	57	ADNP2	H3K27me3	354
chr18	80192141	80190000	80200000	NA12878	28	27	28	27	55	ADNP2	H3K27me3	570
chr18	80192432	80190000	80200000	NA12878	20	42	20	42	62	ADNP2	H3K27me3	565
chr18	80192660	80190000	80200000	NA12878	15	25	15	25	40	ADNP2	H3K27me3	563
chr18	80193170	80190000	80200000	NA12878	33	26	26	33	59	ADNP2	H3K27me3	353
chr18	80195609	80190000	80200000	NA12878	15	26	15	26	41	ADNP2	H3K27me3	564
chr18	80197495	80190000	80200000	NA12878	35	36	35	36	71	ADNP2	H3K27me3	571
chr18	80198063	80190000	80200000	NA12878	22	59	22	59	81	ADNP2	H3K27me3	566
chr18	80198172	80190000	80200000	NA12878	27	62	27	62	89	ADNP2	H3K27me3	569
chr18	80198202	80190000	80200000	NA12878	22	68	22	68	90	ADNP2	H3K27me3	567
chr7	130480281	130480000	130490000	NA12878	4	18	4	18	22	MEST	H3K27me3	441
chr7	130485086	130480000	130490000	NA12878	18	23	18	23	41	MEST	H3K27me3	439
chr7	130486662	130480000	130490000	NA12878	51	51	51	51	102	MEST	H3K27me3	442
chr7	130488952	130480000	130490000	NA12878	19	6	19	6	25	MEST	H3K27me3	440
chr7	130492985	130490000	130500000	NA12878	82	7	82	7	89	MEST	H3K27me3	446
chr7	130493344	130490000	130500000	NA12878	55	6	55	6	61	MEST	H3K27me3	443
chr7	130496266	130490000	130500000	NA12878	7	1	7	1	8	MEST	H3K27me3	444
chr7	130497061	130490000	130500000	NA12878	7	4	7	4	11	MEST	H3K27me3	445
chr7	130500925	130500000	130510000	NA12878	5	1	5	1	6	MEST	H3K27me3	449
chr7	130507466	130500000	130510000	NA12878	5	0	5	0	5	MEST	H3K27me3	448
chr7	130509485	130500000	130510000	NA12878	4	4	4	4	8	MEST	H3K27me3	447
chr7	130511242	130510000	130520000	NA12878	0	7	0	7	7	MEST	H3K27me3	450
chr7	130514662	130510000	130520000	NA12878	4	2	4	2	6	MEST	H3K27me3	452
chr7	130514753	130510000	130520000	NA12878	5	2	5	2	7	MEST	H3K27me3	453
chr7	130519844	130510000	130520000	NA12878	4	1	4	1	5	MEST	H3K27me3	451
chr7	130519856	130510000	130520000	NA12878	6	1	6	1	7	MEST	H3K27me3	454
chr1	39501551	39500000	39510000	NA12891	14	14	14	14	28	PPIEL	H3K27me3	578
chr1	39501608	39500000	39510000	NA12891	8	9	8	9	17	PPIEL	H3K27me3	581
chr1	39502011	39500000	39510000	NA12891	13	4	4	13	17	PPIEL	H3K27me3	1
chr1	39503387	39500000	39510000	NA12891	7	9	7	9	16	PPIEL	H3K27me3	580
chr1	39503454	39500000	39510000	NA12891	3	10	3	10	13	PPIEL	H3K27me3	579
chr1	39505256	39500000	39510000	NA12891	13	8	13	8	21	PPIEL	H3K27me3	577
chr1	39509736	39500000	39510000	NA12891	11	1	11	1	12	PPIEL	H3K27me3	576
chr1	39513327	39510000	39520000	NA12891	8	6	8	6	14	PPIEL	H3K27me3	616
chr1	39515850	39510000	39520000	NA12891	34	11	34	11	45	PPIEL	H3K27me3	614
chr1	39517602	39510000	39520000	NA12891	7	22	7	22	29	PPIEL	H3K27me3	615
chr1	39519587	39510000	39520000	NA12891	0	5	0	5	5	PPIEL	H3K27me3	613
chr1	39522362	39520000	39530000	NA12891	1	4	1	4	5	PPIEL	H3K27me3	643
chr1	39523655	39520000	39530000	NA12891	0	7	0	7	7	PPIEL	H3K27me3	642
chr1	39524254	39520000	39530000	NA12891	0	5	0	5	5	PPIEL	H3K27me3	640
chr1	39527206	39520000	39530000	NA12891	0	5	0	5	5	PPIEL	H3K27me3	641
chr1	39532851	39530000	39540000	NA12891	7	7	7	7	14	PPIEL	H3K27me3	646
chr1	39534682	39530000	39540000	NA12891	1	4	4	1	5	PPIEL	H3K27me3	13
chr1	39537738	39530000	39540000	NA12891	4	1	1	4	5	PPIEL	H3K27me3	12
chr1	39542157	39540000	39550000	NA12891	3	5	3	5	8	PPIEL	H3K27me3	647
chr1	39544563	39540000	39550000	NA12891	5	1	5	1	6	PPIEL	H3K27me3	648
chr1	39552837	39550000	39560000	NA12891	3	4	4	3	7	PPIEL	H3K27me3	17
chr1	39554832	39550000	39560000	NA12891	4	1	4	1	5	PPIEL	H3K27me3	653
chr1	39556810	39550000	39560000	NA12891	4	1	1	4	5	PPIEL	H3K27me3	16
chr1	39562508	39560000	39570000	NA12891	7	1	1	7	8	PPIEL	H3K27me3	19
chr1	39566567	39560000	39570000	NA12891	0	6	0	6	6	PPIEL	H3K27me3	656
chr1	39572899	39570000	39580000	NA12891	4	4	4	4	8	PPIEL	H3K27me3	23
chr1	39572925	39570000	39580000	NA12891	6	2	6	2	8	PPIEL	H3K27me3	662
chr1	39574035	39570000	39580000	NA12891	3	2	3	2	5	PPIEL	H3K27me3	661
chr1	39578080	39570000	39580000	NA12891	14	1	1	14	15	PPIEL	H3K27me3	21
chr1	39578100	39570000	39580000	NA12891	14	1	1	14	15	PPIEL	H3K27me3	22
chr1	39579041	39570000	39580000	NA12891	14	6	14	6	20	PPIEL	H3K27me3	659
chr1	39579149	39570000	39580000	NA12891	17	10	17	10	27	PPIEL	H3K27me3	660
chr1	39579796	39570000	39580000	NA12891	12	5	12	5	17	PPIEL	H3K27me3	658
chr1	68050789	68050000	68060000	NA12891	95	2	95	2	97	DIRAS3	H3K27me3	1042
chr1	68055151	68050000	68060000	NA12891	13	15	13	15	28	DIRAS3	H3K27me3	1040
chr1	68057574	68050000	68060000	NA12891	7	2	7	2	9	DIRAS3	H3K27me3	1041
chr11	2127184	2120000	2130000	NA12891	3	4	3	4	7	IGF2	H3K27me3	1054
chr11	2128634	2120000	2130000	NA12891	3	12	3	12	15	IGF2	H3K27me3	1053
chr11	2131409	2130000	2140000	NA12891	15	22	15	22	37	IGF2	H3K27me3	1077
chr11	2135700	2130000	2140000	NA12891	30	21	30	21	51	IGF2	H3K27me3	1078
chr11	2136563	2130000	2140000	NA12891	39	30	39	30	69	IGF2	H3K27me3	1079
chr11	2136949	2130000	2140000	NA12891	64	45	64	45	109	IGF2	H3K27me3	1080
chr11	2140725	2140000	2150000	NA12891	26	39	26	39	65	IGF2	H3K27me3	1103
chr14	100783206	100780000	100790000	NA12891	12	7	12	7	19	MEG3	H3K27me3	671
chr14	100821112	100820000	100830000	NA12891	3	3	3	3	6	MEG3	H3K27me3	751
chr14	100827191	100820000	100830000	NA12891	21	1	21	1	22	MEG3	H3K27me3	750
chr14	100829464	100820000	100830000	NA12891	4	1	4	1	5	MEG3	H3K27me3	752
chr14	100830325	100830000	100840000	NA12891	5	9	5	9	14	MEG3	H3K27me3	789
chr14	100831117	100830000	100840000	NA12891	10	6	10	6	16	MEG3	H3K27me3	773
chr14	100831178	100830000	100840000	NA12891	9	3	9	3	12	MEG3	H3K27me3	797
chr14	100831626	100830000	100840000	NA12891	10	8	10	8	18	MEG3	H3K27me3	774
chr14	100831694	100830000	100840000	NA12891	16	12	16	12	28	MEG3	H3K27me3	780
chr14	100831954	100830000	100840000	NA12891	6	19	6	19	25	MEG3	H3K27me3	790
chr14	100833622	100830000	100840000	NA12891	5	0	5	0	5	MEG3	H3K27me3	785
chr14	100833623	100830000	100840000	NA12891	5	0	5	0	5	MEG3	H3K27me3	786
chr14	100833936	100830000	100840000	NA12891	9	7	9	7	16	MEG3	H3K27me3	798
chr14	100834675	100830000	100840000	NA12891	7	8	7	8	15	MEG3	H3K27me3	794
chr14	100834924	100830000	100840000	NA12891	5	4	5	4	9	MEG3	H3K27me3	787
chr14	100835101	100830000	100840000	NA12891	4	10	4	10	14	MEG3	H3K27me3	782
chr14	100835500	100830000	100840000	NA12891	15	1	15	1	16	MEG3	H3K27me3	778
chr14	100835529	100830000	100840000	NA12891	14	8	14	8	22	MEG3	H3K27me3	777
chr14	100835645	100830000	100840000	NA12891	6	3	6	3	9	MEG3	H3K27me3	791
chr14	100835749	100830000	100840000	NA12891	6	8	6	8	14	MEG3	H3K27me3	793
chr14	100835753	100830000	100840000	NA12891	11	5	11	5	16	MEG3	H3K27me3	776
chr14	100835933	100830000	100840000	NA12891	15	11	15	11	26	MEG3	H3K27me3	779
chr14	100835958	100830000	100840000	NA12891	11	17	11	17	28	MEG3	H3K27me3	775
chr14	100835968	100830000	100840000	NA12891	8	17	8	17	25	MEG3	H3K27me3	795
chr14	100836126	100830000	100840000	NA12891	6	6	6	6	12	MEG3	H3K27me3	792
chr14	100836463	100830000	100840000	NA12891	8	6	8	6	14	MEG3	H3K27me3	796
chr14	100836502	100830000	100840000	NA12891	4	8	4	8	12	MEG3	H3K27me3	784
chr14	100836890	100830000	100840000	NA12891	19	9	19	9	28	MEG3	H3K27me3	781
chr14	100837300	100830000	100840000	NA12891	10	11	10	11	21	MEG3	H3K27me3	771
chr14	100837902	100830000	100840000	NA12891	10	4	10	4	14	MEG3	H3K27me3	772
chr14	100838538	100830000	100840000	NA12891	5	6	5	6	11	MEG3	H3K27me3	788
chr14	100838783	100830000	100840000	NA12891	4	11	4	11	15	MEG3	H3K27me3	783
chr14	100840655	100840000	100850000	NA12891	5	18	5	18	23	MEG3	H3K27me3	810
chr14	100841205	100840000	100850000	NA12891	5	1	5	1	6	MEG3	H3K27me3	809
chr14	100841366	100840000	100850000	NA12891	5	2	5	2	7	MEG3	H3K27me3	811
chr14	100845361	100840000	100850000	NA12891	3	3	3	3	6	MEG3	H3K27me3	808
chr14	100845429	100840000	100850000	NA12891	6	4	6	4	10	MEG3	H3K27me3	812
chr14	100855175	100850000	100860000	NA12891	6	3	6	3	9	MEG3	H3K27me3	832
chr14	100855451	100850000	100860000	NA12891	7	7	7	7	14	MEG3	H3K27me3	834
chr14	100855570	100850000	100860000	NA12891	13	12	13	12	25	MEG3	H3K27me3	830
chr14	100856874	100850000	100860000	NA12891	2	8	2	8	10	MEG3	H3K27me3	831
chr14	100857209	100850000	100860000	NA12891	6	5	6	5	11	MEG3	H3K27me3	833
chr14	100857696	100850000	100860000	NA12891	8	5	8	5	13	MEG3	H3K27me3	835
chr14	100859625	100850000	100860000	NA12891	0	7	0	7	7	MEG3	H3K27me3	829
chr14	100863372	100860000	100870000	NA12891	3	4	3	4	7	MEG3	H3K27me3	866
chr14	100863466	100860000	100870000	NA12891	10	4	10	4	14	MEG3	H3K27me3	862
chr14	100864197	100860000	100870000	NA12891	2	4	2	4	6	MEG3	H3K27me3	864
chr14	100866112	100860000	100870000	NA12891	7	1	7	1	8	MEG3	H3K27me3	867
chr14	100867624	100860000	100870000	NA12891	1	5	1	5	6	MEG3	H3K27me3	861
chr14	100868418	100860000	100870000	NA12891	10	8	10	8	18	MEG3	H3K27me3	863
chr14	100868502	100860000	100870000	NA12891	3	2	3	2	5	MEG3	H3K27me3	865
chr14	100872737	100870000	100880000	NA12891	6	1	6	1	7	MEG3	H3K27me3	881
chr14	100872964	100870000	100880000	NA12891	2	4	2	4	6	MEG3	H3K27me3	879
chr14	100873757	100870000	100880000	NA12891	2	3	2	3	5	MEG3	H3K27me3	878
chr14	100876156	100870000	100880000	NA12891	6	2	6	2	8	MEG3	H3K27me3	883
chr14	100876990	100870000	100880000	NA12891	6	1	6	1	7	MEG3	H3K27me3	882
chr14	100878412	100870000	100880000	NA12891	4	15	4	15	19	MEG3	H3K27me3	880
chr14	100879436	100870000	100880000	NA12891	1	5	1	5	6	MEG3	H3K27me3	877
chr14	100882680	100880000	100890000	NA12891	1	5	1	5	6	MEG3	H3K27me3	888
chr14	100885114	100880000	100890000	NA12891	12	8	12	8	20	MEG3	H3K27me3	890
chr14	100886874	100880000	100890000	NA12891	5	3	5	3	8	MEG3	H3K27me3	891
chr14	100888451	100880000	100890000	NA12891	10	22	10	22	32	MEG3	H3K27me3	889
chr14	100897166	100890000	100900000	NA12891	4	19	4	19	23	MEG3	H3K27me3	906
chr14	100898465	100890000	100900000	NA12891	13	26	13	26	39	MEG3	H3K27me3	904
chr14	100898684	100890000	100900000	NA12891	7	16	7	16	23	MEG3	H3K27me3	907
chr14	100899201	100890000	100900000	NA12891	17	12	17	12	29	MEG3	H3K27me3	905
chr14	100903213	100900000	100910000	NA12891	11	15	11	15	26	MEG3	H3K27me3	927
chr14	100904794	100900000	100910000	NA12891	2	20	2	20	22	MEG3	H3K27me3	929
chr14	100906404	100900000	100910000	NA12891	22	3	22	3	25	MEG3	H3K27me3	930
chr14	100907656	100900000	100910000	NA12891	10	9	10	9	19	MEG3	H3K27me3	926
chr14	100908542	100900000	100910000	NA12891	15	1	15	1	16	MEG3	H3K27me3	928
chr14	100909088	100900000	100910000	NA12891	7	9	7	9	16	MEG3	H3K27me3	931
chr16	3360017	3360000	3370000	NA12891	6	3	6	3	9	MTRNR2L4	H3K27me3	1184
chr16	3360456	3360000	3370000	NA12891	12	11	12	11	23	MTRNR2L4	H3K27me3	1173
chr16	3361518	3360000	3370000	NA12891	3	7	3	7	10	MTRNR2L4	H3K27me3	1177
chr16	3361587	3360000	3370000	NA12891	9	3	9	3	12	MTRNR2L4	H3K27me3	1190
chr16	3361855	3360000	3370000	NA12891	10	5	10	5	15	MTRNR2L4	H3K27me3	1170
chr16	3362221	3360000	3370000	NA12891	9	20	9	20	29	MTRNR2L4	H3K27me3	1189
chr16	3362582	3360000	3370000	NA12891	11	3	11	3	14	MTRNR2L4	H3K27me3	1172
chr16	3362861	3360000	3370000	NA12891	6	3	6	3	9	MTRNR2L4	H3K27me3	1185
chr16	3363477	3360000	3370000	NA12891	13	11	13	11	24	MTRNR2L4	H3K27me3	1174
chr16	3363734	3360000	3370000	NA12891	17	11	17	11	28	MTRNR2L4	H3K27me3	1175
chr16	3363749	3360000	3370000	NA12891	20	12	20	12	32	MTRNR2L4	H3K27me3	1176
chr16	3363896	3360000	3370000	NA12891	5	12	5	12	17	MTRNR2L4	H3K27me3	1183
chr16	3364937	3360000	3370000	NA12891	11	1	11	1	12	MTRNR2L4	H3K27me3	1171
chr16	3365063	3360000	3370000	NA12891	8	5	8	5	13	MTRNR2L4	H3K27me3	1188
chr16	3365512	3360000	3370000	NA12891	2	5	5	2	7	MTRNR2L4	H3K27me3	58
chr16	3366340	3360000	3370000	NA12891	4	2	2	4	6	MTRNR2L4	H3K27me3	55
chr16	3366354	3360000	3370000	NA12891	4	2	2	4	6	MTRNR2L4	H3K27me3	56
chr16	3366387	3360000	3370000	NA12891	4	2	4	2	6	MTRNR2L4	H3K27me3	1179
chr16	3366399	3360000	3370000	NA12891	8	3	8	3	11	MTRNR2L4	H3K27me3	1187
chr16	3366664	3360000	3370000	NA12891	8	8	8	8	16	MTRNR2L4	H3K27me3	65
chr16	3366689	3360000	3370000	NA12891	6	9	9	6	15	MTRNR2L4	H3K27me3	66
chr16	3366940	3360000	3370000	NA12891	3	8	8	3	11	MTRNR2L4	H3K27me3	63
chr16	3367156	3360000	3370000	NA12891	8	5	5	8	13	MTRNR2L4	H3K27me3	60
chr16	3367450	3360000	3370000	NA12891	7	5	5	7	12	MTRNR2L4	H3K27me3	59
chr16	3367464	3360000	3370000	NA12891	4	6	6	4	10	MTRNR2L4	H3K27me3	61
chr16	3367465	3360000	3370000	NA12891	4	6	6	4	10	MTRNR2L4	H3K27me3	62
chr16	3368381	3360000	3370000	NA12891	2	3	3	2	5	MTRNR2L4	H3K27me3	57
chr16	3368419	3360000	3370000	NA12891	6	6	6	6	12	MTRNR2L4	H3K27me3	1186
chr16	3368487	3360000	3370000	NA12891	7	8	8	7	15	MTRNR2L4	H3K27me3	64
chr16	3369384	3360000	3370000	NA12891	5	1	5	1	6	MTRNR2L4	H3K27me3	1180
chr16	3369410	3360000	3370000	NA12891	4	1	4	1	5	MTRNR2L4	H3K27me3	1178
chr16	3369741	3360000	3370000	NA12891	5	1	5	1	6	MTRNR2L4	H3K27me3	1181
chr16	3369934	3360000	3370000	NA12891	5	1	5	1	6	MTRNR2L4	H3K27me3	1182
chr16	3370479	3370000	3380000	NA12891	15	1	15	1	16	MTRNR2L4	H3K27me3	1245
chr16	3370814	3370000	3380000	NA12891	3	3	3	3	6	MTRNR2L4	H3K27me3	1247
chr16	3371073	3370000	3380000	NA12891	9	2	9	2	11	MTRNR2L4	H3K27me3	1254
chr16	3371199	3370000	3380000	NA12891	14	1	14	1	15	MTRNR2L4	H3K27me3	1244
chr16	3371261	3370000	3380000	NA12891	6	0	6	0	6	MTRNR2L4	H3K27me3	1251
chr16	3371415	3370000	3380000	NA12891	9	13	9	13	22	MTRNR2L4	H3K27me3	1253
chr16	3371691	3370000	3380000	NA12891	4	13	4	13	17	MTRNR2L4	H3K27me3	1250
chr16	3372432	3370000	3380000	NA12891	3	6	3	6	9	MTRNR2L4	H3K27me3	1249
chr16	3375325	3370000	3380000	NA12891	1	21	1	21	22	MTRNR2L4	H3K27me3	1243
chr16	3375524	3370000	3380000	NA12891	2	8	2	8	10	MTRNR2L4	H3K27me3	1246
chr16	3376188	3370000	3380000	NA12891	3	3	3	3	6	MTRNR2L4	H3K27me3	1248
chr16	3376917	3370000	3380000	NA12891	9	1	9	1	10	MTRNR2L4	H3K27me3	1252
chr16	3378060	3370000	3380000	NA12891	0	13	0	13	13	MTRNR2L4	H3K27me3	1242
chr18	80103332	80100000	80110000	NA12891	23	4	23	4	27	ADNP2	H3K27me3	1284
chr18	80106922	80100000	80110000	NA12891	1	4	1	4	5	ADNP2	H3K27me3	1282
chr18	80109143	80100000	80110000	NA12891	10	10	10	10	20	ADNP2	H3K27me3	1283
chr18	80109947	80100000	80110000	NA12891	5	4	5	4	9	ADNP2	H3K27me3	1285
chr18	80110152	80110000	80120000	NA12891	1	10	10	1	11	ADNP2	H3K27me3	78
chr18	80111138	80110000	80120000	NA12891	2	4	4	2	6	ADNP2	H3K27me3	79
chr18	80111348	80110000	80120000	NA12891	3	5	3	5	8	ADNP2	H3K27me3	1299
chr18	80112075	80110000	80120000	NA12891	3	6	6	3	9	ADNP2	H3K27me3	80
chr18	80113131	80110000	80120000	NA12891	6	8	6	8	14	ADNP2	H3K27me3	1302
chr18	80116599	80110000	80120000	NA12891	4	9	4	9	13	ADNP2	H3K27me3	1300
chr18	80118775	80110000	80120000	NA12891	0	10	10	0	10	ADNP2	H3K27me3	77
chr18	80118818	80110000	80120000	NA12891	6	0	6	0	6	ADNP2	H3K27me3	1301
chr18	80121631	80120000	80130000	NA12891	3	5	3	5	8	ADNP2	H3K27me3	1308
chr18	80122391	80120000	80130000	NA12891	2	4	4	2	6	ADNP2	H3K27me3	84
chr18	80123895	80120000	80130000	NA12891	0	5	0	5	5	ADNP2	H3K27me3	1307
chr18	80124944	80120000	80130000	NA12891	2	6	6	2	8	ADNP2	H3K27me3	85
chr18	80129733	80120000	80130000	NA12891	9	0	9	0	9	ADNP2	H3K27me3	1309
chr18	80131775	80130000	80140000	NA12891	1	5	5	1	6	ADNP2	H3K27me3	92
chr18	80133156	80130000	80140000	NA12891	2	6	6	2	8	ADNP2	H3K27me3	93
chr18	80133628	80130000	80140000	NA12891	3	2	3	2	5	ADNP2	H3K27me3	1318
chr18	80134090	80130000	80140000	NA12891	2	3	2	3	5	ADNP2	H3K27me3	1317
chr18	80134295	80130000	80140000	NA12891	5	2	5	2	7	ADNP2	H3K27me3	1320
chr18	80134557	80130000	80140000	NA12891	4	1	4	1	5	ADNP2	H3K27me3	1319
chr18	80134704	80130000	80140000	NA12891	1	6	1	6	7	ADNP2	H3K27me3	1316
chr18	80141330	80140000	80150000	NA12891	4	1	1	4	5	ADNP2	H3K27me3	100
chr18	80142837	80140000	80150000	NA12891	1	10	1	10	11	ADNP2	H3K27me3	1323
chr18	80144517	80140000	80150000	NA12891	11	1	11	1	12	ADNP2	H3K27me3	1325
chr18	80144954	80140000	80150000	NA12891	9	5	9	5	14	ADNP2	H3K27me3	1332
chr18	80146399	80140000	80150000	NA12891	7	8	7	8	15	ADNP2	H3K27me3	1330
chr18	80147226	80140000	80150000	NA12891	15	10	15	10	25	ADNP2	H3K27me3	1328
chr18	80147240	80140000	80150000	NA12891	14	10	14	10	24	ADNP2	H3K27me3	1327
chr18	80147457	80140000	80150000	NA12891	13	2	13	2	15	ADNP2	H3K27me3	1326
chr18	80147638	80140000	80150000	NA12891	10	1	10	1	11	ADNP2	H3K27me3	1324
chr18	80147692	80140000	80150000	NA12891	16	3	16	3	19	ADNP2	H3K27me3	1329
chr18	80148617	80140000	80150000	NA12891	7	9	7	9	16	ADNP2	H3K27me3	1331
chr18	80150025	80150000	80160000	NA12891	7	2	7	2	9	ADNP2	H3K27me3	1348
chr18	80153016	80150000	80160000	NA12891	6	4	6	4	10	ADNP2	H3K27me3	1347
chr18	80153217	80150000	80160000	NA12891	4	2	4	2	6	ADNP2	H3K27me3	1344
chr18	80153446	80150000	80160000	NA12891	0	5	0	5	5	ADNP2	H3K27me3	1339
chr18	80154386	80150000	80160000	NA12891	2	19	19	2	21	ADNP2	H3K27me3	105
chr18	80155548	80150000	80160000	NA12891	7	2	7	2	9	ADNP2	H3K27me3	1349
chr18	80156655	80150000	80160000	NA12891	3	2	3	2	5	ADNP2	H3K27me3	1341
chr18	80157230	80150000	80160000	NA12891	8	6	8	6	14	ADNP2	H3K27me3	1351
chr18	80157815	80150000	80160000	NA12891	3	11	3	11	14	ADNP2	H3K27me3	1340
chr18	80158023	80150000	80160000	NA12891	4	11	4	11	15	ADNP2	H3K27me3	1343
chr18	80158132	80150000	80160000	NA12891	11	8	8	11	19	ADNP2	H3K27me3	106
chr18	80158808	80150000	80160000	NA12891	3	9	3	9	12	ADNP2	H3K27me3	1342
chr18	80159179	80150000	80160000	NA12891	4	27	4	27	31	ADNP2	H3K27me3	1345
chr18	80159381	80150000	80160000	NA12891	5	34	5	34	39	ADNP2	H3K27me3	1346
chr18	80159567	80150000	80160000	NA12891	7	20	7	20	27	ADNP2	H3K27me3	1350
chr18	80160754	80160000	80170000	NA12891	3	16	3	16	19	ADNP2	H3K27me3	1366
chr18	80164702	80160000	80170000	NA12891	7	8	7	8	15	ADNP2	H3K27me3	1373
chr18	80165496	80160000	80170000	NA12891	4	10	4	10	14	ADNP2	H3K27me3	1369
chr18	80166388	80160000	80170000	NA12891	3	3	3	3	6	ADNP2	H3K27me3	1367
chr18	80167115	80160000	80170000	NA12891	2	4	2	4	6	ADNP2	H3K27me3	1365
chr18	80167220	80160000	80170000	NA12891	3	4	3	4	7	ADNP2	H3K27me3	1368
chr18	80168314	80160000	80170000	NA12891	2	10	2	10	12	ADNP2	H3K27me3	1364
chr18	80169145	80160000	80170000	NA12891	1	18	1	18	19	ADNP2	H3K27me3	1363
chr18	80169229	80160000	80170000	NA12891	0	20	0	20	20	ADNP2	H3K27me3	1362
chr18	80169689	80160000	80170000	NA12891	4	16	4	16	20	ADNP2	H3K27me3	1370
chr18	80169983	80160000	80170000	NA12891	4	16	4	16	20	ADNP2	H3K27me3	1371
chr18	80169993	80160000	80170000	NA12891	5	16	5	16	21	ADNP2	H3K27me3	1372
chr18	80170442	80170000	80180000	NA12891	9	16	9	16	25	ADNP2	H3K27me3	1393
chr18	80170462	80170000	80180000	NA12891	6	21	6	21	27	ADNP2	H3K27me3	1388
chr18	80173248	80170000	80180000	NA12891	21	26	21	26	47	ADNP2	H3K27me3	1383
chr18	80174453	80170000	80180000	NA12891	16	13	16	13	29	ADNP2	H3K27me3	1379
chr18	80174521	80170000	80180000	NA12891	17	29	17	29	46	ADNP2	H3K27me3	1381
chr18	80174696	80170000	80180000	NA12891	16	21	16	21	37	ADNP2	H3K27me3	1380
chr18	80174810	80170000	80180000	NA12891	30	27	30	27	57	ADNP2	H3K27me3	1384
chr18	80175141	80170000	80180000	NA12891	34	28	34	28	62	ADNP2	H3K27me3	1385
chr18	80176955	80170000	80180000	NA12891	18	4	18	4	22	ADNP2	H3K27me3	1382
chr18	80177445	80170000	80180000	NA12891	7	4	7	4	11	ADNP2	H3K27me3	1390
chr18	80178858	80170000	80180000	NA12891	8	9	8	9	17	ADNP2	H3K27me3	1392
chr18	80178869	80170000	80180000	NA12891	8	8	8	8	16	ADNP2	H3K27me3	1391
chr18	80178889	80170000	80180000	NA12891	12	12	12	12	24	ADNP2	H3K27me3	1378
chr18	80178994	80170000	80180000	NA12891	5	8	5	8	13	ADNP2	H3K27me3	1386
chr18	80178995	80170000	80180000	NA12891	6	7	6	7	13	ADNP2	H3K27me3	1389
chr18	80179378	80170000	80180000	NA12891	6	16	6	16	22	ADNP2	H3K27me3	1387
chr18	80179983	80170000	80180000	NA12891	10	5	10	5	15	ADNP2	H3K27me3	1376
chr18	80179994	80170000	80180000	NA12891	10	6	10	6	16	ADNP2	H3K27me3	1377
chr18	80186027	80180000	80190000	NA12891	4	4	4	4	8	ADNP2	H3K27me3	1406
chr18	80186069	80180000	80190000	NA12891	8	0	8	0	8	ADNP2	H3K27me3	1407
chr18	80191077	80190000	80200000	NA12891	14	13	14	13	27	ADNP2	H3K27me3	1414
chr18	80193170	80190000	80200000	NA12891	21	29	21	29	50	ADNP2	H3K27me3	1415
chr7	130471891	130470000	130480000	NA12891	7	7	7	7	14	MEST	H3K27me3	962
chr7	130472716	130470000	130480000	NA12891	4	10	4	10	14	MEST	H3K27me3	958
chr7	130473043	130470000	130480000	NA12891	9	9	9	9	18	MEST	H3K27me3	963
chr7	130473229	130470000	130480000	NA12891	5	8	5	8	13	MEST	H3K27me3	960
chr7	130473537	130470000	130480000	NA12891	2	8	2	8	10	MEST	H3K27me3	955
chr7	130474386	130470000	130480000	NA12891	2	13	2	13	15	MEST	H3K27me3	953
chr7	130475269	130470000	130480000	NA12891	0	10	0	10	10	MEST	H3K27me3	943
chr7	130475421	130470000	130480000	NA12891	3	14	3	14	17	MEST	H3K27me3	957
chr7	130475479	130470000	130480000	NA12891	1	17	1	17	18	MEST	H3K27me3	944
chr7	130475486	130470000	130480000	NA12891	1	17	1	17	18	MEST	H3K27me3	945
chr7	130475722	130470000	130480000	NA12891	2	10	2	10	12	MEST	H3K27me3	951
chr7	130476277	130470000	130480000	NA12891	4	11	4	11	15	MEST	H3K27me3	959
chr7	130476705	130470000	130480000	NA12891	2	15	2	15	17	MEST	H3K27me3	954
chr7	130476747	130470000	130480000	NA12891	2	11	2	11	13	MEST	H3K27me3	952
chr7	130478161	130470000	130480000	NA12891	7	14	7	14	21	MEST	H3K27me3	961
chr7	130478451	130470000	130480000	NA12891	10	25	10	25	35	MEST	H3K27me3	948
chr7	130478670	130470000	130480000	NA12891	15	20	15	20	35	MEST	H3K27me3	950
chr7	130478704	130470000	130480000	NA12891	14	7	14	7	21	MEST	H3K27me3	949
chr7	130478806	130470000	130480000	NA12891	10	15	10	15	25	MEST	H3K27me3	946
chr7	130478807	130470000	130480000	NA12891	10	15	10	15	25	MEST	H3K27me3	947
chr7	130479325	130470000	130480000	NA12891	3	12	3	12	15	MEST	H3K27me3	956
chr7	130480095	130480000	130490000	NA12891	9	0	9	0	9	MEST	H3K27me3	993
chr7	130481520	130480000	130490000	NA12891	0	14	0	14	14	MEST	H3K27me3	985
chr7	130481834	130480000	130490000	NA12891	4	14	4	14	18	MEST	H3K27me3	989
chr7	130481959	130480000	130490000	NA12891	2	16	2	16	18	MEST	H3K27me3	986
chr7	130483784	130480000	130490000	NA12891	2	26	2	26	28	MEST	H3K27me3	987
chr7	130485660	130480000	130490000	NA12891	4	40	40	4	44	MEST	H3K27me3	39
chr7	130486107	130480000	130490000	NA12891	45	5	45	5	50	MEST	H3K27me3	991
chr7	130486822	130480000	130490000	NA12891	51	10	51	10	61	MEST	H3K27me3	992
chr7	130486939	130480000	130490000	NA12891	44	5	44	5	49	MEST	H3K27me3	990
chr7	130487019	130480000	130490000	NA12891	37	18	37	18	55	MEST	H3K27me3	988
chr7	130487677	130480000	130490000	NA12891	6	17	17	6	23	MEST	H3K27me3	37
chr7	130487812	130480000	130490000	NA12891	4	36	36	4	40	MEST	H3K27me3	38
chr7	130494069	130490000	130500000	NA12891	0	59	0	59	59	MEST	H3K27me3	1012
chr7	130501028	130500000	130510000	NA12891	2	3	2	3	5	MEST	H3K27me3	1021
chr7	130502843	130500000	130510000	NA12891	3	3	3	3	6	MEST	H3K27me3	48
chr7	130505748	130500000	130510000	NA12891	5	1	1	5	6	MEST	H3K27me3	47
chr7	130511853	130510000	130520000	NA12891	4	2	4	2	6	MEST	H3K27me3	1026
chr7	130513359	130510000	130520000	NA12891	4	1	4	1	5	MEST	H3K27me3	1025
chr7	130513375	130510000	130520000	NA12891	1	4	4	1	5	MEST	H3K27me3	50
chr7	130518909	130510000	130520000	NA12891	3	3	3	3	6	MEST	H3K27me3	49
chr1	39500089	39500000	39510000	NA12892	13	15	13	15	28	PPIEL	H3K27me3	583
chr1	39501046	39500000	39510000	NA12892	12	11	12	11	23	PPIEL	H3K27me3	582
chr1	39501390	39500000	39510000	NA12892	10	10	10	10	20	PPIEL	H3K27me3	2
chr1	39501419	39500000	39510000	NA12892	10	9	9	10	19	PPIEL	H3K27me3	5
chr1	39502011	39500000	39510000	NA12892	6	7	7	6	13	PPIEL	H3K27me3	4
chr1	39503152	39500000	39510000	NA12892	5	8	5	8	13	PPIEL	H3K27me3	587
chr1	39504156	39500000	39510000	NA12892	6	3	6	3	9	PPIEL	H3K27me3	588
chr1	39504785	39500000	39510000	NA12892	8	7	8	7	15	PPIEL	H3K27me3	590
chr1	39504797	39500000	39510000	NA12892	7	8	7	8	15	PPIEL	H3K27me3	589
chr1	39504903	39500000	39510000	NA12892	2	4	2	4	6	PPIEL	H3K27me3	584
chr1	39505412	39500000	39510000	NA12892	3	6	3	6	9	PPIEL	H3K27me3	585
chr1	39509508	39500000	39510000	NA12892	3	7	3	7	10	PPIEL	H3K27me3	586
chr1	39509736	39500000	39510000	NA12892	3	4	4	3	7	PPIEL	H3K27me3	3
chr1	39510404	39510000	39520000	NA12892	6	0	6	0	6	PPIEL	H3K27me3	626
chr1	39510405	39510000	39520000	NA12892	5	1	1	5	6	PPIEL	H3K27me3	9
chr1	39510456	39510000	39520000	NA12892	5	0	5	0	5	PPIEL	H3K27me3	622
chr1	39510926	39510000	39520000	NA12892	3	7	3	7	10	PPIEL	H3K27me3	621
chr1	39511692	39510000	39520000	NA12892	7	4	7	4	11	PPIEL	H3K27me3	628
chr1	39516752	39510000	39520000	NA12892	6	8	6	8	14	PPIEL	H3K27me3	627
chr1	39516936	39510000	39520000	NA12892	5	8	5	8	13	PPIEL	H3K27me3	625
chr1	39517602	39510000	39520000	NA12892	3	5	3	5	8	PPIEL	H3K27me3	620
chr1	39517635	39510000	39520000	NA12892	5	2	5	2	7	PPIEL	H3K27me3	624
chr1	39518048	39510000	39520000	NA12892	3	3	3	3	6	PPIEL	H3K27me3	619
chr1	39518197	39510000	39520000	NA12892	1	5	1	5	6	PPIEL	H3K27me3	617
chr1	39518203	39510000	39520000	NA12892	1	5	1	5	6	PPIEL	H3K27me3	618
chr1	39518767	39510000	39520000	NA12892	5	0	5	0	5	PPIEL	H3K27me3	623
chr1	39519587	39510000	39520000	NA12892	8	2	8	2	10	PPIEL	H3K27me3	629
chr1	39525802	39520000	39530000	NA12892	1	4	1	4	5	PPIEL	H3K27me3	644
chr1	39525803	39520000	39530000	NA12892	1	5	1	5	6	PPIEL	H3K27me3	645
chr1	39542157	39540000	39550000	NA12892	0	5	0	5	5	PPIEL	H3K27me3	649
chr1	39547210	39540000	39550000	NA12892	3	2	2	3	5	PPIEL	H3K27me3	15
chr1	39556451	39550000	39560000	NA12892	3	3	3	3	6	PPIEL	H3K27me3	18
chr1	39568262	39560000	39570000	NA12892	0	6	6	0	6	PPIEL	H3K27me3	20
chr1	39569510	39560000	39570000	NA12892	2	3	2	3	5	PPIEL	H3K27me3	657
chr1	39573208	39570000	39580000	NA12892	8	1	8	1	9	PPIEL	H3K27me3	665
chr1	39574963	39570000	39580000	NA12892	2	3	3	2	5	PPIEL	H3K27me3	24
chr1	39576601	39570000	39580000	NA12892	6	3	3	6	9	PPIEL	H3K27me3	25
chr1	39579041	39570000	39580000	NA12892	15	5	15	5	20	PPIEL	H3K27me3	663
chr1	39579796	39570000	39580000	NA12892	5	1	5	1	6	PPIEL	H3K27me3	664
chr1	68047801	68040000	68050000	NA12892	5	11	5	11	16	DIRAS3	H3K27me3	1031
chr1	68051383	68050000	68060000	NA12892	5	25	5	25	30	DIRAS3	H3K27me3	1045
chr1	68056482	68050000	68060000	NA12892	10	7	10	7	17	DIRAS3	H3K27me3	1043
chr1	68057261	68050000	68060000	NA12892	2	3	2	3	5	DIRAS3	H3K27me3	1044
chr11	2120356	2120000	2130000	NA12892	22	10	22	10	32	IGF2	H3K27me3	1060
chr11	2120373	2120000	2130000	NA12892	18	14	18	14	32	IGF2	H3K27me3	1058
chr11	2121068	2120000	2130000	NA12892	8	4	8	4	12	IGF2	H3K27me3	1071
chr11	2122083	2120000	2130000	NA12892	4	14	4	14	18	IGF2	H3K27me3	1065
chr11	2123993	2120000	2130000	NA12892	12	8	12	8	20	IGF2	H3K27me3	1056
chr11	2124538	2120000	2130000	NA12892	9	1	9	1	10	IGF2	H3K27me3	1072
chr11	2124823	2120000	2130000	NA12892	6	4	6	4	10	IGF2	H3K27me3	1066
chr11	2125674	2120000	2130000	NA12892	3	3	3	3	6	IGF2	H3K27me3	1062
chr11	2126107	2120000	2130000	NA12892	8	2	8	2	10	IGF2	H3K27me3	1070
chr11	2126927	2120000	2130000	NA12892	2	7	2	7	9	IGF2	H3K27me3	1059
chr11	2126936	2120000	2130000	NA12892	3	7	3	7	10	IGF2	H3K27me3	1063
chr11	2127541	2120000	2130000	NA12892	3	7	3	7	10	IGF2	H3K27me3	1064
chr11	2127625	2120000	2130000	NA12892	6	6	6	6	12	IGF2	H3K27me3	1067
chr11	2127666	2120000	2130000	NA12892	7	4	7	4	11	IGF2	H3K27me3	1068
chr11	2128137	2120000	2130000	NA12892	8	11	8	11	19	IGF2	H3K27me3	1069
chr11	2128395	2120000	2130000	NA12892	17	13	17	13	30	IGF2	H3K27me3	1057
chr11	2129074	2120000	2130000	NA12892	22	19	22	19	41	IGF2	H3K27me3	1061
chr11	2129214	2120000	2130000	NA12892	11	11	11	11	22	IGF2	H3K27me3	1055
chr11	2130822	2130000	2140000	NA12892	5	6	5	6	11	IGF2	H3K27me3	1088
chr11	2131311	2130000	2140000	NA12892	10	19	10	19	29	IGF2	H3K27me3	1081
chr11	2131663	2130000	2140000	NA12892	11	5	11	5	16	IGF2	H3K27me3	1082
chr11	2131906	2130000	2140000	NA12892	11	14	14	11	25	IGF2	H3K27me3	53
chr11	2132404	2130000	2140000	NA12892	25	20	25	20	45	IGF2	H3K27me3	1084
chr11	2134646	2130000	2140000	NA12892	22	22	22	22	44	IGF2	H3K27me3	1083
chr11	2135077	2130000	2140000	NA12892	25	20	25	20	45	IGF2	H3K27me3	1085
chr11	2136949	2130000	2140000	NA12892	32	42	32	42	74	IGF2	H3K27me3	1086
chr11	2138018	2130000	2140000	NA12892	50	33	50	33	83	IGF2	H3K27me3	1089
chr11	2138124	2130000	2140000	NA12892	37	39	37	39	76	IGF2	H3K27me3	1087
chr11	2140628	2140000	2150000	NA12892	57	42	57	42	99	IGF2	H3K27me3	1112
chr11	2141880	2140000	2150000	NA12892	53	60	53	60	113	IGF2	H3K27me3	1109
chr11	2143943	2140000	2150000	NA12892	55	56	55	56	111	IGF2	H3K27me3	1111
chr11	2144246	2140000	2150000	NA12892	54	58	54	58	112	IGF2	H3K27me3	1110
chr11	2145957	2140000	2150000	NA12892	36	32	36	32	68	IGF2	H3K27me3	1108
chr11	2146073	2140000	2150000	NA12892	23	29	23	29	52	IGF2	H3K27me3	1106
chr11	2146313	2140000	2150000	NA12892	35	18	35	18	53	IGF2	H3K27me3	1107
chr11	2146620	2140000	2150000	NA12892	18	27	18	27	45	IGF2	H3K27me3	1104
chr11	2147784	2140000	2150000	NA12892	22	10	22	10	32	IGF2	H3K27me3	1105
chr11	2152217	2150000	2160000	NA12892	20	21	20	21	41	IGF2	H3K27me3	1151
chr11	2154875	2150000	2160000	NA12892	8	11	8	11	19	IGF2	H3K27me3	1155
chr11	2156139	2150000	2160000	NA12892	6	10	6	10	16	IGF2	H3K27me3	1153
chr11	2159542	2150000	2160000	NA12892	8	3	8	3	11	IGF2	H3K27me3	1156
chr11	2159566	2150000	2160000	NA12892	7	3	7	3	10	IGF2	H3K27me3	1154
chr11	2159615	2150000	2160000	NA12892	10	3	10	3	13	IGF2	H3K27me3	1150
chr11	2159830	2150000	2160000	NA12892	3	11	3	11	14	IGF2	H3K27me3	1152
chr11	2159843	2150000	2160000	NA12892	10	2	10	2	12	IGF2	H3K27me3	1149
chr14	100780085	100780000	100790000	NA12892	9	11	9	11	20	MEG3	H3K27me3	683
chr14	100780777	100780000	100790000	NA12892	4	5	4	5	9	MEG3	H3K27me3	681
chr14	100781027	100780000	100790000	NA12892	7	11	7	11	18	MEG3	H3K27me3	682
chr14	100781724	100780000	100790000	NA12892	10	4	10	4	14	MEG3	H3K27me3	673
chr14	100781811	100780000	100790000	NA12892	17	7	17	7	24	MEG3	H3K27me3	678
chr14	100782359	100780000	100790000	NA12892	23	13	23	13	36	MEG3	H3K27me3	680
chr14	100783092	100780000	100790000	NA12892	17	20	17	20	37	MEG3	H3K27me3	677
chr14	100783192	100780000	100790000	NA12892	10	10	10	10	20	MEG3	H3K27me3	672
chr14	100783303	100780000	100790000	NA12892	13	11	13	11	24	MEG3	H3K27me3	675
chr14	100783306	100780000	100790000	NA12892	12	13	12	13	25	MEG3	H3K27me3	674
chr14	100784971	100780000	100790000	NA12892	14	11	14	11	25	MEG3	H3K27me3	676
chr14	100789084	100780000	100790000	NA12892	19	2	19	2	21	MEG3	H3K27me3	679
chr14	100793257	100790000	100800000	NA12892	20	8	20	8	28	MEG3	H3K27me3	692
chr14	100794756	100790000	100800000	NA12892	7	10	7	10	17	MEG3	H3K27me3	694
chr14	100796000	100790000	100800000	NA12892	11	15	11	15	26	MEG3	H3K27me3	690
chr14	100796145	100790000	100800000	NA12892	9	17	9	17	26	MEG3	H3K27me3	695
chr14	100797544	100790000	100800000	NA12892	18	14	18	14	32	MEG3	H3K27me3	691
chr14	100798829	100790000	100800000	NA12892	3	13	3	13	16	MEG3	H3K27me3	693
chr14	100800341	100800000	100810000	NA12892	8	8	8	8	16	MEG3	H3K27me3	711
chr14	100801623	100800000	100810000	NA12892	7	12	7	12	19	MEG3	H3K27me3	708
chr14	100801743	100800000	100810000	NA12892	6	18	6	18	24	MEG3	H3K27me3	707
chr14	100803256	100800000	100810000	NA12892	7	7	7	7	14	MEG3	H3K27me3	710
chr14	100803701	100800000	100810000	NA12892	5	6	5	6	11	MEG3	H3K27me3	706
chr14	100804988	100800000	100810000	NA12892	9	7	9	7	16	MEG3	H3K27me3	712
chr14	100806509	100800000	100810000	NA12892	7	12	7	12	19	MEG3	H3K27me3	709
chr14	100806761	100800000	100810000	NA12892	4	5	4	5	9	MEG3	H3K27me3	705
chr14	100811449	100810000	100820000	NA12892	5	1	5	1	6	MEG3	H3K27me3	730
chr14	100811551	100810000	100820000	NA12892	9	1	9	1	10	MEG3	H3K27me3	737
chr14	100812042	100810000	100820000	NA12892	10	11	10	11	21	MEG3	H3K27me3	726
chr14	100812452	100810000	100820000	NA12892	7	4	7	4	11	MEG3	H3K27me3	733
chr14	100812485	100810000	100820000	NA12892	8	6	8	6	14	MEG3	H3K27me3	736
chr14	100814068	100810000	100820000	NA12892	11	2	11	2	13	MEG3	H3K27me3	727
chr14	100814324	100810000	100820000	NA12892	8	11	8	11	19	MEG3	H3K27me3	735
chr14	100815034	100810000	100820000	NA12892	6	12	6	12	18	MEG3	H3K27me3	732
chr14	100815086	100810000	100820000	NA12892	7	7	7	7	14	MEG3	H3K27me3	734
chr14	100815099	100810000	100820000	NA12892	5	6	5	6	11	MEG3	H3K27me3	731
chr14	100819010	100810000	100820000	NA12892	13	10	13	10	23	MEG3	H3K27me3	728
chr14	100819824	100810000	100820000	NA12892	3	3	3	3	6	MEG3	H3K27me3	729
chr14	100820394	100820000	100830000	NA12892	2	7	2	7	9	MEG3	H3K27me3	758
chr14	100820400	100820000	100830000	NA12892	2	7	2	7	9	MEG3	H3K27me3	759
chr14	100820421	100820000	100830000	NA12892	2	7	2	7	9	MEG3	H3K27me3	760
chr14	100820621	100820000	100830000	NA12892	1	4	1	4	5	MEG3	H3K27me3	754
chr14	100821365	100820000	100830000	NA12892	2	11	2	11	13	MEG3	H3K27me3	757
chr14	100821636	100820000	100830000	NA12892	13	3	13	3	16	MEG3	H3K27me3	755
chr14	100821694	100820000	100830000	NA12892	9	11	9	11	20	MEG3	H3K27me3	763
chr14	100822536	100820000	100830000	NA12892	7	16	7	16	23	MEG3	H3K27me3	762
chr14	100823846	100820000	100830000	NA12892	4	14	4	14	18	MEG3	H3K27me3	761
chr14	100824126	100820000	100830000	NA12892	0	36	0	36	36	MEG3	H3K27me3	753
chr14	100827665	100820000	100830000	NA12892	16	0	16	0	16	MEG3	H3K27me3	756
chr14	100831117	100830000	100840000	NA12892	9	4	9	4	13	MEG3	H3K27me3	802
chr14	100831178	100830000	100840000	NA12892	2	3	2	3	5	MEG3	H3K27me3	801
chr14	100831626	100830000	100840000	NA12892	12	11	12	11	23	MEG3	H3K27me3	799
chr14	100831694	100830000	100840000	NA12892	17	13	17	13	30	MEG3	H3K27me3	800
chr14	100840348	100840000	100850000	NA12892	17	6	17	6	23	MEG3	H3K27me3	816
chr14	100842045	100840000	100850000	NA12892	14	4	14	4	18	MEG3	H3K27me3	815
chr14	100845392	100840000	100850000	NA12892	4	16	4	16	20	MEG3	H3K27me3	817
chr14	100846532	100840000	100850000	NA12892	13	10	13	10	23	MEG3	H3K27me3	814
chr14	100846756	100840000	100850000	NA12892	9	7	9	7	16	MEG3	H3K27me3	820
chr14	100847649	100840000	100850000	NA12892	12	9	12	9	21	MEG3	H3K27me3	813
chr14	100848826	100840000	100850000	NA12892	11	9	9	11	20	MEG3	H3K27me3	29
chr14	100849144	100840000	100850000	NA12892	8	7	8	7	15	MEG3	H3K27me3	819
chr14	100849331	100840000	100850000	NA12892	6	5	6	5	11	MEG3	H3K27me3	818
chr14	100850181	100850000	100860000	NA12892	6	5	6	5	11	MEG3	H3K27me3	846
chr14	100851454	100850000	100860000	NA12892	10	8	10	8	18	MEG3	H3K27me3	838
chr14	100851974	100850000	100860000	NA12892	13	10	13	10	23	MEG3	H3K27me3	840
chr14	100853318	100850000	100860000	NA12892	7	15	7	15	22	MEG3	H3K27me3	848
chr14	100853349	100850000	100860000	NA12892	14	8	14	8	22	MEG3	H3K27me3	842
chr14	100853982	100850000	100860000	NA12892	12	16	12	16	28	MEG3	H3K27me3	839
chr14	100855175	100850000	100860000	NA12892	6	4	6	4	10	MEG3	H3K27me3	845
chr14	100855389	100850000	100860000	NA12892	7	11	7	11	18	MEG3	H3K27me3	847
chr14	100855451	100850000	100860000	NA12892	13	5	13	5	18	MEG3	H3K27me3	841
chr14	100855570	100850000	100860000	NA12892	22	10	22	10	32	MEG3	H3K27me3	843
chr14	100856874	100850000	100860000	NA12892	10	5	10	5	15	MEG3	H3K27me3	836
chr14	100857209	100850000	100860000	NA12892	9	12	9	12	21	MEG3	H3K27me3	850
chr14	100857696	100850000	100860000	NA12892	5	3	5	3	8	MEG3	H3K27me3	844
chr14	100859303	100850000	100860000	NA12892	10	6	10	6	16	MEG3	H3K27me3	837
chr14	100859490	100850000	100860000	NA12892	8	11	8	11	19	MEG3	H3K27me3	849
chr14	100867309	100860000	100870000	NA12892	8	3	8	3	11	MEG3	H3K27me3	873
chr14	100868082	100860000	100870000	NA12892	2	10	2	10	12	MEG3	H3K27me3	868
chr14	100868408	100860000	100870000	NA12892	2	7	2	7	9	MEG3	H3K27me3	871
chr14	100868418	100860000	100870000	NA12892	2	6	2	6	8	MEG3	H3K27me3	870
chr14	100868459	100860000	100870000	NA12892	2	5	2	5	7	MEG3	H3K27me3	869
chr14	100869267	100860000	100870000	NA12892	7	0	7	0	7	MEG3	H3K27me3	872
chr14	100874132	100870000	100880000	NA12892	2	3	2	3	5	MEG3	H3K27me3	884
chr14	100877319	100870000	100880000	NA12892	4	3	4	3	7	MEG3	H3K27me3	885
chr14	100882247	100880000	100890000	NA12892	5	2	5	2	7	MEG3	H3K27me3	894
chr14	100884946	100880000	100890000	NA12892	6	7	6	7	13	MEG3	H3K27me3	895
chr14	100885114	100880000	100890000	NA12892	11	7	11	7	18	MEG3	H3K27me3	892
chr14	100886784	100880000	100890000	NA12892	6	9	6	9	15	MEG3	H3K27me3	896
chr14	100886874	100880000	100890000	NA12892	11	5	5	11	16	MEG3	H3K27me3	30
chr14	100887650	100880000	100890000	NA12892	9	8	9	8	17	MEG3	H3K27me3	898
chr14	100887651	100880000	100890000	NA12892	8	8	8	8	16	MEG3	H3K27me3	897
chr14	100889673	100880000	100890000	NA12892	14	12	14	12	26	MEG3	H3K27me3	893
chr14	100890131	100890000	100900000	NA12892	11	3	11	3	14	MEG3	H3K27me3	908
chr14	100891800	100890000	100900000	NA12892	5	2	5	2	7	MEG3	H3K27me3	915
chr14	100892203	100890000	100900000	NA12892	5	5	5	5	10	MEG3	H3K27me3	916
chr14	100894486	100890000	100900000	NA12892	8	6	8	6	14	MEG3	H3K27me3	917
chr14	100895066	100890000	100900000	NA12892	14	8	14	8	22	MEG3	H3K27me3	912
chr14	100898465	100890000	100900000	NA12892	13	11	13	11	24	MEG3	H3K27me3	910
chr14	100898715	100890000	100900000	NA12892	18	10	18	10	28	MEG3	H3K27me3	914
chr14	100898928	100890000	100900000	NA12892	13	7	13	7	20	MEG3	H3K27me3	911
chr14	100899217	100890000	100900000	NA12892	15	11	15	11	26	MEG3	H3K27me3	913
chr14	100899228	100890000	100900000	NA12892	12	12	12	12	24	MEG3	H3K27me3	909
chr14	100900446	100900000	100910000	NA12892	33	14	33	14	47	MEG3	H3K27me3	936
chr14	100900449	100900000	100910000	NA12892	32	14	32	14	46	MEG3	H3K27me3	935
chr14	100900995	100900000	100910000	NA12892	19	15	19	15	34	MEG3	H3K27me3	933
chr14	100902779	100900000	100910000	NA12892	19	9	19	9	28	MEG3	H3K27me3	934
chr14	100903213	100900000	100910000	NA12892	9	18	9	18	27	MEG3	H3K27me3	940
chr14	100903313	100900000	100910000	NA12892	5	19	5	19	24	MEG3	H3K27me3	937
chr14	100904264	100900000	100910000	NA12892	16	6	16	6	22	MEG3	H3K27me3	932
chr14	100907636	100900000	100910000	NA12892	6	4	6	4	10	MEG3	H3K27me3	938
chr14	100909088	100900000	100910000	NA12892	8	4	8	4	12	MEG3	H3K27me3	939
chr16	3360145	3360000	3370000	NA12892	8	14	8	14	22	MTRNR2L4	H3K27me3	1197
chr16	3360456	3360000	3370000	NA12892	11	6	11	6	17	MTRNR2L4	H3K27me3	1191
chr16	3361587	3360000	3370000	NA12892	7	6	7	6	13	MTRNR2L4	H3K27me3	1195
chr16	3361636	3360000	3370000	NA12892	4	5	4	5	9	MTRNR2L4	H3K27me3	1194
chr16	3361855	3360000	3370000	NA12892	8	13	8	13	21	MTRNR2L4	H3K27me3	1196
chr16	3363749	3360000	3370000	NA12892	2	12	2	12	14	MTRNR2L4	H3K27me3	1192
chr16	3363896	3360000	3370000	NA12892	8	5	8	5	13	MTRNR2L4	H3K27me3	1198
chr16	3366387	3360000	3370000	NA12892	9	4	9	4	13	MTRNR2L4	H3K27me3	1199
chr16	3367450	3360000	3370000	NA12892	3	3	3	3	6	MTRNR2L4	H3K27me3	1193
chr16	3370386	3370000	3380000	NA12892	18	8	18	8	26	MTRNR2L4	H3K27me3	1256
chr16	3371347	3370000	3380000	NA12892	10	12	10	12	22	MTRNR2L4	H3K27me3	1255
chr16	3372399	3370000	3380000	NA12892	9	5	9	5	14	MTRNR2L4	H3K27me3	1261
chr16	3373990	3370000	3380000	NA12892	2	13	2	13	15	MTRNR2L4	H3K27me3	1257
chr16	3376183	3370000	3380000	NA12892	3	2	3	2	5	MTRNR2L4	H3K27me3	1258
chr16	3376917	3370000	3380000	NA12892	3	3	3	3	6	MTRNR2L4	H3K27me3	1259
chr16	3377033	3370000	3380000	NA12892	3	3	3	3	6	MTRNR2L4	H3K27me3	1260
chr18	80103152	80100000	80110000	NA12892	14	5	14	5	19	ADNP2	H3K27me3	1287
chr18	80103219	80100000	80110000	NA12892	11	10	11	10	21	ADNP2	H3K27me3	1286
chr18	80103247	80100000	80110000	NA12892	6	10	6	10	16	ADNP2	H3K27me3	1289
chr18	80104201	80100000	80110000	NA12892	3	6	3	6	9	ADNP2	H3K27me3	1288
chr18	80153265	80150000	80160000	NA12892	14	15	14	15	29	ADNP2	H3K27me3	1355
chr18	80153273	80150000	80160000	NA12892	13	14	13	14	27	ADNP2	H3K27me3	1354
chr18	80153280	80150000	80160000	NA12892	11	17	11	17	28	ADNP2	H3K27me3	1352
chr18	80153302	80150000	80160000	NA12892	6	15	6	15	21	ADNP2	H3K27me3	1356
chr18	80154386	80150000	80160000	NA12892	12	23	12	23	35	ADNP2	H3K27me3	1353
chr18	80165222	80160000	80170000	NA12892	16	10	16	10	26	ADNP2	H3K27me3	1374
chr18	80165762	80160000	80170000	NA12892	16	4	16	4	20	ADNP2	H3K27me3	1375
chr18	80171165	80170000	80180000	NA12892	11	23	11	23	34	ADNP2	H3K27me3	1395
chr18	80177084	80170000	80180000	NA12892	13	5	13	5	18	ADNP2	H3K27me3	1396
chr18	80177429	80170000	80180000	NA12892	10	8	10	8	18	ADNP2	H3K27me3	1394
chr18	80192141	80190000	80200000	NA12892	19	18	19	18	37	ADNP2	H3K27me3	1416
chr18	80198063	80190000	80200000	NA12892	32	13	32	13	45	ADNP2	H3K27me3	1417
chr7	130473229	130470000	130480000	NA12892	1	12	1	12	13	MEST	H3K27me3	964
chr7	130473537	130470000	130480000	NA12892	2	19	2	19	21	MEST	H3K27me3	969
chr7	130474386	130470000	130480000	NA12892	13	5	5	13	18	MEST	H3K27me3	31
chr7	130475269	130470000	130480000	NA12892	4	11	4	11	15	MEST	H3K27me3	971
chr7	130475421	130470000	130480000	NA12892	1	17	1	17	18	MEST	H3K27me3	966
chr7	130475479	130470000	130480000	NA12892	5	10	5	10	15	MEST	H3K27me3	975
chr7	130475486	130470000	130480000	NA12892	6	11	6	11	17	MEST	H3K27me3	978
chr7	130475722	130470000	130480000	NA12892	4	25	4	25	29	MEST	H3K27me3	974
chr7	130476705	130470000	130480000	NA12892	2	12	2	12	14	MEST	H3K27me3	968
chr7	130476747	130470000	130480000	NA12892	1	15	1	15	16	MEST	H3K27me3	965
chr7	130478161	130470000	130480000	NA12892	5	13	5	13	18	MEST	H3K27me3	976
chr7	130478451	130470000	130480000	NA12892	7	17	7	17	24	MEST	H3K27me3	979
chr7	130478670	130470000	130480000	NA12892	10	14	10	14	24	MEST	H3K27me3	967
chr7	130478704	130470000	130480000	NA12892	5	18	5	18	23	MEST	H3K27me3	977
chr7	130478806	130470000	130480000	NA12892	4	16	4	16	20	MEST	H3K27me3	972
chr7	130478807	130470000	130480000	NA12892	4	16	4	16	20	MEST	H3K27me3	973
chr7	130479325	130470000	130480000	NA12892	4	10	4	10	14	MEST	H3K27me3	970
chr7	130480095	130480000	130490000	NA12892	1	13	13	1	14	MEST	H3K27me3	40
chr7	130480281	130480000	130490000	NA12892	4	10	4	10	14	MEST	H3K27me3	998
chr7	130481520	130480000	130490000	NA12892	3	16	3	16	19	MEST	H3K27me3	997
chr7	130481834	130480000	130490000	NA12892	2	23	2	23	25	MEST	H3K27me3	995
chr7	130481959	130480000	130490000	NA12892	1	23	1	23	24	MEST	H3K27me3	994
chr7	130483784	130480000	130490000	NA12892	6	23	6	23	29	MEST	H3K27me3	1001
chr7	130485086	130480000	130490000	NA12892	8	35	8	35	43	MEST	H3K27me3	1002
chr7	130486662	130480000	130490000	NA12892	5	73	5	73	78	MEST	H3K27me3	1000
chr7	130487812	130480000	130490000	NA12892	28	8	28	8	36	MEST	H3K27me3	996
chr7	130488952	130480000	130490000	NA12892	5	29	5	29	34	MEST	H3K27me3	999
chr7	130492985	130490000	130500000	NA12892	5	106	5	106	111	MEST	H3K27me3	1014
chr7	130493344	130490000	130500000	NA12892	5	110	5	110	115	MEST	H3K27me3	1015
chr7	130496266	130490000	130500000	NA12892	0	7	0	7	7	MEST	H3K27me3	1013
chr7	130502843	130500000	130510000	NA12892	4	3	4	3	7	MEST	H3K27me3	1023
chr7	130507466	130500000	130510000	NA12892	4	1	4	1	5	MEST	H3K27me3	1022
chr7	130510864	130510000	130520000	NA12892	2	5	2	5	7	MEST	H3K27me3	1030
chr7	130514662	130510000	130520000	NA12892	6	3	3	6	9	MEST	H3K27me3	51
chr7	130514753	130510000	130520000	NA12892	6	3	3	6	9	MEST	H3K27me3	52
chr7	130518909	130510000	130520000	NA12892	11	1	11	1	12	MEST	H3K27me3	1027
chr7	130519844	130510000	130520000	NA12892	2	3	2	3	5	MEST	H3K27me3	1028
chr7	130519856	130510000	130520000	NA12892	2	3	2	3	5	MEST	H3K27me3	1029
chr1	39501046	39500000	39510000	NA19238	10	8	10	8	18	PPIEL	H3K27me3	591
chr1	39501390	39500000	39510000	NA19238	6	12	6	12	18	PPIEL	H3K27me3	595
chr1	39501419	39500000	39510000	NA19238	6	13	6	13	19	PPIEL	H3K27me3	596
chr1	39502011	39500000	39510000	NA19238	4	2	2	4	6	PPIEL	H3K27me3	6
chr1	39502223	39500000	39510000	NA19238	3	2	3	2	5	PPIEL	H3K27me3	592
chr1	39503152	39500000	39510000	NA19238	3	4	4	3	7	PPIEL	H3K27me3	7
chr1	39504156	39500000	39510000	NA19238	3	2	3	2	5	PPIEL	H3K27me3	593
chr1	39504785	39500000	39510000	NA19238	6	4	6	4	10	PPIEL	H3K27me3	597
chr1	39504797	39500000	39510000	NA19238	7	2	7	2	9	PPIEL	H3K27me3	598
chr1	39504806	39500000	39510000	NA19238	4	7	4	7	11	PPIEL	H3K27me3	594
chr1	39506270	39500000	39510000	NA19238	7	3	7	3	10	PPIEL	H3K27me3	599
chr1	39512715	39510000	39520000	NA19238	9	9	9	9	18	PPIEL	H3K27me3	634
chr1	39514758	39510000	39520000	NA19238	27	20	27	20	47	PPIEL	H3K27me3	630
chr1	39514910	39510000	39520000	NA19238	31	7	7	31	38	PPIEL	H3K27me3	10
chr1	39517635	39510000	39520000	NA19238	7	1	7	1	8	PPIEL	H3K27me3	633
chr1	39518048	39510000	39520000	NA19238	4	3	4	3	7	PPIEL	H3K27me3	631
chr1	39519587	39510000	39520000	NA19238	4	3	4	3	7	PPIEL	H3K27me3	632
chr1	39539462	39530000	39540000	NA19238	3	3	3	3	6	PPIEL	H3K27me3	14
chr1	39543581	39540000	39550000	NA19238	1	5	1	5	6	PPIEL	H3K27me3	650
chr1	39554832	39550000	39560000	NA19238	4	2	4	2	6	PPIEL	H3K27me3	654
chr1	39557375	39550000	39560000	NA19238	5	0	5	0	5	PPIEL	H3K27me3	655
chr1	39573939	39570000	39580000	NA19238	4	1	4	1	5	PPIEL	H3K27me3	666
chr1	39574035	39570000	39580000	NA19238	5	2	5	2	7	PPIEL	H3K27me3	668
chr1	39577125	39570000	39580000	NA19238	3	10	10	3	13	PPIEL	H3K27me3	26
chr1	39579041	39570000	39580000	NA19238	6	8	6	8	14	PPIEL	H3K27me3	669
chr1	39579220	39570000	39580000	NA19238	7	4	7	4	11	PPIEL	H3K27me3	670
chr1	39579796	39570000	39580000	NA19238	4	1	4	1	5	PPIEL	H3K27me3	667
chr1	68056944	68050000	68060000	NA19238	0	9	0	9	9	DIRAS3	H3K27me3	1046
chr11	2121158	2120000	2130000	NA19238	0	9	0	9	9	IGF2	H3K27me3	1073
chr11	2128183	2120000	2130000	NA19238	4	4	4	4	8	IGF2	H3K27me3	1075
chr11	2128429	2120000	2130000	NA19238	2	5	2	5	7	IGF2	H3K27me3	1074
chr11	2128765	2120000	2130000	NA19238	5	1	5	1	6	IGF2	H3K27me3	1076
chr11	2131037	2130000	2140000	NA19238	4	1	4	1	5	IGF2	H3K27me3	1092
chr11	2131924	2130000	2140000	NA19238	1	9	1	9	10	IGF2	H3K27me3	1090
chr11	2135899	2130000	2140000	NA19238	9	12	9	12	21	IGF2	H3K27me3	1093
chr11	2135920	2130000	2140000	NA19238	10	3	10	3	13	IGF2	H3K27me3	1091
chr11	2142702	2140000	2150000	NA19238	44	32	44	32	76	IGF2	H3K27me3	1122
chr11	2143569	2140000	2150000	NA19238	35	35	35	35	70	IGF2	H3K27me3	1120
chr11	2143760	2140000	2150000	NA19238	24	49	24	49	73	IGF2	H3K27me3	1118
chr11	2143943	2140000	2150000	NA19238	41	27	27	41	68	IGF2	H3K27me3	54
chr11	2145333	2140000	2150000	NA19238	21	24	21	24	45	IGF2	H3K27me3	1117
chr11	2145467	2140000	2150000	NA19238	28	26	28	26	54	IGF2	H3K27me3	1119
chr11	2146073	2140000	2150000	NA19238	18	18	18	18	36	IGF2	H3K27me3	1114
chr11	2146388	2140000	2150000	NA19238	19	4	19	4	23	IGF2	H3K27me3	1115
chr11	2146751	2140000	2150000	NA19238	7	10	7	10	17	IGF2	H3K27me3	1124
chr11	2147145	2140000	2150000	NA19238	6	8	6	8	14	IGF2	H3K27me3	1123
chr11	2147880	2140000	2150000	NA19238	13	1	13	1	14	IGF2	H3K27me3	1113
chr11	2148310	2140000	2150000	NA19238	4	26	4	26	30	IGF2	H3K27me3	1121
chr11	2148525	2140000	2150000	NA19238	20	3	20	3	23	IGF2	H3K27me3	1116
chr11	2148654	2140000	2150000	NA19238	9	3	9	3	12	IGF2	H3K27me3	1126
chr11	2148678	2140000	2150000	NA19238	9	6	9	6	15	IGF2	H3K27me3	1127
chr11	2148913	2140000	2150000	NA19238	8	6	8	6	14	IGF2	H3K27me3	1125
chr11	2155414	2150000	2160000	NA19238	3	3	3	3	6	IGF2	H3K27me3	1159
chr11	2155585	2150000	2160000	NA19238	4	2	4	2	6	IGF2	H3K27me3	1160
chr11	2155636	2150000	2160000	NA19238	2	3	2	3	5	IGF2	H3K27me3	1157
chr11	2156139	2150000	2160000	NA19238	2	3	2	3	5	IGF2	H3K27me3	1158
chr14	100781027	100780000	100790000	NA19238	3	4	3	4	7	MEG3	H3K27me3	685
chr14	100781634	100780000	100790000	NA19238	3	2	3	2	5	MEG3	H3K27me3	684
chr14	100783092	100780000	100790000	NA19238	3	4	3	4	7	MEG3	H3K27me3	686
chr14	100798829	100790000	100800000	NA19238	6	6	6	6	12	MEG3	H3K27me3	696
chr14	100801095	100800000	100810000	NA19238	3	4	3	4	7	MEG3	H3K27me3	714
chr14	100809272	100800000	100810000	NA19238	3	3	3	3	6	MEG3	H3K27me3	713
chr14	100817324	100810000	100820000	NA19238	4	5	4	5	9	MEG3	H3K27me3	739
chr14	100819020	100810000	100820000	NA19238	0	5	0	5	5	MEG3	H3K27me3	738
chr14	100824126	100820000	100830000	NA19238	0	15	0	15	15	MEG3	H3K27me3	764
chr14	100841205	100840000	100850000	NA19238	2	3	2	3	5	MEG3	H3K27me3	822
chr14	100841366	100840000	100850000	NA19238	7	2	7	2	9	MEG3	H3K27me3	825
chr14	100841389	100840000	100850000	NA19238	7	1	7	1	8	MEG3	H3K27me3	824
chr14	100843272	100840000	100850000	NA19238	2	7	2	7	9	MEG3	H3K27me3	823
chr14	100845165	100840000	100850000	NA19238	0	5	0	5	5	MEG3	H3K27me3	821
chr14	100850046	100850000	100860000	NA19238	3	12	3	12	15	MEG3	H3K27me3	853
chr14	100855175	100850000	100860000	NA19238	2	5	2	5	7	MEG3	H3K27me3	851
chr14	100855178	100850000	100860000	NA19238	2	5	2	5	7	MEG3	H3K27me3	852
chr14	100855451	100850000	100860000	NA19238	4	3	4	3	7	MEG3	H3K27me3	854
chr14	100855570	100850000	100860000	NA19238	5	3	5	3	8	MEG3	H3K27me3	855
chr14	100876732	100870000	100880000	NA19238	0	5	0	5	5	MEG3	H3K27me3	886
chr14	100877319	100870000	100880000	NA19238	2	3	2	3	5	MEG3	H3K27me3	887
chr14	100885527	100880000	100890000	NA19238	5	1	5	1	6	MEG3	H3K27me3	902
chr14	100886150	100880000	100890000	NA19238	2	3	2	3	5	MEG3	H3K27me3	899
chr14	100888451	100880000	100890000	NA19238	4	2	4	2	6	MEG3	H3K27me3	900
chr14	100889673	100880000	100890000	NA19238	4	5	4	5	9	MEG3	H3K27me3	901
chr14	100904073	100900000	100910000	NA19238	3	5	3	5	8	MEG3	H3K27me3	941
chr16	3360017	3360000	3370000	NA19238	2	5	2	5	7	MTRNR2L4	H3K27me3	1202
chr16	3361518	3360000	3370000	NA19238	3	5	3	5	8	MTRNR2L4	H3K27me3	1205
chr16	3361855	3360000	3370000	NA19238	4	2	4	2	6	MTRNR2L4	H3K27me3	1207
chr16	3362221	3360000	3370000	NA19238	6	6	6	6	12	MTRNR2L4	H3K27me3	1215
chr16	3362582	3360000	3370000	NA19238	4	8	4	8	12	MTRNR2L4	H3K27me3	1211
chr16	3362618	3360000	3370000	NA19238	3	7	3	7	10	MTRNR2L4	H3K27me3	1206
chr16	3363477	3360000	3370000	NA19238	8	9	8	9	17	MTRNR2L4	H3K27me3	1221
chr16	3363734	3360000	3370000	NA19238	13	5	13	5	18	MTRNR2L4	H3K27me3	1200
chr16	3365063	3360000	3370000	NA19238	6	1	6	1	7	MTRNR2L4	H3K27me3	1214
chr16	3365512	3360000	3370000	NA19238	6	0	6	0	6	MTRNR2L4	H3K27me3	1213
chr16	3366340	3360000	3370000	NA19238	4	2	4	2	6	MTRNR2L4	H3K27me3	1208
chr16	3366354	3360000	3370000	NA19238	4	2	4	2	6	MTRNR2L4	H3K27me3	1209
chr16	3366940	3360000	3370000	NA19238	7	1	7	1	8	MTRNR2L4	H3K27me3	1216
chr16	3367156	3360000	3370000	NA19238	8	0	8	0	8	MTRNR2L4	H3K27me3	1217
chr16	3367464	3360000	3370000	NA19238	8	2	8	2	10	MTRNR2L4	H3K27me3	1218
chr16	3367465	3360000	3370000	NA19238	8	2	8	2	10	MTRNR2L4	H3K27me3	1219
chr16	3368381	3360000	3370000	NA19238	3	3	3	3	6	MTRNR2L4	H3K27me3	1204
chr16	3368419	3360000	3370000	NA19238	4	3	4	3	7	MTRNR2L4	H3K27me3	1210
chr16	3369384	3360000	3370000	NA19238	2	3	2	3	5	MTRNR2L4	H3K27me3	1201
chr16	3369410	3360000	3370000	NA19238	5	3	5	3	8	MTRNR2L4	H3K27me3	1212
chr16	3369741	3360000	3370000	NA19238	2	8	2	8	10	MTRNR2L4	H3K27me3	1203
chr16	3369934	3360000	3370000	NA19238	8	6	8	6	14	MTRNR2L4	H3K27me3	1220
chr16	3370479	3370000	3380000	NA19238	6	0	6	0	6	MTRNR2L4	H3K27me3	1268
chr16	3371073	3370000	3380000	NA19238	3	3	3	3	6	MTRNR2L4	H3K27me3	1262
chr16	3371199	3370000	3380000	NA19238	7	2	7	2	9	MTRNR2L4	H3K27me3	1269
chr16	3371261	3370000	3380000	NA19238	5	3	5	3	8	MTRNR2L4	H3K27me3	1267
chr16	3371415	3370000	3380000	NA19238	0	6	6	0	6	MTRNR2L4	H3K27me3	74
chr16	3371691	3370000	3380000	NA19238	8	6	8	6	14	MTRNR2L4	H3K27me3	1270
chr16	3372057	3370000	3380000	NA19238	3	6	3	6	9	MTRNR2L4	H3K27me3	1263
chr16	3372432	3370000	3380000	NA19238	4	3	4	3	7	MTRNR2L4	H3K27me3	1264
chr16	3374210	3370000	3380000	NA19238	5	2	5	2	7	MTRNR2L4	H3K27me3	1265
chr16	3375325	3370000	3380000	NA19238	2	7	7	2	9	MTRNR2L4	H3K27me3	75
chr16	3375524	3370000	3380000	NA19238	4	1	1	4	5	MTRNR2L4	H3K27me3	73
chr16	3376644	3370000	3380000	NA19238	5	2	5	2	7	MTRNR2L4	H3K27me3	1266
chr18	80101627	80100000	80110000	NA19238	3	7	3	7	10	ADNP2	H3K27me3	1291
chr18	80101974	80100000	80110000	NA19238	11	9	11	9	20	ADNP2	H3K27me3	1290
chr18	80103778	80100000	80110000	NA19238	4	4	4	4	8	ADNP2	H3K27me3	1293
chr18	80106128	80100000	80110000	NA19238	7	3	3	7	10	ADNP2	H3K27me3	76
chr18	80109111	80100000	80110000	NA19238	4	2	4	2	6	ADNP2	H3K27me3	1292
chr18	80110152	80110000	80120000	NA19238	5	13	5	13	18	ADNP2	H3K27me3	1303
chr18	80112081	80110000	80120000	NA19238	0	6	6	0	6	ADNP2	H3K27me3	81
chr18	80112093	80110000	80120000	NA19238	0	6	6	0	6	ADNP2	H3K27me3	82
chr18	80125023	80120000	80130000	NA19238	5	0	0	5	5	ADNP2	H3K27me3	86
chr18	80127256	80120000	80130000	NA19238	1	4	4	1	5	ADNP2	H3K27me3	87
chr18	80127538	80120000	80130000	NA19238	3	2	3	2	5	ADNP2	H3K27me3	1310
chr18	80130127	80130000	80140000	NA19238	3	2	3	2	5	ADNP2	H3K27me3	1321
chr18	80130552	80130000	80140000	NA19238	1	6	6	1	7	ADNP2	H3K27me3	95
chr18	80134418	80130000	80140000	NA19238	5	1	1	5	6	ADNP2	H3K27me3	94
chr18	80153647	80150000	80160000	NA19238	2	3	3	2	5	ADNP2	H3K27me3	107
chr18	80172934	80170000	80180000	NA19238	10	4	4	10	14	ADNP2	H3K27me3	116
chr18	80173181	80170000	80180000	NA19238	9	2	2	9	11	ADNP2	H3K27me3	115
chr18	80181018	80180000	80190000	NA19238	3	3	3	3	6	ADNP2	H3K27me3	1409
chr18	80181892	80180000	80190000	NA19238	4	1	4	1	5	ADNP2	H3K27me3	1410
chr18	80186148	80180000	80190000	NA19238	2	3	2	3	5	ADNP2	H3K27me3	1408
chr18	80194756	80190000	80200000	NA19238	6	2	2	6	8	ADNP2	H3K27me3	119
chr18	80198492	80190000	80200000	NA19238	2	11	2	11	13	ADNP2	H3K27me3	1418
chr7	130470151	130470000	130480000	NA19238	9	1	9	1	10	MEST	H3K27me3	984
chr7	130470280	130470000	130480000	NA19238	13	6	13	6	19	MEST	H3K27me3	980
chr7	130470707	130470000	130480000	NA19238	3	6	3	6	9	MEST	H3K27me3	981
chr7	130470742	130470000	130480000	NA19238	6	8	8	6	14	MEST	H3K27me3	36
chr7	130472716	130470000	130480000	NA19238	0	7	7	0	7	MEST	H3K27me3	35
chr7	130473043	130470000	130480000	NA19238	3	4	4	3	7	MEST	H3K27me3	34
chr7	130473229	130470000	130480000	NA19238	3	3	3	3	6	MEST	H3K27me3	33
chr7	130475269	130470000	130480000	NA19238	5	4	5	4	9	MEST	H3K27me3	982
chr7	130478451	130470000	130480000	NA19238	5	6	5	6	11	MEST	H3K27me3	983
chr7	130478704	130470000	130480000	NA19238	5	2	2	5	7	MEST	H3K27me3	32
chr7	130480833	130480000	130490000	NA19238	3	2	3	2	5	MEST	H3K27me3	1005
chr7	130484251	130480000	130490000	NA19238	18	3	3	18	21	MEST	H3K27me3	41
chr7	130484766	130480000	130490000	NA19238	18	5	18	5	23	MEST	H3K27me3	1004
chr7	130485611	130480000	130490000	NA19238	5	10	5	10	15	MEST	H3K27me3	1006
chr7	130487539	130480000	130490000	NA19238	7	7	7	7	14	MEST	H3K27me3	1007
chr7	130488778	130480000	130490000	NA19238	13	4	13	4	17	MEST	H3K27me3	1003
chr7	130490328	130490000	130500000	NA19238	0	36	36	0	36	MEST	H3K27me3	45
chr7	130490329	130490000	130500000	NA19238	0	35	35	0	35	MEST	H3K27me3	44
chr7	130491722	130490000	130500000	NA19238	67	2	67	2	69	MEST	H3K27me3	1018
chr7	130492985	130490000	130500000	NA19238	58	4	58	4	62	MEST	H3K27me3	1016
chr7	130493344	130490000	130500000	NA19238	65	3	65	3	68	MEST	H3K27me3	1017
chr7	130495557	130490000	130500000	NA19238	1	7	7	1	8	MEST	H3K27me3	46
chr7	130507466	130500000	130510000	NA19238	5	0	5	0	5	MEST	H3K27me3	1024
chr1	39501046	39500000	39510000	NA19239	12	19	12	19	31	PPIEL	H3K27me3	600
chr1	39501390	39500000	39510000	NA19239	8	19	8	19	27	PPIEL	H3K27me3	610
chr1	39501419	39500000	39510000	NA19239	8	12	8	12	20	PPIEL	H3K27me3	609
chr1	39502011	39500000	39510000	NA19239	16	7	16	7	23	PPIEL	H3K27me3	602
chr1	39502223	39500000	39510000	NA19239	2	8	2	8	10	PPIEL	H3K27me3	605
chr1	39503152	39500000	39510000	NA19239	18	13	18	13	31	PPIEL	H3K27me3	604
chr1	39504156	39500000	39510000	NA19239	9	7	9	7	16	PPIEL	H3K27me3	612
chr1	39504785	39500000	39510000	NA19239	7	21	7	21	28	PPIEL	H3K27me3	607
chr1	39504797	39500000	39510000	NA19239	7	21	7	21	28	PPIEL	H3K27me3	608
chr1	39504806	39500000	39510000	NA19239	17	9	17	9	26	PPIEL	H3K27me3	603
chr1	39506786	39500000	39510000	NA19239	9	10	9	10	19	PPIEL	H3K27me3	611
chr1	39507974	39500000	39510000	NA19239	20	12	20	12	32	PPIEL	H3K27me3	606
chr1	39508017	39500000	39510000	NA19239	14	9	14	9	23	PPIEL	H3K27me3	601
chr1	39509508	39500000	39510000	NA19239	14	14	14	14	28	PPIEL	H3K27me3	8
chr1	39513327	39510000	39520000	NA19239	1	16	1	16	17	PPIEL	H3K27me3	635
chr1	39513468	39510000	39520000	NA19239	60	24	60	24	84	PPIEL	H3K27me3	639
chr1	39513513	39510000	39520000	NA19239	41	16	41	16	57	PPIEL	H3K27me3	637
chr1	39515398	39510000	39520000	NA19239	12	6	12	6	18	PPIEL	H3K27me3	636
chr1	39519587	39510000	39520000	NA19239	6	0	6	0	6	PPIEL	H3K27me3	638
chr1	39526441	39520000	39530000	NA19239	8	3	3	8	11	PPIEL	H3K27me3	11
chr1	39542858	39540000	39550000	NA19239	2	3	2	3	5	PPIEL	H3K27me3	651
chr1	39542867	39540000	39550000	NA19239	2	3	2	3	5	PPIEL	H3K27me3	652
chr1	39575464	39570000	39580000	NA19239	7	2	2	7	9	PPIEL	H3K27me3	27
chr1	68040582	68040000	68050000	NA19239	8	6	8	6	14	DIRAS3	H3K27me3	1039
chr1	68041321	68040000	68050000	NA19239	4	5	4	5	9	DIRAS3	H3K27me3	1037
chr1	68041440	68040000	68050000	NA19239	2	14	2	14	16	DIRAS3	H3K27me3	1034
chr1	68041554	68040000	68050000	NA19239	3	4	3	4	7	DIRAS3	H3K27me3	1036
chr1	68042981	68040000	68050000	NA19239	2	10	2	10	12	DIRAS3	H3K27me3	1033
chr1	68044287	68040000	68050000	NA19239	4	5	4	5	9	DIRAS3	H3K27me3	1038
chr1	68046253	68040000	68050000	NA19239	12	6	12	6	18	DIRAS3	H3K27me3	1032
chr1	68046488	68040000	68050000	NA19239	25	6	25	6	31	DIRAS3	H3K27me3	1035
chr1	68050590	68050000	68060000	NA19239	58	0	58	0	58	DIRAS3	H3K27me3	1050
chr1	68052626	68050000	68060000	NA19239	1	22	1	22	23	DIRAS3	H3K27me3	1048
chr1	68055061	68050000	68060000	NA19239	6	6	6	6	12	DIRAS3	H3K27me3	1051
chr1	68055701	68050000	68060000	NA19239	10	20	10	20	30	DIRAS3	H3K27me3	1049
chr1	68055834	68050000	68060000	NA19239	9	1	9	1	10	DIRAS3	H3K27me3	1052
chr1	68057260	68050000	68060000	NA19239	0	5	0	5	5	DIRAS3	H3K27me3	1047
chr11	2131906	2130000	2140000	NA19239	4	2	4	2	6	IGF2	H3K27me3	1099
chr11	2132381	2130000	2140000	NA19239	7	6	7	6	13	IGF2	H3K27me3	1101
chr11	2132660	2130000	2140000	NA19239	10	6	10	6	16	IGF2	H3K27me3	1094
chr11	2133691	2130000	2140000	NA19239	16	5	16	5	21	IGF2	H3K27me3	1096
chr11	2133734	2130000	2140000	NA19239	7	14	7	14	21	IGF2	H3K27me3	1100
chr11	2134925	2130000	2140000	NA19239	12	4	12	4	16	IGF2	H3K27me3	1095
chr11	2135306	2130000	2140000	NA19239	3	5	3	5	8	IGF2	H3K27me3	1098
chr11	2135814	2130000	2140000	NA19239	3	10	3	10	13	IGF2	H3K27me3	1097
chr11	2135899	2130000	2140000	NA19239	9	4	9	4	13	IGF2	H3K27me3	1102
chr11	2141669	2140000	2150000	NA19239	42	60	42	60	102	IGF2	H3K27me3	1142
chr11	2142327	2140000	2150000	NA19239	60	45	60	45	105	IGF2	H3K27me3	1146
chr11	2142623	2140000	2150000	NA19239	44	39	44	39	83	IGF2	H3K27me3	1143
chr11	2142860	2140000	2150000	NA19239	33	45	33	45	78	IGF2	H3K27me3	1139
chr11	2143943	2140000	2150000	NA19239	37	64	37	64	101	IGF2	H3K27me3	1140
chr11	2144021	2140000	2150000	NA19239	54	68	54	68	122	IGF2	H3K27me3	1145
chr11	2144527	2140000	2150000	NA19239	32	56	32	56	88	IGF2	H3K27me3	1138
chr11	2145750	2140000	2150000	NA19239	19	18	19	18	37	IGF2	H3K27me3	1131
chr11	2145986	2140000	2150000	NA19239	12	13	12	13	25	IGF2	H3K27me3	1128
[truncated: 377 more rows]
