# Supplementary material for: Genome-wide detection of imprinted differentially methylated regions using nanopore sequencing
Source: eLife. 2022 Jul 5;11:e77898. doi: 10.7554/eLife.77898 (PMC9255983; doi:10.7554/eLife.77898)
Supplement: Supplementary file 2. — This list demonstrates the results of differential methylation analysis (DMA) using nanomethphase dma module that uses DSS R package for DMA. [file elife-77898-supp2.xlsx]

## Sheet: Supplementary File2
Chromosome	DMR start	DMR end	Length	#CG at DMR	Mean materna methylation	Mean paternal methylation	(Mean maternal methylation) - (Mean paternal methylation)	Area statistics (The sum of test statistics of all CpG sites in the region)	Origin
chr1	39558940	39560069	1130	52	0.958128	0.484972	0.473156	419.8	Maternal
chr1	68046745	68047535	791	39	0.833807	0.345915	0.487892	304.427	Maternal
chr1	68049808	68052008	2201	88	0.818704	0.150319	0.668385	1277.22	Maternal
chr10	119818422	119819214	793	65	0.938179	0.600173	0.338006	338.382	Maternal
chr11	1997611	2003557	5947	251	0.0885012	0.830133	-0.741632	-4423.02	Paternal
chr11	2132761	2133881	1121	63	0.192127	0.559557	-0.36743	-364.2	Paternal
chr11	2145362	2149152	3791	93	0.13402	0.516074	-0.382054	-658.323	Paternal
chr11	2698551	2701309	2759	203	0.925768	0.0341196	0.891648	9397.41	Maternal
chr11	7088807	7089387	581	56	0.923401	0.64441	0.278991	253.515	Maternal
chr13	48317585	48321834	4250	233	0.955732	0.30283	0.652902	3345.57	Maternal
chr13	60267419	60268688	1270	34	0.559356	0.178866	0.38049	218.874	Maternal
chr14	100809160	100809893	734	17	0.375285	0.683315	-0.308029	-83.8769	Paternal
chr14	100810031	100810776	746	17	0.438645	0.787137	-0.348492	-93.5049	Paternal
chr14	100823967	100828009	4043	218	0.173127	0.864001	-0.690875	-4295.82	Paternal
chr14	100904158	100905235	1078	52	0.688458	0.0863459	0.602112	683.735	Maternal
chr15	23561842	23562444	603	25	0.763879	0.38751	0.376369	138.757	Maternal
chr15	23647089	23648881	1793	63	0.786283	0.187174	0.599109	866.351	Maternal
chr15	23686274	23687671	1398	110	0.793337	0.223691	0.569646	1181.88	Maternal
chr15	23897472	23898018	547	29	0.7461	0.265006	0.481093	220.393	Maternal
chr15	24101356	24102058	703	41	0.579681	0.254923	0.324759	201.947	Maternal
chr15	24426978	24427725	748	37	0.55942	0.223214	0.336206	175.974	Maternal
chr15	24772621	24773912	1292	76	0.763221	0.171058	0.592163	830.481	Maternal
chr15	24823417	24824129	713	16	0.709162	0.285213	0.423949	102.709	Maternal
chr15	24847844	24848458	615	44	0.642968	0.20929	0.433678	260.367	Maternal
chr15	24878001	24878773	773	43	0.789532	0.285203	0.504329	344.33	Maternal
chr15	24951568	24957048	5481	148	0.781004	0.178732	0.602272	3302.19	Maternal
chr15	24957248	24986179	28932	282	0.571534	0.937999	-0.366465	-2419.53	Paternal
chr15	25048423	25052608	4186	52	0.492546	0.846027	-0.353481	-351.848	Paternal
chr15	25052835	25055947	3113	66	0.644572	0.89611	-0.251538	-356.666	Paternal
chr15	25056267	25057251	985	28	0.710925	0.926108	-0.215183	-124.353	Paternal
chr15	25073710	25078648	4939	50	0.405469	0.879303	-0.473834	-494.251	Paternal
chr15	25078994	25086799	7806	97	0.4654	0.891451	-0.426051	-833.369	Paternal
chr15	25086995	25100741	13747	158	0.482371	0.893842	-0.411471	-1260.22	Paternal
chr15	98865044	98866881	1838	68	0.772901	0.123005	0.649897	973.153	Maternal
chr16	3364669	3365739	1071	57	0.126311	0.466626	-0.340315	-297.233	Paternal
chr16	3431450	3441713	10264	131	0.931474	0.565188	0.366286	921.25	Maternal
chr16	3442978	3444769	1792	78	0.0777838	0.844806	-0.767022	-1890.48	Paternal
chr19	53537256	53538957	1702	125	0.923078	0.0553444	0.867734	5730.73	Maternal
chr19	53553367	53555186	1820	109	0.929848	0.0729609	0.856887	4738.65	Maternal
chr19	56837125	56841580	4456	219	0.867239	0.150658	0.716581	3870.44	Maternal
chr2	206249709	206255173	5465	160	0.174989	0.837727	-0.662738	-2694.1	Paternal
chr2	206255756	206268795	13040	231	0.228372	0.742877	-0.514505	-2223.39	Paternal
chr2	206269430	206274051	4622	78	0.391979	0.847786	-0.455807	-616.784	Paternal
chr20	31546686	31548526	1841	60	0.962945	0.219228	0.743717	2154.27	Maternal
chr20	37520202	37522258	2057	137	0.968888	0.41524	0.553648	1365.35	Maternal
chr20	43513365	43516205	2841	93	0.810011	0.0876232	0.722388	1845.38	Maternal
chr20	58836210	58847396	11187	331	0.209231	0.948682	-0.73945	-8669.59	Paternal
chr20	58850397	58853144	2748	135	0.819804	0.0464062	0.773398	3062.52	Maternal
chr20	58853850	58856591	2742	202	0.891077	0.0478005	0.843276	6141.83	Maternal
chr20	58887966	58890344	2379	225	0.883726	0.0246213	0.859105	12869.6	Maternal
chr21	39385480	39386798	1319	59	0.931031	0.42466	0.506371	489.186	Maternal
chr22	41681557	41683816	2260	82	0.934753	0.177569	0.757184	1976.49	Maternal
chr3	39501848	39502946	1099	57	0.370242	0.0924982	0.277743	266.665	Maternal
chr4	6105203	6105924	722	67	0.837345	0.47768	0.359664	310.109	Maternal
chr4	88696886	88698186	1301	61	0.945026	0.0851765	0.859849	2331.4	Maternal
chr4	121932219	121933181	963	67	0.852192	0.5467	0.305492	306.621	Maternal
chr5	136079156	136081177	2022	82	0.651117	0.0969778	0.554139	736.988	Maternal
chr6	3848629	3850223	1595	107	0.931368	0.242174	0.689195	2385.69	Maternal
chr6	144006708	144009025	2318	156	0.961668	0.101981	0.859687	8653.88	Maternal
chr6	160005233	160006663	1431	106	0.964515	0.475512	0.489003	925.826	Maternal
chr6	169654367	169655521	1155	59	0.808085	0.256717	0.551367	419.44	Maternal
chr7	23490380	23491453	1074	62	0.759589	0.0387342	0.720854	927.486	Maternal
chr7	50781814	50783555	1742	143	0.929589	0.0518976	0.877691	5603.69	Maternal
chr7	94656189	94658980	2792	124	0.852676	0.0344088	0.818267	3888.07	Maternal
chr7	130490105	130494000	3896	222	0.938116	0.100934	0.837181	8236.29	Maternal
chr7	138663807	138665288	1482	89	0.729113	0.0712963	0.657817	1191.47	Maternal
chr7	155070971	155071671	701	59	0.798004	0.395161	0.402843	380.21	Maternal
chr8	37747433	37748664	1232	41	0.888993	0.202158	0.686836	650.606	Maternal
chr8	60713696	60714534	839	56	0.916927	0.367419	0.549508	575.349	Maternal
chr8	140097951	140101170	3220	202	0.956693	0.13111	0.825583	7220.7	Maternal
chr10	27413523	27414618	1096	72	0.759045	0.394994	0.364051	434.701	Maternal
chr14	33799699	33800388	690	72	0.656736	0.312795	0.34394	336.099	Maternal
chr15	23860493	23861156	664	25	0.740549	0.352569	0.38798	157.053	Maternal
chr15	23869152	23869962	811	36	0.627378	0.183257	0.444121	253.816	Maternal
chr15	23877849	23878405	557	33	0.456286	0.108689	0.347597	193.589	Maternal
chr15	24477606	24478059	454	31	0.586187	0.262178	0.324009	121.961	Maternal
chr15	24986841	25001555	14715	102	0.487919	0.940479	-0.452561	-1116.25	Paternal
chr15	25002560	25031118	28559	210	0.468582	0.928037	-0.459456	-2266.62	Paternal
chr15	25038500	25047776	9277	66	0.531257	0.918207	-0.386951	-553.181	Paternal
chr15	25059478	25073111	13634	261	0.584989	0.905013	-0.320023	-1814.94	Paternal
chr16	807111	807814	704	59	0.2646	0.0296829	0.234917	205.62	Maternal
chr16	807919	808222	304	30	0.279871	0.0393517	0.240519	104.943	Maternal
chr16	817094	818036	943	70	0.771128	0.326106	0.445022	423.115	Maternal
chr17	4901335	4902097	763	55	0.712426	0.393222	0.319203	197.772	Maternal
chr18	79616831	79617687	857	87	0.538152	0.184394	0.353757	373.737	Maternal
chr18	80147168	80149172	2005	98	0.769268	0.105894	0.663374	1416.74	Maternal
chr19	38543705	38544141	437	21	0.771179	0.517701	0.253478	77.2868	Maternal
chr2	232351909	232352102	194	20	0.34998	0.129246	0.220734	68.3208	Maternal
chr20	48384549	48385226	678	42	0.882407	0.602614	0.279793	195.489	Maternal
chr20	63938741	63939470	730	65	0.904833	0.63005	0.274783	250.431	Maternal
chr21	46661115	46661858	744	54	0.832566	0.43716	0.395406	306.777	Maternal
chr3	192571221	192571541	321	21	0.478647	0.201011	0.277636	73.2364	Maternal
chr4	169774376	169774731	356	16	0.616076	0.332067	0.284009	65.5286	Maternal
chr7	16851062	16851672	611	33	0.466968	0.210048	0.256919	129.031	Maternal
chr7	42856470	42857723	1254	58	0.503956	0.167	0.336956	295.409	Maternal
chr8	2733559	2733944	386	21	0.459427	0.158725	0.300701	85.6661	Maternal
chr8	94119764	94120376	613	19	0.492782	0.127201	0.365582	117.413	Maternal
chr8	102528236	102530021	1786	51	0.43048	0.0718546	0.358625	322.455	Maternal
chr8	140349118	140349831	714	53	0.861368	0.576913	0.284455	210.107	Maternal
chr9	95312864	95313633	770	34	0.880246	0.0976825	0.782564	738.847	Maternal
chr9	137417059	137418575	1517	127	0.958942	0.624547	0.334395	583.981	Maternal
chr1	39515809	39516076	268	18	0.479978	0.237999	0.241979	65.4743	Maternal
chr10	13158319	13158651	333	28	0.628071	0.342611	0.28546	99.0697	Maternal
chr10	97578421	97578764	344	19	0.706731	0.465521	0.24121	68.7601	Maternal
chr10	123991870	123992195	326	32	0.341943	0.0906602	0.251282	113.509	Maternal
chr10	133568788	133569791	1004	107	0.734484	0.373965	0.360519	497.85	Maternal
chr11	133081592	133082483	892	45	0.722519	0.351794	0.370725	256.012	Maternal
chr12	3838757	3839247	491	69	0.190363	0.528481	-0.338118	-281.577	Paternal
chr12	31117761	31120516	2756	155	0.69233	0.223334	0.468996	1110.65	Maternal
chr13	20120765	20121239	475	25	0.703982	0.408888	0.295094	85.6801	Maternal
chr13	48410208	48413428	3221	29	0.927799	0.415161	0.512639	328.997	Maternal
chr13	99215482	99215886	405	18	0.680075	0.913217	-0.233141	-63.537	Paternal
chr13	100975561	100975832	272	22	0.715691	0.47528	0.240412	74.121	Maternal
chr14	20723415	20723916	502	42	0.449254	0.190406	0.258847	145.258	Maternal
chr14	52269042	52269418	377	18	0.52664	0.276157	0.250483	69.2139	Maternal
chr15	25141053	25144023	2971	16	0.205624	0.432867	-0.227243	-75.9212	Paternal
chr15	62344788	62345266	479	19	0.171039	0.430524	-0.259486	-66.9696	Paternal
chr15	81118252	81118870	619	46	0.233328	0.504908	-0.27158	-168.396	Paternal
chr17	81119200	81119638	439	52	0.535993	0.232126	0.303867	185.006	Maternal
chr18	59969604	59969915	312	42	0.76421	0.507465	0.256745	140.168	Maternal
chr19	4784658	4785523	866	56	0.685049	0.375485	0.309563	238.218	Maternal
chr19	17323219	17324297	1079	65	0.502989	0.109765	0.393225	379.37	Maternal
chr19	21082090	21082829	740	38	0.493336	0.127995	0.365341	153.878	Maternal
chr19	36421856	36421978	123	20	0.226398	0.49944	-0.273043	-67.7173	Paternal
chr2	37535774	37536371	598	27	0.831047	0.304886	0.526162	187.905	Maternal
chr2	113235117	113236362	1246	100	0.356042	0.688351	-0.332309	-377.922	Paternal
chr2	206276199	206277222	1024	16	0.282927	0.603533	-0.320606	-78.135	Paternal
chr20	33667586	33668133	548	51	0.242635	0.0115566	0.231078	180.472	Maternal
chr20	63224686	63225146	461	16	0.396123	0.141574	0.254549	69.9694	Maternal
chr22	18609252	18609916	665	64	0.349612	0.791246	-0.441634	-322.233	Paternal
chr22	32043132	32043439	308	22	0.488366	0.262106	0.226259	76.4114	Maternal
chr4	6007986	6008636	651	59	0.437126	0.14589	0.291236	244.069	Maternal
chr5	563399	564627	1229	120	0.552174	0.833029	-0.280855	-506.361	Paternal
chr5	37208771	37209484	714	35	0.915703	0.574934	0.340769	166.07	Maternal
chr5	110726391	110727156	766	21	0.509724	0.212973	0.29675	85.3135	Maternal
chr5	138132931	138133533	603	21	0.482063	0.160513	0.32155	88.178	Maternal
chr6	158938903	158939474	572	28	0.287526	0.579642	-0.292116	-129.405	Paternal
chr7	63926276	63926437	162	16	0.317312	0.110401	0.206911	55.9263	Maternal
chr8	143727780	143728612	833	116	0.927798	0.535462	0.392336	638.246	Maternal
chr9	41354506	41354931	426	22	0.286808	0.0808985	0.205909	81.6787	Maternal
chr9	92098038	92098440	403	26	0.874974	0.631539	0.243435	95.5873	Maternal
chr9	97574899	97575448	550	22	0.499812	0.23995	0.259862	81.7591	Maternal
chr9	122225974	122226688	715	63	0.87408	0.515228	0.358853	285.771	Maternal
chr1	1117491	1117695	205	18	0.474237	0.742224	-0.267988	-63.2376	Paternal
chr1	247126038	247127157	1120	82	0.236399	0.575204	-0.338806	-328.405	Paternal
chr1_KI270712v1_random	2585	6809	4225	533	0.202748	0.567853	-0.365105	-3009.05	Paternal
chr10	42242325	42242795	471	63	0.549125	0.231981	0.317144	239.457	Maternal
chr11	2641832	2646762	4931	18	0.547212	0.823291	-0.276078	-104.123	Paternal
chr11	2657220	2660096	2877	21	0.652032	0.912642	-0.26061	-127.578	Paternal
chr11	2663588	2667934	4347	66	0.603021	0.919647	-0.316626	-410.557	Paternal
chr11	2668301	2672273	3973	25	0.567352	0.88632	-0.318968	-179.8	Paternal
chr11	2683923	2686155	2233	26	0.637288	0.928893	-0.291604	-185.801	Paternal
chr11	2686515	2689067	2553	24	0.527504	0.851419	-0.323916	-153.663	Paternal
chr11	2701881	2703247	1367	23	0.258788	0.653373	-0.394585	-177.857	Paternal
chr14	24311309	24311725	417	40	0.281206	0.0596761	0.22153	156.487	Maternal
chr15	21451290	21452929	1640	149	0.749939	0.293293	0.456646	794.455	Maternal
chr15	25031754	25037983	6230	38	0.516449	0.891854	-0.375405	-302.859	Paternal
chr15	25057681	25059327	1647	38	0.662851	0.918145	-0.255293	-215.764	Paternal
chr15	25101579	25120754	19176	132	0.443075	0.88139	-0.438315	-1269.17	Paternal
chr15	25121595	25133700	12106	66	0.434374	0.825147	-0.390773	-582.799	Paternal
chr15	25135668	25140669	5002	29	0.293936	0.650583	-0.356648	-214.555	Paternal
chr16	3428964	3430488	1525	22	0.87914	0.626172	0.252968	96.0856	Maternal
chr16	3447891	3452081	4191	55	0.938077	0.688317	0.24976	311.388	Maternal
chr16	3452255	3454692	2438	31	0.936593	0.726092	0.2105	160.727	Maternal
chr16	3500012	3500526	515	46	0.124782	0.44228	-0.317498	-204.036	Paternal
chr16	32741072	32741411	340	43	0.949427	0.741653	0.207774	155.23	Maternal
chr18	47401498	47402198	701	24	0.638455	0.337259	0.301196	116.308	Maternal
chr19	1465224	1466477	1254	124	0.726824	0.375099	0.351725	601.383	Maternal
chr19	53531077	53533167	2091	18	0.609266	0.875886	-0.26662	-109.534	Paternal
chr19	53543783	53552845	9063	133	0.717403	0.926922	-0.20952	-642.51	Paternal
chr19	53561869	53563321	1453	33	0.738285	0.951203	-0.212917	-149.602	Paternal
chr19	53564263	53566537	2275	30	0.715252	0.923915	-0.208662	-147.995	Paternal
chr19	53567539	53571171	3633	69	0.729549	0.9481	-0.21855	-369.342	Paternal
chr2	206278332	206283818	5487	48	0.636295	0.930965	-0.29467	-305.243	Paternal
chr2	206285695	206289392	3698	21	0.597008	0.906746	-0.309737	-138.04	Paternal
chr2	206295508	206305315	9808	92	0.690671	0.941641	-0.25097	-559.222	Paternal
chr2	206308998	206311555	2558	39	0.714213	0.93362	-0.219406	-185.863	Paternal
chr2	206312491	206321951	9461	66	0.609438	0.867309	-0.257871	-392.237	Paternal
chr20	43518150	43519913	1764	31	0.667048	0.931856	-0.264808	-178.281	Paternal
chr20	43521063	43530385	9323	105	0.621717	0.915722	-0.294005	-711.191	Paternal
chr20	43534284	43537782	3499	47	0.585328	0.876194	-0.290866	-265.738	Paternal
chr20	43538596	43541479	2884	37	0.564213	0.847818	-0.283605	-198.211	Paternal
chr20	43542842	43546622	3781	35	0.585876	0.89391	-0.308034	-209.709	Paternal
chr20	43547796	43550560	2765	30	0.605871	0.888311	-0.28244	-176.731	Paternal
chr20	43550951	43552970	2020	21	0.543911	0.839666	-0.295755	-127.115	Paternal
chr20	58811706	58815346	3641	59	0.520855	0.789292	-0.268437	-295.725	Paternal
chr20	58815907	58817517	1611	51	0.618104	0.85006	-0.231956	-230.062	Paternal
chr20	58818789	58824992	6204	113	0.636599	0.919918	-0.283318	-704.763	Paternal
chr20	58825435	58826848	1414	24	0.6844	0.909427	-0.225026	-115.21	Paternal
chr20	58827348	58829851	2504	25	0.594253	0.895582	-0.301329	-164.841	Paternal
chr20	58830747	58831617	871	19	0.709142	0.925719	-0.216577	-97.6037	Paternal
chr20	58831975	58835922	3948	56	0.551916	0.88189	-0.329974	-352.814	Paternal
chr4	190066134	190066559	426	49	0.309727	0.518052	-0.208325	-162.363	Paternal
chr5	563035	563294	260	24	0.586801	0.851078	-0.264277	-90.1354	Paternal
chr5	176619749	176619901	153	23	0.498111	0.219747	0.278364	79.1487	Maternal
chr7	121443617	121444009	393	24	0.826718	0.572961	0.253757	85.8677	Maternal
chr8	143275729	143276940	1212	120	0.156159	0.516497	-0.360338	-611.1	Paternal
chr9	40108276	40111492	3217	174	0.700312	0.317897	0.382415	815.931	Maternal
chr9	61854691	61855090	400	25	0.234427	0.528386	-0.293959	-86.6222	Paternal
chr9	122227058	122227582	525	41	0.827852	0.522696	0.305156	150.367	Maternal
