# Supplementary material for: Genome-wide detection of imprinted differentially methylated regions using nanopore sequencing
Source: eLife. 2022 Jul 5;11:e77898. doi: 10.7554/eLife.77898 (PMC9255983; doi:10.7554/eLife.77898)
Supplement: Supplementary file 3. [file elife-77898-supp3.xlsx]

## Sheet: Supplementary File3
Reported DMRs							Detected DMRs
Chromosome	DMR start	DMR end	Name	Origin	# CG supported ICR in the study	References	Chrom	Start	End	Length	#CG at DMR	Mean materna methylation	Mean paternal methylation	(Mean maternal methylation) - (Mean paternal methylation)	Area statistics (The sum of test statistics of all CpG sites in the region)	Detected origin
chr1	39558954	39559868	PPIEL	Maternal	39	Court,Joshi,Zink,Hernandez	chr1	39558940	39560069	1130	52	0.958128	0.484972	0.473156	419.8	Maternal		DMRs reported by at least two previous studies
chr1	68046822	68047803	DIRAS3_Ex2	Maternal	39	Court,Joshi,Zink,Hernandez	chr1	68046745	68047535	791	39	0.833807	0.345915	0.487892	304.427	Maternal
chr1	68049750	68051862	DIRAS3	Maternal	88	Court,Joshi,Zink,Hernandez	chr1	68049808	68052008	2201	88	0.818704	0.150319	0.668385	1277.22	Maternal		DMRs reported by one previous study
chr10	119818534	119819215	INPP5F	Maternal	52	Court,Hernandez	chr10	119818422	119819214	793	65	0.938179	0.600173	0.338006	338.382	Maternal
chr11	2698718	2701029	KvDMR1	Maternal	192	Court,Zink,Hernandez	chr11	2698551	2701309	2759	203	0.925768	0.0341196	0.891648	9397.41	Maternal
chr11	7088843	7089383	RBMXL2	Maternal	52	Zink,Hernandez	chr11	7088807	7089387	581	56	0.923401	0.64441	0.278991	253.515	Maternal
chr13	48318205	48321627	RB1	Maternal	195	Court,Joshi,Zink,Hernandez	chr13	48317585	48321834	4250	233	0.955732	0.30283	0.652902	3345.57	Maternal
chr13	60267520	60269245	TARDBPP2	Maternal	37	Zink,Hernandez	chr13	60267419	60268688	1270	34	0.559356	0.178866	0.38049	218.874	Maternal
chr14	100904404	100905082	MEG8	Maternal	43	Court,Zink,Hernandez	chr14	100904158	100905235	1078	52	0.688458	0.0863459	0.602112	683.735	Maternal
chr15	23561939	23567348	MKRN3,MIR4508	Maternal	109	Court,Joshi,Hernandez	chr15	23561842	23562444	603	25	0.763879	0.38751	0.376369	138.757	Maternal
chr15	23647278	23648882	MAGEL2	Maternal	51	Court,Joshi,Zink,Hernandez	chr15	23647089	23648881	1793	63	0.786283	0.187174	0.599109	866.351	Maternal
chr15	23686304	23688131	NDN	Maternal	108	Court,Joshi,Zink,Hernandez	chr15	23686274	23687671	1398	110	0.793337	0.223691	0.569646	1181.88	Maternal
chr15	23897772	23897854	PWRN4	Maternal	3	Joshi,Zink	chr15	23897472	23898018	547	29	0.7461	0.265006	0.481093	220.393	Maternal
chr15	24101056	24101995	SNRPN_intragenic_CpG32	Maternal	30	Court,Zink	chr15	24101356	24102058	703	41	0.579681	0.254923	0.324759	201.947	Maternal
chr15	24426725	24427532	SNRPN_intragenic_CpG29	Maternal	39	Court,Zink	chr15	24426978	24427725	748	37	0.55942	0.223214	0.336206	175.974	Maternal
chr15	24772777	24773739	SNRPN_intragenic_CpG40	Maternal	67	Court,Joshi,Zink,Hernandez	chr15	24772621	24773912	1292	76	0.763221	0.171058	0.592163	830.481	Maternal
chr15	24823417	24824759	SNRPN	Maternal	19	Court,Joshi,Zink,Hernandez	chr15	24823417	24824129	713	16	0.709162	0.285213	0.423949	102.709	Maternal
chr15	24847861	24848682	SNRPN	Maternal	44	Court,Joshi,Zink,Hernandez	chr15	24847844	24848458	615	44	0.642968	0.20929	0.433678	260.367	Maternal
chr15	24877880	24878758	SNRPN	Maternal	45	Court,Joshi,Zink,Hernandez	chr15	24878001	24878773	773	43	0.789532	0.285203	0.504329	344.33	Maternal
chr15	24954857	24956829	SNURF	Maternal	113	Court,Joshi,Zink,Hernandez	chr15	24951568	24957048	5481	148	0.781004	0.178732	0.602272	3302.19	Maternal
chr15	98865267	98866421	IGF1R	Maternal	55	Court,Joshi,Zink,Hernandez	chr15	98865044	98866881	1838	68	0.772901	0.123005	0.649897	973.153	Maternal
chr16	3431801	3432388	ZNF597	Maternal	29	Court,Joshi,Zink,Hernandez	chr16	3431450	3441713	10264	131	0.931474	0.565188	0.366286	921.25	Maternal
chr19	53537256	53538958	ZNF331	Maternal	125	Court,Zink,Hernandez	chr19	53537256	53538957	1702	125	0.923078	0.0553444	0.867734	5730.73	Maternal
chr19	53553832	53555171	ZNF331	Maternal	102	Court,Zink,Hernandez	chr19	53553367	53555186	1820	109	0.929848	0.0729609	0.856887	4738.65	Maternal
chr19	56837125	56841903	PEG3	Maternal	221	Court,Zink,Hernandez	chr19	56837125	56841580	4456	219	0.867239	0.150658	0.716581	3870.44	Maternal
chr20	31546860	31548130	MCTS2P,HM13	Maternal	47	Court,Joshi,Zink,Hernandez	chr20	31546686	31548526	1841	60	0.962945	0.219228	0.743717	2154.27	Maternal
chr20	37520202	37522126	BLCAP,NNAT	Maternal	135	Court,Joshi,Zink,Hernandez	chr20	37520202	37522258	2057	137	0.968888	0.41524	0.553648	1365.35	Maternal
chr20	43513725	43515400	L3MBTL	Maternal	84	Court,Joshi,Zink,Hernandez	chr20	43513365	43516205	2841	93	0.810011	0.0876232	0.722388	1845.38	Maternal
chr20	58850594	58852978	NESP-AS,GNAS-AS1	Maternal	128	Court,Joshi,Zink,Hernandez	chr20	58850397	58853144	2748	135	0.819804	0.0464062	0.773398	3062.52	Maternal
chr20	58853850	58856408	GNAS_XL	Maternal	200	Court,Joshi,Zink,Hernandez	chr20	58853850	58856591	2742	202	0.891077	0.0478005	0.843276	6141.83	Maternal
chr20	58888210	58890146	GNAS_Ex1A	Maternal	198	Court,Joshi,Zink,Hernandez	chr20	58887966	58890344	2379	225	0.883726	0.0246213	0.859105	12869.6	Maternal
chr21	39385584	39386350	WRB	Maternal	43	Court,Joshi,Zink,Hernandez	chr21	39385480	39386798	1319	59	0.931031	0.42466	0.506371	489.186	Maternal
chr22	41681770	41682869	NHP2L1	Maternal	63	Court,Joshi,Zink,Hernandez	chr22	41681557	41683816	2260	82	0.934753	0.177569	0.757184	1976.49	Maternal
chr3	39501848	39502216	MOBP	Maternal	10	Zink,Hernandez	chr3	39501848	39502946	1099	57	0.370242	0.0924982	0.277743	266.665	Maternal
chr4	6105403	6105907	JAKMIP1	Maternal	5	Joshi,Zink,Hernandez	chr4	6105203	6105924	722	67	0.837345	0.47768	0.359664	310.109	Maternal
chr4	88697033	88698086	NAP1L5	Maternal	57	Court,Joshi,Zink,Hernandez	chr4	88696886	88698186	1301	61	0.945026	0.0851765	0.859849	2331.4	Maternal
chr4	121932574	121933160	TRPC3	Maternal	41	Zink,Hernandez	chr4	121932219	121933181	963	67	0.852192	0.5467	0.305492	306.621	Maternal
chr5	136079439	136080341	VTRNA2-1	Maternal	9	Joshi,Zink,Hernandez	chr5	136079156	136081177	2022	82	0.651117	0.0969778	0.554139	736.988	Maternal
chr6	3848848	3850125	FAM50B	Maternal	90	Court,Joshi,Zink,Hernandez	chr6	3848629	3850223	1595	107	0.931368	0.242174	0.689195	2385.69	Maternal
chr6	144006941	144008751	PLAGL1	Maternal	143	Court,Joshi,Zink,Hernandez	chr6	144006708	144009025	2318	156	0.961668	0.101981	0.859687	8653.88	Maternal
chr6	160005526	160006529	IGF2R	Maternal	74	Court,Joshi,Zink,Hernandez	chr6	160005233	160006663	1431	106	0.964515	0.475512	0.489003	925.826	Maternal
chr6	169654408	169655522	WDR27	Maternal	58	Court,Joshi,Zink,Hernandez	chr6	169654367	169655521	1155	59	0.808085	0.256717	0.551367	419.44	Maternal
chr7	23490379	23491192	RPS2P32	Maternal	6	Joshi,Zink	chr7	23490380	23491453	1074	62	0.759589	0.0387342	0.720854	927.486	Maternal
chr7	50781029	50783615	GRB10	Maternal	171	Court,Joshi,Zink,Hernandez	chr7	50781814	50783555	1742	143	0.929589	0.0518976	0.877691	5603.69	Maternal
chr7	94656225	94658648	PEG10	Maternal	119	Court,Joshi,Hernandez	chr7	94656189	94658980	2792	124	0.852676	0.0344088	0.818267	3888.07	Maternal
chr7	130490281	130494547	MEST	Maternal	226	Court,Joshi,Zink,Hernandez	chr7	130490105	130494000	3896	222	0.938116	0.100934	0.837181	8236.29	Maternal
chr7	138664028	138664699	SVOPL	Maternal	4	Joshi,Zink,Hernandez	chr7	138663807	138665288	1482	89	0.729113	0.0712963	0.657817	1191.47	Maternal
chr7	155071009	155071672	HTR5A	Maternal	55	Court,Joshi,Zink,Hernandez	chr7	155070971	155071671	701	59	0.798004	0.395161	0.402843	380.21	Maternal
chr8	37747474	37748570	CXORF56_pseudogene,ERLIN2	Maternal	37	Court,Joshi,Hernandez	chr8	37747433	37748664	1232	41	0.888993	0.202158	0.686836	650.606	Maternal
chr8	60714065	60714274	CHD7	Maternal	3	Joshi,Zink	chr8	60713696	60714534	839	56	0.916927	0.367419	0.549508	575.349	Maternal
chr8	140098048	140100982	TRAPPC9	Maternal	193	Court,Joshi,Zink,Hernandez	chr8	140097951	140101170	3220	202	0.956693	0.13111	0.825583	7220.7	Maternal
chr11	1997582	2003510	H19	Paternal	250	Court,Hernandez	chr11	1997611	2003557	5947	251	0.0885012	0.830133	-0.741632	-4423.02	Paternal
chr11	2132761	2133882	IGF2_DMR2	Paternal	63	Court,Zink,Hernandez	chr11	2132761	2133881	1121	63	0.192127	0.559557	-0.36743	-364.2	Paternal
chr11	2147103	2148538	IGF2_DMR0	Paternal	33	Court,Zink,Hernandez	chr11	2145362	2149152	3791	93	0.13402	0.516074	-0.382054	-658.323	Paternal
chr14	100809090	100811721	IG-DMR	Paternal	64	Court,Zink,Hernandez	chr14	100809160	100809893	734	17	0.375285	0.683315	-0.308029	-83.8769	Paternal
chr14	100809090	100811721	IG-DMR	Paternal	64	Court,Zink,Hernandez	chr14	100810031	100810776	746	17	0.438645	0.787137	-0.348492	-93.5049	Paternal
chr14	100824187	100827641	MEG3	Paternal	188	Court,Joshi,Zink,Hernandez	chr14	100823967	100828009	4043	218	0.173127	0.864001	-0.690875	-4295.82	Paternal
chr15	24981888	24985149	PWARSN,SNORD107,PWARSN,PWAR5	Paternal	6	Joshi,Zink	chr15	24957248	24986179	28932	282	0.571534	0.937999	-0.366465	-2419.53	Paternal
chr15	25051256	25056714	SNORD116Cluster	Paternal	14	Joshi,Zink	chr15	25048423	25052608	4186	52	0.492546	0.846027	-0.353481	-351.848	Paternal
chr15	25051256	25056714	SNORD116Cluster	Paternal	14	Joshi,Zink	chr15	25052835	25055947	3113	66	0.644572	0.89611	-0.251538	-356.666	Paternal
chr15	25051256	25056714	SNORD116Cluster	Paternal	14	Joshi,Zink	chr15	25056267	25057251	985	28	0.710925	0.926108	-0.215183	-124.353	Paternal
chr15	25073965	25093073	SNORD116Cluster	Paternal	54	Joshi,Zink	chr15	25073710	25078648	4939	50	0.405469	0.879303	-0.473834	-494.251	Paternal
chr15	25073965	25093073	SNORD116Cluster	Paternal	54	Joshi,Zink	chr15	25078994	25086799	7806	97	0.4654	0.891451	-0.426051	-833.369	Paternal
chr15	25073965	25093073	SNORD116Cluster	Paternal	54	Joshi,Zink	chr15	25086995	25100741	13747	158	0.482371	0.893842	-0.411471	-1260.22	Paternal
chr16	3364982	3365312	MTRNR2L4	Paternal	5	Joshi,Zink	chr16	3364669	3365739	1071	57	0.126311	0.466626	-0.340315	-297.233	Paternal
chr16	3442828	3444463	ZNF597,NAA60	Paternal	76	Court,Joshi,Zink,Hernandez	chr16	3442978	3444769	1792	78	0.0777838	0.844806	-0.767022	-1890.48	Paternal
chr2	206249859	206271820	ZDBF2	Paternal	439	Court,Joshi,Zink,Hernandez	chr2	206249709	206255173	5465	160	0.174989	0.837727	-0.662738	-2694.1	Paternal
chr2	206249859	206271820	ZDBF2	Paternal	439	Court,Joshi,Zink,Hernandez	chr2	206255756	206268795	13040	231	0.228372	0.742877	-0.514505	-2223.39	Paternal
chr2	206249859	206271820	ZDBF2	Paternal	439	Court,Joshi,Zink,Hernandez	chr2	206269430	206274051	4622	78	0.391979	0.847786	-0.455807	-616.784	Paternal
chr2	206271459	206273541	ZDBF2	Paternal	3	Court,Joshi,Zink,Hernandez	chr2	206269430	206274051	4622	78	0.391979	0.847786	-0.455807	-616.784	Paternal
chr20	58838984	58843557	GNAS	Paternal	257	Court,Joshi,Zink,Hernandez	chr20	58836210	58847396	11187	331	0.209231	0.948682	-0.73945	-8669.59	Paternal
chr10	27414400	27414434	PTCHD3	Maternal	3	Hernandez	chr10	27413523	27414618	1096	72	0.759045	0.394994	0.364051	434.701	Maternal
chr14	33799741	33800646	NPAS3	Maternal	110	Zink	chr14	33799699	33800388	690	72	0.656736	0.312795	0.34394	336.099	Maternal
chr15	23858683	23861887	RP11-484P15.1	Maternal	64	Zink	chr15	23860493	23861156	664	25	0.740549	0.352569	0.38798	157.053	Maternal
chr15	23869240	23869921	RP11-484P15.1	Maternal	31	Zink	chr15	23869152	23869962	811	36	0.627378	0.183257	0.444121	253.816	Maternal
chr15	23877454	23878654	RP11-484P15.1	Maternal	40	Zink	chr15	23877849	23878405	557	33	0.456286	0.108689	0.347597	193.589	Maternal
chr15	24477606	24477924	SNRPN_intragenic_CpG30	Maternal	29	Court	chr15	24477606	24478059	454	31	0.586187	0.262178	0.324009	121.961	Maternal
chr16	806879	808764	PRR25	Maternal	138	Zink	chr16	807111	807814	704	59	0.2646	0.0296829	0.234917	205.62	Maternal
chr16	806879	808764	PRR25	Maternal	138	Zink	chr16	807919	808222	304	30	0.279871	0.0393517	0.240519	104.943	Maternal
chr16	817075	818443	PRR25	Maternal	72	Zink	chr16	817094	818036	943	70	0.771128	0.326106	0.445022	423.115	Maternal
chr16	3434920	3435926	LA16c-306E5.2,ZNF597	Maternal	7	Zink	chr16	3431450	3441713	10264	131	0.931474	0.565188	0.366286	921.25	Maternal
chr17	4900360	4902310	C17orf107,CHRNE	Maternal	135	Zink	chr17	4901335	4902097	763	55	0.712426	0.393222	0.319203	197.772	Maternal
chr18	79617119	79617590	AC068473.4	Maternal	3	Hernandez	chr18	79616831	79617687	857	87	0.538152	0.184394	0.353757	373.737	Maternal
chr18	80147168	80149255	ADNP2,PARD6G-AS1	Maternal	98	Zink	chr18	80147168	80149172	2005	98	0.769268	0.105894	0.663374	1416.74	Maternal
chr19	38543710	38544472	RYR1	Maternal	25	Zink	chr19	38543705	38544141	437	21	0.771179	0.517701	0.253478	77.2868	Maternal
chr2	232351651	232352005	ECEL1P3	Maternal	27	Zink	chr2	232351909	232352102	194	20	0.34998	0.129246	0.220734	68.3208	Maternal
chr20	48384392	48385349	RP1-66N13.1	Maternal	45	Zink	chr20	48384549	48385226	678	42	0.882407	0.602614	0.279793	195.489	Maternal
chr20	63938417	63938769	UCKL1	Maternal	36	Zink	chr20	63938741	63939470	730	65	0.904833	0.63005	0.274783	250.431	Maternal
chr21	46661264	46661774	PRMT2	Maternal	45	Zink	chr21	46661115	46661858	744	54	0.832566	0.43716	0.395406	306.777	Maternal
chr3	192571291	192571834	FGF12	Maternal	23	Zink	chr3	192571221	192571541	321	21	0.478647	0.201011	0.277636	73.2364	Maternal
chr4	169774385	169774935	PTGES3P3	Maternal	28	Zink	chr4	169774376	169774731	356	16	0.616076	0.332067	0.284009	65.5286	Maternal
chr6	144008772	144008773	PLAGL1;PLAGL1;PLAGL1;PLAGL1;PLAGL1;PLAGL1;PLAGL1;HYMAI;PLAGL1	Maternal	1	Hernandez	chr6	144006708	144009025	2318	156	0.961668	0.101981	0.859687	8653.88	Maternal
chr7	16850625	16851508	RP11-455J15.1	Maternal	42	Zink	chr7	16851062	16851672	611	33	0.466968	0.210048	0.256919	129.031	Maternal
chr7	42856558	42857371	AC010132.10	Maternal	42	Zink	chr7	42856470	42857723	1254	58	0.503956	0.167	0.336956	295.409	Maternal
chr8	2733675	2733881	LOC101927815	Maternal	3	Joshi	chr8	2733559	2733944	386	21	0.459427	0.158725	0.300701	85.6661	Maternal
chr8	94119077	94120749	CDH17	Maternal	44	Zink	chr8	94119764	94120376	613	19	0.492782	0.127201	0.365582	117.413	Maternal
chr8	102527935	102529486	KB-1980E6.3	Maternal	53	Zink	chr8	102528236	102530021	1786	51	0.43048	0.0718546	0.358625	322.455	Maternal
chr8	140349439	140349688	TRAPPC9	Maternal	4	Joshi	chr8	140349118	140349831	714	53	0.861368	0.576913	0.284455	210.107	Maternal
chr9	95313210	95313211	FANCC_Int1-DMR	Maternal	1	Hernandez	chr9	95312864	95313633	770	34	0.880246	0.0976825	0.782564	738.847	Maternal
chr9	137416835	137418376	EXD3	Maternal	131	Zink	chr9	137417059	137418575	1517	127	0.958942	0.624547	0.334395	583.981	Maternal
chr15	24996577	24998201	RP11-701H24.9,SNHG14	Paternal	12	Zink	chr15	24986841	25001555	14715	102	0.487919	0.940479	-0.452561	-1116.25	Paternal
chr15	25000817	25000975	SNHG14	Paternal	7	Zink	chr15	24986841	25001555	14715	102	0.487919	0.940479	-0.452561	-1116.25	Paternal
chr15	25005051	25005302	SNHG14	Paternal	9	Zink	chr15	25002560	25031118	28559	210	0.468582	0.928037	-0.459456	-2266.62	Paternal
chr15	25015223	25015809	SNHG14	Paternal	9	Zink	chr15	25002560	25031118	28559	210	0.468582	0.928037	-0.459456	-2266.62	Paternal
chr15	25039354	25039564	SNHG14	Paternal	7	Zink	chr15	25038500	25047776	9277	66	0.531257	0.918207	-0.386951	-553.181	Paternal
chr15	25048423	25049425	SNHG14	Paternal	7	Zink	chr15	25048423	25052608	4186	52	0.492546	0.846027	-0.353481	-351.848	Paternal
chr15	25060537	25061269	SNHG14	Paternal	14	Zink	chr15	25059478	25073111	13634	261	0.584989	0.905013	-0.320023	-1814.94	Paternal
chr15	25062432	25064422	SNHG14	Paternal	25	Zink	chr15	25059478	25073111	13634	261	0.584989	0.905013	-0.320023	-1814.94	Paternal
chr15	25064951	25066060	SNHG14,SNORD116-6	Paternal	19	Zink	chr15	25059478	25073111	13634	261	0.584989	0.905013	-0.320023	-1814.94	Paternal
chr15	25066776	25067078	SNHG14	Paternal	9	Zink	chr15	25059478	25073111	13634	261	0.584989	0.905013	-0.320023	-1814.94	Paternal
chr20	58846210	58846670	GNAS,GNAS-AS1	Paternal	6	Zink	chr20	58836210	58847396	11187	331	0.209231	0.948682	-0.73945	-8669.59	Paternal
