# Supplementary material for: Genome-wide detection of imprinted differentially methylated regions using nanopore sequencing
Source: eLife. 2022 Jul 5;11:e77898. doi: 10.7554/eLife.77898 (PMC9255983; doi:10.7554/eLife.77898)
Supplement: Supplementary file 4. [file elife-77898-supp4.xlsx]

## Sheet: Supplementary File4
DMR Name	DMR ID	Chromosome	DMR start	DMR end	Length	#CG at DMR	Mean materna methylation (Includes smoothing)	Mean paternal methylation (Includes smoothing)	(Mean maternal methylation) - (Mean paternal methylation)	Area statistics (The sum of test statistics of all CpG sites in the region)	Origin	Type	Peak for ZFP57/ZNF445	Number of 5′-TGCCGC-3′ motifs at DMR (For this, in addition to 5′-TGCCGC-3′ in the reference genome GRCh38, we also counted number 5′-GCGGCA-3′ which will be 5′-TGCCGC-3′ on the negative strand in the reference)	Distance to known imprinted DMR	Status	Source	Distance to known imprinted gene	Nearest imprinted gene(s)	Nearest imprinted gene expressed allele(s)	Partially methylated ortolog in mouse/monkey/Chimp	Significant H3K4me3	H3K4me3_Opposite_Ratio0.8_NA12878-NA19240	# of individuals with partial methylation at DMR	# of individuals that DMR could be examined in their WGBS data (Must have at least 5 CpGs with coverage >= 5 at the DMR)	# of tissues with partial methylation at DMR	# of tissues that DMR could be examined in their WGBS data (Must have at least 5 CpGs with coverage >= 5 at the DMR)	DMR distance to CpG island from UCSC track	DMR distance to CTCF binding site from UCSC track	DMR distance to enhancer sites from GeneHancer	# of CpGs coverev by EPIC array at DMR	# of CpGs covered by Zink et al. study at DMR			DMRs mapped to well-characterized known DMRs
DIRAS3_Ex2	NA	chr1	68046745	68047535	791	39	0.833807	0.345915	0.487892	304.427	Maternal	Germline	None	1	0	Reported	Court,Joshi,Zink,Hernandez,Our_study	0	DIRAS3	Paternal	Monkey	NoHetSNV	NA	26	83	2	26	0	0	2389	8	39
DIRAS3	NA	chr1	68049808	68052008	2201	88	0.818704	0.150319	0.668385	1277.22	Maternal	Germline	Both	3	0	Reported	Court,Joshi,Zink,Hernandez,Our_study	0	DIRAS3	Paternal	Monkey & Chimp	Yes	Yes	80	86	17	29	0	0	0	26	88			DMRs mapped to reporeted DMRs in one study
INPP5F	NA	chr10	119818422	119819214	793	65	0.938179	0.600173	0.338006	338.382	Maternal	Germline	ZFP57	4	0	Reported	Court,Hernandez,Our_study	0	INPP5F	Paternal	All three	NoHetSNV	NA	39	85	10	29	0	0	0	7	8
H19	NA	chr11	1997611	2003557	5947	251	0.0885012	0.830133	-0.741632	-4423.02	Paternal	Germline	Both	12	0	Reported	Court,Hernandez,Our_study	0	H19	Maternal	All three	NoHetSNV	NA	NA	NA	NA	NA	0	>10Kb	0	44	0			Novel DMRs confirmed using WGBS data
KvDMR1	NA	chr11	2698551	2701309	2759	203	0.925768	0.0341196	0.891648	9397.41	Maternal	Germline	Both	6	0	Reported	Court,Zink,Hernandez,Our_study	0	KCNQ1OT1;KCNQ1	Paternal;Maternal	All three	Yes	Yes	69	82	13	29	0	0	>10Kb	32	189
RB1	NA	chr13	48317585	48321834	4250	233	0.955732	0.30283	0.652902	3345.57	Maternal	Germline	ZFP57	1	0	Reported	Court,Joshi,Zink,Hernandez,Our_study	0	RB1;PPP1R26P1	Maternal	None	Yes	Yes	56	86	3	29	0	>10Kb	>10Kb	15	226
MEG3	NA	chr14	100823967	100828009	4043	218	0.173127	0.864001	-0.690875	-4295.82	Paternal	Somatic	Both	6	0	Reported	Court,Joshi,Zink,Hernandez,Our_study	0	MEG3	Maternal	All three	NotEnoughRead	NA	80	87	12	29	0	0	0	36	199
SNRPN_intragenic_CpG32	NA	chr15	24101356	24102058	703	41	0.579681	0.254923	0.324759	201.947	Maternal	Somatic	None	1	0	Reported	Court,Zink,Our_study	0	PWRN1	NA	Monkey	NotEnoughRead	NA	4	81	0	28	>10Kb	5482	>10Kb	2	41
SNRPN_intragenic_CpG40	NA	chr15	24772621	24773912	1292	76	0.763221	0.171058	0.592163	830.481	Maternal	Somatic	ZFP57	2	0	Reported	Court,Joshi,Zink,Hernandez,Our_study	49724	SNRPN	Paternal	Chimp	Yes	Yes	15	86	3	29	0	0	>10Kb	4	76
SNURF	NA	chr15	24951568	24957048	5481	148	0.781004	0.178732	0.602272	3302.19	Maternal	Germline	ZFP57	3	0	Reported	Court,Joshi,Zink,Hernandez,Our_study	0	SNRPN;SNURF;AC124312.1	Paternal;Paternal;NA	All three	Yes	Yes	68	86	9	29	0	0	>10Kb	16	148
PWARSN,SNORD107,PWARSN,PWAR5	NA	chr15	24957248	24986179	28932	282	0.571534	0.937999	-0.366465	-2419.53	Paternal	Somatic	None	2	0	Reported	Joshi,Zink,Our_study	0	SNHG14;PWAR5;SNORD107;SNORD64;RP11-701H24.5;SNRPN;SNURF;AC124312.1	Paternal;Paternal;Paternal;Paternal;Paternal;Paternal;Paternal;NA	All three	Yes	No	0	86	0	29	1341	0	>10Kb	24	252
SNORD116Cluster	NA	chr15	25086995	25100741	13747	158	0.482371	0.893842	-0.411471	-1260.22	Paternal	Somatic	ZFP57	1	0	Reported	Joshi,Zink,Our_study	0	SNORD116@;RP11-701H24.4	Paternal	Monkey	NotEnoughRead	NA	0	86	0	29	>10Kb	0	>10Kb	32	154
ZNF597	NA	chr16	3431450	3441713	10264	131	0.931474	0.565188	0.366286	921.25	Maternal	Somatic	None	2	0	Reported	Court,Joshi,Zink,Hernandez,Our_study	0	ZNF597	Maternal	None	Yes	Yes	0	86	0	29	1385	1680	0	5	129
PEG3	NA	chr19	56837125	56841580	4456	219	0.867239	0.150658	0.716581	3870.44	Maternal	Germline	ZFP57	11	0	Reported	Court,Zink,Hernandez,Our_study	0	PEG3;ZIM2;MIMT1	Paternal	All three	Yes	Yes	79	85	13	29	0	0	0	35	194
ZDBF2	NA	chr2	206255756	206268795	13040	231	0.228372	0.742877	-0.514505	-2223.39	Paternal	Germline	None	4	0	Reported	Court,Joshi,Zink,Hernandez,Our_study	0	GPR1-AS	Paternal	All three	Yes	No	45	87	13	29	5811	0	>10Kb	8	214
MCTS2P,HM13	NA	chr20	31546686	31548526	1841	60	0.962945	0.219228	0.743717	2154.27	Maternal	Germline	None	1	0	Reported	Court,Joshi,Zink,Hernandez,Our_study	0	HM13;MCTS2P	Paternal	Mouse & Monkey	Yes	Yes	68	86	13	29	0	0	0	9	47
BLCAP,NNAT	NA	chr20	37520202	37522258	2057	137	0.968888	0.41524	0.553648	1365.35	Maternal	Germline	Both	5	0	Reported	Court,Joshi,Zink,Hernandez,Our_study	0	BLCAP;NNAT	Isoform_dependent;Paternal	All three	Yes	Yes	31	86	1	29	0	68	0	37	120
L3MBTL	NA	chr20	43513365	43516205	2841	93	0.810011	0.0876232	0.722388	1845.38	Maternal	Germline	None	2	0	Reported	Court,Joshi,Zink,Hernandez,Our_study	0	L3MBTL1	Paternal	Monkey & Chimp	NoHetSNV	NA	75	82	11	28	0	0	>10Kb	31	61
GNAS	NA	chr20	58836210	58847396	11187	331	0.209231	0.948682	-0.73945	-8669.59	Paternal	Somatic	ZNF445	2	0	Reported	Court,Joshi,Zink,Hernandez,Our_study	0	GNAS;GNAS-AS1;RP4-806M20.3	Isoform_dependent;Paternal;Paternal	All three	Yes	Yes	76	87	6	29	0	0	0	33	331
NESP-AS,GNAS-AS1	NA	chr20	58850397	58853144	2748	135	0.819804	0.0464062	0.773398	3062.52	Maternal	Germline	Both	5	0	Reported	Court,Joshi,Zink,Hernandez,Our_study	0	GNAS-AS1;GNAS	Paternal;Isoform_dependent	All three	Yes	Yes	71	84	8	29	0	0	0	65	135
GNAS_XL	NA	chr20	58853850	58856591	2742	202	0.891077	0.0478005	0.843276	6141.83	Maternal	Germline	Both	5	0	Reported	Court,Joshi,Zink,Hernandez,Our_study	0	GNAS	Isoform_dependent	All three	Yes	Yes	82	87	16	29	0	0	0	7	171
NHP2L1	NA	chr22	41681557	41683816	2260	82	0.934753	0.177569	0.757184	1976.49	Maternal	Germline	Both	2	0	Reported	Court,Joshi,Zink,Hernandez,Our_study	0	SNU13	Paternal	Monkey	Yes	Yes	58	86	14	28	0	0	>10Kb	11	82
NAP1L5	NA	chr4	88696886	88698186	1301	61	0.945026	0.0851765	0.859849	2331.4	Maternal	Germline	ZFP57	6	0	Reported	Court,Joshi,Zink,Hernandez,Our_study	0	NAP1L5;HERC3	Paternal;Isoform_dependent	All three	Yes	Yes	76	86	18	29	0	0	0	14	58
TRPC3	NA	chr4	121932219	121933181	963	67	0.852192	0.5467	0.305492	306.621	Maternal	Germline	ZFP57	1	0	Reported	Zink,Hernandez,Our_study	>2Mb	NA	NA	Monkey & Chimp	NoHetSNV	NA	46	82	3	29	0	>10Kb	>10Kb	8	67
FAM50B	NA	chr6	3848629	3850223	1595	107	0.931368	0.242174	0.689195	2385.69	Maternal	Germline	ZFP57	3	0	Reported	Court,Joshi,Zink,Hernandez,Our_study	0	FAM50B	Paternal	Chimp	Yes	Yes	62	85	11	28	0	0	0	29	99
PLAGL1	NA	chr6	144006708	144009025	2318	156	0.961668	0.101981	0.859687	8653.88	Maternal	Germline	ZFP57	7	0	Reported	Court,Joshi,Zink,Hernandez,Our_study	0	HYMAI;PLAGL1	Paternal	All three	Yes	Yes	59	86	7	29	0	0	0	24	153
WDR27	NA	chr6	169654367	169655521	1155	59	0.808085	0.256717	0.551367	419.44	Maternal	Germline	None	1	0	Reported	Court,Joshi,Zink,Hernandez,Our_study	0	WDR27	Isoform_dependent	Chimp	Yes	Yes	51	86	21	29	3620	0	0	3	59
GRB10	NA	chr7	50781814	50783555	1742	143	0.929589	0.0518976	0.877691	5603.69	Maternal	Germline	ZFP57	8	0	Reported	Court,Joshi,Zink,Hernandez,Our_study	0	GRB10	Isoform_dependent/Maternal	All three	No	NA	71	84	14	28	0	0	9686	8	143
MEST	NA	chr7	130490105	130494000	3896	222	0.938116	0.100934	0.837181	8236.29	Maternal	Germline	Both	8	0	Reported	Court,Joshi,Zink,Hernandez,Our_study	0	MESTIT1;MEST	Paternal	All three	Yes	Yes	82	86	16	29	0	0	>10Kb	55	222
SVOPL	NA	chr7	138663807	138665288	1482	89	0.729113	0.0712963	0.657817	1191.47	Maternal	Germline	ZNF445	1	0	Reported	Joshi,Zink,Hernandez,Our_study	>2Mb	NA	NA	Monkey	NoHetSNV	NA	31	87	9	28	0	0	>10Kb	7	46
HTR5A	NA	chr7	155070971	155071671	701	59	0.798004	0.395161	0.402843	380.21	Maternal	Germline	ZFP57	2	0	Reported	Court,Joshi,Zink,Hernandez,Our_study	>2Mb	NA	NA	Mouse & Monkey	NoHetSNV	NA	48	83	7	28	0	479	>10Kb	8	59
TRAPPC9	NA	chr8	140097951	140101170	3220	202	0.956693	0.13111	0.825583	7220.7	Maternal	Germline	Both	10	0	Reported	Court,Joshi,Zink,Hernandez,Our_study	0	PEG13;TRAPPC9	Paternal;Isoform_dependent	All three	Yes	Yes	82	83	13	29	0	0	0	10	200
PPIEL	NA	chr1	39558940	39560069	1130	52	0.958128	0.484972	0.473156	419.8	Maternal	Germline	None	0	0	Reported	Court,Joshi,Zink,Hernandez,Our_study	639	PABPC4	Paternal	Monkey & Chimp	Yes	Yes	2	86	3	28	>10Kb	4470	0	4	50
IGF2_DMR2	NA	chr11	2132761	2133881	1121	63	0.192127	0.559557	-0.36743	-364.2	Paternal	Somatic	None	1	0	Reported	Court,Zink,Hernandez,Our_study	0	IGF2	Paternal	Mouse & Monkey	NotEnoughRead	NA	50	83	5	27	0	5029	5736	10	63
IGF2_DMR0	NA	chr11	2145362	2149152	3791	93	0.13402	0.516074	-0.382054	-658.323	Paternal	Germline	None	0	0	Reported	Court,Zink,Hernandez,Our_study	0	IGF2-AS	Paternal	Mouse	NotEnoughRead	NA	22	84	2	29	920	0	0	2	87
RBMXL2	NA	chr11	7088807	7089387	581	56	0.923401	0.64441	0.278991	253.515	Maternal	Germline	ZFP57	0	0	Reported	Zink,Hernandez,Our_study	>2Mb	NA	NA	Mouse & Monkey	NotEnoughRead	NA	12	84	3	27	0	0	>10Kb	6	56
TARDBPP2	NA	chr13	60267419	60268688	1270	34	0.559356	0.178866	0.38049	218.874	Maternal	Germline	None	1	0	Reported	Zink,Hernandez,Our_study	6087	TARDBPP2	Paternal	Chimp	Yes	Yes	63	86	14	28	>10Kb	0	>10Kb	3	34
IG-DMR	NA	chr14	100809160	100809893	734	17	0.375285	0.683315	-0.308029	-83.8769	Paternal	Germline	ZNF445	0	0	Reported	Court,Zink,Hernandez,Our_study	0	MEG3	Maternal	Monkey & Chimp	NotEnoughRead	NA	23	83	5	29	>10Kb	8325	9963	0	17
IG-DMR	NA	chr14	100810031	100810776	746	17	0.438645	0.787137	-0.348492	-93.5049	Paternal	Germline	Both	0	0	Reported	Court,Zink,Hernandez,Our_study	0	MEG3	Maternal	Monkey & Chimp	NotEnoughRead	NA	1	86	4	28	>10Kb	7442	9080	0	17
MEG8	NA	chr14	100904158	100905235	1078	52	0.688458	0.0863459	0.602112	683.735	Maternal	Somatic	None	0	0	Reported	Court,Zink,Hernandez,Our_study	0	MEG8;AL117190.1	Maternal;NA	Mouse	NotEnoughRead	NA	49	85	0	27	>10Kb	0	>10Kb	1	50
MKRN3,MIR4508	NA	chr15	23561842	23562444	603	25	0.763879	0.38751	0.376369	138.757	Maternal	Somatic	None	0	0	Reported	Court,Joshi,Hernandez,Our_study	3229	MKRN3	Paternal	Chimp	NoHetSNV	NA	52	85	11	27	>10Kb	1852	>10Kb	2	22
MAGEL2	NA	chr15	23647089	23648881	1793	63	0.786283	0.187174	0.599109	866.351	Maternal	Somatic	None	0	0	Reported	Court,Joshi,Zink,Hernandez,Our_study	0	MAGEL2	Paternal	Monkey & Chimp	NotEnoughRead	NA	61	87	14	29	>10Kb	0	>10Kb	9	32
NDN	NA	chr15	23686274	23687671	1398	110	0.793337	0.223691	0.569646	1181.88	Maternal	Somatic	ZFP57	1	0	Reported	Court,Joshi,Zink,Hernandez,Our_study	0	NDN	Paternal	Chimp	NotEnoughRead	NA	13	82	3	27	0	2768	0	10	99
PWRN4	NA	chr15	23897472	23898018	547	29	0.7461	0.265006	0.481093	220.393	Maternal	Somatic	None	0	0	Reported	Joshi,Zink,Our_study	203808	PWRN1	NA	Monkey & Chimp	NoHetSNV	NA	49	83	19	28	>10Kb	527	>10Kb	3	29
SNRPN_intragenic_CpG29	NA	chr15	24426978	24427725	748	37	0.55942	0.223214	0.336206	175.974	Maternal	Somatic	None	0	0	Reported	Court,Zink,Our_study	0	PWRN1	NA	Monkey	NotEnoughRead	NA	2	82	3	27	0	7721	>10Kb	2	37
SNRPN	NA	chr15	24823417	24824129	713	16	0.709162	0.285213	0.423949	102.709	Maternal	Somatic	None	0	0	Reported	Court,Joshi,Zink,Hernandez,Our_study	0	SNRPN	Paternal	Monkey & Chimp	NotEnoughRead	NA	62	86	14	27	>10Kb	3128	>10Kb	7	16
SNRPN	NA	chr15	24847844	24848458	615	44	0.642968	0.20929	0.433678	260.367	Maternal	Somatic	None	0	0	Reported	Court,Joshi,Zink,Hernandez,Our_study	0	SNRPN	Paternal	Chimp	Yes	NotEnoughRead	32	83	7	27	0	66	7638	4	44
SNRPN	NA	chr15	24878001	24878773	773	43	0.789532	0.285203	0.504329	344.33	Maternal	Somatic	None	0	0	Reported	Court,Joshi,Zink,Hernandez,Our_study	0	SNRPN	Paternal	None	NotEnoughRead	NA	27	85	8	29	0	0	0	6	43
SNORD116Cluster	NA	chr15	25048423	25052608	4186	52	0.492546	0.846027	-0.353481	-351.848	Paternal	Somatic	None	0	0	Reported	Joshi,Zink,Our_study	0	SNORD116@	Paternal	None	NotEnoughRead	NA	0	86	0	29	>10Kb	3628	>10Kb	9	49
SNORD116Cluster	NA	chr15	25052835	25055947	3113	66	0.644572	0.89611	-0.251538	-356.666	Paternal	Somatic	ZFP57	0	0	Reported	Joshi,Zink,Our_study	0	SNORD116@	Paternal	None	NotEnoughRead	NA	0	83	0	29	>10Kb	289	>10Kb	8	66
SNORD116Cluster	NA	chr15	25056267	25057251	985	28	0.710925	0.926108	-0.215183	-124.353	Paternal	Somatic	None	0	0	Reported	Joshi,Zink,Our_study	0	SNORD116@	Paternal	None	NoHetSNV	NA	0	82	0	28	>10Kb	0	>10Kb	5	28
SNORD116Cluster	NA	chr15	25073710	25078648	4939	50	0.405469	0.879303	-0.473834	-494.251	Paternal	Somatic	None	0	0	Reported	Joshi,Zink,Our_study	0	SNORD116@	Paternal	Monkey	NotEnoughRead	NA	1	86	0	29	>10Kb	4343	>10Kb	18	41
SNORD116Cluster	NA	chr15	25078994	25086799	7806	97	0.4654	0.891451	-0.426051	-833.369	Paternal	Somatic	ZFP57	0	0	Reported	Joshi,Zink,Our_study	0	SNORD116@;SNORD116-18	Paternal	None	NotEnoughRead	NA	0	87	0	29	>10Kb	0	>10Kb	24	96
IGF1R	NA	chr15	98865044	98866881	1838	68	0.772901	0.123005	0.649897	973.153	Maternal	Germline	None	0	0	Reported	Court,Joshi,Zink,Hernandez,Our_study	0	IGF1R	Paternal	Monkey & Chimp	Yes	NotEnoughRead	67	86	17	29	>10Kb	0	0	10	66
MTRNR2L4	NA	chr16	3364669	3365739	1071	57	0.126311	0.466626	-0.340315	-297.233	Paternal	Somatic	None	0	0	Reported	Joshi,Zink,Our_study	1979	MTCO1P28	Maternal	Monkey	Yes	Yes	1	85	0	29	0	0	0	6	57
ZNF597,NAA60	NA	chr16	3442978	3444769	1792	78	0.0777838	0.844806	-0.767022	-1890.48	Paternal	Somatic	None	0	0	Reported	Court,Joshi,Zink,Hernandez,Our_study	0	NAA60;ZNF597	Maternal	Monkey & Chimp	Yes	Yes	73	85	13	29	0	0	0	16	78
ZNF331	NA	chr19	53537256	53538957	1702	125	0.923078	0.0553444	0.867734	5730.73	Maternal	Germline	None	0	0	Reported	Court,Zink,Hernandez,Our_study	4449	ZNF331	Isoform_dependent	Monkey & Chimp	Yes	Yes	81	82	12	28	0	0	0	18	125
ZNF331	NA	chr19	53553367	53555186	1820	109	0.929848	0.0729609	0.856887	4738.65	Maternal	Germline	None	0	0	Reported	Court,Zink,Hernandez,Our_study	20560	ZNF331	Isoform_dependent/Paternal	Monkey & Chimp	Yes	Yes	75	82	10	28	0	0	6320	15	109
ZDBF2	NA	chr2	206249709	206255173	5465	160	0.174989	0.837727	-0.662738	-2694.1	Paternal	Somatic	ZNF445	2	0	Reported	Court,Joshi,Zink,Hernandez,Our_study	0	GPR1-AS	Paternal	Monkey & Chimp	Yes	Yes	80	86	17	29	>10Kb	0	>10Kb	6	135
ZDBF2	NA	chr2	206269430	206274051	4622	78	0.391979	0.847786	-0.455807	-616.784	Paternal	Germline	None	0	0	Reported	Court,Joshi,Zink,Hernandez,Our_study	611	ZDBF2	Paternal	All three	Yes	NotEnoughRead	3	86	3	29	555	2141	>10Kb	4	77
GNAS_Ex1A	NA	chr20	58887966	58890344	2379	225	0.883726	0.0246213	0.859105	12869.6	Maternal	Somatic	ZFP57	0	0	Reported	Court,Joshi,Zink,Hernandez,Our_study	0	RP1-309F20.3;GNAS	Paternal;Isoform dependent	All three	Yes	Yes	48	86	16	29	0	0	0	41	191
WRB	NA	chr21	39385480	39386798	1319	59	0.931031	0.42466	0.506371	489.186	Maternal	Somatic	None	0	0	Reported	Court,Joshi,Zink,Hernandez,Our_study	0	GET1	Paternal	Monkey & Chimp	Yes	Yes	34	83	12	28	0	0	0	8	54
MOBP	NA	chr3	39501848	39502946	1099	57	0.370242	0.0924982	0.277743	266.665	Maternal	Germline	ZFP57	1	0	Reported	Zink,Hernandez,Our_study	1691794	CTNNB1	Isoform dependent	Chimp	NotEnoughRead	NA	12	84	10	29	0	2566	2874	9	35
JAKMIP1	NA	chr4	6105203	6105924	722	67	0.837345	0.47768	0.359664	310.109	Maternal	Germline	ZFP57	2	0	Reported	Joshi,Zink,Hernandez,Our_study	>2Mb	NA	NA	Mouse & Monkey	NoHetSNV	NA	55	83	6	27	0	4122	>10Kb	7	67
VTRNA2-1	NA	chr5	136079156	136081177	2022	82	0.651117	0.0969778	0.554139	736.988	Maternal	Somatic	None	0	0	Reported	Joshi,Zink,Hernandez,Our_study	0	VTRNA2-1	Paternal	Chimp	Yes	Yes	55	86	11	29	0	0	0	18	82
IGF2R	NA	chr6	160005233	160006663	1431	106	0.964515	0.475512	0.489003	925.826	Maternal	Germline	ZFP57	1	0	Reported	Court,Joshi,Zink,Hernandez,Our_study	0	IGF2R	Maternal	Monkey & Chimp	Yes	NotEnoughRead	35	84	0	28	0	511	2918	5	103
RPS2P32	NA	chr7	23490380	23491453	1074	62	0.759589	0.0387342	0.720854	927.486	Maternal	Germline	ZFP57	0	0	Reported	Joshi,Zink,Our_study	0	RPS2P32	Paternal	Monkey & Chimp	NoHetSNV	NA	48	83	17	28	0	>10Kb	>10Kb	7	62
PEG10	NA	chr7	94656189	94658980	2792	124	0.852676	0.0344088	0.818267	3888.07	Maternal	Germline	None	0	0	Reported	Court,Joshi,Hernandez,Our_study	0	SGCE;PEG10	Paternal	All three	Yes	Yes	78	84	18	29	0	0	0	53	47
CXORF56_pseudogene,ERLIN2	NA	chr8	37747433	37748664	1232	41	0.888993	0.202158	0.686836	650.606	Maternal	Germline	None	0	0	Reported	Court,Joshi,Hernandez,Our_study	0	ERLIN2	Paternal	Monkey & Chimp	NoHetSNV	NA	61	86	19	29	>10Kb	479	>10Kb	7	0
CHD7	NA	chr8	60713696	60714534	839	56	0.916927	0.367419	0.549508	575.349	Maternal	Germline	None	0	0	Reported	Joshi,Zink,Our_study	>2Mb	NA	NA	Monkey & Chimp	Yes	NoHetSNV	23	85	9	27	0	0	>10Kb	3	56
RP11-484P15.1	NA	chr15	23869152	23869962	811	36	0.627378	0.183257	0.444121	253.816	Maternal	Somatic	None	1	0	Reported	Zink,Our_study	181848	NDN	Paternal	None	NotEnoughRead	NA	1	86	4	29	8122	0	>10Kb	2	36
SNRPN_intragenic_CpG30	NA	chr15	24477606	24478059	454	31	0.586187	0.262178	0.324009	121.961	Maternal	Germline	None	1	0	Reported	Court,Our_study	32596	PWRN1	NA	Monkey	NotEnoughRead	NA	4	81	4	28	>10Kb	7850	>10Kb	1	0
RP11-701H24.9,SNHG14	NA	chr15	24986841	25001555	14715	102	0.487919	0.940479	-0.452561	-1116.25	Paternal	Somatic	None	1	0	Reported	Zink,Our_study	0	SNHG14;PWAR5;SNORD108;AC124312.1	Paternal;Paternal;Paternal;NA	None	No	NA	1	86	0	29	>10Kb	0	>10Kb	3	99
SNHG14	NA	chr15	25059478	25073111	13634	261	0.584989	0.905013	-0.320023	-1814.94	Paternal	Somatic	ZFP57	3	0	Reported	Zink,Our_study	0	SNORD116@;SNORD116-4;SNORD116-5	Paternal	None	NotEnoughRead	NA	0	87	0	29	>10Kb	0	>10Kb	39	259
PRR25	NA	chr16	807111	807814	704	59	0.2646	0.0296829	0.234917	205.62	Maternal	Somatic	None	1	0	Reported	Zink,Our_study	0	PRR25	Paternal	None	Yes	Yes	0	83	4	27	0	0	0	2	59
PRR25	NA	chr16	817094	818036	943	70	0.771128	0.326106	0.445022	423.115	Maternal	Germline	None	1	0	Reported	Zink,Our_study	3233	PRR25	Paternal	Chimp	NotEnoughRead	NA	33	84	2	28	0	0	8294	3	70
AC068473.4	NA	chr18	79616831	79617687	857	87	0.538152	0.184394	0.353757	373.737	Maternal	Germline	None	2	0	Reported	Hernandez,Our_study	491574	ADNP2	Isoform_dependent	Chimp	NotEnoughRead	NA	45	82	12	26	0	9055	5007	3	26
ADNP2,PARD6G-AS1	NA	chr18	80147168	80149172	2005	98	0.769268	0.105894	0.663374	1416.74	Maternal	Germline	None	2	0	Reported	Zink,Our_study	0	ADNP2;PARD6G-AS1	Isoform_dependent	None	Yes	Yes	30	86	6	29	0	0	0	10	98
EXD3	NA	chr9	137417059	137418575	1517	127	0.958942	0.624547	0.334395	583.981	Maternal	Germline	Both	2	0	Reported	Zink,Our_study	>2Mb	NA	NA	None	Yes	Yes	21	86	1	28	0	0	3451	3	120
PTCHD3	NA	chr10	27413523	27414618	1096	72	0.759045	0.394994	0.364051	434.701	Maternal	Germline	None	1	0	Reported	Hernandez,Our_study	0	PTCHD3	Paternal	Mouse	NotEnoughRead	NA	44	84	10	28	0	0	>10Kb	10	0
NPAS3	NA	chr14	33799699	33800388	690	72	0.656736	0.312795	0.34394	336.099	Maternal	Germline	ZFP57	1	0	Reported	Zink,Our_study	>2Mb	NA	NA	Monkey	NotEnoughRead	NA	11	82	2	26	0	2938	>10Kb	3	72
RP11-484P15.1	NA	chr15	23860493	23861156	664	25	0.740549	0.352569	0.38798	157.053	Maternal	Somatic	None	1	0	Reported	Zink,Our_study	173189	NDN	Paternal	Monkey & Chimp	NotEnoughRead	NA	21	82	5	27	>10Kb	0	>10Kb	1	25
RP11-484P15.1	NA	chr15	23877849	23878405	557	33	0.456286	0.108689	0.347597	193.589	Maternal	Somatic	None	0	0	Reported	Zink,Our_study	190545	NDN	Paternal	None	NotEnoughRead	NA	5	83	1	29	0	0	>10Kb	5	33
SNHG14	NA	chr15	25002560	25031118	28559	210	0.468582	0.928037	-0.459456	-2266.62	Paternal	Somatic	None	0	0	Reported	Zink,Our_study	0	RP11-701H24.3	Paternal	Monkey	No	NA	0	86	0	29	>10Kb	0	>10Kb	3	187
SNHG14	NA	chr15	25038500	25047776	9277	66	0.531257	0.918207	-0.386951	-553.181	Paternal	Somatic	None	0	0	Reported	Zink,Our_study	0	SNORD109A;RP11-701H24.8	Paternal	Monkey	NotEnoughRead	NA	0	86	0	29	>10Kb	8460	>10Kb	4	66
PRR25	NA	chr16	807919	808222	304	30	0.279871	0.0393517	0.240519	104.943	Maternal	Somatic	None	0	0	Reported	Zink,Our_study	0	PRR25	Paternal	None	Yes	Yes	0	82	4	26	0	0	0	2	30
C17orf107,CHRNE	NA	chr17	4901335	4902097	763	55	0.712426	0.393222	0.319203	197.772	Maternal	Germline	Both	0	0	Reported	Zink,Our_study	0	CHRNE;C17orf107	Paternal	None	Yes	NotEnoughRead	20	82	2	28	0	0	0	3	55
RYR1	NA	chr19	38543705	38544141	437	21	0.771179	0.517701	0.253478	77.2868	Maternal	Germline	None	0	0	Reported	Zink,Our_study	>2Mb	NA	NA	None	Yes	NoHetSNV	10	83	3	27	>10Kb	0	0	0	21
ECEL1P3	NA	chr2	232351909	232352102	194	20	0.34998	0.129246	0.220734	68.3208	Maternal	Germline	None	0	0	Reported	Zink,Our_study	>2Mb	NA	NA	Chimp	NoHetSNV	NA	6	82	2	24	0	604	>10Kb	0	20
RP1-66N13.1	NA	chr20	48384549	48385226	678	42	0.882407	0.602614	0.279793	195.489	Maternal	Germline	None	0	0	Reported	Zink,Our_study	>2Mb	NA	NA	None	NotEnoughRead	NA	4	82	1	26	0	0	>10Kb	5	42
UCKL1	NA	chr20	63938741	63939470	730	65	0.904833	0.63005	0.274783	250.431	Maternal	Germline	ZNF445	1	0	Reported	Zink,Our_study	>2Mb	NA	NA	Chimp	NoHetSNV	NA	28	82	0	25	0	226	0	2	29
PRMT2	NA	chr21	46661115	46661858	744	54	0.832566	0.43716	0.395406	306.777	Maternal	Germline	None	0	0	Reported	Zink,Our_study	0	PRMT2	Maternal	Monkey	NoHetSNV	NA	24	85	4	29	0	0	0	5	54
FGF12	NA	chr3	192571221	192571541	321	21	0.478647	0.201011	0.277636	73.2364	Maternal	Somatic	ZFP57	1	0	Reported	Zink,Our_study	>2Mb	NA	NA	Mouse & Chimp	Yes	Yes	36	84	13	28	>10Kb	0	>10Kb	3	21
PTGES3P3	NA	chr4	169774376	169774731	356	16	0.616076	0.332067	0.284009	65.5286	Maternal	Germline	None	0	0	Reported	Zink,Our_study	>2Mb	NA	NA	Chimp	Yes	Yes	2	86	0	27	107	0	>10Kb	1	16
RP11-455J15.1	NA	chr7	16851062	16851672	611	33	0.466968	0.210048	0.256919	129.031	Maternal	Germline	None	0	0	Reported	Zink,Our_study	>2Mb	NA	NA	Chimp	NotEnoughRead	NA	49	83	1	28	0	0	956	4	33
AC010132.10	NA	chr7	42856470	42857723	1254	58	0.503956	0.167	0.336956	295.409	Maternal	Germline	None	1	0	Reported	Zink,Our_study	254905	HECW1	Paternal	None	Yes	No	21	86	3	29	>10Kb	0	>10Kb	4	58
LOC101927815	NA	chr8	2733559	2733944	386	21	0.459427	0.158725	0.300701	85.6661	Maternal	Germline	None	0	0	Reported	Joshi,Our_study	0	GS1-57L11.1	Paternal	Chimp	NotEnoughRead	NA	35	85	15	28	>10Kb	799	0	2	0
CDH17	NA	chr8	94119764	94120376	613	19	0.492782	0.127201	0.365582	117.413	Maternal	Germline	None	0	0	Reported	Zink,Our_study	>2Mb	NA	NA	Chimp	NoHetSNV	NA	64	82	12	24	>10Kb	0	3215	1	19
KB-1980E6.3	NA	chr8	102528236	102530021	1786	51	0.43048	0.0718546	0.358625	322.455	Maternal	Germline	None	0	0	Reported	Zink,Our_study	0	KB-1980E6.3	Paternal	Monkey	Yes	Yes	0	86	0	29	>10Kb	0	0	7	51
TRAPPC9	NA	chr8	140349118	140349831	714	53	0.861368	0.576913	0.284455	210.107	Maternal	Germline	None	1	0	Reported	Joshi,Our_study	0	TRAPPC9	Isoform_dependent	None	NotEnoughRead	NA	12	83	5	27	0	0	>10Kb	3	27
FANCC_Int1-DMR	NA	chr9	95312864	95313633	770	34	0.880246	0.0976825	0.782564	738.847	Maternal	Germline	None	2	0	Reported	Hernandez,Our_study	0	FANCC	Maternal	Monkey & Chimp	NoHetSNV	NA	58	86	17	29	0	0	1391	1	0
BTBD7P1	17	chr10	13158319	13158651	333	28	0.628071	0.342611	0.28546	99.0697	Maternal	Somatic	ZFP57	2	>1Mb	Novel	Our_Study	>2Mb	NA	NA	Chimp	Yes	NoHetSNV	61	83	15	27	2785	2148	>10Kb	2	28
PARP11	21	chr12	3838757	3839247	491	69	0.190363	0.528481	-0.338118	-281.577	Paternal	Somatic	ZFP57	2	>1Mb	Novel	Our_Study	>2Mb	NA	NA	None	Yes	Yes	9	83	6	27	0	1000	0	1	64
RANBP20P	27	chr14	20723415	20723916	502	42	0.449254	0.190406	0.258847	145.258	Maternal	Somatic	None	1	>1Mb	Novel	Our_Study	>2Mb	NA	NA	Monkey & Chimp	Yes	Yes	23	82	8	25	0	0	6749	2	42
DDA1	35	chr19	17323219	17324297	1079	65	0.502989	0.109765	0.393225	379.37	Maternal	Germline	None	3	603386	Novel	Our_Study	0	DDA1	Maternal	None	Yes	No	6	82	4	26	0	0	0	1	60
AC092296.3	37	chr19	36421856	36421978	123	20	0.226398	0.49944	-0.273043	-67.7173	Paternal	Somatic	Both	2	155001	Novel	Our_Study	90087	LINC00665	Maternal	Mouse	Yes	No	1	82	2	26	0	44	2425	1	20
C4orf50	5	chr4	6007986	6008636	651	59	0.437126	0.14589	0.291236	244.069	Maternal	Germline	ZFP57	2	96767	Novel	Our_Study	>2Mb	NA	NA	None	NotEnoughRead	NA	12	83	6	27	0	0	>10Kb	2	59
CPLANE1	7	chr5	37208771	37209484	714	35	0.915703	0.574934	0.340769	166.07	Maternal	Germline	None	1	>1Mb	Novel	Our_Study	>2Mb	NA	NA	Monkey	NoHetSNV	NA	2	86	2	28	0	1625	0	5	35
NME5	9	chr5	138132931	138133533	603	21	0.482063	0.160513	0.32155	88.178	Maternal	Somatic	None	1	243409	Novel	Our_Study	>2Mb	NA	NA	Chimp	No	NA	19	86	3	28	>10Kb	0	5258	0	21
RNU6-293P	10	chr6	158938903	158939474	572	28	0.287526	0.579642	-0.292116	-129.405	Paternal	Somatic	None	1	>1Mb	Novel	Our_Study	1029607	IGF2R	Maternal	None	NoHetSNV	NA	56	86	10	27	119	14	>10Kb	3	28
FAM83H	12	chr8	143727780	143728612	833	116	0.927798	0.535462	0.392336	638.246	Maternal	Germline	Both	4	>1Mb	Novel	Our_Study	149132	NAPRT	Isoform_dependent	Mouse & Monkey	NotEnoughRead	NA	40	82	3	25	0	2722	3080	2	0
BMP8A	1	chr1	39515809	39516076	268	18	0.479978	0.237999	0.241979	65.4743	Maternal	Somatic	None	0	42878	Novel	Our_Study	0	BMP8A	Paternal	Chimp	Yes	NoHetSNV	1	22	6	23	0	6472	0	0	0
ANKRD2	18	chr10	97578421	97578764	344	19	0.706731	0.465521	0.24121	68.7601	Maternal	Somatic	None	0	>1Mb	Novel	Our_Study	>2Mb	NA	NA	Mouse & Monkey	NotEnoughRead	NA	28	82	1	26	0	3422	1944	2	19
YBX2P1	19	chr10	123991870	123992195	326	32	0.341943	0.0906602	0.251282	113.509	Maternal	Germline	None	0	>1Mb	Novel	Our_Study	>2Mb	NA	NA	Monkey	NotEnoughRead	NA	3	82	2	26	0	0	1417	4	32
SYCE1	42	chr10	133568788	133569791	1004	107	0.734484	0.373965	0.360519	497.85	Maternal	Germline	ZFP57	1	>1Mb	Novel	Our_Study	3206	SYCE1	NA	None	NotEnoughRead	NA	1	25	1	11	0	2477	>10Kb	3	0
OPCML	20	chr11	133081592	133082483	892	45	0.722519	0.351794	0.370725	256.012	Maternal	Germline	None	0	288523	Novel	Our_Study	744771	NTM	Maternal	None	NotEnoughRead	NA	37	82	7	28	0	0	>10Kb	3	40
AC024940.1	22	chr12	31117761	31120516	2756	155	0.69233	0.223334	0.468996	1110.65	Maternal	Germline	ZNF445	0	>1Mb	Novel	Our_Study	0	AC024940.1	Paternal	Chimp	Yes	Yes	13	82	1	26	>10Kb	18	0	7	90
GJA3	23	chr13	20120765	20121239	475	25	0.703982	0.408888	0.295094	85.6801	Maternal	Somatic	None	0	>1Mb	Novel	Our_Study	>2Mb	NA	NA	Chimp	Yes	Yes	22	86	6	28	2137	171	0	0	25
LPAR6;RB1	24	chr13	48410208	48413428	3221	29	0.927799	0.415161	0.512639	328.997	Maternal	Somatic	None	0	88581	Novel	Our_Study	0	LPAR6;RB1	Isoform_dependent/Paternal;Maternal	None	Yes	NoHetSNV	2	86	3	29	>10Kb	0	0	4	16
UBAC2	25	chr13	99215482	99215886	405	18	0.680075	0.913217	-0.233141	-63.537	Paternal	Somatic	None	1	>1Mb	Novel	Our_Study	>2Mb	NA	NA	None	NoHetSNV	NA	1	84	2	29	>10Kb	2535	0	4	18
NALCN-AS1	26	chr13	100975561	100975832	272	22	0.715691	0.47528	0.240412	74.121	Maternal	Germline	ZFP57	1	>1Mb	Novel	Our_Study	>2Mb	NA	NA	None	NotEnoughRead	NA	25	82	2	20	>10Kb	1072	>10Kb	1	22
PTGDR	28	chr14	52269042	52269418	377	18	0.52664	0.276157	0.250483	69.2139	Maternal	Germline	None	0	>1Mb	Novel	Our_Study	>2Mb	NA	NA	Monkey	NoHetSNV	NA	7	83	1	29	274	2753	206	3	18
SNHG14	29	chr15	25141053	25144023	2971	16	0.205624	0.432867	-0.227243	-75.9212	Paternal	Somatic	None	0	37221	Novel	Our_Study	2999	PWAR1	Paternal	Chimp	NotEnoughRead	NA	4	86	11	29	>10Kb	4193	>10Kb	0	16
MIR6085	30	chr15	62344788	62345266	479	19	0.171039	0.430524	-0.259486	-66.9696	Paternal	Germline	None	0	>1Mb	Novel	Our_Study	>2Mb	NA	NA	None	NoHetSNV	NA	16	59	7	27	>10Kb	0	>10Kb	1	19
CFAP161	31	chr15	81118252	81118870	619	46	0.233328	0.504908	-0.27158	-168.396	Paternal	Somatic	None	0	>1Mb	Novel	Our_Study	>2Mb	NA	NA	None	NotEnoughRead	NA	19	85	2	29	0	0	>10Kb	3	46
AATK	32	chr17	81119200	81119638	439	52	0.535993	0.232126	0.303867	185.006	Maternal	Germline	None	0	>1Mb	Novel	Our_Study	>2Mb	NA	NA	Monkey	Yes	No	19	82	2	22	0	0	0	0	43
NFE2L3P1	33	chr18	59969604	59969915	312	42	0.76421	0.507465	0.256745	140.168	Maternal	Somatic	None	1	>1Mb	Novel	Our_Study	>2Mb	NA	NA	None	Yes	NoHetSNV	24	82	12	27	0	7996	>10Kb	0	42
MIR7-3HG	34	chr19	4784658	4785523	866	56	0.685049	0.375485	0.309563	238.218	Maternal	Germline	ZFP57	1	>1Mb	Novel	Our_Study	>2Mb	NA	NA	None	Yes	NoHetSNV	7	86	1	28	0	5234	5077	3	56
ZNF714	36	chr19	21082090	21082829	740	38	0.493336	0.127995	0.365341	153.878	Maternal	Somatic	None	0	399643	Novel	Our_Study	0	ZNF714	Paternal	None	No	NA	36	82	8	27	0	0	0	7	38
AC007391.3	2	chr2	37535774	37536371	598	27	0.831047	0.304886	0.526162	187.905	Maternal	Germline	None	0	>1Mb	Novel	Our_Study	>2Mb	NA	NA	None	Yes	Yes	32	86	17	28	>10Kb	0	>10Kb	0	27
PAX8;PAX8-AS1	3	chr2	113235117	113236362	1246	100	0.356042	0.688351	-0.332309	-377.922	Paternal	Somatic	ZNF445	0	>1Mb	Novel	Our_Study	0	PAX8;PAX8-AS1	Maternal	None	Yes	Yes	21	86	9	28	0	0	0	8	100
ZDBF2	4	chr2	206276199	206277222	1024	16	0.282927	0.603533	-0.320606	-78.135	Paternal	Somatic	None	0	2658	Novel	Our_Study	0	ZDBF2	Paternal	Mouse & Monkey	NoHetSNV	NA	45	84	17	29	892	8910	>10Kb	0	12
ACTL10;NECAB3	38	chr20	33667586	33668133	548	51	0.242635	0.0115566	0.231078	180.472	Maternal	Germline	ZFP57	1	>1Mb	Novel	Our_Study	0	ACTL10;NECAB3	Paternal;Maternal	None	NoHetSNV	NA	3	82	2	23	0	0	2779	1	27
AL096828.3	39	chr20	63224686	63225146	461	16	0.396123	0.141574	0.254549	69.9694	Maternal	Somatic	None	0	511386	Novel	Our_Study	>2Mb	NA	NA	None	NoHetSNV	NA	41	82	2	26	7935	0	0	1	16
RIMBP3	40	chr22	18609252	18609916	665	64	0.349612	0.791246	-0.441634	-322.233	Paternal	Somatic	ZFP57	0	>1Mb	Novel	Our_Study	296111	DGCR6	Random/Maternal	None	NoHetSNV	NA	4	23	2	18	0	>10Kb	>10Kb	0	0
SLC5A1	41	chr22	32043132	32043439	308	22	0.488366	0.262106	0.226259	76.4114	Maternal	Somatic	None	0	>1Mb	Novel	Our_Study	>2Mb	NA	NA	Chimp	NotEnoughRead	NA	46	82	7	27	0	0	0	3	22
MIR4456	6	chr5	563399	564627	1229	120	0.552174	0.833029	-0.280855	-506.361	Paternal	Somatic	ZNF445	0	>1Mb	Novel	Our_Study	>2Mb	NA	NA	None	NoHetSNV	NA	8	71	2	9	0	951	>10Kb	0	0
TMEM232	8	chr5	110726391	110727156	766	21	0.509724	0.212973	0.29675	85.3135	Maternal	Somatic	None	0	>1Mb	Novel	Our_Study	>2Mb	NA	NA	None	NoHetSNV	NA	22	86	11	29	>10Kb	0	9444	14	21
AC092634.8	11	chr7	63926276	63926437	162	16	0.317312	0.110401	0.206911	55.9263	Maternal	Somatic	None	0	648654	Novel	Our_Study	>2Mb	NA	NA	None	NoHetSNV	NA	3	49	1	26	0	0	>10Kb	2	16
CDRT15P6	13	chr9	41354506	41354931	426	22	0.286808	0.0808985	0.205909	81.6787	Maternal	Somatic	None	0	>1Mb	Novel	Our_Study	>2Mb	NA	NA	Chimp	Yes	NoHetSNV	9	71	1	18	4520	4223	>10Kb	0	0
SPTLC1	14	chr9	92098038	92098440	403	26	0.874974	0.631539	0.243435	95.5873	Maternal	Germline	None	0	>1Mb	Novel	Our_Study	>2Mb	NA	NA	None	No	NA	5	86	13	27	>10Kb	0	0	0	26
TMOD1	15	chr9	97574899	97575448	550	22	0.499812	0.23995	0.259862	81.7591	Maternal	Somatic	None	0	>1Mb	Novel	Our_Study	>2Mb	NA	NA	None	Yes	Yes	29	82	4	27	>10Kb	0	2716	1	22
LHX6	16	chr9	122225974	122226688	715	63	0.87408	0.515228	0.358853	285.771	Maternal	Somatic	None	0	>1Mb	Novel	Our_Study	>2Mb	NA	NA	None	NoHetSNV	NA	37	83	7	28	0	450	>10Kb	1	33
