# Supplementary material for: Genome-wide detection of imprinted differentially methylated regions using nanopore sequencing
Source: eLife. 2022 Jul 5;11:e77898. doi: 10.7554/eLife.77898 (PMC9255983; doi:10.7554/eLife.77898)
Supplement: Supplementary file 5. [file elife-77898-supp5.xlsx]

## Sheet: Supplementary File5
DMR name	Chromosome	DMR start	DMR end	Origin of methylated allele	Reference	# of studies supported DMR	# Individuals with partial methylation	# all Individuals could be examined (Must have at least 5 CpGs with coverage >= 5 at the DMR)	% Individuals with partial methylation
ZNF331	chr19	53537256	53538957	Maternal	Court,Zink,Hernandez,Our_study	>=2	81	82	98.8
TRAPPC9	chr8	140097951	140101170	Maternal	Court,Joshi,Zink,Hernandez,Our_study	>=2	82	83	98.8
MEST	chr7	130490105	130494000	Maternal	Court,Joshi,Zink,Hernandez,Our_study	>=2	82	86	95.3
GNAS_XL	chr20	58853850	58856591	Maternal	Court,Joshi,Zink,Hernandez,Our_study	>=2	82	87	94.3
DIRAS3	chr1	68049808	68052008	Maternal	Court,Joshi,Zink,Hernandez,Our_study	>=2	80	86	93
ZDBF2	chr2	206249709	206255173	Paternal	Court,Joshi,Zink,Hernandez,Our_study	>=2	80	86	93
PEG3	chr19	56837125	56841580	Maternal	Court,Zink,Hernandez,Our_study	>=2	79	85	92.9
PEG10	chr7	94656189	94658980	Maternal	Court,Joshi,Hernandez,Our_study	>=2	78	84	92.9
MEG3	chr14	100823967	100828009	Paternal	Court,Joshi,Zink,Hernandez,Our_study	>=2	80	87	92
ZNF331	chr19	53553367	53555186	Maternal	Court,Zink,Hernandez,Our_study	>=2	75	82	91.5
L3MBTL	chr20	43513365	43516205	Maternal	Court,Joshi,Zink,Hernandez,Our_study	>=2	75	82	91.5
NAP1L5	chr4	88696886	88698186	Maternal	Court,Joshi,Zink,Hernandez,Our_study	>=2	76	86	88.4
GNAS	chr20	58836210	58847396	Paternal	Court,Joshi,Zink,Hernandez,Our_study	>=2	76	87	87.4
ZNF597,NAA60	chr16	3442978	3444769	Paternal	Court,Joshi,Zink,Hernandez,Our_study	>=2	73	85	85.9
NESP-AS,GNAS-AS1	chr20	58850397	58853144	Maternal	Court,Joshi,Zink,Hernandez,Our_study	>=2	71	84	84.5
GRB10	chr7	50781814	50783555	Maternal	Court,Joshi,Zink,Hernandez,Our_study	>=2	71	84	84.5
KvDMR1	chr11	2698551	2701309	Maternal	Court,Zink,Hernandez,Our_study	>=2	69	82	84.1
SNURF	chr15	24951568	24957048	Maternal	Court,Joshi,Zink,Hernandez,Our_study	>=2	68	86	79.1
MCTS2P,HM13	chr20	31546686	31548526	Maternal	Court,Joshi,Zink,Hernandez,Our_study	>=2	68	86	79.1
CDH17	chr8	94119764	94120376	Maternal	Zink,Our_study	>=2	64	82	78
IGF1R	chr15	98865044	98866881	Maternal	Court,Joshi,Zink,Hernandez,Our_study	>=2	67	86	77.9
TARDBPP2	chr13	60267419	60268688	Maternal	Zink,Hernandez,Our_study	>=2	63	86	73.3
FAM50B	chr6	3848629	3850223	Maternal	Court,Joshi,Zink,Hernandez,Our_study	>=2	62	85	72.9
SNRPN	chr15	24823417	24824129	Maternal	Court,Joshi,Zink,Hernandez,Our_study	>=2	62	86	72.1
CXORF56_pseudogene,ERLIN2	chr8	37747433	37748664	Maternal	Court,Joshi,Hernandez,Our_study	>=2	61	86	70.9
MAGEL2	chr15	23647089	23648881	Maternal	Court,Joshi,Zink,Hernandez,Our_study	>=2	61	87	70.1
PLAGL1	chr6	144006708	144009025	Maternal	Court,Joshi,Zink,Hernandez,Our_study	>=2	59	86	68.6
NHP2L1	chr22	41681557	41683816	Maternal	Court,Joshi,Zink,Hernandez,Our_study	>=2	58	86	67.4
FANCC_Int1-DMR	chr9	95312864	95313633	Maternal	Hernandez,Our_study	>=2	58	86	67.4
JAKMIP1	chr4	6105203	6105924	Maternal	Joshi,Zink,Hernandez,Our_study	>=2	55	83	66.3
RB1	chr13	48317585	48321834	Maternal	Court,Joshi,Zink,Hernandez,Our_study	>=2	56	86	65.1
VTRNA2-1	chr5	136079156	136081177	Maternal	Joshi,Zink,Hernandez,Our_study	>=2	55	86	64
MKRN3,MIR4508	chr15	23561842	23562444	Maternal	Court,Joshi,Hernandez,Our_study	>=2	52	85	61.2
IGF2_DMR2	chr11	2132761	2133881	Paternal	Court,Zink,Hernandez,Our_study	>=2	50	83	60.2
WDR27	chr6	169654367	169655521	Maternal	Court,Joshi,Zink,Hernandez,Our_study	>=2	51	86	59.3
PWRN4	chr15	23897472	23898018	Maternal	Joshi,Zink,Our_study	>=2	49	83	59
RP11-455J15.1	chr7	16851062	16851672	Maternal	Zink,Our_study	>=2	49	83	59
RPS2P32	chr7	23490380	23491453	Maternal	Joshi,Zink,Our_study	>=2	48	83	57.8
HTR5A	chr7	155070971	155071671	Maternal	Court,Joshi,Zink,Hernandez,Our_study	>=2	48	83	57.8
MEG8	chr14	100904158	100905235	Maternal	Court,Zink,Hernandez,Our_study	>=2	49	85	57.6
TRPC3	chr4	121932219	121933181	Maternal	Zink,Hernandez,Our_study	>=2	46	82	56.1
GNAS_Ex1A	chr20	58887966	58890344	Maternal	Court,Joshi,Zink,Hernandez,Our_study	>=2	48	86	55.8
AC068473.4	chr18	79616831	79617687	Maternal	Hernandez,Our_study	>=2	45	82	54.9
PTCHD3	chr10	27413523	27414618	Maternal	Hernandez,Our_study	>=2	44	84	52.4
ZDBF2	chr2	206255756	206268795	Paternal	Court,Joshi,Zink,Hernandez,Our_study	>=2	45	87	51.7
INPP5F	chr10	119818422	119819214	Maternal	Court,Hernandez,Our_study	>=2	39	85	45.9
FGF12	chr3	192571221	192571541	Maternal	Zink,Our_study	>=2	36	84	42.9
IGF2R	chr6	160005233	160006663	Maternal	Court,Joshi,Zink,Hernandez,Our_study	>=2	35	84	41.7
LOC101927815	chr8	2733559	2733944	Maternal	Joshi,Our_study	>=2	35	85	41.2
WRB	chr21	39385480	39386798	Maternal	Court,Joshi,Zink,Hernandez,Our_study	>=2	34	83	41
PRR25	chr16	817094	818036	Maternal	Zink,Our_study	>=2	33	84	39.3
SNRPN	chr15	24847844	24848458	Maternal	Court,Joshi,Zink,Hernandez,Our_study	>=2	32	83	38.6
BLCAP,NNAT	chr20	37520202	37522258	Maternal	Court,Joshi,Zink,Hernandez,Our_study	>=2	31	86	36
SVOPL	chr7	138663807	138665288	Maternal	Joshi,Zink,Hernandez,Our_study	>=2	31	87	35.6
ADNP2,PARD6G-AS1	chr18	80147168	80149172	Maternal	Zink,Our_study	>=2	30	86	34.9
UCKL1	chr20	63938741	63939470	Maternal	Zink,Our_study	>=2	28	82	34.1
DLK1	chr14	100726514	100726577	Paternal	Joshi,Zink	>=2	27	82	32.9
SNRPN	chr15	24878001	24878773	Maternal	Court,Joshi,Zink,Hernandez,Our_study	>=2	27	85	31.8
DIRAS3_Ex2	chr1	68046745	68047535	Maternal	Court,Joshi,Zink,Hernandez,Our_study	>=2	26	83	31.3
PRMT2	chr21	46661115	46661858	Maternal	Zink,Our_study	>=2	24	85	28.2
IG-DMR	chr14	100809160	100809893	Paternal	Court,Zink,Hernandez,Our_study	>=2	23	83	27.7
CHD7	chr8	60713696	60714534	Maternal	Joshi,Zink,Our_study	>=2	23	85	27.1
IGF2_DMR0	chr11	2145362	2149152	Paternal	Court,Zink,Hernandez,Our_study	>=2	22	84	26.2
RP11-484P15.1	chr15	23860493	23861156	Maternal	Zink,Our_study	>=2	21	82	25.6
SNRPN	chr15	24856479	24856534	Maternal	Joshi,Zink	>=2	21	83	25.3
C17orf107,CHRNE	chr17	4901335	4902097	Maternal	Zink,Our_study	>=2	20	82	24.4
AC010132.10	chr7	42856470	42857723	Maternal	Zink,Our_study	>=2	21	86	24.4
EXD3	chr9	137417059	137418575	Maternal	Zink,Our_study	>=2	21	86	24.4
SORD	chr15	45022590	45022746	Maternal	Joshi,Zink,Hernandez	>=2	15	82	18.3
SNRPN_intragenic_CpG40	chr15	24772621	24773912	Maternal	Court,Joshi,Zink,Hernandez,Our_study	>=2	15	86	17.4
NDN	chr15	23686274	23687671	Maternal	Court,Joshi,Zink,Hernandez,Our_study	>=2	13	82	15.9
TRAPPC9	chr8	140349118	140349831	Maternal	Joshi,Our_study	>=2	12	83	14.5
RBMXL2	chr11	7088807	7089387	Maternal	Zink,Hernandez,Our_study	>=2	12	84	14.3
MOBP	chr3	39501848	39502946	Maternal	Zink,Hernandez,Our_study	>=2	12	84	14.3
NPAS3	chr14	33799699	33800388	Maternal	Zink,Our_study	>=2	11	82	13.4
RYR1	chr19	38543705	38544141	Maternal	Zink,Our_study	>=2	10	83	12
ECEL1P3	chr2	232351909	232352102	Maternal	Zink,Our_study	>=2	6	82	7.3
RP11-484P15.1	chr15	23877849	23878405	Maternal	Zink,Our_study	>=2	5	83	6
SNRPN_intragenic_CpG32	chr15	24101356	24102058	Maternal	Court,Zink,Our_study	>=2	4	81	4.9
SNRPN_intragenic_CpG30	chr15	24477606	24478059	Maternal	Court,Our_study	>=2	4	81	4.9
RP1-66N13.1	chr20	48384549	48385226	Maternal	Zink,Our_study	>=2	4	82	4.9
ZDBF2	chr2	206269430	206274051	Paternal	Court,Joshi,Zink,Hernandez,Our_study	>=2	3	86	3.5
SNRPN_intragenic_CpG29	chr15	24426978	24427725	Maternal	Court,Zink,Our_study	>=2	2	82	2.4
PPIEL	chr1	39558940	39560069	Maternal	Court,Joshi,Zink,Hernandez,Our_study	>=2	2	86	2.3
PTGES3P3	chr4	169774376	169774731	Maternal	Zink,Our_study	>=2	2	86	2.3
IG-DMR	chr14	100810031	100810776	Paternal	Court,Zink,Hernandez,Our_study	>=2	1	86	1.2
SNORD116Cluster	chr15	25073710	25078648	Paternal	Joshi,Zink,Our_study	>=2	1	86	1.2
MTRNR2L4	chr16	3364669	3365739	Paternal	Joshi,Zink,Our_study	>=2	1	85	1.2
RP11-484P15.1	chr15	23869152	23869962	Maternal	Zink,Our_study	>=2	1	86	1.2
RP11-701H24.9,SNHG14	chr15	24986841	25001555	Paternal	Zink,Our_study	>=2	1	86	1.2
SNORD115Cluster	chr15	25181244	25184030	Paternal	Joshi,Zink	>=2	0	82	0
PWARSN,SNORD107,PWARSN,PWAR5	chr15	24957248	24986179	Paternal	Joshi,Zink,Our_study	>=2	0	86	0
SNORD116Cluster	chr15	25048423	25052608	Paternal	Joshi,Zink,Our_study	>=2	0	86	0
SNORD116Cluster	chr15	25052835	25055947	Paternal	Joshi,Zink,Our_study	>=2	0	83	0
SNORD116Cluster	chr15	25056267	25057251	Paternal	Joshi,Zink,Our_study	>=2	0	82	0
SNORD116Cluster	chr15	25078994	25086799	Paternal	Joshi,Zink,Our_study	>=2	0	87	0
SNORD116Cluster	chr15	25086995	25100741	Paternal	Joshi,Zink,Our_study	>=2	0	86	0
ZNF597	chr16	3431450	3441713	Maternal	Court,Joshi,Zink,Hernandez,Our_study	>=2	0	86	0
SNHG14	chr15	25002560	25031118	Paternal	Zink,Our_study	>=2	0	86	0
SNHG14	chr15	25038500	25047776	Paternal	Zink,Our_study	>=2	0	86	0
SNHG14	chr15	25059478	25073111	Paternal	Zink,Our_study	>=2	0	87	0
PRR25	chr16	807111	807814	Maternal	Zink,Our_study	>=2	0	83	0
PRR25	chr16	807919	808222	Maternal	Zink,Our_study	>=2	0	82	0
KB-1980E6.3	chr8	102528236	102530021	Maternal	Zink,Our_study	>=2	0	86	0
BTBD7P1	chr10	13158319	13158651	Maternal	Our_Study	1	61	83	73.5
RNU6-293P	chr6	158938903	158939474	Paternal	Our_Study	1	56	86	65.1
MIR1273E	chr1	240492916	240493438	Maternal	Joshi	1	49	81	60.5
PWWP2AP1	chr13	80654825	80655272	Maternal	Zink	1	48	82	58.5
RP1-76C18.1	chr6	103332287	103333035	Maternal	Zink	1	47	82	57.3
SLC5A1	chr22	32043132	32043439	Maternal	Our_Study	1	46	82	56.1
RBM46	chr4	154781458	154781987	Maternal	Hernandez	1	45	83	54.2
SPACA1	chr6	88047653	88047986	Maternal	Hernandez	1	44	82	53.7
ZDBF2	chr2	206276199	206277222	Paternal	Our_Study	1	45	84	53.6
ZBTB8B	chr1	32471178	32471396	Maternal	Joshi	1	43	81	53.1
MAP4K3	chr2	39243584	39244042	Maternal	Hernandez	1	45	86	52.3
ADAMTS17	chr15	100132077	100132175	Maternal	Hernandez	1	42	82	51.2
AL096828.3	chr20	63224686	63225146	Maternal	Our_Study	1	41	82	50
LOC404266;LOC404266;HOXB6	chr17	48603954	48604189	Maternal	Hernandez	1	41	83	49.4
FAM83H	chr8	143727780	143728612	Maternal	Our_Study	1	40	82	48.8
MEFV	chr16	3254405	3254770	Paternal	Zink	1	39	82	47.6
RNU6-1017P	chr12	131808975	131809158	Maternal	Hernandez	1	38	82	46.3
ZNF236-DT	chr18	76787416	76787618	Maternal	Hernandez	1	39	85	45.9
PWRN4	chr15	23912230	23912384	Maternal	Hernandez	1	26	57	45.6
OPCML	chr11	133081592	133082483	Maternal	Our_Study	1	37	82	45.1
LHX6	chr9	122225974	122226688	Maternal	Our_Study	1	37	83	44.6
ZNF890P	chr7	5144361	5144525	Maternal	Hernandez	1	36	82	43.9
ZNF714	chr19	21082090	21082829	Maternal	Our_Study	1	36	82	43.9
AL135901.1	chr13	49620186	49620508	Paternal	Hernandez	1	34	85	40
AC007391.3	chr2	37535774	37536371	Maternal	Our_Study	1	32	86	37.2
TMOD1	chr9	97574899	97575448	Maternal	Our_Study	1	29	82	35.4
ANKRD2	chr10	97578421	97578764	Maternal	Our_Study	1	28	82	34.1
PIWIL1	chr12	130337741	130338059	Maternal	Hernandez	1	26	82	31.7
FAR2P1,KLF2P1	chr2	130037382	130038260	Maternal	Zink	1	26	82	31.7
NALCN-AS1	chr13	100975561	100975832	Maternal	Our_Study	1	25	82	30.5
GFPT2	chr5	180313743	180314121	Maternal	Hernandez	1	25	83	30.1
GADL1	chr3	30894288	30894468	Maternal	Zink	1	24	81	29.6
NFE2L3P1	chr18	59969604	59969915	Maternal	Our_Study	1	24	82	29.3
AP4E1	chr15	50909603	50909875	Maternal	Zink	1	25	86	29.1
ADAM5P	chr8	39314503	39314602	Maternal	Hernandez	1	24	84	28.6
AC022613.1	chr15	29675828	29675992	Maternal	Hernandez	1	21	74	28.4
RANBP20P	chr14	20723415	20723916	Maternal	Our_Study	1	23	82	28
AC009041.1	chr16	998006	998155	Maternal	Hernandez	1	23	83	27.7
MIR6085	chr15	62344788	62345266	Paternal	Our_Study	1	16	59	27.1
OPCML;OPCML	chr11	132792877	132793069	Maternal	Hernandez	1	22	82	26.8
ADGRA2,GPR124	chr8	37841713	37841990	Maternal	Hernandez	1	22	82	26.8
GJA3	chr13	20120765	20121239	Maternal	Our_Study	1	22	86	25.6
TMEM232	chr5	110726391	110727156	Maternal	Our_Study	1	22	86	25.6
PTCHD2	chr1	11501432	11501606	Maternal	Hernandez	1	20	82	24.4
PRDM15;PRDM15	chr21	41801681	41803200	Paternal	Hernandez	1	21	86	24.4
RGS14	chr5	177370919	177371049	Paternal	Hernandez	1	20	82	24.4
PAX8;PAX8-AS1	chr2	113235117	113236362	Paternal	Our_Study	1	21	86	24.4
ZFP57	chr6	29680602	29681316	Maternal	Hernandez	1	20	85	23.5
AATK	chr17	81119200	81119638	Maternal	Our_Study	1	19	82	23.2
CFAP161	chr15	81118252	81118870	Paternal	Our_Study	1	19	85	22.4
NME5	chr5	138132931	138133533	Maternal	Our_Study	1	19	86	22.1
SARM1	chr17	28381207	28381755	Maternal	Hernandez	1	18	82	22
FAR2P4,KLF2P4,PLEKHB2	chr2	131300169	131300522	Maternal	Zink	1	15	70	21.4
SH2B2	chr7	102321329	102321657	Maternal	Hernandez	1	17	83	20.5
IGHV3-37	chr14	106399075	106399179	Maternal	Hernandez	1	4	20	20
ZNF596	chr8	266578	266789	Maternal	Hernandez	1	15	75	20
ZSCAN1	chr19	58055058	58055675	Paternal	Zink	1	17	86	19.8
CRTC1;CRTC1	chr19	18777271	18778194	Maternal	Hernandez	1	16	83	19.3
LOC101927815	chr8	2727694	2728686	Maternal	Joshi	1	16	84	19
AC136475.9	chr11	316247	316457	Maternal	Hernandez	1	15	82	18.3
EXOC3L2	chr19	45234365	45234616	Maternal	Hernandez	1	15	82	18.3
ADAMTS2;ADAMTS2	chr5	179265690	179265806	Paternal	Hernandez	1	15	82	18.3
RIMBP3	chr22	18609252	18609916	Paternal	Our_Study	1	4	23	17.4
PWRN1	chr15	24576113	24576926	Paternal	Zink	1	5	29	17.2
MAN2B1	chr19	12647902	12648343	Maternal	Hernandez	1	14	82	17.1
UNQ6494,LOC100129066	chr9	89661988	89662352	Paternal	Hernandez	1	14	82	17.1
LA16c-306E5.2	chr16	3413769	3414262	Paternal	Zink	1	13	82	15.9
AC024940.1	chr12	31117761	31120516	Maternal	Our_Study	1	13	82	15.9
COL4A2	chr13	110409899	110409941	Maternal	Joshi	1	12	83	14.5
TBCA	chr5	77850972	77851318	Maternal	Hernandez	1	12	83	14.5
AC004863.1	chr7	158957916	158958494	Maternal	Hernandez	1	12	83	14.5
C4orf50	chr4	6007986	6008636	Maternal	Our_Study	1	12	83	14.5
PWRN2	chr15	24174217	24175175	Paternal	Zink	1	5	35	14.3
NCRNA00181;A1BG	chr19	58350136	58350698	Maternal	Hernandez	1	11	83	13.3
CMYA5	chr5	79689739	79689770	Maternal	Hernandez	1	8	60	13.3
PER3,RP3-467L1.4	chr1	7827139	7827709	Maternal	Zink	1	11	85	12.9
CDRT15P6	chr9	41354506	41354931	Maternal	Our_Study	1	9	71	12.7
C10orf143	chr10	130045333	130045535	Maternal	Hernandez	1	10	82	12.2
FAM184B	chr4	17641982	17642265	Maternal	Zink	1	10	82	12.2
MIR4456	chr5	563399	564627	Paternal	Our_Study	1	8	71	11.3
AL449105.4	chr9	113071610	113078826	Maternal	Hernandez	1	1	9	11.1
MEG8,SNHG23	chr14	100900401	100901267	Maternal	Zink	1	9	82	11
TIGD7	chr16	3295462	3295605	Maternal	Joshi	1	9	82	11
DDO;DDO	chr6	110415569	110415851	Paternal	Hernandez	1	9	82	11
SMOC2	chr6	168384674	168384845	Maternal	Joshi	1	9	82	11
PARP11	chr12	3838757	3839247	Paternal	Our_Study	1	9	83	10.8
HOXA1;HOXA1	chr7	27093487	27094751	Maternal	Hernandez	1	9	86	10.5
COL18A1;COL18A1;COL18A1	chr21	45470993	45471154	Maternal	Hernandez	1	8	81	9.9
LIPI	chr21	14063938	14064099	Maternal	Joshi	1	8	82	9.8
AC097374.2,TEKT4	chr2	94871304	94872050	Paternal	Zink	1	8	82	9.8
PTPRN2;PTPRN2;PTPRN2	chr7	158253333	158253531	Maternal	Hernandez	1	8	82	9.8
MIMT1	chr19	56864809	56865037	Maternal	Zink	1	8	85	9.4
H2AFJ;H2AFJ	chr12	14773810	14774053	Maternal	Hernandez	1	7	81	8.6
PWRN4	chr15	24009020	24009903	Paternal	Zink	1	6	70	8.6
AL137186.2	chr10	5945699	5945839	Paternal	Hernandez	1	7	82	8.5
KCNAB3	chr17	7929534	7929920	Maternal	Hernandez	1	7	82	8.5
RP11-164D18.2	chr20	59526001	59526478	Maternal	Zink	1	7	83	8.4
PTGDR	chr14	52269042	52269418	Maternal	Our_Study	1	7	83	8.4
MKRN3	chr15	23629039	23629213	Maternal	Zink	1	7	84	8.3
MIR7-3HG	chr19	4784658	4785523	Maternal	Our_Study	1	7	86	8.1
PWRN2	chr15	24156357	24157105	Paternal	Zink	1	5	63	7.9
DHX58	chr17	42112302	42112353	Paternal	Hernandez	1	6	78	7.7
RP11-33B1.1	chr4	119455534	119455914	Maternal	Zink	1	4	52	7.7
RP11-8L8.2	chr14	101151414	101151997	Paternal	Zink	1	6	82	7.3
DDA1	chr19	17323219	17324297	Maternal	Our_Study	1	6	82	7.3
MRPL21;MRPL21	chr11	68890915	68891502	Paternal	Hernandez	1	6	84	7.1
AL449105.5	chr9	113088975	113090248	Maternal	Hernandez	1	6	84	7.1
FZD7	chr2	202036322	202039615	Maternal	Hernandez	1	6	86	7
MAGEL2	chr15	23642878	23643103	Maternal	Zink	1	2	29	6.9
RP11-484P15.1	chr15	23854644	23855506	Maternal	Zink	1	5	75	6.7
TBC1D22A;TBC1D22A;TBC1D22A;TBC1D22A;TBC1D22A	chr22	46773330	46773424	Maternal	Hernandez	1	5	78	6.4
ASTN1	chr1	177032657	177032837	Maternal	Zink	1	5	81	6.2
OBSCN	chr1	228315991	228316101	Maternal	Joshi	1	5	81	6.2
LOC101928118	chr1	95233397	95233758	Paternal	Joshi	1	5	81	6.2
RP11-283I3.2,SLC6A12	chr12	203429	204151	Maternal	Zink	1	5	82	6.1
RP11-767C4.1	chr18	47667786	47668339	Maternal	Zink	1	5	82	6.1
MRPL45P1	chr2	88284038	88284327	Maternal	Hernandez	1	5	82	6.1
AC092634.8	chr7	63926276	63926437	Maternal	Our_Study	1	3	49	6.1
RNU6-741P	chr15	23829311	23829706	Paternal	Zink	1	5	83	6
AC067969.1,RYR1	chr19	38527504	38528578	Maternal	Zink	1	5	83	6
ANKRD20A11P	chr21	13980286	13980637	Paternal	Joshi	1	3	50	6
SPTLC1	chr9	92098038	92098440	Maternal	Our_Study	1	5	86	5.8
MBL2	chr10	52778745	52778940	Maternal	Hernandez	1	4	82	4.9
FOXK2	chr17	82583971	82584131	Maternal	Hernandez	1	4	82	4.9
HKR1	chr19	37334553	37334778	Maternal	Hernandez	1	4	82	4.9
LOC151121	chr2	129587470	129587783	Paternal	Joshi	1	4	82	4.9
RP11-313F23.4	chr12	34218926	34219575	Paternal	Zink	1	4	83	4.8
RUNX1;RUNX1;RUNX1	chr21	34886200	34887322	Maternal	Hernandez	1	4	84	4.8
AL162588.1	chr9	113061735	113063023	Maternal	Hernandez	1	4	83	4.8
MEAF6P1	chr2	209208321	209209864	Maternal	Zink	1	4	86	4.7
SNHG14	chr15	25141053	25144023	Paternal	Our_Study	1	4	86	4.7
BMP8A	chr1	39515809	39516076	Maternal	Our_Study	1	1	22	4.5
SYCE1	chr10	133568788	133569791	Maternal	Our_Study	1	1	25	4
MKRN3	chr15	23634077	23634289	Maternal	Zink	1	3	80	3.8
CLEC9A	chr12	10030568	10030622	Paternal	Hernandez	1	3	82	3.7
C1orf141	chr1	67134745	67135005	Maternal	Hernandez	1	2	54	3.7
C2orf27B	chr2	131829505	131830210	Paternal	Joshi	1	3	82	3.7
ECEL1P2	chr2	232387060	232387461	Maternal	Hernandez	1	3	82	3.7
FAM53A	chr4	1548466	1548623	Maternal	Joshi	1	3	82	3.7
MARK2P5	chr5	15384409	15384881	Maternal	Zink	1	3	82	3.7
YBX2P1	chr10	123991870	123992195	Maternal	Our_Study	1	3	82	3.7
ACTL10;NECAB3	chr20	33667586	33668133	Maternal	Our_Study	1	3	82	3.7
RNU6-741P	chr15	23797680	23798290	Maternal	Zink	1	3	84	3.6
AURKC;AURKC;AURKC	chr19	57230744	57231077	Maternal	Hernandez	1	3	83	3.6
LINC01684	chr21	24428728	24429198	Paternal	Hernandez	1	1	28	3.6
CLEC3B	chr3	45035877	45036274	Maternal	Hernandez	1	3	83	3.6
PRKXP1	chr15	100553573	100553696	Paternal	Hernandez	1	3	85	3.5
RP11-484P15.1	chr15	23914065	23915807	Paternal	Zink	1	3	86	3.5
WDR27	chr6	169577181	169577797	Maternal	Zink	1	3	85	3.5
RP11-484P15.1	chr15	23857016	23857880	Maternal	Zink	1	2	81	2.5
PWRN3	chr15	24406235	24407327	Paternal	Zink	1	2	81	2.5
TBCD	chr17	82907996	82908238	Maternal	Hernandez	1	2	81	2.5
PEG3,ZIM2	chr19	56829669	56829913	Paternal	Zink	1	2	80	2.5
ZBTB44	chr11	130315489	130315776	Maternal	Hernandez	1	2	82	2.4
LINC00301	chr11	60647012	60647445	Maternal	Zink	1	2	82	2.4
CREBZF	chr11	85682722	85683003	Maternal	Hernandez	1	2	82	2.4
GALNT2	chr1	230279439	230279923	Maternal	Hernandez	1	2	83	2.4
MKRN3	chr15	23606638	23609456	Paternal	Zink	1	2	84	2.4
FAM110A;FAM110A;FAM110A	chr20	845380	845415	Maternal	Hernandez	1	2	82	2.4
LRAT	chr4	154740697	154740781	Maternal	Hernandez	1	2	82	2.4
XPO7	chr8	22010755	22011096	Maternal	Zink	1	2	82	2.4
LOC100049716;NINJ2;NINJ2	chr12	630787	632342	Paternal	Hernandez	1	2	86	2.3
PWRN4	chr15	24029218	24029630	Paternal	Zink	1	1	44	2.3
CALD1	chr7	134831752	134832178	Maternal	Zink	1	2	86	2.3
LPAR6;RB1	chr13	48410208	48413428	Maternal	Our_Study	1	2	86	2.3
CPLANE1	chr5	37208771	37209484	Maternal	Our_Study	1	2	86	2.3
MIR5692C1	chr5	135778208	135778521	Maternal	Zink	1	1	46	2.2
RP11-580I1.2	chr15	24274859	24275806	Paternal	Zink	1	1	59	1.7
TRAPPC9	chr8	140088744	140088969	Paternal	Zink	1	1	60	1.7
AC011431.1	chr5	135767915	135768919	Maternal	Zink	1	1	61	1.6
LINC01198	chr13	46529791	46532042	Paternal	Hernandez	1	1	75	1.3
GOLGA8S	chr15	23364409	23364521	Maternal	Zink	1	1	76	1.3
PWRN4	chr15	24019161	24019660	Paternal	Zink	1	1	79	1.3
PWRN4	chr15	24050087	24051502	Paternal	Zink	1	1	78	1.3
PWRN1	chr15	24578494	24579011	Paternal	Zink	1	1	77	1.3
AC090602.2,SNRPN	chr15	24910643	24911281	Paternal	Zink	1	1	78	1.3
RP11-1029J19.5	chr14	101635099	101635431	Paternal	Zink	1	1	83	1.2
RNU6-741P	chr15	23782845	23783768	Paternal	Zink	1	1	86	1.2
PWRN4	chr15	23971255	23971960	Paternal	Zink	1	1	86	1.2
PWRN2	chr15	24132683	24133507	Paternal	Zink	1	1	82	1.2
PWRN1	chr15	24606385	24608581	Paternal	Zink	1	1	86	1.2
SNRPN	chr15	24784260	24785474	Maternal	Zink	1	1	86	1.2
SNRPN	chr15	24809111	24810320	Paternal	Zink	1	1	82	1.2
SNRPN	chr15	24833609	24834203	Paternal	Zink	1	1	83	1.2
AC108004.3	chr17	409552	410094	Maternal	Zink	1	1	83	1.2
BRDT	chr1	91948786	91949166	Maternal	Joshi	1	1	81	1.2
ZNF565	chr19	36266285	36266855	Maternal	Zink	1	1	82	1.2
AC012363.2	chr2	120313516	120313883	Paternal	Hernandez	1	1	82	1.2
LOC401010	chr2	131444912	131444965	Maternal	Hernandez	1	1	82	1.2
THSD7B	chr2	136766706	136767019	Maternal	Zink	1	1	82	1.2
MAD1L1	chr7	1940842	1941257	Paternal	Joshi	1	1	82	1.2
UBAC2	chr13	99215482	99215886	Paternal	Our_Study	1	1	84	1.2
AC092296.3	chr19	36421856	36421978	Paternal	Our_Study	1	1	82	1.2
GLRX3	chr10	130190919	130191634	Maternal	Zink	1	0	84	0
PUDPP2	chr1	152188921	152189550	Maternal	Hernandez	1	0	80	0
LCE3C	chr1	152600202	152600988	Maternal	Hernandez	1	0	59	0
CD247;CD247	chr1	167518058	167518397	Maternal	Hernandez	1	0	80	0
LOC100506801;ECE1	chr1	21292978	21293090	Maternal	Hernandez	1	0	64	0
AK6P1	chr12	34362974	34363820	Maternal	Zink	1	0	83	0
AK6P1	chr12	34372206	34374112	Maternal	Zink	1	0	86	0
CD27;LOC678655	chr12	6444419	6444886	Maternal	Hernandez	1	0	56	0
WIF1	chr12	65121923	65122279	Maternal	Zink	1	0	82	0
ELK3	chr12	96223999	96224321	Paternal	Hernandez	1	0	86	0
TMCO3	chr13	113509836	113510340	Paternal	Hernandez	1	0	83	0
OSCP1	chr1	36450238	36451005	Maternal	Joshi	1	0	80	0
HEYL	chr1	39632923	39633140	Maternal	Hernandez	1	0	82	0
DLK1	chr14	100727514	100728411	Maternal	Zink	1	0	83	0
MEG3,MEG8,RP11-123M6.2	chr14	100835999	100836272	Maternal	Zink	1	0	82	0
MEG9	chr14	101067986	101069282	Maternal	Zink	1	0	85	0
MEG9	chr14	101072233	101073637	Maternal	Zink	1	0	84	0
ACTN1	chr14	68874777	68874992	Maternal	Zink	1	0	83	0
MIR4508	chr15	23534531	23535315	Paternal	Zink	1	0	85	0
MAGEL2	chr15	23661255	23662817	Paternal	Zink	1	0	86	0
NDN	chr15	23674115	23675360	Paternal	Zink	1	0	86	0
RNU6-741P	chr15	23769176	23769945	Paternal	Zink	1	0	84	0
RP11-484P15.1	chr15	23883075	23883432	Paternal	Zink	1	0	86	0
RP11-484P15.1	chr15	23908972	23909688	Paternal	Zink	1	0	86	0
RP11-484P15.1	chr15	23922214	23923177	Paternal	Zink	1	0	86	0
RP11-484P15.1	chr15	23931257	23933138	Paternal	Zink	1	0	86	0
RP11-484P15.1	chr15	23939735	23940870	Paternal	Zink	1	0	85	0
PWRN4	chr15	23967138	23967845	Paternal	Zink	1	0	74	0
PWRN4	chr15	23968767	23970583	Paternal	Zink	1	0	86	0
PWRN4	chr15	23975861	23977507	Paternal	Zink	1	0	86	0
PWRN4	chr15	23984693	23986673	Paternal	Zink	1	0	86	0
PWRN4	chr15	23999391	24001886	Paternal	Zink	1	0	86	0
PWRN4	chr15	24004599	24005919	Paternal	Zink	1	0	86	0
PWRN2	chr15	24086139	24087500	Paternal	Zink	1	0	84	0
PWRN2	chr15	24111944	24113625	Paternal	Zink	1	0	83	0
PWRN2	chr15	24115509	24117169	Paternal	Zink	1	0	76	0
PWRN2	chr15	24163134	24163879	Paternal	Zink	1	0	71	0
RP11-580I1.1	chr15	24225156	24227501	Paternal	Zink	1	0	85	0
RP11-350A1.2,RP11-580I1.2	chr15	24239642	24241406	Paternal	Zink	1	0	83	0
RP11-580I1.2	chr15	24252735	24254128	Paternal	Zink	1	0	84	0
RP11-107D24.2	chr15	24300755	24301849	Paternal	Zink	1	0	83	0
PWRN3	chr15	24416085	24417692	Paternal	Zink	1	0	86	0
PWRN1	chr15	24535702	24537396	Paternal	Zink	1	0	76	0
PWRN1	chr15	24551067	24552042	Paternal	Zink	1	0	82	0
PWRN1	chr15	24552829	24553614	Paternal	Zink	1	0	83	0
PWRN1	chr15	24561446	24562639	Paternal	Zink	1	0	72	0
PWRN1	chr15	24566428	24567551	Paternal	Zink	1	0	82	0
PWRN1	chr15	24648973	24649668	Paternal	Zink	1	0	86	0
NPAP1	chr15	24689074	24690306	Paternal	Zink	1	0	86	0
NPAP1	chr15	24733127	24735542	Paternal	Zink	1	0	86	0
NPAP1	chr15	24747566	24748890	Paternal	Zink	1	0	86	0
SNRPN	chr15	24768838	24769120	Paternal	Zink	1	0	85	0
SNRPN	chr15	24816493	24817798	Paternal	Zink	1	0	86	0
SNRPN	chr15	24828587	24829569	Paternal	Zink	1	0	86	0
SNRPN	chr15	24885960	24886572	Paternal	Zink	1	0	86	0
SNRPN	chr15	24887240	24888535	Paternal	Zink	1	0	86	0
SNRPN	chr15	24901543	24903906	Paternal	Zink	1	0	86	0
SNRPN	chr15	24949168	24949368	Paternal	Zink	1	0	81	0
DMRTB1	chr1	53470245	53470710	Maternal	Hernandez	1	0	86	0
RP11-111A22.1	chr15	40486055	40486903	Maternal	Zink	1	0	86	0
TTC22	chr1	54781194	54781684	Maternal	Hernandez	1	0	82	0
MTCYBP33	chr16	10707754	10708438	Maternal	Zink	1	0	86	0
MYLK3	chr16	46790023	46790232	Maternal	Hernandez	1	0	82	0
KCNG2	chr18	79899277	79899991	Maternal	Zink	1	0	82	0
CTD-2561J22.3,LINC00664	chr19	21482472	21484491	Maternal	Zink	1	0	86	0
CNTD2	chr19	40223250	40223480	Maternal	Hernandez	1	0	82	0
ZIM2-AS1	chr19	56725960	56726738	Maternal	Zink	1	0	86	0
MIR8069-1,MIR3118-1	chr21	13704774	13705242	Maternal	Joshi	1	0	8	0
LIPI	chr21	14084283	14084946	Maternal	Joshi	1	0	82	0
WRB	chr21	39387837	39388701	Maternal	Zink	1	0	83	0
ICOSLG	chr21	44199565	44202491	Maternal	Joshi	1	0	82	0
RP3-434P1.6	chr22	38412407	38412798	Maternal	Zink	1	0	82	0
ANKMY1	chr2	240557132	240557566	Maternal	Zink	1	0	82	0
SNED1	chr2	241035441	241037210	Maternal	Hernandez	1	0	82	0
VGLL4	chr3	11704930	11705437	Maternal	Zink	1	0	86	0
P2RY12;MED12L	chr3	151346026	151347867	Paternal	Hernandez	1	0	69	0
LINC02012	chr3	197498660	197499279	Paternal	Hernandez	1	0	82	0
GPR78	chr4	8580973	8581784	Maternal	Zink	1	0	82	0
LINC00992	chr5	117455047	117455203	Maternal	Hernandez	1	0	73	0
AC011431.1	chr5	135769815	135771319	Maternal	Zink	1	0	69	0
PKD2L2	chr5	137889215	137889522	Maternal	Hernandez	1	0	82	0
RP1-137K24.1	chr5	15271459	15271770	Maternal	Zink	1	0	82	0
LTA;LTA	chr6	31571958	31572360	Maternal	Hernandez	1	0	82	0
RP11-561N12.5	chr7	64575091	64575739	Maternal	Zink	1	0	85	0
TRAPPC9	chr8	140035407	140035811	Paternal	Zink	1	0	82	0
TRAPPC9	chr8	140038516	140038940	Paternal	Zink	1	0	83	0
TRAPPC9	chr8	140085725	140086791	Paternal	Zink	1	0	86	0
CLDN23	chr8	8702335	8703302	Maternal	Zink	1	0	82	0
C9orf129;C9orf129	chr9	93346185	93346600	Maternal	Hernandez	1	0	83	0
