# Supplementary material for: Genome-wide detection of imprinted differentially methylated regions using nanopore sequencing
Source: eLife. 2022 Jul 5;11:e77898. doi: 10.7554/eLife.77898 (PMC9255983; doi:10.7554/eLife.77898)
Supplement: Supplementary file 6. [file elife-77898-supp6.xlsx]

## Sheet: Ref-Alt count
DMR Name	Chromosome	DMR Start	DMR End	Status	Reference allele read count	Total read count	Ratio (Refl/Total)	SNV position	Sample	Adjusted P value
ZDBF2	chr2	206249709	206255173	Reported	246	246	1	206250826	NA12892	0
PLAGL1	chr6	144006708	144009025	Reported	245	245	1	144007831	NA12891	0
PLAGL1	chr6	144006708	144009025	Reported	112	112	1	144008535	NA12891	0
PLAGL1	chr6	144006708	144009025	Reported	23	23	1	144007534	NA12892	0
PLAGL1	chr6	144006708	144009025	Reported	121	121	1	144007831	NA12892	0
PLAGL1	chr6	144006708	144009025	Reported	59	59	1	144008535	NA12892	0
PLAGL1	chr6	144006708	144009025	Reported	237	237	1	144008475	NA19240	0
PAX8;PAX8-AS1	chr2	113235117	113236362	Novel	341	341	1	113235767	NA12878	0
PAX8;PAX8-AS1	chr2	113235117	113236362	Novel	23	23	1	113235767	NA19239	0
PAX8;PAX8-AS1	chr2	113235117	113236362	Novel	45	45	1	113235808	NA19239	0
PAX8;PAX8-AS1	chr2	113235117	113236362	Novel	26	26	1	113236157	NA19239	0
PAX8;PAX8-AS1	chr2	113235117	113236362	Novel	29	29	1	113235767	NA19240	0
PAX8;PAX8-AS1	chr2	113235117	113236362	Novel	31	31	1	113235808	NA19240	0
PAX8;PAX8-AS1	chr2	113235117	113236362	Novel	16	16	1	113236157	NA19240	0
NAP1L5	chr4	88696886	88698186	Reported	385	385	1	88697686	NA12892	0
NAP1L5	chr4	88696886	88698186	Reported	48	48	1	88698125	NA12892	0
ADNP2,PARD6G-AS1	chr18	80147168	80149172	Reported	61	61	1	80148883	NA19238	0
NESP-AS,GNAS-AS1	chr20	58850397	58853144	Reported	62	62	1	58851880	NA12891	0
NESP-AS,GNAS-AS1	chr20	58850397	58853144	Reported	242	242	1	58851394	NA19240	0
NESP-AS,GNAS-AS1	chr20	58850397	58853144	Reported	144	144	1	58851777	NA19240	0
ZNF331	chr19	53537256	53538957	Reported	217	217	1	53537289	NA12891	0
ZNF331	chr19	53537256	53538957	Reported	311	311	1	53537610	NA12891	0
ZNF331	chr19	53537256	53538957	Reported	391	391	1	53537697	NA12891	0
ZNF331	chr19	53537256	53538957	Reported	236	236	1	53537853	NA12891	0
ZNF331	chr19	53537256	53538957	Reported	222	222	1	53538069	NA12891	0
ZNF331	chr19	53537256	53538957	Reported	512	512	1	53538478	NA12891	0
ZNF331	chr19	53537256	53538957	Reported	512	512	1	53538486	NA12891	0
ZNF331	chr19	53537256	53538957	Reported	455	455	1	53538530	NA12891	0
ZNF331	chr19	53537256	53538957	Reported	322	322	1	53538701	NA12891	0
NHP2L1	chr22	41681557	41683816	Reported	228	228	1	41681854	NA19238	0
AC007391.3	chr2	37535774	37536371	Novel	449	449	1	37535909	NA12891	0
AC007391.3	chr2	37535774	37536371	Novel	569	569	1	37535880	NA19240	0
AC007391.3	chr2	37535774	37536371	Novel	543	543	1	37535909	NA19240	0
MCTS2P,HM13	chr20	31546686	31548526	Reported	423	423	1	31548187	NA19238	0
MCTS2P,HM13	chr20	31546686	31548526	Reported	483	483	1	31547054	NA19239	0
MCTS2P,HM13	chr20	31546686	31548526	Reported	394	394	1	31548510	NA19240	0
SNURF	chr15	24951568	24957048	Reported	81	81	1	24954621	NA12891	0
SNURF	chr15	24951568	24957048	Reported	189	189	1	24955755	NA12891	0
SNURF	chr15	24951568	24957048	Reported	77	77	1	24954621	NA19239	0
SNURF	chr15	24951568	24957048	Reported	373	373	1	24956432	NA19239	0
SNURF	chr15	24951568	24957048	Reported	275	275	1	24956512	NA19239	0
SNURF	chr15	24951568	24957048	Reported	8	8	1	24954304	NA19240	0
ZNF597,NAA60	chr16	3442978	3444769	Reported	546	546	1	3443240	NA12878	0
ZNF597,NAA60	chr16	3442978	3444769	Reported	438	438	1	3443288	NA12878	0
ZNF597,NAA60	chr16	3442978	3444769	Reported	452	452	1	3443301	NA12878	0
ZNF597,NAA60	chr16	3442978	3444769	Reported	443	443	1	3443240	NA12891	0
ZNF597,NAA60	chr16	3442978	3444769	Reported	349	349	1	3443288	NA12891	0
ZNF597,NAA60	chr16	3442978	3444769	Reported	525	525	1	3444207	NA12891	0
ZNF597,NAA60	chr16	3442978	3444769	Reported	222	222	1	3443495	NA12892	0
ZNF597,NAA60	chr16	3442978	3444769	Reported	309	309	1	3444322	NA12892	0
ZNF597,NAA60	chr16	3442978	3444769	Reported	490	490	1	3443102	NA19238	0
ZNF597,NAA60	chr16	3442978	3444769	Reported	683	683	1	3443240	NA19240	0
ZNF597,NAA60	chr16	3442978	3444769	Reported	506	506	1	3443288	NA19240	0
MTRNR2L4	chr16	3364669	3365739	Reported	81	81	1	3364937	NA19238	0
KvDMR1	chr11	2698551	2701309	Reported	682	682	1	2699697	NA19238	0
KvDMR1	chr11	2698551	2701309	Reported	443	443	1	2700338	NA19239	0
VTRNA2-1	chr5	136079156	136081177	Reported	173	173	1	136080132	NA12892	9.46e-305
VTRNA2-1	chr5	136079156	136081177	Reported	12	12	1	136079519	NA19238	9.46e-305
VTRNA2-1	chr5	136079156	136081177	Reported	193	193	1	136080037	NA19238	9.46e-305
VTRNA2-1	chr5	136079156	136081177	Reported	253	253	1	136080858	NA19239	9.46e-305
ZNF331	chr19	53553367	53555186	Reported	20	20	1	53553424	NA19239	2.6e-262
PEG10	chr7	94656189	94658980	Reported	124	124	1	94657752	NA12891	2.27e-242
PEG10	chr7	94656189	94658980	Reported	5	5	1	94658277	NA12891	2.27e-242
PEG10	chr7	94656189	94658980	Reported	14	14	1	94658252	NA19240	2.27e-242
WRB	chr21	39385480	39386798	Reported	120	120	1	39385961	NA19240	1.81e-223
TARDBPP2	chr13	60267419	60268688	Reported	47	47	1	60267424	NA12892	3.19e-219
TARDBPP2	chr13	60267419	60268688	Reported	15	15	1	60267571	NA19238	3.19e-219
ZNF597	chr16	3431450	3441713	Reported	5	5	1	3436285	NA12892	9.93e-195
ZNF597	chr16	3431450	3441713	Reported	7	7	1	3431930	NA19238	9.93e-195
ZNF597	chr16	3431450	3441713	Reported	95	95	1	3431913	NA19240	9.93e-195
ZNF597	chr16	3431450	3441713	Reported	10	10	1	3440345	NA19240	9.93e-195
ZNF597	chr16	3431450	3441713	Reported	7	7	1	3441489	NA19240	9.93e-195
RB1	chr13	48317585	48321834	Reported	7	7	1	48319205	NA19238	5.35e-194
RB1	chr13	48317585	48321834	Reported	40	40	1	48318035	NA19239	5.35e-194
RB1	chr13	48317585	48321834	Reported	97	97	1	48320292	NA19239	5.35e-194
RB1	chr13	48317585	48321834	Reported	96	96	1	48321379	NA19239	5.35e-194
RB1	chr13	48317585	48321834	Reported	11	11	1	48317700	NA19240	5.35e-194
RB1	chr13	48317585	48321834	Reported	23	23	1	48317956	NA19240	5.35e-194
RB1	chr13	48317585	48321834	Reported	62	62	1	48318856	NA19240	5.35e-194
RB1	chr13	48317585	48321834	Reported	14	14	1	48321668	NA19240	5.35e-194
FAM50B	chr6	3848629	3850223	Reported	110	110	1	3849071	NA12892	1.7e-114
FAM50B	chr6	3848629	3850223	Reported	87	87	1	3849215	NA19238	1.7e-114
MEST	chr7	130490105	130494000	Reported	135	135	1	130491722	NA19238	1.6e-91
MEST	chr7	130490105	130494000	Reported	54	54	1	130492985	NA19238	1.6e-91
MEST	chr7	130490105	130494000	Reported	25	25	1	130493344	NA19238	1.6e-91
TMOD1	chr9	97574899	97575448	Novel	9	9	1	97575029	NA12891	1.15e-87
TMOD1	chr9	97574899	97575448	Novel	12	12	1	97575272	NA12891	1.15e-87
TMOD1	chr9	97574899	97575448	Novel	14	14	1	97575273	NA12891	1.15e-87
MIR7-3HG	chr19	4784658	4785523	Novel	97	97	1	4784721	NA12891	3.56e-53
MIR7-3HG	chr19	4784658	4785523	Novel	78	78	1	4784908	NA12891	3.56e-53
MIR7-3HG	chr19	4784658	4785523	Novel	8	8	1	4785315	NA12891	3.56e-53
MIR7-3HG	chr19	4784658	4785523	Novel	10	10	1	4785315	NA19238	3.56e-53
BLCAP,NNAT	chr20	37520202	37522258	Reported	7	7	1	37520652	NA19240	1.92e-40
BLCAP,NNAT	chr20	37520202	37522258	Reported	21	21	1	37521471	NA19240	1.92e-40
BLCAP,NNAT	chr20	37520202	37522258	Reported	7	7	1	37522192	NA19240	1.92e-40
TRAPPC9	chr8	140097951	140101170	Reported	9	9	1	140099892	NA19239	3.64e-21
PWARSN,SNORD107,PWARSN,PWAR5	chr15	24957248	24986179	Reported	54	54	1	24957404	NA12878	9.66e-20
PWARSN,SNORD107,PWARSN,PWAR5	chr15	24957248	24986179	Reported	10	10	1	24957404	NA12892	9.66e-20
AC024940.1	chr12	31117761	31120516	Novel	33	33	1	31117768	NA12878	4.59e-18
AC024940.1	chr12	31117761	31120516	Novel	11	11	1	31118066	NA12878	4.59e-18
AC024940.1	chr12	31117761	31120516	Novel	9	9	1	31118093	NA12878	4.59e-18
AC024940.1	chr12	31117761	31120516	Novel	12	12	1	31117768	NA12891	4.59e-18
AC024940.1	chr12	31117761	31120516	Novel	16	16	1	31118854	NA12891	4.59e-18
ZDBF2	chr2	206255756	206268795	Reported	7	7	1	206260032	NA12891	4.75e-17
ZDBF2	chr2	206255756	206268795	Reported	5	5	1	206262933	NA12891	4.75e-17
ZDBF2	chr2	206255756	206268795	Reported	16	16	1	206264627	NA12892	4.75e-17
ZDBF2	chr2	206255756	206268795	Reported	21	21	1	206264637	NA12892	4.75e-17
ZDBF2	chr2	206255756	206268795	Reported	14	14	1	206264879	NA12892	4.75e-17
ZDBF2	chr2	206255756	206268795	Reported	14	14	1	206264627	NA19238	4.75e-17
ZDBF2	chr2	206255756	206268795	Reported	13	13	1	206264637	NA19238	4.75e-17
NFE2L3P1	chr18	59969604	59969915	Novel	5	5	1	59969791	NA19238	2.81e-16
FGF12	chr3	192571221	192571541	Reported	15	15	1	192571331	NA19240	7.82e-12
FGF12	chr3	192571221	192571541	Reported	15	15	1	192571340	NA19240	7.82e-12
PTGES3P3	chr4	169774376	169774731	Reported	19	19	1	169774600	NA12878	7.16e-10
PPIEL	chr1	39558940	39560069	Reported	24	24	1	39560046	NA12878	1.64e-07
ZDBF2	chr2	206269430	206274051	Reported	8	8	1	206273755	NA12891	8.43e-06
ZDBF2	chr2	206269430	206274051	Reported	11	11	1	206273769	NA12891	8.43e-06
DIRAS3	chr1	68049808	68052008	Reported	9	9	1	68050590	NA19239	2.7e-05
AC092296.3	chr19	36421856	36421978	Novel	8	8	1	36421958	NA12892	4.01e-05
IGF2R	chr6	160005233	160006663	Reported	8	8	1	160005590	NA12891	0.00122204
IGF2R	chr6	160005233	160006663	Reported	7	7	1	160006479	NA19239	0.00122204
CHD7	chr8	60713696	60714534	Reported	8	8	1	60713973	NA19238	0.0078125
GNAS	chr20	58836210	58847396	Reported	6	6	1	58839225	NA19240	0.0184628
GNAS	chr20	58836210	58847396	Reported	8	8	1	58840055	NA19240	0.0184628
PEG3	chr19	56837125	56841580	Reported	6	6	1	56839240	NA12878	0.03125
SNRPN	chr15	24847844	24848458	Reported	6	6	1	24848395	NA19239	0.03125
GRB10	chr7	50781814	50783555	Reported	5	5	1	50782776	NA19238	0.0625
SNHG14	chr15	25002560	25031118	Reported	5	5	1	25011053	NA19240	0.0625
SNURF	chr15	24951568	24957048	Reported	535	536	0.998134	24956432	NA19240	0
ZNF597,NAA60	chr16	3442978	3444769	Reported	515	516	0.998062	3443301	NA19240	0
AC007391.3	chr2	37535774	37536371	Novel	504	505	0.99802	37535880	NA12891	0
ZNF597,NAA60	chr16	3442978	3444769	Reported	499	500	0.998	3444207	NA12878	0
AC007391.3	chr2	37535774	37536371	Novel	429	430	0.997674	37535909	NA12878	0
NHP2L1	chr22	41681557	41683816	Reported	423	424	0.997642	41682662	NA19238	0
PAX8;PAX8-AS1	chr2	113235117	113236362	Novel	388	389	0.997429	113236157	NA12878	0
ZNF597,NAA60	chr16	3442978	3444769	Reported	774	776	0.997423	3444207	NA19240	0
PAX8;PAX8-AS1	chr2	113235117	113236362	Novel	386	387	0.997416	113235808	NA12878	0
ZNF597,NAA60	chr16	3442978	3444769	Reported	356	357	0.997199	3443301	NA12891	0
SNURF	chr15	24951568	24957048	Reported	349	350	0.997143	24956512	NA12891	0
KvDMR1	chr11	2698551	2701309	Reported	695	697	0.997131	2700338	NA19240	0
NESP-AS,GNAS-AS1	chr20	58850397	58853144	Reported	310	311	0.996785	58851473	NA19240	0
ZNF331	chr19	53537256	53538957	Reported	296	297	0.996633	53537607	NA12878	0
KvDMR1	chr11	2698551	2701309	Reported	740	743	0.995962	2699643	NA12878	0
KvDMR1	chr11	2698551	2701309	Reported	490	492	0.995935	2699445	NA19238	0
SNURF	chr15	24951568	24957048	Reported	243	244	0.995902	24955890	NA12891	0
ZNF331	chr19	53537256	53538957	Reported	227	228	0.995614	53537496	NA19239	0
GNAS_Ex1A	chr20	58887966	58890344	Reported	431	433	0.995381	58888417	NA19238	0
ZNF331	chr19	53537256	53538957	Reported	423	425	0.995294	53537780	NA12891	0
MTRNR2L4	chr16	3364669	3365739	Reported	395	397	0.994962	3365512	NA19238	0
VTRNA2-1	chr5	136079156	136081177	Reported	191	192	0.994792	136080132	NA12878	9.46e-305
GNAS_Ex1A	chr20	58887966	58890344	Reported	341	343	0.994169	58888417	NA19239	0
IGF1R	chr15	98865044	98866881	Reported	445	448	0.993304	98866319	NA19240	5.51e-248
ZNF331	chr19	53537256	53538957	Reported	434	437	0.993135	53537988	NA19239	0
SNURF	chr15	24951568	24957048	Reported	431	434	0.993088	24956432	NA12891	0
NHP2L1	chr22	41681557	41683816	Reported	420	423	0.992908	41682662	NA12891	0
ZNF331	chr19	53537256	53538957	Reported	138	139	0.992806	53537278	NA19239	0
KvDMR1	chr11	2698551	2701309	Reported	541	545	0.992661	2700338	NA12878	0
GNAS_Ex1A	chr20	58887966	58890344	Reported	393	396	0.992424	58888433	NA19239	0
ZNF331	chr19	53537256	53538957	Reported	122	123	0.99187	53537359	NA19239	0
GNAS_Ex1A	chr20	58887966	58890344	Reported	120	121	0.991736	58888938	NA19239	0
IGF1R	chr15	98865044	98866881	Reported	225	227	0.991189	98866319	NA19239	5.51e-248
PLAGL1	chr6	144006708	144009025	Reported	111	112	0.991071	144008677	NA19238	0
MTRNR2L4	chr16	3364669	3365739	Reported	83	84	0.988095	3365063	NA19238	0
PLAGL1	chr6	144006708	144009025	Reported	79	80	0.9875	144008677	NA12891	0
ZNF597,NAA60	chr16	3442978	3444769	Reported	219	222	0.986486	3443529	NA19238	0
AC007391.3	chr2	37535774	37536371	Novel	356	361	0.98615	37535909	NA12892	0
NHP2L1	chr22	41681557	41683816	Reported	283	287	0.986063	41681854	NA12891	0
LPAR6;RB1	chr13	48410208	48413428	Novel	513	521	0.984645	48411609	NA19238	3.78e-140
GNAS_Ex1A	chr20	58887966	58890344	Reported	151	154	0.980519	58888938	NA12878	0
FAM50B	chr6	3848629	3850223	Reported	139	143	0.972028	3849071	NA12878	1.7e-114
ZNF597	chr16	3431450	3441713	Reported	34	35	0.971429	3432002	NA19238	9.93e-195
TARDBPP2	chr13	60267419	60268688	Reported	33	34	0.970588	60267424	NA12878	3.19e-219
PARP11	chr12	3838757	3839247	Novel	99	102	0.970588	3839116	NA12878	2.13e-33
RB1	chr13	48317585	48321834	Reported	76	79	0.962025	48319106	NA19239	5.35e-194
PLAGL1	chr6	144006708	144009025	Reported	46	48	0.958333	144008677	NA12892	0
ADNP2,PARD6G-AS1	chr18	80147168	80149172	Reported	456	476	0.957983	80147982	NA12878	0
ADNP2,PARD6G-AS1	chr18	80147168	80149172	Reported	426	445	0.957303	80148617	NA12891	0
FAM50B	chr6	3848629	3850223	Reported	110	115	0.956522	3849215	NA19240	1.7e-114
BLCAP,NNAT	chr20	37520202	37522258	Reported	36	38	0.947368	37522192	NA12892	1.92e-40
RANBP20P	chr14	20723415	20723916	Novel	15	16	0.9375	20723786	NA19240	0.000518799
AATK	chr17	81119200	81119638	Novel	14	15	0.933333	81119627	NA12892	1.6e-15
MIR7-3HG	chr19	4784658	4785523	Novel	13	14	0.928571	4785155	NA19238	3.56e-53
BMP8A	chr1	39515809	39516076	Novel	13	14	0.928571	39516068	NA12891	0.0133719
NHP2L1	chr22	41681557	41683816	Reported	334	362	0.922652	41682788	NA19239	0
RB1	chr13	48317585	48321834	Reported	10	11	0.909091	48319106	NA19238	5.35e-194
GJA3	chr13	20120765	20121239	Novel	10	11	0.909091	20120897	NA12878	7.08e-167
GJA3	chr13	20120765	20121239	Novel	354	391	0.905371	20121160	NA19240	7.08e-167
PEG10	chr7	94656189	94658980	Reported	54	60	0.9	94656254	NA12878	2.27e-242
ZDBF2	chr2	206269430	206274051	Reported	9	10	0.9	206273755	NA12892	8.43e-06
FGF12	chr3	192571221	192571541	Reported	17	19	0.894737	192571365	NA12892	7.82e-12
GJA3	chr13	20120765	20121239	Novel	415	466	0.890558	20121112	NA19240	7.08e-167
EXD3	chr9	137417059	137418575	Reported	8	9	0.888889	137418021	NA19239	9.34e-102
ZDBF2	chr2	206269430	206274051	Reported	8	9	0.888889	206273769	NA12892	8.43e-06
PPIEL	chr1	39558940	39560069	Reported	7	8	0.875	39560046	NA12892	1.64e-07
ZNF597	chr16	3431450	3441713	Reported	12	14	0.857143	3434590	NA19240	9.93e-195
VTRNA2-1	chr5	136079156	136081177	Reported	17	20	0.85	136079375	NA12891	9.46e-305
PEG10	chr7	94656189	94658980	Reported	5	6	0.833333	94658277	NA12878	2.27e-242
EXD3	chr9	137417059	137418575	Reported	5	6	0.833333	137417266	NA19239	9.34e-102
GJA3	chr13	20120765	20121239	Novel	266	324	0.820988	20121160	NA19239	7.08e-167
AC010132.10	chr7	42856470	42857723	Reported	44	55	0.8	42857553	NA19239	1.52e-08
RP11-701H24.9,SNHG14	chr15	24986841	25001555	Reported	4	5	0.8	24995800	NA19240	0.375
VTRNA2-1	chr5	136079156	136081177	Reported	37	47	0.787234	136079611	NA12891	9.46e-305
ZNF597	chr16	3431450	3441713	Reported	10	13	0.769231	3435034	NA12878	9.93e-195
GNAS	chr20	58836210	58847396	Reported	10	13	0.769231	58847197	NA12878	0.0184628
AC010132.10	chr7	42856470	42857723	Reported	41	55	0.745455	42856832	NA19240	1.52e-08
PARP11	chr12	3838757	3839247	Novel	132	180	0.733333	3838984	NA19240	2.13e-33
VTRNA2-1	chr5	136079156	136081177	Reported	10	14	0.714286	136079177	NA12891	9.46e-305
ZNF597	chr16	3431450	3441713	Reported	5	7	0.714286	3441490	NA19240	9.93e-195
AATK	chr17	81119200	81119638	Novel	53	76	0.697368	81119627	NA12878	1.6e-15
KB-1980E6.3	chr8	102528236	102530021	Reported	269	400	0.6725	102528989	NA19239	9.59e-162
ZNF597	chr16	3431450	3441713	Reported	4	6	0.666667	3435460	NA19238	9.93e-195
ZDBF2	chr2	206255756	206268795	Reported	4	6	0.666667	206262018	NA19240	4.75e-17
ZDBF2	chr2	206255756	206268795	Reported	4	6	0.666667	206267793	NA19240	4.75e-17
KvDMR1	chr11	2698551	2701309	Reported	399	642	0.621495	2699643	NA19239	0
KvDMR1	chr11	2698551	2701309	Reported	556	910	0.610989	2699643	NA19240	0
ZNF714	chr19	21082090	21082829	Novel	398	661	0.602118	21082699	NA12891	5.26e-05
NHP2L1	chr22	41681557	41683816	Reported	3	5	0.6	41683730	NA12878	0
ZDBF2	chr2	206255756	206268795	Reported	3	5	0.6	206267162	NA19240	4.75e-17
ADNP2,PARD6G-AS1	chr18	80147168	80149172	Reported	414	711	0.582278	80147692	NA19239	0
GJA3	chr13	20120765	20121239	Novel	282	486	0.580247	20121076	NA12892	7.08e-167
GJA3	chr13	20120765	20121239	Novel	312	545	0.572477	20120897	NA12892	7.08e-167
TMOD1	chr9	97574899	97575448	Novel	12	21	0.571429	97575029	NA12892	1.15e-87
ZDBF2	chr2	206255756	206268795	Reported	4	7	0.571429	206257058	NA12892	4.75e-17
GJA3	chr13	20120765	20121239	Novel	195	343	0.568513	20121239	NA12892	7.08e-167
ADNP2,PARD6G-AS1	chr18	80147168	80149172	Reported	114	204	0.558824	80147226	NA19239	0
ADNP2,PARD6G-AS1	chr18	80147168	80149172	Reported	308	552	0.557971	80148617	NA19239	0
TARDBPP2	chr13	60267419	60268688	Reported	54	97	0.556701	60268253	NA19240	3.19e-219
ADNP2,PARD6G-AS1	chr18	80147168	80149172	Reported	267	482	0.553942	80147457	NA19239	0
ADNP2,PARD6G-AS1	chr18	80147168	80149172	Reported	300	546	0.549451	80147638	NA19239	0
MEST	chr7	130490105	130494000	Reported	6	11	0.545455	130492985	NA12892	1.6e-91
PRR25	chr16	807111	807814	Reported	357	657	0.543379	807697	NA12891	7.32e-296
ADNP2,PARD6G-AS1	chr18	80147168	80149172	Reported	280	519	0.539499	80147457	NA12891	0
ZNF714	chr19	21082090	21082829	Novel	458	850	0.538824	21082681	NA19239	5.26e-05
ZNF597	chr16	3431450	3441713	Reported	7	13	0.538462	3434590	NA12878	9.93e-195
GJA3	chr13	20120765	20121239	Novel	225	418	0.538278	20120829	NA12892	7.08e-167
PRR25	chr16	807919	808222	Reported	353	661	0.534039	808094	NA12891	7.66e-163
GJA3	chr13	20120765	20121239	Novel	189	357	0.529412	20120790	NA12892	7.08e-167
ZNF714	chr19	21082090	21082829	Novel	598	1132	0.528269	21082567	NA12891	5.26e-05
PRR25	chr16	807111	807814	Reported	458	872	0.525229	807673	NA12891	7.32e-296
KB-1980E6.3	chr8	102528236	102530021	Reported	558	1070	0.521495	102529274	NA12892	9.59e-162
ZNF714	chr19	21082090	21082829	Novel	522	1004	0.51992	21082567	NA19239	5.26e-05
ZNF714	chr19	21082090	21082829	Novel	434	838	0.5179	21082365	NA12891	5.26e-05
BMP8A	chr1	39515809	39516076	Novel	25	49	0.510204	39515850	NA12891	0.0133719
ZNF714	chr19	21082090	21082829	Novel	467	918	0.508715	21082391	NA12891	5.26e-05
ADNP2,PARD6G-AS1	chr18	80147168	80149172	Reported	295	588	0.501701	80147638	NA12891	0
AC092296.3	chr19	36421856	36421978	Novel	3	6	0.5	36421958	NA19240	4.01e-05
GNAS	chr20	58836210	58847396	Reported	3	6	0.5	58843016	NA12891	0.0184628
ZNF714	chr19	21082090	21082829	Novel	600	1206	0.497512	21082567	NA19238	5.26e-05
ZNF714	chr19	21082090	21082829	Novel	448	904	0.495575	21082656	NA19239	5.26e-05
ZNF714	chr19	21082090	21082829	Novel	429	866	0.495381	21082304	NA12891	5.26e-05
PARP11	chr12	3838757	3839247	Novel	80	163	0.490798	3839116	NA12891	2.13e-33
NME5	chr5	138132931	138133533	Novel	104	212	0.490566	138132946	NA12891	0.000857447
ZNF714	chr19	21082090	21082829	Novel	484	1006	0.481113	21082656	NA19238	5.26e-05
ADNP2,PARD6G-AS1	chr18	80147168	80149172	Reported	347	722	0.480609	80147692	NA12891	0
ADNP2,PARD6G-AS1	chr18	80147168	80149172	Reported	70	148	0.472973	80147240	NA12891	0
TMOD1	chr9	97574899	97575448	Novel	60	127	0.472441	97575029	NA19239	1.15e-87
FGF12	chr3	192571221	192571541	Reported	13	28	0.464286	192571365	NA12878	7.82e-12
PRR25	chr16	807111	807814	Reported	238	519	0.458574	807697	NA19239	7.32e-296
DDA1	chr19	17323219	17324297	Novel	31	69	0.449275	17323778	NA19238	0.00559892
TMOD1	chr9	97574899	97575448	Novel	97	216	0.449074	97575029	NA19240	1.15e-87
DDA1	chr19	17323219	17324297	Novel	4	9	0.444444	17324224	NA19239	0.00559892
AC010132.10	chr7	42856470	42857723	Reported	22	50	0.44	42857553	NA19240	1.52e-08
ADNP2,PARD6G-AS1	chr18	80147168	80149172	Reported	56	130	0.430769	80147226	NA12891	0
PRR25	chr16	807111	807814	Reported	318	757	0.420079	807673	NA19239	7.32e-296
KB-1980E6.3	chr8	102528236	102530021	Reported	547	1312	0.416921	102529274	NA19240	9.59e-162
AC010132.10	chr7	42856470	42857723	Reported	7	17	0.411765	42856832	NA19238	1.52e-08
GNAS	chr20	58836210	58847396	Reported	2	5	0.4	58845596	NA12878	0.0184628
WDR27	chr6	169654367	169655521	Reported	134	337	0.397626	169655220	NA19239	9.44e-81
TARDBPP2	chr13	60267419	60268688	Reported	37	98	0.377551	60267802	NA19240	3.19e-219
VTRNA2-1	chr5	136079156	136081177	Reported	102	285	0.357895	136080037	NA12891	9.46e-305
KB-1980E6.3	chr8	102528236	102530021	Reported	233	655	0.355725	102529274	NA19239	9.59e-162
ZDBF2	chr2	206255756	206268795	Reported	5	15	0.333333	206260032	NA12892	4.75e-17
WDR27	chr6	169654367	169655521	Reported	59	180	0.327778	169654759	NA19239	9.44e-81
PARP11	chr12	3838757	3839247	Novel	25	80	0.3125	3838984	NA19239	2.13e-33
DDA1	chr19	17323219	17324297	Novel	3	10	0.3	17324224	NA12878	0.00559892
AC010132.10	chr7	42856470	42857723	Reported	19	67	0.283582	42857020	NA19239	1.52e-08
KB-1980E6.3	chr8	102528236	102530021	Reported	171	615	0.278049	102529261	NA12878	9.59e-162
IGF1R	chr15	98865044	98866881	Reported	16	61	0.262295	98866319	NA19238	5.51e-248
DDA1	chr19	17323219	17324297	Novel	6	23	0.26087	17323778	NA12892	0.00559892
NHP2L1	chr22	41681557	41683816	Reported	3	13	0.230769	41683730	NA12892	0
SPTLC1	chr9	92098038	92098440	Novel	5	23	0.217391	92098296	NA12878	0.010622
NME5	chr5	138132931	138133533	Novel	10	47	0.212766	138133429	NA19238	0.000857447
AATK	chr17	81119200	81119638	Novel	7	35	0.2	81119475	NA19238	1.6e-15
DDA1	chr19	17323219	17324297	Novel	1	5	0.2	17324224	NA12891	0.00559892
ADNP2,PARD6G-AS1	chr18	80147168	80149172	Reported	43	232	0.185345	80147457	NA12878	0
PRR25	chr16	807111	807814	Reported	121	656	0.184451	807697	NA19240	7.32e-296
PRR25	chr16	807111	807814	Reported	147	846	0.173759	807673	NA19240	7.32e-296
KB-1980E6.3	chr8	102528236	102530021	Reported	88	539	0.163265	102529489	NA12878	9.59e-162
ADNP2,PARD6G-AS1	chr18	80147168	80149172	Reported	7	50	0.14	80147226	NA12878	0
KB-1980E6.3	chr8	102528236	102530021	Reported	58	415	0.139759	102529654	NA12878	9.59e-162
PRR25	chr16	807111	807814	Reported	61	463	0.131749	807697	NA12878	7.32e-296
ADNP2,PARD6G-AS1	chr18	80147168	80149172	Reported	40	318	0.125786	80147638	NA12878	0
ADNP2,PARD6G-AS1	chr18	80147168	80149172	Reported	53	438	0.121005	80147692	NA12878	0
PRR25	chr16	807919	808222	Reported	73	622	0.117363	808094	NA19240	7.66e-163
VTRNA2-1	chr5	136079156	136081177	Reported	3	26	0.115385	136079611	NA19238	9.46e-305
PRR25	chr16	807111	807814	Reported	71	624	0.113782	807673	NA12878	7.32e-296
GJA3	chr13	20120765	20121239	Novel	1	9	0.111111	20121160	NA12891	7.08e-167
CDRT15P6	chr9	41354506	41354931	Novel	6	57	0.105263	41354574	NA12892	5.68e-10
DDA1	chr19	17323219	17324297	Novel	2	20	0.1	17323778	NA12891	0.00559892
ZNF597	chr16	3431450	3441713	Reported	1	11	0.0909091	3431913	NA19238	9.93e-195
VTRNA2-1	chr5	136079156	136081177	Reported	2	25	0.08	136079519	NA19239	9.46e-305
PRR25	chr16	807919	808222	Reported	32	410	0.0780488	808094	NA12878	7.66e-163
RYR1	chr19	38543705	38544141	Reported	1	16	0.0625	38543893	NA19239	0.000518799
AC007391.3	chr2	37535774	37536371	Novel	8	136	0.0588235	37535880	NA19239	0
ZNF597	chr16	3431450	3441713	Reported	1	17	0.0588235	3435034	NA19238	9.93e-195
MEST	chr7	130490105	130494000	Reported	1	17	0.0588235	130490328	NA19240	1.6e-91
MEST	chr7	130490105	130494000	Reported	1	17	0.0588235	130490329	NA19240	1.6e-91
MTRNR2L4	chr16	3364669	3365739	Reported	4	74	0.0540541	3364937	NA19239	0
AC092296.3	chr19	36421856	36421978	Novel	1	20	0.05	36421958	NA12891	4.01e-05
MTRNR2L4	chr16	3364669	3365739	Reported	4	88	0.0454545	3365063	NA19239	0
C17orf107,CHRNE	chr17	4901335	4902097	Reported	2	47	0.0425532	4901872	NA12892	2.39e-39
NAP1L5	chr4	88696886	88698186	Reported	2	52	0.0384615	88698125	NA19239	0
NAP1L5	chr4	88696886	88698186	Reported	2	64	0.03125	88698103	NA19239	0
AATK	chr17	81119200	81119638	Novel	1	38	0.0263158	81119475	NA19240	1.6e-15
ADNP2,PARD6G-AS1	chr18	80147168	80149172	Reported	7	270	0.0259259	80147457	NA19240	0
MTRNR2L4	chr16	3364669	3365739	Reported	7	281	0.024911	3365512	NA19239	0
ADNP2,PARD6G-AS1	chr18	80147168	80149172	Reported	6	263	0.0228137	80148617	NA12878	0
EXD3	chr9	137417059	137418575	Reported	4	179	0.0223464	137418573	NA12892	9.34e-102
NHP2L1	chr22	41681557	41683816	Reported	4	204	0.0196078	41681733	NA12892	0
NHP2L1	chr22	41681557	41683816	Reported	4	223	0.0179372	41682933	NA12891	0
NHP2L1	chr22	41681557	41683816	Reported	4	225	0.0177778	41681854	NA12878	0
ZNF331	chr19	53537256	53538957	Reported	7	417	0.0167866	53538530	NA12878	0
ZNF331	chr19	53537256	53538957	Reported	9	542	0.0166052	53537780	NA12878	0
RB1	chr13	48317585	48321834	Reported	1	66	0.0151515	48318856	NA19239	5.35e-194
ADNP2,PARD6G-AS1	chr18	80147168	80149172	Reported	2	139	0.0143885	80147226	NA19240	0
NHP2L1	chr22	41681557	41683816	Reported	7	489	0.0143149	41682662	NA12878	0
MTRNR2L4	chr16	3364669	3365739	Reported	1	85	0.0117647	3365063	NA12878	0
NESP-AS,GNAS-AS1	chr20	58850397	58853144	Reported	1	88	0.0113636	58851880	NA12878	0
MTRNR2L4	chr16	3364669	3365739	Reported	1	88	0.0113636	3364937	NA12878	0
NHP2L1	chr22	41681557	41683816	Reported	4	386	0.0103627	41682453	NA12891	0
ZNF597	chr16	3431450	3441713	Reported	1	99	0.010101	3432002	NA19240	9.93e-195
EXD3	chr9	137417059	137418575	Reported	2	198	0.010101	137418573	NA12878	9.34e-102
ZNF331	chr19	53537256	53538957	Reported	5	529	0.0094518	53538486	NA12878	0
MTRNR2L4	chr16	3364669	3365739	Reported	2	212	0.00943396	3365512	NA12878	0
ZNF597	chr16	3431450	3441713	Reported	1	106	0.00943396	3432002	NA12891	9.93e-195
ZNF597,NAA60	chr16	3442978	3444769	Reported	3	333	0.00900901	3444322	NA12891	0
ZDBF2	chr2	206249709	206255173	Reported	1	113	0.00884956	206250826	NA19239	0
ZNF331	chr19	53537256	53538957	Reported	5	566	0.00883392	53538478	NA12878	0
SNURF	chr15	24951568	24957048	Reported	3	374	0.00802139	24956512	NA12878	0
ZDBF2	chr2	206249709	206255173	Reported	2	255	0.00784314	206250674	NA19240	0
ZNF331	chr19	53537256	53538957	Reported	3	405	0.00740741	53538238	NA12891	0
ADNP2,PARD6G-AS1	chr18	80147168	80149172	Reported	3	423	0.0070922	80147638	NA19240	0
MTRNR2L4	chr16	3364669	3365739	Reported	1	142	0.00704225	3365063	NA19240	0
TMOD1	chr9	97574899	97575448	Novel	1	156	0.00641026	97575272	NA12878	1.15e-87
TMOD1	chr9	97574899	97575448	Novel	1	156	0.00641026	97575273	NA12878	1.15e-87
MTRNR2L4	chr16	3364669	3365739	Reported	1	159	0.00628931	3364937	NA19240	0
NHP2L1	chr22	41681557	41683816	Reported	1	163	0.00613497	41681733	NA12878	0
ADNP2,PARD6G-AS1	chr18	80147168	80149172	Reported	3	494	0.00607287	80147692	NA19240	0
ZNF331	chr19	53537256	53538957	Reported	2	337	0.00593472	53538069	NA12878	0
ZNF331	chr19	53553367	53555186	Reported	1	172	0.00581395	53553902	NA12892	2.6e-262
WRB	chr21	39385480	39386798	Reported	1	179	0.00558659	39386157	NA19239	1.81e-223
KvDMR1	chr11	2698551	2701309	Reported	4	754	0.00530504	2699697	NA12878	0
ZNF597,NAA60	chr16	3442978	3444769	Reported	3	599	0.00500835	3443102	NA19240	0
SNURF	chr15	24951568	24957048	Reported	2	417	0.00479616	24956432	NA12878	0
MTRNR2L4	chr16	3364669	3365739	Reported	2	418	0.00478469	3365512	NA12891	0
AC007391.3	chr2	37535774	37536371	Novel	1	217	0.0046083	37535909	NA19239	0
PLAGL1	chr6	144006708	144009025	Reported	1	218	0.00458716	144007968	NA12891	0
NHP2L1	chr22	41681557	41683816	Reported	1	221	0.00452489	41681854	NA12892	0
NAP1L5	chr4	88696886	88698186	Reported	1	241	0.00414938	88697296	NA19239	0
ZNF331	chr19	53537256	53538957	Reported	2	482	0.00414938	53537697	NA12878	0
ZNF331	chr19	53537256	53538957	Reported	1	242	0.00413223	53538701	NA12878	0
ZNF597,NAA60	chr16	3442978	3444769	Reported	1	261	0.00383142	3443495	NA12891	0
PEG10	chr7	94656189	94658980	Reported	1	272	0.00367647	94656678	NA19239	2.27e-242
KvDMR1	chr11	2698551	2701309	Reported	2	560	0.00357143	2700338	NA19238	0
ZNF331	chr19	53537256	53538957	Reported	1	298	0.00335571	53537610	NA12878	0
SNURF	chr15	24951568	24957048	Reported	1	305	0.00327869	24955890	NA12878	0
PLAGL1	chr6	144006708	144009025	Reported	1	327	0.0030581	144007831	NA19239	0
ZNF331	chr19	53537256	53538957	Reported	1	357	0.00280112	53537853	NA12878	0
NHP2L1	chr22	41681557	41683816	Reported	2	718	0.00278552	41682788	NA19240	0
KvDMR1	chr11	2698551	2701309	Reported	1	464	0.00215517	2699445	NA12878	0
SNURF	chr15	24951568	24957048	Reported	1	484	0.00206612	24956507	NA19240	0
ADNP2,PARD6G-AS1	chr18	80147168	80149172	Reported	1	490	0.00204082	80148617	NA19240	0
MTRNR2L4	chr16	3364669	3365739	Reported	1	567	0.00176367	3365512	NA19240	0
KvDMR1	chr11	2698551	2701309	Reported	1	600	0.00166667	2699697	NA12891	0
ZNF331	chr19	53537256	53538957	Reported	1	620	0.0016129	53537988	NA19240	0
KvDMR1	chr11	2698551	2701309	Reported	1	639	0.00156495	2699643	NA19238	0
KvDMR1	chr11	2698551	2701309	Reported	1	653	0.00153139	2699643	NA12892	0
GNAS_Ex1A	chr20	58887966	58890344	Reported	1	696	0.00143678	58888433	NA19240	0
NHP2L1	chr22	41681557	41683816	Reported	1	702	0.0014245	41682156	NA12891	0
ZDBF2	chr2	206249709	206255173	Reported	0	111	0	206250826	NA12891	0
ZDBF2	chr2	206249709	206255173	Reported	0	42	0	206249993	NA19239	0
ZDBF2	chr2	206249709	206255173	Reported	0	89	0	206250414	NA19239	0
ZDBF2	chr2	206249709	206255173	Reported	0	126	0	206250820	NA19239	0
ZDBF2	chr2	206249709	206255173	Reported	0	13	0	206249907	NA19240	0
ZDBF2	chr2	206249709	206255173	Reported	0	13	0	206249956	NA19240	0
ZDBF2	chr2	206249709	206255173	Reported	0	20	0	206249993	NA19240	0
ZDBF2	chr2	206249709	206255173	Reported	0	251	0	206250826	NA19240	0
PLAGL1	chr6	144006708	144009025	Reported	0	211	0	144007831	NA12878	0
PLAGL1	chr6	144006708	144009025	Reported	0	111	0	144008535	NA12878	0
PLAGL1	chr6	144006708	144009025	Reported	0	62	0	144008677	NA12878	0
PLAGL1	chr6	144006708	144009025	Reported	0	158	0	144008475	NA19238	0
PLAGL1	chr6	144006708	144009025	Reported	0	104	0	144008535	NA19239	0
PLAGL1	chr6	144006708	144009025	Reported	0	94	0	144008677	NA19239	0
NAP1L5	chr4	88696886	88698186	Reported	0	65	0	88698125	NA19238	0
NAP1L5	chr4	88696886	88698186	Reported	0	332	0	88697686	NA19239	0
NAP1L5	chr4	88696886	88698186	Reported	0	431	0	88697296	NA19240	0
NAP1L5	chr4	88696886	88698186	Reported	0	103	0	88698103	NA19240	0
NAP1L5	chr4	88696886	88698186	Reported	0	82	0	88698125	NA19240	0
GNAS_Ex1A	chr20	58887966	58890344	Reported	0	131	0	58888938	NA12891	0
GNAS_Ex1A	chr20	58887966	58890344	Reported	0	660	0	58888417	NA19240	0
NESP-AS,GNAS-AS1	chr20	58850397	58853144	Reported	0	119	0	58851671	NA12878	0
NESP-AS,GNAS-AS1	chr20	58850397	58853144	Reported	0	47	0	58852077	NA12878	0
NESP-AS,GNAS-AS1	chr20	58850397	58853144	Reported	0	177	0	58850966	NA12891	0
NESP-AS,GNAS-AS1	chr20	58850397	58853144	Reported	0	129	0	58851394	NA12891	0
NESP-AS,GNAS-AS1	chr20	58850397	58853144	Reported	0	129	0	58851473	NA12891	0
NESP-AS,GNAS-AS1	chr20	58850397	58853144	Reported	0	161	0	58851777	NA19238	0
NESP-AS,GNAS-AS1	chr20	58850397	58853144	Reported	0	179	0	58851444	NA19239	0
NESP-AS,GNAS-AS1	chr20	58850397	58853144	Reported	0	138	0	58851548	NA19239	0
ZNF331	chr19	53537256	53538957	Reported	0	292	0	53537289	NA12878	0
ZNF331	chr19	53537256	53538957	Reported	0	303	0	53537607	NA12891	0
ZNF331	chr19	53537256	53538957	Reported	0	282	0	53537278	NA19240	0
ZNF331	chr19	53537256	53538957	Reported	0	307	0	53537359	NA19240	0
ZNF331	chr19	53537256	53538957	Reported	0	371	0	53537496	NA19240	0
NHP2L1	chr22	41681557	41683816	Reported	0	358	0	41682800	NA12891	0
NHP2L1	chr22	41681557	41683816	Reported	0	450	0	41682662	NA12892	0
MCTS2P,HM13	chr20	31546686	31548526	Reported	0	174	0	31548510	NA19238	0
MCTS2P,HM13	chr20	31546686	31548526	Reported	0	410	0	31548187	NA19239	0
MCTS2P,HM13	chr20	31546686	31548526	Reported	0	841	0	31547054	NA19240	0
SNURF	chr15	24951568	24957048	Reported	0	52	0	24954621	NA12878	0
SNURF	chr15	24951568	24957048	Reported	0	277	0	24955755	NA12878	0
SNURF	chr15	24951568	24957048	Reported	0	71	0	24954621	NA12892	0
SNURF	chr15	24951568	24957048	Reported	0	246	0	24955755	NA12892	0
SNURF	chr15	24951568	24957048	Reported	0	282	0	24955890	NA12892	0
SNURF	chr15	24951568	24957048	Reported	0	384	0	24956432	NA12892	0
SNURF	chr15	24951568	24957048	Reported	0	262	0	24956512	NA12892	0
SNURF	chr15	24951568	24957048	Reported	0	300	0	24956512	NA19238	0
SNURF	chr15	24951568	24957048	Reported	0	363	0	24955156	NA19239	0
SNURF	chr15	24951568	24957048	Reported	0	289	0	24956507	NA19239	0
SNURF	chr15	24951568	24957048	Reported	0	668	0	24955156	NA19240	0
ZNF597,NAA60	chr16	3442978	3444769	Reported	0	503	0	3443240	NA19238	0
ZNF597,NAA60	chr16	3442978	3444769	Reported	0	381	0	3443288	NA19238	0
ZNF597,NAA60	chr16	3442978	3444769	Reported	0	399	0	3443301	NA19238	0
ZNF597,NAA60	chr16	3442978	3444769	Reported	0	484	0	3444207	NA19238	0
ZNF597,NAA60	chr16	3442978	3444769	Reported	0	347	0	3443529	NA19240	0
MTRNR2L4	chr16	3364669	3365739	Reported	0	119	0	3364937	NA12891	0
MTRNR2L4	chr16	3364669	3365739	Reported	0	90	0	3365063	NA12891	0
KvDMR1	chr11	2698551	2701309	Reported	0	424	0	2699445	NA12891	0
KvDMR1	chr11	2698551	2701309	Reported	0	485	0	2700338	NA12892	0
VTRNA2-1	chr5	136079156	136081177	Reported	0	209	0	136080858	NA12892	9.46e-305
VTRNA2-1	chr5	136079156	136081177	Reported	0	6	0	136079375	NA19238	9.46e-305
ZNF331	chr19	53553367	53555186	Reported	0	239	0	53554261	NA12891	2.6e-262
ZNF331	chr19	53553367	53555186	Reported	0	245	0	53555063	NA12892	2.6e-262
ZNF331	chr19	53553367	53555186	Reported	0	211	0	53554261	NA19239	2.6e-262
ZNF331	chr19	53553367	53555186	Reported	0	35	0	53553424	NA19240	2.6e-262
IGF1R	chr15	98865044	98866881	Reported	0	201	0	98866319	NA12892	5.51e-248
PEG10	chr7	94656189	94658980	Reported	0	135	0	94657752	NA12878	2.27e-242
PEG10	chr7	94656189	94658980	Reported	0	10	0	94658252	NA19238	2.27e-242
PEG10	chr7	94656189	94658980	Reported	0	193	0	94656435	NA19239	2.27e-242
PEG10	chr7	94656189	94658980	Reported	0	95	0	94657752	NA19239	2.27e-242
WRB	chr21	39385480	39386798	Reported	0	94	0	39386047	NA19239	1.81e-223
WRB	chr21	39385480	39386798	Reported	0	383	0	39386157	NA19240	1.81e-223
TARDBPP2	chr13	60267419	60268688	Reported	0	21	0	60267424	NA19239	3.19e-219
TARDBPP2	chr13	60267419	60268688	Reported	0	215	0	60267802	NA19239	3.19e-219
TARDBPP2	chr13	60267419	60268688	Reported	0	314	0	60267922	NA19239	3.19e-219
TARDBPP2	chr13	60267419	60268688	Reported	0	142	0	60268253	NA19239	3.19e-219
ZNF597	chr16	3431450	3441713	Reported	0	42	0	3431470	NA12878	9.93e-195
ZNF597	chr16	3431450	3441713	Reported	0	74	0	3431930	NA12878	9.93e-195
ZNF597	chr16	3431450	3441713	Reported	0	65	0	3432002	NA12878	9.93e-195
ZNF597	chr16	3431450	3441713	Reported	0	99	0	3431930	NA12891	9.93e-195
ZNF597	chr16	3431450	3441713	Reported	0	7	0	3431470	NA12892	9.93e-195
ZNF597	chr16	3431450	3441713	Reported	0	32	0	3434590	NA19238	9.93e-195
ZNF597	chr16	3431450	3441713	Reported	0	6	0	3440345	NA19238	9.93e-195
ZNF597	chr16	3431450	3441713	Reported	0	90	0	3431930	NA19240	9.93e-195
RB1	chr13	48317585	48321834	Reported	0	9	0	48318856	NA19238	5.35e-194
RB1	chr13	48317585	48321834	Reported	0	33	0	48317956	NA19239	5.35e-194
RB1	chr13	48317585	48321834	Reported	0	113	0	48321668	NA19239	5.35e-194
RB1	chr13	48317585	48321834	Reported	0	29	0	48318035	NA19240	5.35e-194
RB1	chr13	48317585	48321834	Reported	0	34	0	48319106	NA19240	5.35e-194
RB1	chr13	48317585	48321834	Reported	0	47	0	48320292	NA19240	5.35e-194
RB1	chr13	48317585	48321834	Reported	0	20	0	48321379	NA19240	5.35e-194
GJA3	chr13	20120765	20121239	Novel	0	10	0	20120944	NA12878	7.08e-167
GJA3	chr13	20120765	20121239	Novel	0	8	0	20121160	NA12878	7.08e-167
GJA3	chr13	20120765	20121239	Novel	0	9	0	20120944	NA12891	7.08e-167
EXD3	chr9	137417059	137418575	Reported	0	8	0	137418573	NA12891	9.34e-102
EXD3	chr9	137417059	137418575	Reported	0	12	0	137418021	NA19240	9.34e-102
EXD3	chr9	137417059	137418575	Reported	0	15	0	137418345	NA19240	9.34e-102
MEST	chr7	130490105	130494000	Reported	0	69	0	130492570	NA19239	1.6e-91
MEST	chr7	130490105	130494000	Reported	0	43	0	130492888	NA19239	1.6e-91
WDR27	chr6	169654367	169655521	Reported	0	251	0	169654759	NA19240	9.44e-81
BLCAP,NNAT	chr20	37520202	37522258	Reported	0	82	0	37520583	NA12892	1.92e-40
BLCAP,NNAT	chr20	37520202	37522258	Reported	0	5	0	37520652	NA19238	1.92e-40
BLCAP,NNAT	chr20	37520202	37522258	Reported	0	20	0	37521471	NA19238	1.92e-40
C17orf107,CHRNE	chr17	4901335	4902097	Reported	0	100	0	4902094	NA12892	2.39e-39
SNRPN_intragenic_CpG40	chr15	24772621	24773912	Reported	0	13	0	24772923	NA19239	1.66e-23
SNRPN_intragenic_CpG40	chr15	24772621	24773912	Reported	0	9	0	24773016	NA19239	1.66e-23
SNRPN_intragenic_CpG40	chr15	24772621	24773912	Reported	0	14	0	24773053	NA19239	1.66e-23
SNRPN_intragenic_CpG40	chr15	24772621	24773912	Reported	0	11	0	24773224	NA19239	1.66e-23
SNRPN_intragenic_CpG40	chr15	24772621	24773912	Reported	0	20	0	24772923	NA19240	1.66e-23
SNRPN_intragenic_CpG40	chr15	24772621	24773912	Reported	0	13	0	24773016	NA19240	1.66e-23
SNRPN_intragenic_CpG40	chr15	24772621	24773912	Reported	0	15	0	24773053	NA19240	1.66e-23
SNRPN_intragenic_CpG40	chr15	24772621	24773912	Reported	0	20	0	24773224	NA19240	1.66e-23
TRAPPC9	chr8	140097951	140101170	Reported	0	18	0	140098560	NA19238	3.64e-21
TRAPPC9	chr8	140097951	140101170	Reported	0	19	0	140099892	NA19238	3.64e-21
TRAPPC9	chr8	140097951	140101170	Reported	0	9	0	140100369	NA19238	3.64e-21
TRAPPC9	chr8	140097951	140101170	Reported	0	17	0	140099360	NA19239	3.64e-21
TRAPPC9	chr8	140097951	140101170	Reported	0	25	0	140099360	NA19240	3.64e-21
BTBD7P1	chr10	13158319	13158651	Novel	0	66	0	13158605	NA19238	2.71e-20
PWARSN,SNORD107,PWARSN,PWAR5	chr15	24957248	24986179	Reported	0	5	0	24966466	NA12892	9.66e-20
PWARSN,SNORD107,PWARSN,PWAR5	chr15	24957248	24986179	Reported	0	8	0	24960444	NA19238	9.66e-20
PWARSN,SNORD107,PWARSN,PWAR5	chr15	24957248	24986179	Reported	0	10	0	24957887	NA19240	9.66e-20
ZDBF2	chr2	206255756	206268795	Reported	0	12	0	206264627	NA19239	4.75e-17
ZDBF2	chr2	206255756	206268795	Reported	0	6	0	206264627	NA19240	4.75e-17
NFE2L3P1	chr18	59969604	59969915	Novel	0	54	0	59969719	NA12891	2.81e-16
FGF12	chr3	192571221	192571541	Reported	0	10	0	192571331	NA19238	7.82e-12
FGF12	chr3	192571221	192571541	Reported	0	10	0	192571340	NA19238	7.82e-12
PTGES3P3	chr4	169774376	169774731	Reported	0	18	0	169774597	NA12878	7.16e-10
PTGES3P3	chr4	169774376	169774731	Reported	0	5	0	169774597	NA12892	7.16e-10
GNAS_XL	chr20	58853850	58856591	Reported	0	7	0	58856110	NA12878	7.16e-10
GNAS_XL	chr20	58853850	58856591	Reported	0	19	0	58856028	NA19240	7.16e-10
GNAS_XL	chr20	58853850	58856591	Reported	0	16	0	58856110	NA19240	7.16e-10
DIRAS3	chr1	68049808	68052008	Reported	0	12	0	68050590	NA19240	2.7e-05

## Sheet: Pat-Mat count
DMR Name	Chromosome	DMR Start	DMR End	Status	Maternal read count	Total read count	Ratio (Maternal/Total)	SNV position	Sample	Methylated allale origin
PARP11	chr12	3838757	3839247	Novel	99	102	0.970588	3839116	NA12878	Paternal
PWARSN,SNORD107,PWARSN,PWAR5	chr15	24957248	24986179	Reported	0	54	0	24957404	NA12878	Paternal
MTRNR2L4	chr16	3364669	3365739	Reported	87	88	0.988636	3364937	NA12878	Paternal
MTRNR2L4	chr16	3364669	3365739	Reported	84	85	0.988235	3365063	NA12878	Paternal
MTRNR2L4	chr16	3364669	3365739	Reported	210	212	0.990566	3365512	NA12878	Paternal
ZNF597,NAA60	chr16	3442978	3444769	Reported	546	546	1	3443240	NA12878	Paternal
ZNF597,NAA60	chr16	3442978	3444769	Reported	438	438	1	3443288	NA12878	Paternal
ZNF597,NAA60	chr16	3442978	3444769	Reported	452	452	1	3443301	NA12878	Paternal
ZNF597,NAA60	chr16	3442978	3444769	Reported	499	500	0.998	3444207	NA12878	Paternal
PAX8;PAX8-AS1	chr2	113235117	113236362	Novel	341	341	1	113235767	NA12878	Paternal
PAX8;PAX8-AS1	chr2	113235117	113236362	Novel	386	387	0.997416	113235808	NA12878	Paternal
GNAS	chr20	58836210	58847396	Reported	3	5	0.6	58845596	NA12878	Paternal
GNAS	chr20	58836210	58847396	Reported	3	13	0.230769	58847197	NA12878	Paternal
PARP11	chr12	3838757	3839247	Novel	132	180	0.733333	3838984	NA19240	Paternal
PWARSN,SNORD107,PWARSN,PWAR5	chr15	24957248	24986179	Reported	0	10	0	24957887	NA19240	Paternal
ZNF597,NAA60	chr16	3442978	3444769	Reported	596	599	0.994992	3443102	NA19240	Paternal
ZNF597,NAA60	chr16	3442978	3444769	Reported	683	683	1	3443240	NA19240	Paternal
ZNF597,NAA60	chr16	3442978	3444769	Reported	506	506	1	3443288	NA19240	Paternal
ZNF597,NAA60	chr16	3442978	3444769	Reported	515	516	0.998062	3443301	NA19240	Paternal
ZNF597,NAA60	chr16	3442978	3444769	Reported	347	347	1	3443529	NA19240	Paternal
ZNF597,NAA60	chr16	3442978	3444769	Reported	774	776	0.997423	3444207	NA19240	Paternal
AC092296.3	chr19	36421856	36421978	Novel	3	6	0.5	36421958	NA19240	Paternal
PAX8;PAX8-AS1	chr2	113235117	113236362	Novel	29	29	1	113235767	NA19240	Paternal
PAX8;PAX8-AS1	chr2	113235117	113236362	Novel	31	31	1	113235808	NA19240	Paternal
PAX8;PAX8-AS1	chr2	113235117	113236362	Novel	16	16	1	113236157	NA19240	Paternal
ZDBF2	chr2	206249709	206255173	Reported	13	13	1	206249907	NA19240	Paternal
ZDBF2	chr2	206249709	206255173	Reported	13	13	1	206249956	NA19240	Paternal
ZDBF2	chr2	206249709	206255173	Reported	20	20	1	206249993	NA19240	Paternal
ZDBF2	chr2	206249709	206255173	Reported	253	255	0.992157	206250674	NA19240	Paternal
ZDBF2	chr2	206249709	206255173	Reported	251	251	1	206250826	NA19240	Paternal
ZDBF2	chr2	206255756	206268795	Reported	2	6	0.333333	206262018	NA19240	Paternal
ZDBF2	chr2	206255756	206268795	Reported	2	5	0.4	206267162	NA19240	Paternal
ZDBF2	chr2	206255756	206268795	Reported	2	6	0.333333	206267793	NA19240	Paternal
GNAS	chr20	58836210	58847396	Reported	6	6	1	58839225	NA19240	Paternal
GNAS	chr20	58836210	58847396	Reported	8	8	1	58840055	NA19240	Paternal
PPIEL	chr1	39558940	39560069	Reported	0	24	0	39560046	NA12878	Maternal
KvDMR1	chr11	2698551	2701309	Reported	1	464	0.00215517	2699445	NA12878	Maternal
KvDMR1	chr11	2698551	2701309	Reported	3	743	0.00403769	2699643	NA12878	Maternal
KvDMR1	chr11	2698551	2701309	Reported	4	754	0.00530504	2699697	NA12878	Maternal
KvDMR1	chr11	2698551	2701309	Reported	4	545	0.00733945	2700338	NA12878	Maternal
AC024940.1	chr12	31117761	31120516	Novel	0	33	0	31117768	NA12878	Maternal
AC024940.1	chr12	31117761	31120516	Novel	0	11	0	31118066	NA12878	Maternal
AC024940.1	chr12	31117761	31120516	Novel	0	9	0	31118093	NA12878	Maternal
GJA3	chr13	20120765	20121239	Novel	10	10	1	20120944	NA12878	Maternal
GJA3	chr13	20120765	20121239	Novel	8	8	1	20121160	NA12878	Maternal
TARDBPP2	chr13	60267419	60268688	Reported	1	34	0.0294118	60267424	NA12878	Maternal
PRR25	chr16	807111	807814	Reported	71	624	0.113782	807673	NA12878	Maternal
PRR25	chr16	807111	807814	Reported	61	463	0.131749	807697	NA12878	Maternal
PRR25	chr16	807919	808222	Reported	32	410	0.0780488	808094	NA12878	Maternal
ZNF597	chr16	3431450	3441713	Reported	0	42	0	3431470	NA12878	Maternal
ZNF597	chr16	3431450	3441713	Reported	0	74	0	3431930	NA12878	Maternal
ZNF597	chr16	3431450	3441713	Reported	0	65	0	3432002	NA12878	Maternal
ZNF597	chr16	3431450	3441713	Reported	7	13	0.538462	3434590	NA12878	Maternal
ZNF597	chr16	3431450	3441713	Reported	10	13	0.769231	3435034	NA12878	Maternal
ADNP2,PARD6G-AS1	chr18	80147168	80149172	Reported	7	50	0.14	80147226	NA12878	Maternal
ADNP2,PARD6G-AS1	chr18	80147168	80149172	Reported	43	232	0.185345	80147457	NA12878	Maternal
ADNP2,PARD6G-AS1	chr18	80147168	80149172	Reported	40	318	0.125786	80147638	NA12878	Maternal
ADNP2,PARD6G-AS1	chr18	80147168	80149172	Reported	53	438	0.121005	80147692	NA12878	Maternal
ADNP2,PARD6G-AS1	chr18	80147168	80149172	Reported	20	476	0.0420168	80147982	NA12878	Maternal
ADNP2,PARD6G-AS1	chr18	80147168	80149172	Reported	6	263	0.0228137	80148617	NA12878	Maternal
DDA1	chr19	17323219	17324297	Novel	3	10	0.3	17324224	NA12878	Maternal
ZNF331	chr19	53537256	53538957	Reported	0	292	0	53537289	NA12878	Maternal
ZNF331	chr19	53537256	53538957	Reported	1	297	0.003367	53537607	NA12878	Maternal
ZNF331	chr19	53537256	53538957	Reported	1	298	0.00335571	53537610	NA12878	Maternal
ZNF331	chr19	53537256	53538957	Reported	2	482	0.00414938	53537697	NA12878	Maternal
ZNF331	chr19	53537256	53538957	Reported	9	542	0.0166052	53537780	NA12878	Maternal
ZNF331	chr19	53537256	53538957	Reported	1	357	0.00280112	53537853	NA12878	Maternal
ZNF331	chr19	53537256	53538957	Reported	2	337	0.00593472	53538069	NA12878	Maternal
ZNF331	chr19	53537256	53538957	Reported	5	566	0.00883392	53538478	NA12878	Maternal
ZNF331	chr19	53537256	53538957	Reported	5	529	0.0094518	53538486	NA12878	Maternal
ZNF331	chr19	53537256	53538957	Reported	7	417	0.0167866	53538530	NA12878	Maternal
ZNF331	chr19	53537256	53538957	Reported	1	242	0.00413223	53538701	NA12878	Maternal
PEG3	chr19	56837125	56841580	Reported	0	6	0	56839240	NA12878	Maternal
NESP-AS,GNAS-AS1	chr20	58850397	58853144	Reported	0	119	0	58851671	NA12878	Maternal
NESP-AS,GNAS-AS1	chr20	58850397	58853144	Reported	1	88	0.0113636	58851880	NA12878	Maternal
NESP-AS,GNAS-AS1	chr20	58850397	58853144	Reported	0	47	0	58852077	NA12878	Maternal
GNAS_XL	chr20	58853850	58856591	Reported	0	7	0	58856110	NA12878	Maternal
GNAS_Ex1A	chr20	58887966	58890344	Reported	3	154	0.0194805	58888938	NA12878	Maternal
NHP2L1	chr22	41681557	41683816	Reported	1	163	0.00613497	41681733	NA12878	Maternal
PTGES3P3	chr4	169774376	169774731	Reported	0	19	0	169774600	NA12878	Maternal
VTRNA2-1	chr5	136079156	136081177	Reported	1	192	0.00520833	136080132	NA12878	Maternal
FAM50B	chr6	3848629	3850223	Reported	4	143	0.027972	3849071	NA12878	Maternal
PEG10	chr7	94656189	94658980	Reported	0	135	0	94657752	NA12878	Maternal
PEG10	chr7	94656189	94658980	Reported	5	6	0.833333	94658277	NA12878	Maternal
KB-1980E6.3	chr8	102528236	102530021	Reported	171	615	0.278049	102529261	NA12878	Maternal
KB-1980E6.3	chr8	102528236	102530021	Reported	88	539	0.163265	102529489	NA12878	Maternal
KB-1980E6.3	chr8	102528236	102530021	Reported	58	415	0.139759	102529654	NA12878	Maternal
TMOD1	chr9	97574899	97575448	Novel	1	156	0.00641026	97575272	NA12878	Maternal
TMOD1	chr9	97574899	97575448	Novel	1	156	0.00641026	97575273	NA12878	Maternal
DIRAS3	chr1	68049808	68052008	Reported	0	12	0	68050590	NA19240	Maternal
GJA3	chr13	20120765	20121239	Novel	51	466	0.109442	20121112	NA19240	Maternal
GJA3	chr13	20120765	20121239	Novel	37	391	0.0946292	20121160	NA19240	Maternal
RB1	chr13	48317585	48321834	Reported	0	11	0	48317700	NA19240	Maternal
RB1	chr13	48317585	48321834	Reported	0	29	0	48318035	NA19240	Maternal
RB1	chr13	48317585	48321834	Reported	0	47	0	48320292	NA19240	Maternal
RB1	chr13	48317585	48321834	Reported	0	20	0	48321379	NA19240	Maternal
TARDBPP2	chr13	60267419	60268688	Reported	61	98	0.622449	60267802	NA19240	Maternal
TARDBPP2	chr13	60267419	60268688	Reported	43	97	0.443299	60268253	NA19240	Maternal
RANBP20P	chr14	20723415	20723916	Novel	1	16	0.0625	20723786	NA19240	Maternal
SNRPN_intragenic_CpG40	chr15	24772621	24773912	Reported	0	20	0	24772923	NA19240	Maternal
SNRPN_intragenic_CpG40	chr15	24772621	24773912	Reported	0	13	0	24773016	NA19240	Maternal
SNRPN_intragenic_CpG40	chr15	24772621	24773912	Reported	0	15	0	24773053	NA19240	Maternal
SNRPN_intragenic_CpG40	chr15	24772621	24773912	Reported	0	20	0	24773224	NA19240	Maternal
SNURF	chr15	24951568	24957048	Reported	0	8	0	24954304	NA19240	Maternal
SNURF	chr15	24951568	24957048	Reported	0	668	0	24955156	NA19240	Maternal
SNURF	chr15	24951568	24957048	Reported	1	536	0.00186567	24956432	NA19240	Maternal
SNURF	chr15	24951568	24957048	Reported	1	484	0.00206612	24956507	NA19240	Maternal
PRR25	chr16	807111	807814	Reported	147	846	0.173759	807673	NA19240	Maternal
PRR25	chr16	807111	807814	Reported	121	656	0.184451	807697	NA19240	Maternal
PRR25	chr16	807919	808222	Reported	73	622	0.117363	808094	NA19240	Maternal
ZNF597	chr16	3431450	3441713	Reported	0	95	0	3431913	NA19240	Maternal
ZNF597	chr16	3431450	3441713	Reported	0	90	0	3431930	NA19240	Maternal
ZNF597	chr16	3431450	3441713	Reported	1	99	0.010101	3432002	NA19240	Maternal
ZNF597	chr16	3431450	3441713	Reported	12	14	0.857143	3434590	NA19240	Maternal
ZNF597	chr16	3431450	3441713	Reported	10	10	1	3440345	NA19240	Maternal
ZNF597	chr16	3431450	3441713	Reported	7	7	1	3441489	NA19240	Maternal
ZNF597	chr16	3431450	3441713	Reported	5	7	0.714286	3441490	NA19240	Maternal
AATK	chr17	81119200	81119638	Novel	37	38	0.973684	81119475	NA19240	Maternal
ADNP2,PARD6G-AS1	chr18	80147168	80149172	Reported	2	139	0.0143885	80147226	NA19240	Maternal
ADNP2,PARD6G-AS1	chr18	80147168	80149172	Reported	7	270	0.0259259	80147457	NA19240	Maternal
ADNP2,PARD6G-AS1	chr18	80147168	80149172	Reported	3	423	0.0070922	80147638	NA19240	Maternal
ADNP2,PARD6G-AS1	chr18	80147168	80149172	Reported	3	494	0.00607287	80147692	NA19240	Maternal
ADNP2,PARD6G-AS1	chr18	80147168	80149172	Reported	1	490	0.00204082	80148617	NA19240	Maternal
ZNF331	chr19	53537256	53538957	Reported	0	282	0	53537278	NA19240	Maternal
ZNF331	chr19	53537256	53538957	Reported	0	307	0	53537359	NA19240	Maternal
ZNF331	chr19	53537256	53538957	Reported	0	371	0	53537496	NA19240	Maternal
ZNF331	chr19	53537256	53538957	Reported	1	620	0.0016129	53537988	NA19240	Maternal
ZNF331	chr19	53553367	53555186	Reported	0	35	0	53553424	NA19240	Maternal
AC007391.3	chr2	37535774	37536371	Novel	0	569	0	37535880	NA19240	Maternal
AC007391.3	chr2	37535774	37536371	Novel	0	543	0	37535909	NA19240	Maternal
MCTS2P,HM13	chr20	31546686	31548526	Reported	0	841	0	31547054	NA19240	Maternal
MCTS2P,HM13	chr20	31546686	31548526	Reported	0	394	0	31548510	NA19240	Maternal
BLCAP,NNAT	chr20	37520202	37522258	Reported	0	7	0	37520652	NA19240	Maternal
BLCAP,NNAT	chr20	37520202	37522258	Reported	0	21	0	37521471	NA19240	Maternal
BLCAP,NNAT	chr20	37520202	37522258	Reported	0	7	0	37522192	NA19240	Maternal
NESP-AS,GNAS-AS1	chr20	58850397	58853144	Reported	0	242	0	58851394	NA19240	Maternal
NESP-AS,GNAS-AS1	chr20	58850397	58853144	Reported	1	311	0.00321543	58851473	NA19240	Maternal
NESP-AS,GNAS-AS1	chr20	58850397	58853144	Reported	0	144	0	58851777	NA19240	Maternal
GNAS_XL	chr20	58853850	58856591	Reported	0	19	0	58856028	NA19240	Maternal
GNAS_XL	chr20	58853850	58856591	Reported	0	16	0	58856110	NA19240	Maternal
GNAS_Ex1A	chr20	58887966	58890344	Reported	1	696	0.00143678	58888433	NA19240	Maternal
WRB	chr21	39385480	39386798	Reported	0	120	0	39385961	NA19240	Maternal
WRB	chr21	39385480	39386798	Reported	0	383	0	39386157	NA19240	Maternal
NHP2L1	chr22	41681557	41683816	Reported	2	718	0.00278552	41682788	NA19240	Maternal
FGF12	chr3	192571221	192571541	Reported	0	15	0	192571331	NA19240	Maternal
FGF12	chr3	192571221	192571541	Reported	0	15	0	192571340	NA19240	Maternal
NAP1L5	chr4	88696886	88698186	Reported	0	431	0	88697296	NA19240	Maternal
NAP1L5	chr4	88696886	88698186	Reported	0	103	0	88698103	NA19240	Maternal
FAM50B	chr6	3848629	3850223	Reported	5	115	0.0434783	3849215	NA19240	Maternal
PLAGL1	chr6	144006708	144009025	Reported	0	237	0	144008475	NA19240	Maternal
WDR27	chr6	169654367	169655521	Reported	0	251	0	169654759	NA19240	Maternal
AC010132.10	chr7	42856470	42857723	Reported	14	55	0.254545	42856832	NA19240	Maternal
AC010132.10	chr7	42856470	42857723	Reported	22	50	0.44	42857553	NA19240	Maternal
PEG10	chr7	94656189	94658980	Reported	0	14	0	94658252	NA19240	Maternal
MEST	chr7	130490105	130494000	Reported	1	17	0.0588235	130490328	NA19240	Maternal
MEST	chr7	130490105	130494000	Reported	1	17	0.0588235	130490329	NA19240	Maternal
KB-1980E6.3	chr8	102528236	102530021	Reported	547	1312	0.416921	102529274	NA19240	Maternal
TRAPPC9	chr8	140097951	140101170	Reported	0	25	0	140099360	NA19240	Maternal
TMOD1	chr9	97574899	97575448	Novel	97	216	0.449074	97575029	NA19240	Maternal
EXD3	chr9	137417059	137418575	Reported	0	12	0	137418021	NA19240	Maternal
EXD3	chr9	137417059	137418575	Reported	0	15	0	137418345	NA19240	Maternal
