# Supplementary material for: Genome-wide detection of imprinted differentially methylated regions using nanopore sequencing
Source: eLife. 2022 Jul 5;11:e77898. doi: 10.7554/eLife.77898 (PMC9255983; doi:10.7554/eLife.77898)
Supplement: Supplementary file 7. [file elife-77898-supp7.xlsx]

## Sheet: Sheet1
Chromosome	Start	End	Strand	Gene ID	Gene name	Expressed allele	Reference
chr1	3652516	3736201	+	ENSG00000078900	TP73	Maternal	GeneImprint,Morison,Babak
chr1	7784320	7845177	+	ENSG00000049246	PER3	Paternal	Zink,Jadhav
chr1	7810242	7827342	-	ENSG00000236266	RP3-467L1.4	Paternal	Zink,Jadhav
chr1	7843083	7853512	-	ENSG00000049247	UTS2	NA	Baran
chr1	39491636	39529869	+	ENSG00000183682	BMP8A	Paternal	Zink
chr1	39522280	39525685	-	ENSG00000243970	PPIEL	Paternal	Baran,Babak,Zink,Jadhav
chr1	39522280	39546187	-	ENSG00000182109	RP11-69E11.4	Paternal	Zink
chr1	39560709	39576790	-	ENSG00000090621	PABPC4	Paternal	Zink
chr1	44731055	44731170	-	ENSG00000200169	RNU5D-1	Paternal	GeneImprint,Morison,Babak
chr1	68045886	68051631	-	ENSG00000162595	DIRAS3	Paternal	GeneImprint,Baran,Babak
chr1	156212993	156240042	+	ENSG00000160783	PMF1	Isoform dependent	Babak
chr10	27397121	27414368	-	ENSG00000182077	PTCHD3	Paternal	Zink
chr10	119726042	119829147	+	ENSG00000198825	INPP5F	Paternal	GeneImprint,Morison,Baran,Babak
chr10	133553901	133565583	-	ENSG00000171772	SYCE1	NA	Baran
chr11	1995176	2001470	-	ENSG00000130600	H19	Maternal	GeneImprint,Morison,Baran,Babak,Jadhav
chr11	1996759	1996831	-	ENSG00000284010	MIR675	NA	Morison
chr11	2129112	2141238	-	ENSG00000167244	IGF2	Paternal	GeneImprint,Morison,Baran,Babak,Zink,Jadhav
chr11	2140501	2148666	+	ENSG00000099869	IGF2-AS	Paternal	GeneImprint,Morison,Baran
chr11	2159779	2161221	-	ENSG00000254647	INS	Paternal	GeneImprint,Morison
chr11	2444684	2849105	+	ENSG00000053918	KCNQ1	Maternal	GeneImprint,Morison,Baran,Babak,Zink,Jadhav
chr11	2608328	2699994	-	ENSG00000269821	KCNQ1OT1	Paternal	GeneImprint,Morison,Babak,Zink,Jadhav
chr11	2870033	2872105	+	ENSG00000237941	KCNQ1DN	Maternal	GeneImprint,Morison
chr11	2883213	2885775	-	ENSG00000129757	CDKN1C	Maternal	GeneImprint,Morison,Babak,Zink
chr11	2899721	2925246	+	ENSG00000110628	SLC22A18	Maternal	GeneImprint,Morison,Babak
chr11	2928273	2929420	-	ENSG00000181649	PHLDA2	Maternal	GeneImprint,Morison,Babak
chr11	3087107	3166739	-	ENSG00000021762	OSBPL5	Maternal	GeneImprint,Babak
chr11	10308313	10507579	+	ENSG00000133805	AMPD3	Isoform dependent	Babak
chr11	32387775	32435564	-	ENSG00000184937	WT1	Paternal	GeneImprint,Babak
chr11	32435518	32458769	+	ENSG00000183242	WT1-AS	Paternal	GeneImprint
chr11	70078302	70189528	+	ENSG00000131620	ANO1	Maternal	GeneImprint,Babak
chr11	77878720	77994671	-	ENSG00000149262	INTS4	Isoform dependent	Babak
chr11	110093392	110171841	+	ENSG00000149289	ZC3H12C	Paternal	GeneImprint,Babak
chr11	131370478	132336822	+	ENSG00000182667	NTM	Maternal	GeneImprint,Baran,Babak
chr12	106524	111850	-	ENSG00000256948	RP11-598F7.3	Maternal	Zink
chr12	190077	214570	-	ENSG00000111181	SLC6A12	Maternal	Zink
chr12	7115736	7128889	-	ENSG00000139194	RBP5	Maternal	GeneImprint,Babak
chr12	22063773	22437041	-	ENSG00000111728	ST8SIA1	Paternal	GeneImprint
chr12	31111652	31201235	-	ENSG00000177359	AC024940.1	Paternal	Zink
chr12	65050626	65121305	-	ENSG00000156076	WIF1	Maternal	Babak
chr12	120978543	121002512	+	ENSG00000135100	HNF1A	NA	GeneImprint
chr13	27945260	27945415	+	ENSG00000180389	ATP5F1EP2	Maternal	GeneImprint
chr13	48303744	48599436	+	ENSG00000139687	RB1	Maternal	GeneImprint,Morison,Babak,Zink,Jadhav
chr13	48316863	48320475	-	ENSG00000238086	PPP1R26P1	Maternal	Zink
chr13	48340797	48341330	NA	NA	RP11-305D15.8	Paternal	Zink
chr13	48389567	48444667	-	ENSG00000139679	LPAR6	Isoform dependent/Paternal	Baran,Zink,Jadhav
chr13	48488963	48533256	-	ENSG00000136161	RCBTB2	Maternal	Zink
chr13	48653711	48711226	+	ENSG00000152207	CYSLTR2	Maternal	Zink
chr13	60274776	60276006	+	ENSG00000238213	TARDBPP2	Paternal	Zink
chr14	64084232	64338112	-	ENSG00000140009	ESR2	NA	GeneImprint
chr14	69854131	70032366	+	ENSG00000198732	SMOC1	Maternal	GeneImprint
chr14	76959638	76965802	+	ENSG00000258602	LINC01629	NA	Baran
chr14	92936914	93116320	-	ENSG00000100605	ITPK1	Maternal	Zink
chr14	100725705	100738224	+	ENSG00000185559	DLK1	Paternal	GeneImprint,Morison,Baran,Babak,Zink
chr14	100779410	100861031	+	ENSG00000214548	MEG3	Maternal	GeneImprint,Morison,Baran,Babak,Zink,Jadhav
chr14	100836269	100947194	+	ENSG00000258399	AL117190.1	NA	Baran
chr14	100874493	100874585	+	ENSG00000199151	MIR337	Maternal	Morison
chr14	100879753	100903722	-	ENSG00000254656	RTL1	Paternal	GeneImprint,Morison,Babak
chr14	100894770	101038859	+	ENSG00000225746	MEG8	Maternal	GeneImprint,Morison
chr14	100924824	100924892	+	ENSG00000202191	SNORD113-1	Maternal	GeneImprint
chr14	100949833	100949904	+	ENSG00000199575	SNORD114-1	Maternal	GeneImprint
chr14	101054687	101054759	+	ENSG00000207993	MIR134	Maternal	Morison
chr14	101068283	101072931	+	ENSG00000223403	MEG9	Maternal	Baran,Zink
chr14	101552221	101560431	-	ENSG00000258498	DIO3OS	Maternal	GeneImprint
chr14	101561351	101563452	+	ENSG00000197406	DIO3	Paternal	GeneImprint
chr15	23565674	23630075	+	ENSG00000179455	MKRN3	Paternal	GeneImprint,Morison,Baran,Babak,Zink,Jadhav
chr15	23643549	23647867	-	ENSG00000254585	MAGEL2	Paternal	GeneImprint,Morison,Baran,Babak
chr15	23685400	23687305	-	ENSG00000182636	NDN	Paternal	GeneImprint,Morison,Baran,Babak,Zink
chr15	24101827	24445011	+	ENSG00000259905	PWRN1	NA	Baran
chr15	24675775	24683393	+	ENSG00000185823	NPAP1	Paternal	GeneImprint,Morison
chr15	24823637	24978723	+	ENSG00000128739	SNRPN	Paternal	GeneImprint,Morison,Baran,Babak,Zink,Jadhav
chr15	24954986	24977850	+	ENSG00000273173	SNURF	Paternal	GeneImprint,Morison,Babak,Jadhav
chr15	24955034	25000276	+	ENSG00000214265	AC124312.1	NA	Baran
chr15	24978583	24991753	+	ENSG00000224078	SNHG14	Paternal	Baran,Zink,Jadhav
chr15	24981994	24982068	+	ENSG00000276314	SNORD107	Paternal	GeneImprint,Morison,Babak
chr15	24984864	24985173	NA	NA	RP11-701H24.5	Paternal	Zink
chr15	24985053	24988232	+	ENSG00000279192	PWAR5	Paternal	Zink
chr15	24985100	24985166	+	ENSG00000276610	SNORD64	Paternal	GeneImprint,Morison
chr15	24986925	24986995	+	ENSG00000239014	SNORD108	Paternal	GeneImprint,Morison
chr15	25027736	25032047	-	ENSG00000257647	RP11-701H24.3	Paternal	Zink
chr15	25031873	25036490	+	NA	PWAR6	Paternal	GeneImprint,Zink
chr15	25041918	25042428	NA	NA	RP11-701H24.8	Paternal	Zink
chr15	25041974	25042040	+	ENSG00000274640	SNORD109A	Paternal	GeneImprint,Morison
chr15	25051476	25106603	+	NA	SNORD116@	Paternal	GeneImprint,Morison
chr15	25059538	25059633	+	ENSG00000275529	SNORD116-4	Paternal	Zink
chr15	25062333	25062427	+	ENSG00000207191	SNORD116-5	Paternal	Zink
chr15	25085385	25085476	+	ENSG00000206688	SNORD116-18	Paternal	Zink
chr15	25087661	25088896	NA	NA	RP11-701H24.4	Paternal	Zink
chr15	25116545	25122476	+	NA	IPW	Paternal	Morison
chr15	25135642	25138055	+	ENSG00000279050	PWAR1	Paternal	Zink
chr15	25170723	25269858	+	NA	SNORD115@	Paternal	GeneImprint,Morison
chr15	25278343	25278409	+	ENSG00000239169	SNORD109B	Paternal	GeneImprint,Morison
chr15	25333728	25439051	-	ENSG00000114062	UBE3A	Maternal	GeneImprint,Morison,Baran,Babak
chr15	25677271	25865184	-	ENSG00000206190	ATP10A	Maternal	GeneImprint,Babak,Zink
chr15	25708470	25710869	NA	NA	RP11-345J18.2	Paternal	Zink
chr15	78959906	79090780	-	ENSG00000058335	RASGRF1	Paternal	GeneImprint
chr15	98646951	98647371	-	ENSG00000259424	IRAIN	Paternal	GeneImprint
chr15	98648539	98964530	+	ENSG00000140443	IGF1R	Paternal	Jadhav
chr16	788046	800737	+	ENSG00000127586	CHTF18	Paternal	Zink
chr16	805444	813862	+	NA	PRR25	Paternal	Jadhav
chr16	2817180	2826304	+	ENSG00000007038	PRSS21	Maternal	Zink
chr16	3367719	3369246	-	ENSG00000262118	MTCO1P28	Maternal	Zink
chr16	3369957	3370906	-	ENSG00000263177	MTND1P8	Maternal	Zink
chr16	3370979	3372668	-	ENSG00000232196	MTRNR2L4	Maternal	Zink
chr16	3432414	3443504	-	ENSG00000167981	ZNF597	Maternal	GeneImprint,Morison,Baran,Babak,Zink,Jadhav
chr16	3443649	3486953	+	ENSG00000122390	NAA60	Maternal	GeneImprint,Morison,Zink,Jadhav
chr16	66566393	66579137	+	ENSG00000089505	CMTM1	Paternal	GeneImprint
chr16	68530090	68576072	+	ENSG00000184939	ZFP90	Paternal	GeneImprint
chr17	3278776	3386340	-	NA	RP11-64J4.2	Maternal	Jadhav
chr17	4897771	4934438	-	ENSG00000108556	CHRNE	Paternal	Zink,Jadhav
chr17	4899418	4902934	+	ENSG00000205710	C17orf107	Paternal	Zink
chr17	7661779	7687538	-	ENSG00000141510	TP53	NA	GeneImprint
chr17	32492522	32877177	-	ENSG00000176658	MYO1D	Isoform dependent	Babak
chr17	41688885	41692668	+	ENSG00000173812	EIF1	Paternal	Zink
chr17	57989039	57994850	-	ENSG00000264112	RP11-159D12.2	Maternal	Zink
chr18	35366694	35377337	-	ENSG00000186496	ZNF396	Paternal	GeneImprint
chr18	47028202	47030078	-	ENSG00000274744	ELOA3	Maternal	GeneImprint
chr18	80109262	80147523	+	ENSG00000101544	ADNP2	Isoform dependent	Zink
chr18	80147924	80179839	+	ENSG00000267270	PARD6G-AS1	Isoform dependent	Zink
chr18	80157232	80247514	-	ENSG00000178184	PARD6G	Maternal	Zink
chr19	1505022	1513604	-	ENSG00000185761	ADAMTSL5	Maternal	Zink
chr19	2511219	2702694	-	ENSG00000176533	GNG7	Isoform dependent	Babak
chr19	10133342	10231286	-	ENSG00000130816	DNMT1	Paternal	GeneImprint,Morison
chr19	17309518	17323298	+	ENSG00000130311	DDA1	Maternal	Zink
chr19	21082159	21125270	+	ENSG00000160352	ZNF714	Paternal	Zink,Jadhav
chr19	21123817	21124188	+	ENSG00000268357	VN1R81P	Paternal	Zink
chr19	21142024	21196053	+	ENSG00000196705	ZNF431	Paternal	Zink
chr19	21483374	21503238	+	ENSG00000268658	LINC00664	Paternal	Zink
chr19	36259540	36331770	-	ENSG00000232677	LINC00665	Maternal	Zink
chr19	51927147	51948759	+	ENSG00000176024	ZNF613	Paternal	Jadhav
chr19	53159213	53193386	-	ENSG00000197497	ZNF665	Paternal	Zink
chr19	53235381	53254898	-	ENSG00000197928	ZNF677	Paternal	Zink
chr19	53431984	53461862	+	ENSG00000160336	ZNF761	Paternal	Zink
chr19	53467733	53496255	+	ENSG00000198346	ZNF813	Paternal	Zink
chr19	53519527	53532808	+	ENSG00000130844	ZNF331	Isoform dependent/Paternal	Baran,Babak,Zink,Jadhav
chr19	53666679	53762429	NA	NA	C19MC	Paternal	Morison
chr19	53787675	53787741	+	ENSG00000199031	MIR371A	Paternal	GeneImprint
chr19	54953130	55001142	+	ENSG00000022556	NLRP2	Maternal	GeneImprint,Babak
chr19	56368099	56379828	+	ENSG00000240225	ZNF542P	Paternal	Zink
chr19	56477250	56504362	+	ENSG00000166770	ZNF667-AS1	Paternal	Zink
chr19	56661980	56671783	-	ENSG00000127903	ZNF835	Paternal	Zink
chr19	56774547	56840729	-	ENSG00000269699	ZIM2	Paternal	GeneImprint,Morison,Babak
chr19	56810077	56840728	-	ENSG00000198300	PEG3	Paternal	GeneImprint,Morison,Baran,Zink,Jadhav
chr19	56810109	56816102	+	NA	PEG3-AS1	Paternal	GeneImprint
chr19	56840866	56848556	+	ENSG00000268654	MIMT1	Paternal	GeneImprint,Morison,Babak
chr19	57191500	57222846	+	ENSG00000083844	ZNF264	Paternal	Zink
chr19	57697367	57709194	-	ENSG00000179909	ZNF154	Paternal	Zink
chr19	58059239	58086310	+	ENSG00000176293	ZNF135	Paternal	Zink
chr2	80288351	80304752	-	ENSG00000162951	LRRTM1	Paternal	GeneImprint,Babak
chr2	113211421	113276581	+	ENSG00000189223	PAX8-AS1	Maternal	Babak
chr2	113215997	113278921	-	ENSG00000125618	PAX8	Maternal	Babak
chr2	206175316	206218047	-	ENSG00000183671	GPR1	Paternal	GeneImprint,Babak,Zink
chr2	206203543	206265326	+	ENSG00000279220	GPR1-AS	Paternal	Morison,Zink
chr2	206274663	206314427	+	ENSG00000204186	ZDBF2	Paternal	GeneImprint,Morison,Baran,Babak,Zink,Jadhav
chr2	206443532	206621127	+	ENSG00000114948	ADAM23	Paternal	Zink,Jadhav
chr2	228850526	229271287	-	ENSG00000153823	PID1	Maternal	Babak
chr20	23747562	23750935	-	ENSG00000170373	CST1	NA	Baran
chr20	31465506	31476757	-	ENSG00000180383	DEFB124	Paternal	Zink
chr20	31514410	31577923	+	ENSG00000101294	HM13	Paternal	Babak,Zink,Jadhav
chr20	31547412	31548081	+	ENSG00000101898	MCTS2P	Paternal	GeneImprint
chr20	31580890	31581214	NA	NA	RP3-324O17.8	Maternal	Zink
chr20	33657087	33674463	-	ENSG00000125967	NECAB3	Maternal	Zink
chr20	33666498	33668525	+	ENSG00000182584	ACTL10	Paternal	Zink
chr20	37492472	37527931	-	ENSG00000166619	BLCAP	Isoform dependent	GeneImprint,Morison,Babak
chr20	37521206	37523690	+	ENSG00000053438	NNAT	Paternal	GeneImprint,Morison,Babak
chr20	43489442	43550954	+	ENSG00000185513	L3MBTL1	Paternal	GeneImprint,Morison,Baran,Babak,Zink,Jadhav
chr20	43558968	43588237	+	ENSG00000101049	SGK2	Paternal	GeneImprint,Babak,Zink,Jadhav
chr20	44247099	44280947	+	ENSG00000124194	GDAP1L1	Paternal	GeneImprint
chr20	53567071	53609907	-	ENSG00000171940	ZNF217	Paternal	Zink
chr20	58817615	58817694	-	ENSG00000284040	MIR296	Paternal	GeneImprint,Morison,Babak,Zink
chr20	58818226	58818313	-	ENSG00000216031	MIR298	Paternal	GeneImprint,Morison
chr20	58818919	58850903	-	ENSG00000235590	GNAS-AS1	Paternal	GeneImprint,Morison,Babak,Zink,Jadhav
chr20	58833809	58836529	-	ENSG00000268333	RP4-806M20.3	Paternal	Zink
chr20	58839718	58911192	+	ENSG00000087460	GNAS	Isoform dependent	GeneImprint,Morison,Babak,Zink
chr20	58863528	58888809	-	ENSG00000225806	RP1-309F20.3	Paternal	Zink
chr20	58876592	58876981	-	ENSG00000270951	RP1-309F20.4	Paternal	Zink
chr20	58981208	58995133	+	ENSG00000101158	NELFCD	Maternal	Zink
chr20	58985686	59008238	-	ENSG00000101160	CTSZ	Maternal	Zink
chr21	39377698	39428528	+	ENSG00000182093	GET1	Paternal	Zink
chr21	40010999	40847158	-	ENSG00000171587	DSCAM	Paternal	GeneImprint
chr21	46635595	46665124	+	ENSG00000160310	PRMT2	Maternal	Zink
chr22	18906028	18914238	+	ENSG00000183628	DGCR6	Random/Maternal	GeneImprint,Babak
chr22	20314238	20320080	-	ENSG00000128185	DGCR6L	Random	GeneImprint
chr22	41673933	41690504	-	ENSG00000100138	SNU13	Paternal	Babak,Jadhav,Zink
chr3	6692319	6693088	+	ENSG00000223719	AC069277.2	Paternal	Zink,Jadhav
chr3	27110085	27369460	-	ENSG00000163491	NEK10	Maternal	Jadhav
chr3	41194741	41260096	+	ENSG00000168036	CTNNB1	Isoform dependent	Babak
chr3	46712115	46812574	-	ENSG00000206549	AC109583.1	NA	Baran
chr3	49412206	49416475	+	ENSG00000145022	TCTA	Paternal	Zink
chr3	101779202	101828231	+	ENSG00000144815	NXPE3	Paternal	Zink
chr3	156673235	156706770	+	ENSG00000163659	TIPARP	Paternal	Zink
chr3	185190624	185281990	-	ENSG00000113790	EHHADH	Paternal	Jadhav
chr4	53286	88208	+	ENSG00000272602	ZNF595	Maternal	Babak
chr4	56530606	56603507	+	ENSG00000249693	THEGL	NA	Baran
chr4	69480165	69495861	-	ENSG00000156096	UGT2B4	NA	Baran
chr4	88523810	88708450	+	ENSG00000287542	HERC3	Isoform dependent	Babak
chr4	88695913	88697829	-	ENSG00000177432	NAP1L5	Paternal	GeneImprint,Morison,Baran,Babak,Zink,Jadhav
chr4	118591773	118633729	+	ENSG00000260404	RP11-384K6.6	Paternal	Zink
chr4	189940870	189963202	+	ENSG00000109536	FRG1	NA	Babak
chr5	80626226	80654983	-	ENSG00000228716	DHFR	Isoform dependent	Babak
chr5	95713522	95824383	+	ENSG00000164292	RHOBTB3	Paternal	GeneImprint
chr5	96875986	96919703	+	ENSG00000164308	ERAP2	Paternal	GeneImprint
chr5	103548855	103562790	-	ENSG00000112874	NUDT12	Paternal	Zink
chr5	136080470	136080597	-	ENSG00000270123	VTRNA2-1	Paternal	GeneImprint
chr6	3268962	3457050	-	ENSG00000137266	SLC22A23	Maternal	Babak
chr6	3722614	3751713	-	ENSG00000168994	PXDC1	Paternal	GeneImprint,Zink,Jadhav
chr6	3849373	3851320	+	ENSG00000145945	FAM50B	Paternal	GeneImprint,Morison,Baran,Babak,Zink,Jadhav
chr6	11712054	11807046	-	ENSG00000111863	ADTRP	Maternal	GeneImprint
chr6	57946074	57961501	-	ENSG00000215190	LINC00680	Paternal	Zink
chr6	104936616	105083332	+	ENSG00000187772	LIN28B	Paternal	GeneImprint,Babak
chr6	106360717	106572017	+	ENSG00000112297	CRYBG1	Paternal	GeneImprint,Morison
chr6	143536845	143831185	+	ENSG00000112419	PHACTR2	Maternal	Morison,Babak
chr6	143940300	144064599	-	ENSG00000118495	PLAGL1	Paternal	GeneImprint,Morison,Baran,Babak
chr6	144004916	144008262	-	ENSG00000283122	HYMAI	Paternal	GeneImprint,Morison
chr6	159969082	160113507	+	ENSG00000197081	IGF2R	Maternal	Morison,Babak
chr6	160171061	160277638	-	ENSG00000112499	SLC22A2	Maternal	GeneImprint,Morison
chr6	160348378	160452577	+	ENSG00000146477	SLC22A3	Maternal	GeneImprint,Babak
chr6	167996241	168029524	+	ENSG00000125337	KIF25	NA	Baran
chr6	169457212	169702067	-	ENSG00000184465	WDR27	Isoform dependent	Zink
chr7	726699	786475	+	ENSG00000164818	DNAAF5	Paternal	Zink
chr7	5103719	5120245	+	ENSG00000272595	OR10AH1P	Paternal	Zink
chr7	5121239	5144546	-	ENSG00000159904	ZNF890P	Paternal	Zink
chr7	23310209	23470491	-	ENSG00000136231	IGF2BP3	Paternal	Jadhav
chr7	23490473	23491364	+	ENSG00000232818	RPS2P32	Paternal	Zink,Jadhav
chr7	38341577	38378804	+	ENSG00000281103	TRG-AS1	Paternal	Zink
chr7	43112629	43566001	+	ENSG00000002746	HECW1	Paternal	GeneImprint
chr7	44044640	44069456	+	ENSG00000136279	DBNL	Paternal	Zink
chr7	50458436	50565405	-	ENSG00000132437	DDC	Isoform dependent	GeneImprint,Babak
chr7	50590063	50793462	-	ENSG00000106070	GRB10	Isoform dependent/Maternal	GeneImprint,Morison,Baran,Babak,Zink,Jadhav
chr7	78017055	79453667	-	ENSG00000187391	MAGI2	Maternal	GeneImprint,Baran,Babak
chr7	93424486	93574730	-	ENSG00000004948	CALCR	Maternal	Morison,Babak
chr7	93885396	93890753	-	ENSG00000105825	TFPI2	Maternal	GeneImprint,Morison,Babak
chr7	94524204	94656572	-	ENSG00000127990	SGCE	Paternal	GeneImprint,Morison,Babak,Jadhav
chr7	94656325	94669695	+	ENSG00000242265	PEG10	Paternal	GeneImprint,Morison,Baran,Babak,Zink,Jadhav
chr7	94907202	95296415	+	ENSG00000158528	PPP1R9A	Maternal	GeneImprint,Babak
chr7	97020396	97024950	-	ENSG00000105880	DLX5	Maternal	GeneImprint,Babak
chr7	106654360	106661158	-	ENSG00000253276	CCDC71L	Paternal	GeneImprint
chr7	130293134	130324180	+	ENSG00000128510	CPA4	Maternal	GeneImprint,Morison,Baran,Babak
chr7	130344816	130368730	+	ENSG00000158525	CPA5	Maternal	Zink
chr7	130393771	130442433	-	ENSG00000106477	CEP41	Maternal	Zink
chr7	130486042	130491033	-	ENSG00000272701	MESTIT1	Paternal	GeneImprint,Morison,Babak
chr7	130486171	130506465	+	ENSG00000106484	MEST	Paternal	GeneImprint,Morison,Baran,Babak,Zink
chr7	130543453	130546810	+	NA	COPG2IT1	Paternal	GeneImprint
chr7	130730697	130734207	-	ENSG00000266265	KLF14	Maternal	GeneImprint,Morison,Babak,Zink
chr8	737628	1708476	+	ENSG00000198010	DLGAP2	Paternal	GeneImprint,Morison,Babak
chr8	2045046	2165552	+	ENSG00000036448	MYOM2	Paternal	Zink
chr8	2666079	2728451	-	ENSG00000254319	RP11-134O21.1	Paternal	Zink,Jadhav
chr8	2727318	2822482	+	ENSG00000253853	GS1-57L11.1	Paternal	Zink,Jadhav
chr8	27869883	27992673	-	ENSG00000168079	SCARA5	Paternal	Zink
chr8	37736601	37758422	+	ENSG00000147475	ERLIN2	Paternal	Zink
chr8	102528740	102538668	+	ENSG00000253633	KB-1980E6.3	Paternal	Zink
chr8	134477788	134713049	-	ENSG00000066827	ZFAT	Paternal	GeneImprint,Babak
chr8	134598071	134600689	+	ENSG00000248492	ZFAT-AS1	Paternal	GeneImprint,Babak
chr8	139600838	139704109	-	ENSG00000169427	KCNK9	Maternal	GeneImprint,Morison,Babak
chr8	139727725	140458579	-	ENSG00000167632	TRAPPC9	Isoform dependent	Babak
chr8	140094894	140100543	-	ENSG00000282164	PEG13	Paternal	GeneImprint,Jadhav
chr8	143574785	143578649	-	ENSG00000147813	NAPRT	Isoform dependent	Babak
chr9	3824127	4348392	-	ENSG00000107249	GLIS3	Paternal	GeneImprint,Babak
chr9	95099054	95426796	-	ENSG00000158169	FANCC	Maternal	Zink
chr9	112878920	112890876	-	ENSG00000119457	SLC46A2	Paternal	Zink
