# Supplementary material for: Genome-wide detection of imprinted differentially methylated regions using nanopore sequencing
Source: eLife. 2022 Jul 5;11:e77898. doi: 10.7554/eLife.77898 (PMC9255983; doi:10.7554/eLife.77898)
Supplement: Supplementary file 8. [file elife-77898-supp8.xlsx]

## Sheet: Supplementary File8
Chromosome	SNV position	Bin start	Bin end	Sample	PofO biased methylation block name	Histone mark	Allele1 read count for SNV	Allele2 read count for SNV	Reference allele read count for SNV	Alternative allele read count for SNV	Total read countcount at SNV	Num of SNVs with at least 5 mapped reads at the bin in the sample	Num of SNVs with at least 5 mapped reads and with at least 80% of reads mapped to one allele at the bin in the sample	Fisher's adjusted P value for the bin in the sample	Is bin significant for allelic histone mark in the sample			Summary
chr15	24990179	24990000	25000000	NA12892	PWS_AS	H3K27me3	3	2	2	3	5	4	2	0.507668	No			Sample	PofO methyllated biased block	Number of all 10kb bins with >3 SNVs with at least 5 mapped reads at PofO biased block in sample for H3K36me3	Number of 10kb bins at PofO biased block in sample significant for H3K36me3	Number of all 10kb bins with >3 SNVs with at least 5 mapped reads at PofO biased block in sample for H3K27me3	Number of 10kb bins at PofO biased block in sample significant for H3K27me3	Number of 10kb bins at PofO biased block in sample significant for both histone marks
chr15	24990981	24990000	25000000	NA12892	PWS_AS	H3K27me3	1	7	7	1	8	4	2	0.507668	No			NA12892	GNAS-AS1	2	1	2	0	0
chr15	24992196	24990000	25000000	NA12892	PWS_AS	H3K27me3	4	1	1	4	5	4	2	0.507668	No			NA19239	GNAS-AS1	2	2	3	2	2
chr15	24996644	24990000	25000000	NA12892	PWS_AS	H3K27me3	2	3	3	2	5	4	2	0.507668	No			NA12878	GNAS-AS1	3	2	4	3	2
chr15	25045069	25040000	25050000	NA19239	PWS_AS	H3K27me3	9	0	9	0	9	4	3	0.0059709	No			NA12891	GNAS-AS1	4	4	4	3	3
chr15	25047630	25040000	25050000	NA19239	PWS_AS	H3K27me3	1	9	1	9	10	4	3	0.0059709	No			NA19240	GNAS-AS1	1	1	2	2	1
chr15	25047772	25040000	25050000	NA19239	PWS_AS	H3K27me3	1	4	4	1	5	4	3	0.0059709	No			NA12878	KCNQ1OT1	3	3	2	0	0
chr15	25048614	25040000	25050000	NA19239	PWS_AS	H3K27me3	2	4	2	4	6	4	3	0.0059709	No			NA19239	KCNQ1OT1	3	2	2	1	0
chr19	53520282	53520000	53530000	NA19238	ZNF331	H3K27me3	3	5	5	3	8	11	3	0.34713	No			NA19240	KCNQ1OT1	1	1	2	0	0
chr19	53520319	53520000	53530000	NA19238	ZNF331	H3K27me3	1	5	5	1	6	11	3	0.34713	No			NA12891	KCNQ1OT1	3	2	3	2	1
chr19	53520425	53520000	53530000	NA19238	ZNF331	H3K27me3	6	5	5	6	11	11	3	0.34713	No			NA12892	KCNQ1OT1	3	3	4	0	0
chr19	53520525	53520000	53530000	NA19238	ZNF331	H3K27me3	3	6	6	3	9	11	3	0.34713	No			NA19238	KCNQ1OT1	4	4	5	2	2
chr19	53520546	53520000	53530000	NA19238	ZNF331	H3K27me3	3	7	7	3	10	11	3	0.34713	No			NA12892	L3MBTL1	2	0	4	3	0
chr19	53520703	53520000	53530000	NA19238	ZNF331	H3K27me3	4	4	4	4	8	11	3	0.34713	No			NA19240	L3MBTL1	2	1	4	3	1
chr19	53520724	53520000	53530000	NA19238	ZNF331	H3K27me3	6	0	0	6	6	11	3	0.34713	No			NA12878	L3MBTL1	4	4	5	3	3
chr19	53520824	53520000	53530000	NA19238	ZNF331	H3K27me3	3	3	3	3	6	11	3	0.34713	No			NA12891	L3MBTL1	5	5	5	3	3
chr19	53520981	53520000	53530000	NA19238	ZNF331	H3K27me3	3	3	3	3	6	11	3	0.34713	No			NA19239	L3MBTL1	3	3	5	3	3
chr19	53521725	53520000	53530000	NA19238	ZNF331	H3K27me3	7	0	7	0	7	11	3	0.34713	No			NA12892	PWS_AS	7	6	1	0	0
chr19	53527386	53520000	53530000	NA19238	ZNF331	H3K27me3	5	2	2	5	7	11	3	0.34713	No			NA19239	PWS_AS	13	13	1	0	0
chr20	58814582	58810000	58820000	NA12892	GNAS-AS1	H3K36me3	3	3	3	3	6	7	4	1.27e-05	No			NA12891	PWS_AS	10	10	3	1	0
chr20	58816878	58810000	58820000	NA12892	GNAS-AS1	H3K36me3	4	1	4	1	5	7	4	1.27e-05	No			NA19238	PWS_AS	15	14	1	1	0
chr20	58818886	58810000	58820000	NA12892	GNAS-AS1	H3K36me3	11	0	0	11	11	7	4	1.27e-05	No			NA19240	PWS_AS	13	13	0	0	0
chr20	58819365	58810000	58820000	NA12892	GNAS-AS1	H3K36me3	16	6	6	16	22	7	4	1.27e-05	No			NA12891	ZDBF2	5	4	7	1	1
chr20	58819573	58810000	58820000	NA12892	GNAS-AS1	H3K36me3	14	4	4	14	18	7	4	1.27e-05	No			NA12892	ZDBF2	5	0	7	2	0
chr20	58819838	58810000	58820000	NA12892	GNAS-AS1	H3K36me3	9	0	0	9	9	7	4	1.27e-05	No			NA19238	ZDBF2	5	4	7	3	3
chr20	58819870	58810000	58820000	NA12892	GNAS-AS1	H3K36me3	7	0	0	7	7	7	4	1.27e-05	No			NA19239	ZDBF2	4	3	7	3	3
chr20	43535128	43530000	43540000	NA12892	L3MBTL1	H3K36me3	10	2	10	2	12	4	2	0.0242267	No			NA19240	ZDBF2	5	4	7	3	3
chr20	43536082	43530000	43540000	NA12892	L3MBTL1	H3K36me3	7	3	3	7	10	4	2	0.0242267	No			NA19238	ZNF331	6	6	1	0	0
chr20	43537545	43530000	43540000	NA12892	L3MBTL1	H3K36me3	7	2	2	7	9	4	2	0.0242267	No			NA12878	ZNF331	2	0	2	0	0
chr20	43539908	43530000	43540000	NA12892	L3MBTL1	H3K36me3	5	0	0	5	5	4	2	0.0242267	No			NA19240	ZNF331	6	6	2	1	1
chr20	43540565	43540000	43550000	NA12892	L3MBTL1	H3K36me3	7	3	3	7	10	4	1	0.00652838	No			NA12892	ZNF331	5	5	3	0	0
chr20	43541687	43540000	43550000	NA12892	L3MBTL1	H3K36me3	14	0	14	0	14	4	1	0.00652838	No			NA19239	ZNF331	6	4	3	0	0
chr20	43543225	43540000	43550000	NA12892	L3MBTL1	H3K36me3	5	5	5	5	10	4	1	0.00652838	No			NA12891	ZNF331	5	4	5	0	0
chr20	43543316	43540000	43550000	NA12892	L3MBTL1	H3K36me3	8	5	5	8	13	4	1	0.00652838	No			NA12892	ZNF597	2	2	3	1	1
chr20	43520387	43520000	43530000	NA19240	L3MBTL1	H3K36me3	8	2	2	8	10	6	3	0.0730033	No			NA12878	ZNF597	4	2	4	1	1
chr20	43520840	43520000	43530000	NA19240	L3MBTL1	H3K36me3	5	0	5	0	5	6	3	0.0730033	No			NA12891	ZNF597	4	3	4	1	1
chr20	43522628	43520000	43530000	NA19240	L3MBTL1	H3K36me3	5	0	5	0	5	6	3	0.0730033	No			NA19238	ZNF597	4	3	4	2	2
chr20	43525187	43520000	43530000	NA19240	L3MBTL1	H3K36me3	4	2	4	2	6	6	3	0.0730033	No			NA19240	ZNF597	3	3	4	1	1
chr20	43528186	43520000	43530000	NA19240	L3MBTL1	H3K36me3	7	2	7	2	9	6	3	0.0730033	No
chr20	43528597	43520000	43530000	NA19240	L3MBTL1	H3K36me3	6	5	6	5	11	6	3	0.0730033	No
chr19	53520282	53520000	53530000	NA12878	ZNF331	H3K36me3	2	3	2	3	5	37	17	0.000615129	No
chr19	53520525	53520000	53530000	NA12878	ZNF331	H3K36me3	3	4	3	4	7	37	17	0.000615129	No
chr19	53521681	53520000	53530000	NA12878	ZNF331	H3K36me3	9	2	2	9	11	37	17	0.000615129	No
chr19	53521940	53520000	53530000	NA12878	ZNF331	H3K36me3	5	0	5	0	5	37	17	0.000615129	No
chr19	53522024	53520000	53530000	NA12878	ZNF331	H3K36me3	2	3	3	2	5	37	17	0.000615129	No
chr19	53522034	53520000	53530000	NA12878	ZNF331	H3K36me3	2	3	2	3	5	37	17	0.000615129	No
chr19	53522094	53520000	53530000	NA12878	ZNF331	H3K36me3	8	0	8	0	8	37	17	0.000615129	No
chr19	53522504	53520000	53530000	NA12878	ZNF331	H3K36me3	10	0	0	10	10	37	17	0.000615129	No
chr19	53522664	53520000	53530000	NA12878	ZNF331	H3K36me3	5	1	5	1	6	37	17	0.000615129	No
chr19	53522821	53520000	53530000	NA12878	ZNF331	H3K36me3	6	1	1	6	7	37	17	0.000615129	No
chr19	53522877	53520000	53530000	NA12878	ZNF331	H3K36me3	5	1	1	5	6	37	17	0.000615129	No
chr19	53523244	53520000	53530000	NA12878	ZNF331	H3K36me3	7	1	7	1	8	37	17	0.000615129	No
chr19	53523317	53520000	53530000	NA12878	ZNF331	H3K36me3	10	2	2	10	12	37	17	0.000615129	No
chr19	53523813	53520000	53530000	NA12878	ZNF331	H3K36me3	14	6	6	14	20	37	17	0.000615129	No
chr19	53524464	53520000	53530000	NA12878	ZNF331	H3K36me3	4	1	1	4	5	37	17	0.000615129	No
chr19	53524468	53520000	53530000	NA12878	ZNF331	H3K36me3	6	1	1	6	7	37	17	0.000615129	No
chr19	53525189	53520000	53530000	NA12878	ZNF331	H3K36me3	2	3	3	2	5	37	17	0.000615129	No
chr19	53525638	53520000	53530000	NA12878	ZNF331	H3K36me3	2	3	3	2	5	37	17	0.000615129	No
chr19	53526697	53520000	53530000	NA12878	ZNF331	H3K36me3	0	5	5	0	5	37	17	0.000615129	No
chr19	53527443	53520000	53530000	NA12878	ZNF331	H3K36me3	1	4	4	1	5	37	17	0.000615129	No
chr19	53527664	53520000	53530000	NA12878	ZNF331	H3K36me3	2	4	4	2	6	37	17	0.000615129	No
chr19	53527763	53520000	53530000	NA12878	ZNF331	H3K36me3	2	8	2	8	10	37	17	0.000615129	No
chr19	53527789	53520000	53530000	NA12878	ZNF331	H3K36me3	1	6	6	1	7	37	17	0.000615129	No
chr19	53528209	53520000	53530000	NA12878	ZNF331	H3K36me3	4	7	7	4	11	37	17	0.000615129	No
chr19	53528246	53520000	53530000	NA12878	ZNF331	H3K36me3	7	7	7	7	14	37	17	0.000615129	No
chr19	53528355	53520000	53530000	NA12878	ZNF331	H3K36me3	5	8	8	5	13	37	17	0.000615129	No
chr19	53528498	53520000	53530000	NA12878	ZNF331	H3K36me3	11	3	3	11	14	37	17	0.000615129	No
chr19	53528655	53520000	53530000	NA12878	ZNF331	H3K36me3	9	10	10	9	19	37	17	0.000615129	No
chr19	53528898	53520000	53530000	NA12878	ZNF331	H3K36me3	10	5	5	10	15	37	17	0.000615129	No
chr19	53528910	53520000	53530000	NA12878	ZNF331	H3K36me3	9	5	9	5	14	37	17	0.000615129	No
chr19	53528986	53520000	53530000	NA12878	ZNF331	H3K36me3	2	3	3	2	5	37	17	0.000615129	No
chr19	53529257	53520000	53530000	NA12878	ZNF331	H3K36me3	2	5	5	2	7	37	17	0.000615129	No
chr19	53529260	53520000	53530000	NA12878	ZNF331	H3K36me3	2	5	5	2	7	37	17	0.000615129	No
chr19	53529269	53520000	53530000	NA12878	ZNF331	H3K36me3	2	6	6	2	8	37	17	0.000615129	No
chr19	53529504	53520000	53530000	NA12878	ZNF331	H3K36me3	8	0	0	8	8	37	17	0.000615129	No
chr19	53529510	53520000	53530000	NA12878	ZNF331	H3K36me3	8	0	0	8	8	37	17	0.000615129	No
chr19	53529790	53520000	53530000	NA12878	ZNF331	H3K36me3	3	3	3	3	6	37	17	0.000615129	No
chr19	53530122	53530000	53540000	NA12878	ZNF331	H3K36me3	4	3	3	4	7	23	12	8.35e-10	No
chr19	53530281	53530000	53540000	NA12878	ZNF331	H3K36me3	3	3	3	3	6	23	12	8.35e-10	No
chr19	53530633	53530000	53540000	NA12878	ZNF331	H3K36me3	5	4	4	5	9	23	12	8.35e-10	No
chr19	53531140	53530000	53540000	NA12878	ZNF331	H3K36me3	6	1	1	6	7	23	12	8.35e-10	No
chr19	53531141	53530000	53540000	NA12878	ZNF331	H3K36me3	6	1	1	6	7	23	12	8.35e-10	No
chr19	53531869	53530000	53540000	NA12878	ZNF331	H3K36me3	7	0	0	7	7	23	12	8.35e-10	No
chr19	53532997	53530000	53540000	NA12878	ZNF331	H3K36me3	5	0	0	5	5	23	12	8.35e-10	No
chr19	53533794	53530000	53540000	NA12878	ZNF331	H3K36me3	4	2	4	2	6	23	12	8.35e-10	No
chr19	53534126	53530000	53540000	NA12878	ZNF331	H3K36me3	4	2	2	4	6	23	12	8.35e-10	No
chr19	53535534	53530000	53540000	NA12878	ZNF331	H3K36me3	9	0	0	9	9	23	12	8.35e-10	No
chr19	53535585	53530000	53540000	NA12878	ZNF331	H3K36me3	3	4	4	3	7	23	12	8.35e-10	No
chr19	53535916	53530000	53540000	NA12878	ZNF331	H3K36me3	10	0	0	10	10	23	12	8.35e-10	No
chr19	53536099	53530000	53540000	NA12878	ZNF331	H3K36me3	10	0	0	10	10	23	12	8.35e-10	No
chr19	53536718	53530000	53540000	NA12878	ZNF331	H3K36me3	5	0	0	5	5	23	12	8.35e-10	No
chr19	53536816	53530000	53540000	NA12878	ZNF331	H3K36me3	9	3	3	9	12	23	12	8.35e-10	No
chr19	53537019	53530000	53540000	NA12878	ZNF331	H3K36me3	4	3	3	4	7	23	12	8.35e-10	No
chr19	53537158	53530000	53540000	NA12878	ZNF331	H3K36me3	10	1	1	10	11	23	12	8.35e-10	No
chr19	53537289	53530000	53540000	NA12878	ZNF331	H3K36me3	4	6	6	4	10	23	12	8.35e-10	No
chr19	53537607	53530000	53540000	NA12878	ZNF331	H3K36me3	1	5	1	5	6	23	12	8.35e-10	No
chr19	53537610	53530000	53540000	NA12878	ZNF331	H3K36me3	1	5	5	1	6	23	12	8.35e-10	No
chr19	53537697	53530000	53540000	NA12878	ZNF331	H3K36me3	3	3	3	3	6	23	12	8.35e-10	No
chr19	53537853	53530000	53540000	NA12878	ZNF331	H3K36me3	3	3	3	3	6	23	12	8.35e-10	No
chr19	53539929	53530000	53540000	NA12878	ZNF331	H3K36me3	33	0	0	33	33	23	12	8.35e-10	No
chr20	58811584	58810000	58820000	NA12892	GNAS-AS1	H3K27me3	21	10	21	10	31	18	5	8.46e-09	No
chr20	58811735	58810000	58820000	NA12892	GNAS-AS1	H3K27me3	21	11	21	11	32	18	5	8.46e-09	No
chr20	58812207	58810000	58820000	NA12892	GNAS-AS1	H3K27me3	8	13	8	13	21	18	5	8.46e-09	No
chr20	58812297	58810000	58820000	NA12892	GNAS-AS1	H3K27me3	10	10	10	10	20	18	5	8.46e-09	No
chr20	58812303	58810000	58820000	NA12892	GNAS-AS1	H3K27me3	10	10	10	10	20	18	5	8.46e-09	No
chr20	58812379	58810000	58820000	NA12892	GNAS-AS1	H3K27me3	21	11	21	11	32	18	5	8.46e-09	No
chr20	58812799	58810000	58820000	NA12892	GNAS-AS1	H3K27me3	10	3	10	3	13	18	5	8.46e-09	No
chr20	58812832	58810000	58820000	NA12892	GNAS-AS1	H3K27me3	12	7	12	7	19	18	5	8.46e-09	No
chr20	58813470	58810000	58820000	NA12892	GNAS-AS1	H3K27me3	20	3	20	3	23	18	5	8.46e-09	No
chr20	58814079	58810000	58820000	NA12892	GNAS-AS1	H3K27me3	18	4	18	4	22	18	5	8.46e-09	No
chr20	58814082	58810000	58820000	NA12892	GNAS-AS1	H3K27me3	19	4	19	4	23	18	5	8.46e-09	No
chr20	58814582	58810000	58820000	NA12892	GNAS-AS1	H3K27me3	13	3	13	3	16	18	5	8.46e-09	No
chr20	58816878	58810000	58820000	NA12892	GNAS-AS1	H3K27me3	7	1	7	1	8	18	5	8.46e-09	No
chr20	58818886	58810000	58820000	NA12892	GNAS-AS1	H3K27me3	3	10	10	3	13	18	5	8.46e-09	No
chr20	58819365	58810000	58820000	NA12892	GNAS-AS1	H3K27me3	5	15	15	5	20	18	5	8.46e-09	No
chr20	58819573	58810000	58820000	NA12892	GNAS-AS1	H3K27me3	5	19	19	5	24	18	5	8.46e-09	No
chr20	58819838	58810000	58820000	NA12892	GNAS-AS1	H3K27me3	4	13	13	4	17	18	5	8.46e-09	No
chr20	58819870	58810000	58820000	NA12892	GNAS-AS1	H3K27me3	3	10	10	3	13	18	5	8.46e-09	No
chr20	58820075	58820000	58830000	NA12892	GNAS-AS1	H3K27me3	2	15	15	2	17	6	3	3.31e-07	No
chr20	58821440	58820000	58830000	NA12892	GNAS-AS1	H3K27me3	5	13	13	5	18	6	3	3.31e-07	No
chr20	58821498	58820000	58830000	NA12892	GNAS-AS1	H3K27me3	5	19	19	5	24	6	3	3.31e-07	No
chr20	58821501	58820000	58830000	NA12892	GNAS-AS1	H3K27me3	5	19	19	5	24	6	3	3.31e-07	No
chr20	58822511	58820000	58830000	NA12892	GNAS-AS1	H3K27me3	1	12	12	1	13	6	3	3.31e-07	No
chr20	58823533	58820000	58830000	NA12892	GNAS-AS1	H3K27me3	1	7	7	1	8	6	3	3.31e-07	No
chr11	2670241	2670000	2680000	NA12878	KCNQ1OT1	H3K27me3	0	7	0	7	7	5	3	0.0211756	No
chr11	2670270	2670000	2680000	NA12878	KCNQ1OT1	H3K27me3	1	5	1	5	6	5	3	0.0211756	No
chr11	2673812	2670000	2680000	NA12878	KCNQ1OT1	H3K27me3	2	4	4	2	6	5	3	0.0211756	No
chr11	2677404	2670000	2680000	NA12878	KCNQ1OT1	H3K27me3	5	10	10	5	15	5	3	0.0211756	No
chr11	2678630	2670000	2680000	NA12878	KCNQ1OT1	H3K27me3	1	8	8	1	9	5	3	0.0211756	No
chr11	2691056	2690000	2700000	NA12878	KCNQ1OT1	H3K27me3	0	9	9	0	9	10	4	0.00025846	No
chr11	2692419	2690000	2700000	NA12878	KCNQ1OT1	H3K27me3	3	8	3	8	11	10	4	0.00025846	No
chr11	2694225	2690000	2700000	NA12878	KCNQ1OT1	H3K27me3	2	8	8	2	10	10	4	0.00025846	No
chr11	2695821	2690000	2700000	NA12878	KCNQ1OT1	H3K27me3	6	10	10	6	16	10	4	0.00025846	No
chr11	2696450	2690000	2700000	NA12878	KCNQ1OT1	H3K27me3	2	5	2	5	7	10	4	0.00025846	No
chr11	2696598	2690000	2700000	NA12878	KCNQ1OT1	H3K27me3	2	16	16	2	18	10	4	0.00025846	No
chr11	2697747	2690000	2700000	NA12878	KCNQ1OT1	H3K27me3	1	14	14	1	15	10	4	0.00025846	No
chr11	2699445	2690000	2700000	NA12878	KCNQ1OT1	H3K27me3	5	4	4	5	9	10	4	0.00025846	No
chr11	2699643	2690000	2700000	NA12878	KCNQ1OT1	H3K27me3	2	4	2	4	6	10	4	0.00025846	No
chr11	2699697	2690000	2700000	NA12878	KCNQ1OT1	H3K27me3	3	3	3	3	6	10	4	0.00025846	No
chr11	2691056	2690000	2700000	NA19239	KCNQ1OT1	H3K27me3	1	5	5	1	6	8	4	0.000433385	No
chr11	2692318	2690000	2700000	NA19239	KCNQ1OT1	H3K27me3	1	4	4	1	5	8	4	0.000433385	No
chr11	2692419	2690000	2700000	NA19239	KCNQ1OT1	H3K27me3	6	4	6	4	10	8	4	0.000433385	No
chr11	2695744	2690000	2700000	NA19239	KCNQ1OT1	H3K27me3	3	3	3	3	6	8	4	0.000433385	No
chr11	2696450	2690000	2700000	NA19239	KCNQ1OT1	H3K27me3	2	7	2	7	9	8	4	0.000433385	No
chr11	2698159	2690000	2700000	NA19239	KCNQ1OT1	H3K27me3	1	19	1	19	20	8	4	0.000433385	No
chr11	2698269	2690000	2700000	NA19239	KCNQ1OT1	H3K27me3	0	10	10	0	10	8	4	0.000433385	No
chr11	2699643	2690000	2700000	NA19239	KCNQ1OT1	H3K27me3	8	7	8	7	15	8	4	0.000433385	No
chr11	2640219	2640000	2650000	NA19240	KCNQ1OT1	H3K27me3	1	7	1	7	8	4	1	0.234834	No
chr11	2641035	2640000	2650000	NA19240	KCNQ1OT1	H3K27me3	5	2	2	5	7	4	1	0.234834	No
chr11	2644443	2640000	2650000	NA19240	KCNQ1OT1	H3K27me3	7	9	7	9	16	4	1	0.234834	No
chr11	2648569	2640000	2650000	NA19240	KCNQ1OT1	H3K27me3	5	11	5	11	16	4	1	0.234834	No
chr11	2657423	2650000	2660000	NA19240	KCNQ1OT1	H3K27me3	2	20	2	20	22	9	4	2.94e-10	No
chr11	2657574	2650000	2660000	NA19240	KCNQ1OT1	H3K27me3	8	18	8	18	26	9	4	2.94e-10	No
chr11	2657637	2650000	2660000	NA19240	KCNQ1OT1	H3K27me3	6	13	6	13	19	9	4	2.94e-10	No
chr11	2657820	2650000	2660000	NA19240	KCNQ1OT1	H3K27me3	5	22	5	22	27	9	4	2.94e-10	No
chr11	2658080	2650000	2660000	NA19240	KCNQ1OT1	H3K27me3	2	22	2	22	24	9	4	2.94e-10	No
chr11	2658929	2650000	2660000	NA19240	KCNQ1OT1	H3K27me3	2	16	2	16	18	9	4	2.94e-10	No
chr11	2659833	2650000	2660000	NA19240	KCNQ1OT1	H3K27me3	14	6	14	6	20	9	4	2.94e-10	No
chr11	2659842	2650000	2660000	NA19240	KCNQ1OT1	H3K27me3	12	9	12	9	21	9	4	2.94e-10	No
chr11	2659888	2650000	2660000	NA19240	KCNQ1OT1	H3K27me3	10	19	10	19	29	9	4	2.94e-10	No
chr19	53520282	53520000	53530000	NA12878	ZNF331	H3K27me3	9	3	9	3	12	32	14	5.43e-08	No
chr19	53520319	53520000	53530000	NA12878	ZNF331	H3K27me3	10	2	10	2	12	32	14	5.43e-08	No
chr19	53520525	53520000	53530000	NA12878	ZNF331	H3K27me3	18	2	18	2	20	32	14	5.43e-08	No
chr19	53520546	53520000	53530000	NA12878	ZNF331	H3K27me3	12	3	12	3	15	32	14	5.43e-08	No
chr19	53520703	53520000	53530000	NA12878	ZNF331	H3K27me3	14	7	14	7	21	32	14	5.43e-08	No
chr19	53520724	53520000	53530000	NA12878	ZNF331	H3K27me3	13	4	13	4	17	32	14	5.43e-08	No
chr19	53520824	53520000	53530000	NA12878	ZNF331	H3K27me3	6	1	6	1	7	32	14	5.43e-08	No
chr19	53520998	53520000	53530000	NA12878	ZNF331	H3K27me3	3	3	3	3	6	32	14	5.43e-08	No
chr19	53521001	53520000	53530000	NA12878	ZNF331	H3K27me3	3	3	3	3	6	32	14	5.43e-08	No
chr19	53521681	53520000	53530000	NA12878	ZNF331	H3K27me3	5	2	2	5	7	32	14	5.43e-08	No
chr19	53522024	53520000	53530000	NA12878	ZNF331	H3K27me3	7	0	0	7	7	32	14	5.43e-08	No
chr19	53522034	53520000	53530000	NA12878	ZNF331	H3K27me3	7	0	7	0	7	32	14	5.43e-08	No
chr19	53522094	53520000	53530000	NA12878	ZNF331	H3K27me3	9	0	9	0	9	32	14	5.43e-08	No
chr19	53522664	53520000	53530000	NA12878	ZNF331	H3K27me3	7	2	7	2	9	32	14	5.43e-08	No
chr19	53522821	53520000	53530000	NA12878	ZNF331	H3K27me3	5	3	3	5	8	32	14	5.43e-08	No
chr19	53524282	53520000	53530000	NA12878	ZNF331	H3K27me3	4	2	2	4	6	32	14	5.43e-08	No
chr19	53524468	53520000	53530000	NA12878	ZNF331	H3K27me3	2	3	3	2	5	32	14	5.43e-08	No
chr19	53525142	53520000	53530000	NA12878	ZNF331	H3K27me3	3	8	8	3	11	32	14	5.43e-08	No
chr19	53525189	53520000	53530000	NA12878	ZNF331	H3K27me3	2	7	7	2	9	32	14	5.43e-08	No
chr19	53526543	53520000	53530000	NA12878	ZNF331	H3K27me3	4	9	9	4	13	32	14	5.43e-08	No
chr19	53526638	53520000	53530000	NA12878	ZNF331	H3K27me3	3	5	5	3	8	32	14	5.43e-08	No
chr19	53526697	53520000	53530000	NA12878	ZNF331	H3K27me3	1	5	5	1	6	32	14	5.43e-08	No
chr19	53527443	53520000	53530000	NA12878	ZNF331	H3K27me3	3	4	4	3	7	32	14	5.43e-08	No
chr19	53527763	53520000	53530000	NA12878	ZNF331	H3K27me3	3	4	3	4	7	32	14	5.43e-08	No
chr19	53527975	53520000	53530000	NA12878	ZNF331	H3K27me3	5	0	0	5	5	32	14	5.43e-08	No
chr19	53528498	53520000	53530000	NA12878	ZNF331	H3K27me3	3	4	4	3	7	32	14	5.43e-08	No
chr19	53528655	53520000	53530000	NA12878	ZNF331	H3K27me3	5	2	2	5	7	32	14	5.43e-08	No
chr19	53528898	53520000	53530000	NA12878	ZNF331	H3K27me3	5	0	0	5	5	32	14	5.43e-08	No
chr19	53528910	53520000	53530000	NA12878	ZNF331	H3K27me3	6	0	6	0	6	32	14	5.43e-08	No
chr19	53528986	53520000	53530000	NA12878	ZNF331	H3K27me3	8	0	0	8	8	32	14	5.43e-08	No
chr19	53529504	53520000	53530000	NA12878	ZNF331	H3K27me3	0	8	8	0	8	32	14	5.43e-08	No
chr19	53529510	53520000	53530000	NA12878	ZNF331	H3K27me3	0	9	9	0	9	32	14	5.43e-08	No
chr19	53531140	53530000	53540000	NA12878	ZNF331	H3K27me3	2	3	3	2	5	17	10	0.0850425	No
chr19	53531141	53530000	53540000	NA12878	ZNF331	H3K27me3	2	3	3	2	5	17	10	0.0850425	No
chr19	53531784	53530000	53540000	NA12878	ZNF331	H3K27me3	6	1	1	6	7	17	10	0.0850425	No
chr19	53531869	53530000	53540000	NA12878	ZNF331	H3K27me3	4	1	1	4	5	17	10	0.0850425	No
chr19	53532695	53530000	53540000	NA12878	ZNF331	H3K27me3	1	4	4	1	5	17	10	0.0850425	No
chr19	53532709	53530000	53540000	NA12878	ZNF331	H3K27me3	1	4	4	1	5	17	10	0.0850425	No
chr19	53533126	53530000	53540000	NA12878	ZNF331	H3K27me3	2	5	5	2	7	17	10	0.0850425	No
chr19	53533498	53530000	53540000	NA12878	ZNF331	H3K27me3	5	0	5	0	5	17	10	0.0850425	No
chr19	53533794	53530000	53540000	NA12878	ZNF331	H3K27me3	2	5	2	5	7	17	10	0.0850425	No
chr19	53534376	53530000	53540000	NA12878	ZNF331	H3K27me3	5	0	0	5	5	17	10	0.0850425	No
chr19	53534416	53530000	53540000	NA12878	ZNF331	H3K27me3	7	0	0	7	7	17	10	0.0850425	No
chr19	53535999	53530000	53540000	NA12878	ZNF331	H3K27me3	0	5	5	0	5	17	10	0.0850425	No
chr19	53536718	53530000	53540000	NA12878	ZNF331	H3K27me3	4	1	1	4	5	17	10	0.0850425	No
chr19	53536816	53530000	53540000	NA12878	ZNF331	H3K27me3	8	3	3	8	11	17	10	0.0850425	No
chr19	53537019	53530000	53540000	NA12878	ZNF331	H3K27me3	3	2	2	3	5	17	10	0.0850425	No
chr19	53537158	53530000	53540000	NA12878	ZNF331	H3K27me3	4	2	2	4	6	17	10	0.0850425	No
chr19	53537289	53530000	53540000	NA12878	ZNF331	H3K27me3	1	4	4	1	5	17	10	0.0850425	No
chr19	53530938	53530000	53540000	NA19240	ZNF331	H3K27me3	2	3	3	2	5	7	3	0.887181	No
chr19	53530971	53530000	53540000	NA19240	ZNF331	H3K27me3	2	3	3	2	5	7	3	0.887181	No
chr19	53531294	53530000	53540000	NA19240	ZNF331	H3K27me3	3	2	2	3	5	7	3	0.887181	No
chr19	53531317	53530000	53540000	NA19240	ZNF331	H3K27me3	3	2	2	3	5	7	3	0.887181	No
chr19	53531443	53530000	53540000	NA19240	ZNF331	H3K27me3	1	5	5	1	6	7	3	0.887181	No
chr19	53531446	53530000	53540000	NA19240	ZNF331	H3K27me3	1	5	5	1	6	7	3	0.887181	No
chr19	53537359	53530000	53540000	NA19240	ZNF331	H3K27me3	4	1	1	4	5	7	3	0.887181	No
chr20	58823533	58820000	58830000	NA12878	GNAS-AS1	H3K36me3	16	5	5	16	21	4	2	0.00386264	No
chr20	58827937	58820000	58830000	NA12878	GNAS-AS1	H3K36me3	11	2	11	2	13	4	2	0.00386264	No
chr20	58828168	58820000	58830000	NA12878	GNAS-AS1	H3K36me3	6	2	2	6	8	4	2	0.00386264	No
chr20	58828474	58820000	58830000	NA12878	GNAS-AS1	H3K36me3	7	1	7	1	8	4	2	0.00386264	No
chr11	2681283	2680000	2690000	NA12891	KCNQ1OT1	H3K36me3	16	3	3	16	19	8	5	1.23e-10	No
chr11	2683945	2680000	2690000	NA12891	KCNQ1OT1	H3K36me3	8	0	0	8	8	8	5	1.23e-10	No
chr11	2685097	2680000	2690000	NA12891	KCNQ1OT1	H3K36me3	5	3	3	5	8	8	5	1.23e-10	No
chr11	2685121	2680000	2690000	NA12891	KCNQ1OT1	H3K36me3	11	3	3	11	14	8	5	1.23e-10	No
chr11	2688503	2680000	2690000	NA12891	KCNQ1OT1	H3K36me3	6	5	5	6	11	8	5	1.23e-10	No
chr11	2689008	2680000	2690000	NA12891	KCNQ1OT1	H3K36me3	21	0	0	21	21	8	5	1.23e-10	No
chr11	2689592	2680000	2690000	NA12891	KCNQ1OT1	H3K36me3	8	0	0	8	8	8	5	1.23e-10	No
chr11	2689912	2680000	2690000	NA12891	KCNQ1OT1	H3K36me3	16	1	1	16	17	8	5	1.23e-10	No
chr11	2670270	2670000	2680000	NA19239	KCNQ1OT1	H3K36me3	9	0	9	0	9	6	4	5.48e-06	No
chr11	2671019	2670000	2680000	NA19239	KCNQ1OT1	H3K36me3	10	3	10	3	13	6	4	5.48e-06	No
chr11	2671804	2670000	2680000	NA19239	KCNQ1OT1	H3K36me3	10	2	10	2	12	6	4	5.48e-06	No
chr11	2672526	2670000	2680000	NA19239	KCNQ1OT1	H3K36me3	5	0	0	5	5	6	4	5.48e-06	No
chr11	2673376	2670000	2680000	NA19239	KCNQ1OT1	H3K36me3	7	2	7	2	9	6	4	5.48e-06	No
chr11	2678931	2670000	2680000	NA19239	KCNQ1OT1	H3K36me3	12	0	0	12	12	6	4	5.48e-06	No
chr20	58813460	58810000	58820000	NA19239	GNAS-AS1	H3K27me3	6	1	6	1	7	5	3	0.0430872	No
chr20	58813470	58810000	58820000	NA19239	GNAS-AS1	H3K27me3	6	1	6	1	7	5	3	0.0430872	No
chr20	58814365	58810000	58820000	NA19239	GNAS-AS1	H3K27me3	1	5	1	5	6	5	3	0.0430872	No
chr20	58816139	58810000	58820000	NA19239	GNAS-AS1	H3K27me3	3	9	3	9	12	5	3	0.0430872	No
chr20	58819896	58810000	58820000	NA19239	GNAS-AS1	H3K27me3	6	13	13	6	19	5	3	0.0430872	No
chr11	2694302	2690000	2700000	NA12891	KCNQ1OT1	H3K27me3	2	3	3	2	5	8	5	2.31e-09	No
chr11	2695744	2690000	2700000	NA12891	KCNQ1OT1	H3K27me3	3	21	21	3	24	8	5	2.31e-09	No
chr11	2696063	2690000	2700000	NA12891	KCNQ1OT1	H3K27me3	0	12	12	0	12	8	5	2.31e-09	No
chr11	2696598	2690000	2700000	NA12891	KCNQ1OT1	H3K27me3	8	6	6	8	14	8	5	2.31e-09	No
chr11	2697308	2690000	2700000	NA12891	KCNQ1OT1	H3K27me3	2	17	17	2	19	8	5	2.31e-09	No
chr11	2697747	2690000	2700000	NA12891	KCNQ1OT1	H3K27me3	2	21	21	2	23	8	5	2.31e-09	No
chr11	2698159	2690000	2700000	NA12891	KCNQ1OT1	H3K27me3	8	14	14	8	22	8	5	2.31e-09	No
chr11	2699445	2690000	2700000	NA12891	KCNQ1OT1	H3K27me3	1	7	1	7	8	8	5	2.31e-09	No
chr15	24990569	24990000	25000000	NA12891	PWS_AS	H3K27me3	5	1	5	1	6	5	3	0.212292	No
chr15	24992745	24990000	25000000	NA12891	PWS_AS	H3K27me3	5	1	5	1	6	5	3	0.212292	No
chr15	24992803	24990000	25000000	NA12891	PWS_AS	H3K27me3	5	2	2	5	7	5	3	0.212292	No
chr15	24995800	24990000	25000000	NA12891	PWS_AS	H3K27me3	3	2	3	2	5	5	3	0.212292	No
chr15	24996644	24990000	25000000	NA12891	PWS_AS	H3K27me3	0	5	0	5	5	5	3	0.212292	No
chr15	25011452	25010000	25020000	NA12891	PWS_AS	H3K27me3	2	6	2	6	8	4	0	0.871478	No
chr15	25015360	25010000	25020000	NA12891	PWS_AS	H3K27me3	4	3	4	3	7	4	0	0.871478	No
chr15	25015378	25010000	25020000	NA12891	PWS_AS	H3K27me3	6	3	6	3	9	4	0	0.871478	No
chr15	25016686	25010000	25020000	NA12891	PWS_AS	H3K27me3	5	4	5	4	9	4	0	0.871478	No
chr19	53540581	53540000	53550000	NA12892	ZNF331	H3K27me3	1	5	5	1	6	5	5	0.0386261	No
chr19	53540583	53540000	53550000	NA12892	ZNF331	H3K27me3	1	5	5	1	6	5	5	0.0386261	No
chr19	53544934	53540000	53550000	NA12892	ZNF331	H3K27me3	1	4	4	1	5	5	5	0.0386261	No
chr19	53545402	53540000	53550000	NA12892	ZNF331	H3K27me3	5	0	0	5	5	5	5	0.0386261	No
chr19	53545697	53540000	53550000	NA12892	ZNF331	H3K27me3	0	5	5	0	5	5	5	0.0386261	No
chr19	53550593	53550000	53560000	NA12892	ZNF331	H3K27me3	6	2	2	6	8	4	2	0.145724	No
chr19	53551321	53550000	53560000	NA12892	ZNF331	H3K27me3	0	6	6	0	6	4	2	0.145724	No
chr19	53551532	53550000	53560000	NA12892	ZNF331	H3K27me3	4	1	1	4	5	4	2	0.145724	No
chr19	53559341	53550000	53560000	NA12892	ZNF331	H3K27me3	4	2	2	4	6	4	2	0.145724	No
chr19	53570863	53570000	53580000	NA12892	ZNF331	H3K27me3	3	3	3	3	6	8	2	0.975687	No
chr19	53571117	53570000	53580000	NA12892	ZNF331	H3K27me3	3	3	3	3	6	8	2	0.975687	No
chr19	53572179	53570000	53580000	NA12892	ZNF331	H3K27me3	3	4	4	3	7	8	2	0.975687	No
chr19	53572336	53570000	53580000	NA12892	ZNF331	H3K27me3	2	3	3	2	5	8	2	0.975687	No
chr19	53575623	53570000	53580000	NA12892	ZNF331	H3K27me3	6	1	1	6	7	8	2	0.975687	No
chr19	53577526	53570000	53580000	NA12892	ZNF331	H3K27me3	2	4	4	2	6	8	2	0.975687	No
chr19	53578264	53570000	53580000	NA12892	ZNF331	H3K27me3	2	3	3	2	5	8	2	0.975687	No
chr19	53578661	53570000	53580000	NA12892	ZNF331	H3K27me3	4	1	1	4	5	8	2	0.975687	No
chr19	53520031	53520000	53530000	NA19239	ZNF331	H3K27me3	3	7	7	3	10	24	7	0.510767	No
chr19	53520282	53520000	53530000	NA19239	ZNF331	H3K27me3	5	13	13	5	18	24	7	0.510767	No
chr19	53520319	53520000	53530000	NA19239	ZNF331	H3K27me3	2	8	8	2	10	24	7	0.510767	No
chr19	53520327	53520000	53530000	NA19239	ZNF331	H3K27me3	2	4	2	4	6	24	7	0.510767	No
chr19	53520546	53520000	53530000	NA19239	ZNF331	H3K27me3	1	9	1	9	10	24	7	0.510767	No
chr19	53520703	53520000	53530000	NA19239	ZNF331	H3K27me3	3	7	3	7	10	24	7	0.510767	No
chr19	53520724	53520000	53530000	NA19239	ZNF331	H3K27me3	3	9	3	9	12	24	7	0.510767	No
chr19	53520824	53520000	53530000	NA19239	ZNF331	H3K27me3	5	3	5	3	8	24	7	0.510767	No
chr19	53520981	53520000	53530000	NA19239	ZNF331	H3K27me3	3	2	3	2	5	24	7	0.510767	No
chr19	53521050	53520000	53530000	NA19239	ZNF331	H3K27me3	1	5	1	5	6	24	7	0.510767	No
chr19	53523311	53520000	53530000	NA19239	ZNF331	H3K27me3	2	4	2	4	6	24	7	0.510767	No
chr19	53523317	53520000	53530000	NA19239	ZNF331	H3K27me3	2	4	2	4	6	24	7	0.510767	No
chr19	53525142	53520000	53530000	NA19239	ZNF331	H3K27me3	3	2	3	2	5	24	7	0.510767	No
chr19	53526895	53520000	53530000	NA19239	ZNF331	H3K27me3	4	1	4	1	5	24	7	0.510767	No
chr19	53526972	53520000	53530000	NA19239	ZNF331	H3K27me3	5	5	5	5	10	24	7	0.510767	No
chr19	53527443	53520000	53530000	NA19239	ZNF331	H3K27me3	3	2	3	2	5	24	7	0.510767	No
chr19	53527704	53520000	53530000	NA19239	ZNF331	H3K27me3	3	5	3	5	8	24	7	0.510767	No
chr19	53528209	53520000	53530000	NA19239	ZNF331	H3K27me3	0	6	0	6	6	24	7	0.510767	No
chr19	53528359	53520000	53530000	NA19239	ZNF331	H3K27me3	4	1	1	4	5	24	7	0.510767	No
chr19	53528451	53520000	53530000	NA19239	ZNF331	H3K27me3	4	7	7	4	11	24	7	0.510767	No
chr19	53528498	53520000	53530000	NA19239	ZNF331	H3K27me3	8	7	7	8	15	24	7	0.510767	No
chr19	53528655	53520000	53530000	NA19239	ZNF331	H3K27me3	5	4	5	4	9	24	7	0.510767	No
chr19	53529610	53520000	53530000	NA19239	ZNF331	H3K27me3	4	1	4	1	5	24	7	0.510767	No
chr19	53529686	53520000	53530000	NA19239	ZNF331	H3K27me3	2	5	5	2	7	24	7	0.510767	No
chr19	53530872	53530000	53540000	NA19239	ZNF331	H3K27me3	5	5	5	5	10	9	2	0.804126	No
chr19	53531294	53530000	53540000	NA19239	ZNF331	H3K27me3	1	6	1	6	7	9	2	0.804126	No
chr19	53531414	53530000	53540000	NA19239	ZNF331	H3K27me3	2	5	2	5	7	9	2	0.804126	No
chr19	53531443	53530000	53540000	NA19239	ZNF331	H3K27me3	2	4	2	4	6	9	2	0.804126	No
chr19	53531446	53530000	53540000	NA19239	ZNF331	H3K27me3	3	4	3	4	7	9	2	0.804126	No
chr19	53532354	53530000	53540000	NA19239	ZNF331	H3K27me3	0	5	5	0	5	9	2	0.804126	No
chr19	53533498	53530000	53540000	NA19239	ZNF331	H3K27me3	2	3	3	2	5	9	2	0.804126	No
chr19	53533561	53530000	53540000	NA19239	ZNF331	H3K27me3	2	4	2	4	6	9	2	0.804126	No
chr19	53537988	53530000	53540000	NA19239	ZNF331	H3K27me3	2	3	2	3	5	9	2	0.804126	No
chr19	53540217	53540000	53550000	NA19239	ZNF331	H3K27me3	6	0	6	0	6	4	3	0.111479	No
chr19	53542420	53540000	53550000	NA19239	ZNF331	H3K27me3	2	3	2	3	5	4	3	0.111479	No
chr19	53545049	53540000	53550000	NA19239	ZNF331	H3K27me3	5	1	5	1	6	4	3	0.111479	No
chr19	53547069	53540000	53550000	NA19239	ZNF331	H3K27me3	1	5	5	1	6	4	3	0.111479	No
chr16	3422065	3420000	3430000	NA12892	ZNF597	H3K27me3	7	3	7	3	10	7	2	0.206217	No
chr16	3422089	3420000	3430000	NA12892	ZNF597	H3K27me3	6	4	6	4	10	7	2	0.206217	No
chr16	3422436	3420000	3430000	NA12892	ZNF597	H3K27me3	8	8	8	8	16	7	2	0.206217	No
chr16	3424638	3420000	3430000	NA12892	ZNF597	H3K27me3	4	5	4	5	9	7	2	0.206217	No
chr16	3424863	3420000	3430000	NA12892	ZNF597	H3K27me3	4	8	4	8	12	7	2	0.206217	No
chr16	3429219	3420000	3430000	NA12892	ZNF597	H3K27me3	0	6	0	6	6	7	2	0.206217	No
chr16	3429706	3420000	3430000	NA12892	ZNF597	H3K27me3	1	8	1	8	9	7	2	0.206217	No
chr16	3440345	3440000	3450000	NA12892	ZNF597	H3K27me3	4	2	2	4	6	13	9	0.000103818	No
chr16	3440922	3440000	3450000	NA12892	ZNF597	H3K27me3	16	2	2	16	18	13	9	0.000103818	No
chr16	3441209	3440000	3450000	NA12892	ZNF597	H3K27me3	5	4	4	5	9	13	9	0.000103818	No
chr16	3441715	3440000	3450000	NA12892	ZNF597	H3K27me3	9	5	5	9	14	13	9	0.000103818	No
chr16	3442048	3440000	3450000	NA12892	ZNF597	H3K27me3	5	1	1	5	6	13	9	0.000103818	No
chr16	3443495	3440000	3450000	NA12892	ZNF597	H3K27me3	5	1	1	5	6	13	9	0.000103818	No
chr16	3444322	3440000	3450000	NA12892	ZNF597	H3K27me3	6	4	4	6	10	13	9	0.000103818	No
chr16	3445276	3440000	3450000	NA12892	ZNF597	H3K27me3	4	1	1	4	5	13	9	0.000103818	No
chr16	3446424	3440000	3450000	NA12892	ZNF597	H3K27me3	12	0	0	12	12	13	9	0.000103818	No
chr16	3447112	3440000	3450000	NA12892	ZNF597	H3K27me3	7	1	1	7	8	13	9	0.000103818	No
chr16	3448115	3440000	3450000	NA12892	ZNF597	H3K27me3	6	1	1	6	7	13	9	0.000103818	No
chr16	3448951	3440000	3450000	NA12892	ZNF597	H3K27me3	6	0	0	6	6	13	9	0.000103818	No
chr16	3449158	3440000	3450000	NA12892	ZNF597	H3K27me3	5	0	0	5	5	13	9	0.000103818	No
chr2	206312342	206310000	206320000	NA19239	ZDBF2	H3K36me3	7	0	7	0	7	5	3	6.7e-06	No
chr2	206312603	206310000	206320000	NA19239	ZDBF2	H3K36me3	14	4	14	4	18	5	3	6.7e-06	No
chr2	206318668	206310000	206320000	NA19239	ZDBF2	H3K36me3	10	0	10	0	10	5	3	6.7e-06	No
chr2	206319065	206310000	206320000	NA19239	ZDBF2	H3K36me3	7	2	7	2	9	5	3	6.7e-06	No
chr2	206319303	206310000	206320000	NA19239	ZDBF2	H3K36me3	9	0	9	0	9	5	3	6.7e-06	No
chr16	3427424	3420000	3430000	NA12878	ZNF597	H3K36me3	0	5	5	0	5	4	4	0.0171688	No
chr16	3427444	3420000	3430000	NA12878	ZNF597	H3K36me3	1	6	6	1	7	4	4	0.0171688	No
chr16	3427693	3420000	3430000	NA12878	ZNF597	H3K36me3	0	6	6	0	6	4	4	0.0171688	No
chr16	3429219	3420000	3430000	NA12878	ZNF597	H3K36me3	4	1	1	4	5	4	4	0.0171688	No
chr16	3450045	3450000	3460000	NA12878	ZNF597	H3K36me3	3	19	3	19	22	10	5	4.29e-15	No
chr16	3450515	3450000	3460000	NA12878	ZNF597	H3K36me3	0	20	20	0	20	10	5	4.29e-15	No
chr16	3451604	3450000	3460000	NA12878	ZNF597	H3K36me3	1	27	27	1	28	10	5	4.29e-15	No
chr16	3451656	3450000	3460000	NA12878	ZNF597	H3K36me3	1	26	26	1	27	10	5	4.29e-15	No
chr16	3456222	3450000	3460000	NA12878	ZNF597	H3K36me3	1	10	10	1	11	10	5	4.29e-15	No
chr16	3457802	3450000	3460000	NA12878	ZNF597	H3K36me3	2	3	3	2	5	10	5	4.29e-15	No
chr16	3458616	3450000	3460000	NA12878	ZNF597	H3K36me3	6	4	4	6	10	10	5	4.29e-15	No
chr16	3459056	3450000	3460000	NA12878	ZNF597	H3K36me3	5	9	9	5	14	10	5	4.29e-15	No
chr16	3459665	3450000	3460000	NA12878	ZNF597	H3K36me3	8	4	4	8	12	10	5	4.29e-15	No
chr16	3459754	3450000	3460000	NA12878	ZNF597	H3K36me3	8	9	9	8	17	10	5	4.29e-15	No
chr16	3429687	3420000	3430000	NA12891	ZNF597	H3K36me3	0	5	5	0	5	4	4	0.00501851	No
chr16	3429706	3420000	3430000	NA12891	ZNF597	H3K36me3	0	6	0	6	6	4	4	0.00501851	No
chr16	3429803	3420000	3430000	NA12891	ZNF597	H3K36me3	1	6	6	1	7	4	4	0.00501851	No
chr16	3429807	3420000	3430000	NA12891	ZNF597	H3K36me3	1	7	7	1	8	4	4	0.00501851	No
chr16	3427424	3420000	3430000	NA19238	ZNF597	H3K36me3	0	5	0	5	5	4	1	0.69803	No
chr16	3427595	3420000	3430000	NA19238	ZNF597	H3K36me3	2	3	2	3	5	4	1	0.69803	No
chr16	3427693	3420000	3430000	NA19238	ZNF597	H3K36me3	3	3	3	3	6	4	1	0.69803	No
chr16	3429687	3420000	3430000	NA19238	ZNF597	H3K36me3	2	3	3	2	5	4	1	0.69803	No
chr20	58811195	58810000	58820000	NA12878	GNAS-AS1	H3K27me3	23	24	24	23	47	5	1	0.0345841	No
chr20	58811273	58810000	58820000	NA12878	GNAS-AS1	H3K27me3	19	25	25	19	44	5	1	0.0345841	No
chr20	58813463	58810000	58820000	NA12878	GNAS-AS1	H3K27me3	3	6	6	3	9	5	1	0.0345841	No
chr20	58818104	58810000	58820000	NA12878	GNAS-AS1	H3K27me3	7	13	13	7	20	5	1	0.0345841	No
chr20	58818646	58810000	58820000	NA12878	GNAS-AS1	H3K27me3	1	14	14	1	15	5	1	0.0345841	No
chr20	58811195	58810000	58820000	NA12891	GNAS-AS1	H3K27me3	8	12	8	12	20	20	9	3.74e-19	No
chr20	58811273	58810000	58820000	NA12891	GNAS-AS1	H3K27me3	7	11	7	11	18	20	9	3.74e-19	No
chr20	58811584	58810000	58820000	NA12891	GNAS-AS1	H3K27me3	18	14	18	14	32	20	9	3.74e-19	No
chr20	58811735	58810000	58820000	NA12891	GNAS-AS1	H3K27me3	6	23	6	23	29	20	9	3.74e-19	No
chr20	58812207	58810000	58820000	NA12891	GNAS-AS1	H3K27me3	10	21	10	21	31	20	9	3.74e-19	No
chr20	58812297	58810000	58820000	NA12891	GNAS-AS1	H3K27me3	2	12	2	12	14	20	9	3.74e-19	No
chr20	58812303	58810000	58820000	NA12891	GNAS-AS1	H3K27me3	2	13	2	13	15	20	9	3.74e-19	No
chr20	58812379	58810000	58820000	NA12891	GNAS-AS1	H3K27me3	6	11	6	11	17	20	9	3.74e-19	No
chr20	58812799	58810000	58820000	NA12891	GNAS-AS1	H3K27me3	5	8	5	8	13	20	9	3.74e-19	No
chr20	58812832	58810000	58820000	NA12891	GNAS-AS1	H3K27me3	6	14	6	14	20	20	9	3.74e-19	No
chr20	58813463	58810000	58820000	NA12891	GNAS-AS1	H3K27me3	2	15	2	15	17	20	9	3.74e-19	No
chr20	58813470	58810000	58820000	NA12891	GNAS-AS1	H3K27me3	6	10	6	10	16	20	9	3.74e-19	No
chr20	58814079	58810000	58820000	NA12891	GNAS-AS1	H3K27me3	3	18	3	18	21	20	9	3.74e-19	No
chr20	58816878	58810000	58820000	NA12891	GNAS-AS1	H3K27me3	0	21	0	21	21	20	9	3.74e-19	No
chr20	58818104	58810000	58820000	NA12891	GNAS-AS1	H3K27me3	0	10	0	10	10	20	9	3.74e-19	No
chr20	58818581	58810000	58820000	NA12891	GNAS-AS1	H3K27me3	2	22	22	2	24	20	9	3.74e-19	No
chr20	58818646	58810000	58820000	NA12891	GNAS-AS1	H3K27me3	2	7	2	7	9	20	9	3.74e-19	No
chr20	58818886	58810000	58820000	NA12891	GNAS-AS1	H3K27me3	2	5	2	5	7	20	9	3.74e-19	No
chr20	58819365	58810000	58820000	NA12891	GNAS-AS1	H3K27me3	1	16	1	16	17	20	9	3.74e-19	No
chr20	58819573	58810000	58820000	NA12891	GNAS-AS1	H3K27me3	0	16	0	16	16	20	9	3.74e-19	No
chr11	2652345	2650000	2660000	NA12892	KCNQ1OT1	H3K27me3	8	9	8	9	17	5	1	0.0714566	No
chr11	2657574	2650000	2660000	NA12892	KCNQ1OT1	H3K27me3	3	8	3	8	11	5	1	0.0714566	No
chr11	2657968	2650000	2660000	NA12892	KCNQ1OT1	H3K27me3	7	10	7	10	17	5	1	0.0714566	No
chr11	2659842	2650000	2660000	NA12892	KCNQ1OT1	H3K27me3	5	10	5	10	15	5	1	0.0714566	No
chr11	2659888	2650000	2660000	NA12892	KCNQ1OT1	H3K27me3	3	16	3	16	19	5	1	0.0714566	No
chr11	2660402	2660000	2670000	NA12892	KCNQ1OT1	H3K27me3	1	6	1	6	7	6	4	0.00302189	No
chr11	2664646	2660000	2670000	NA12892	KCNQ1OT1	H3K27me3	3	3	3	3	6	6	4	0.00302189	No
chr11	2667296	2660000	2670000	NA12892	KCNQ1OT1	H3K27me3	1	7	7	1	8	6	4	0.00302189	No
chr11	2668316	2660000	2670000	NA12892	KCNQ1OT1	H3K27me3	3	7	3	7	10	6	4	0.00302189	No
chr11	2669063	2660000	2670000	NA12892	KCNQ1OT1	H3K27me3	1	5	5	1	6	6	4	0.00302189	No
chr11	2669301	2660000	2670000	NA12892	KCNQ1OT1	H3K27me3	1	15	1	15	16	6	4	0.00302189	No
chr11	2681283	2680000	2690000	NA12892	KCNQ1OT1	H3K27me3	10	6	6	10	16	6	5	0.00351327	No
chr11	2685097	2680000	2690000	NA12892	KCNQ1OT1	H3K27me3	0	5	5	0	5	6	5	0.00351327	No
chr11	2685121	2680000	2690000	NA12892	KCNQ1OT1	H3K27me3	1	5	5	1	6	6	5	0.00351327	No
chr11	2687789	2680000	2690000	NA12892	KCNQ1OT1	H3K27me3	0	5	5	0	5	6	5	0.00351327	No
chr11	2689592	2680000	2690000	NA12892	KCNQ1OT1	H3K27me3	1	7	7	1	8	6	5	0.00351327	No
chr11	2689912	2680000	2690000	NA12892	KCNQ1OT1	H3K27me3	7	0	7	0	7	6	5	0.00351327	No
chr11	2695744	2690000	2700000	NA12892	KCNQ1OT1	H3K27me3	1	7	7	1	8	7	4	0.00381609	No
chr11	2695790	2690000	2700000	NA12892	KCNQ1OT1	H3K27me3	1	6	1	6	7	7	4	0.00381609	No
chr11	2696063	2690000	2700000	NA12892	KCNQ1OT1	H3K27me3	2	7	7	2	9	7	4	0.00381609	No
chr11	2696450	2690000	2700000	NA12892	KCNQ1OT1	H3K27me3	1	6	6	1	7	7	4	0.00381609	No
chr11	2697308	2690000	2700000	NA12892	KCNQ1OT1	H3K27me3	4	9	9	4	13	7	4	0.00381609	No
chr11	2698159	2690000	2700000	NA12892	KCNQ1OT1	H3K27me3	0	9	9	0	9	7	4	0.00381609	No
chr11	2699643	2690000	2700000	NA12892	KCNQ1OT1	H3K27me3	3	6	6	3	9	7	4	0.00381609	No
chr20	43553532	43550000	43560000	NA12892	L3MBTL1	H3K27me3	8	12	12	8	20	8	2	0.000764285	No
chr20	43553785	43550000	43560000	NA12892	L3MBTL1	H3K27me3	10	6	10	6	16	8	2	0.000764285	No
chr20	43553842	43550000	43560000	NA12892	L3MBTL1	H3K27me3	4	17	4	17	21	8	2	0.000764285	No
chr20	43554059	43550000	43560000	NA12892	L3MBTL1	H3K27me3	1	11	1	11	12	8	2	0.000764285	No
chr20	43555526	43550000	43560000	NA12892	L3MBTL1	H3K27me3	19	6	19	6	25	8	2	0.000764285	No
chr20	43556116	43550000	43560000	NA12892	L3MBTL1	H3K27me3	13	7	13	7	20	8	2	0.000764285	No
chr20	43559410	43550000	43560000	NA12892	L3MBTL1	H3K27me3	13	7	13	7	20	8	2	0.000764285	No
chr20	43559552	43550000	43560000	NA12892	L3MBTL1	H3K27me3	7	14	7	14	21	8	2	0.000764285	No
chr20	43551425	43550000	43560000	NA19240	L3MBTL1	H3K27me3	1	7	7	1	8	11	3	0.0494583	No
chr20	43553199	43550000	43560000	NA19240	L3MBTL1	H3K27me3	4	8	8	4	12	11	3	0.0494583	No
chr20	43553532	43550000	43560000	NA19240	L3MBTL1	H3K27me3	1	11	1	11	12	11	3	0.0494583	No
chr20	43553785	43550000	43560000	NA19240	L3MBTL1	H3K27me3	2	12	2	12	14	11	3	0.0494583	No
chr20	43554262	43550000	43560000	NA19240	L3MBTL1	H3K27me3	5	8	8	5	13	11	3	0.0494583	No
chr20	43555526	43550000	43560000	NA19240	L3MBTL1	H3K27me3	3	8	3	8	11	11	3	0.0494583	No
chr20	43556116	43550000	43560000	NA19240	L3MBTL1	H3K27me3	9	14	9	14	23	11	3	0.0494583	No
chr20	43556352	43550000	43560000	NA19240	L3MBTL1	H3K27me3	11	11	11	11	22	11	3	0.0494583	No
chr20	43558335	43550000	43560000	NA19240	L3MBTL1	H3K27me3	4	3	3	4	7	11	3	0.0494583	No
chr20	43559410	43550000	43560000	NA19240	L3MBTL1	H3K27me3	6	10	6	10	16	11	3	0.0494583	No
chr20	43559552	43550000	43560000	NA19240	L3MBTL1	H3K27me3	5	7	7	5	12	11	3	0.0494583	No
chr16	3422065	3420000	3430000	NA12878	ZNF597	H3K27me3	6	14	14	6	20	19	6	3.96e-05	No
chr16	3422089	3420000	3430000	NA12878	ZNF597	H3K27me3	9	13	13	9	22	19	6	3.96e-05	No
chr16	3422114	3420000	3430000	NA12878	ZNF597	H3K27me3	9	7	7	9	16	19	6	3.96e-05	No
chr16	3422436	3420000	3430000	NA12878	ZNF597	H3K27me3	3	6	6	3	9	19	6	3.96e-05	No
chr16	3424850	3420000	3430000	NA12878	ZNF597	H3K27me3	8	5	5	8	13	19	6	3.96e-05	No
chr16	3424863	3420000	3430000	NA12878	ZNF597	H3K27me3	8	5	5	8	13	19	6	3.96e-05	No
chr16	3425174	3420000	3430000	NA12878	ZNF597	H3K27me3	10	12	12	10	22	19	6	3.96e-05	No
chr16	3425665	3420000	3430000	NA12878	ZNF597	H3K27me3	3	6	6	3	9	19	6	3.96e-05	No
chr16	3425726	3420000	3430000	NA12878	ZNF597	H3K27me3	7	5	5	7	12	19	6	3.96e-05	No
chr16	3427424	3420000	3430000	NA12878	ZNF597	H3K27me3	5	5	5	5	10	19	6	3.96e-05	No
chr16	3427444	3420000	3430000	NA12878	ZNF597	H3K27me3	7	4	4	7	11	19	6	3.96e-05	No
chr16	3427595	3420000	3430000	NA12878	ZNF597	H3K27me3	2	4	4	2	6	19	6	3.96e-05	No
chr16	3427693	3420000	3430000	NA12878	ZNF597	H3K27me3	5	1	1	5	6	19	6	3.96e-05	No
chr16	3428834	3420000	3430000	NA12878	ZNF597	H3K27me3	0	5	5	0	5	19	6	3.96e-05	No
chr16	3428866	3420000	3430000	NA12878	ZNF597	H3K27me3	1	6	6	1	7	19	6	3.96e-05	No
chr16	3429600	3420000	3430000	NA12878	ZNF597	H3K27me3	8	4	4	8	12	19	6	3.96e-05	No
chr16	3429687	3420000	3430000	NA12878	ZNF597	H3K27me3	28	0	0	28	28	19	6	3.96e-05	No
chr16	3429803	3420000	3430000	NA12878	ZNF597	H3K27me3	6	0	0	6	6	19	6	3.96e-05	No
chr16	3429807	3420000	3430000	NA12878	ZNF597	H3K27me3	8	0	0	8	8	19	6	3.96e-05	No
chr16	3440345	3440000	3450000	NA12878	ZNF597	H3K27me3	9	3	3	9	12	10	7	0.0345994	No
chr16	3441209	3440000	3450000	NA12878	ZNF597	H3K27me3	4	1	1	4	5	10	7	0.0345994	No
chr16	3441272	3440000	3450000	NA12878	ZNF597	H3K27me3	5	0	0	5	5	10	7	0.0345994	No
chr16	3441275	3440000	3450000	NA12878	ZNF597	H3K27me3	5	0	0	5	5	10	7	0.0345994	No
chr16	3441429	3440000	3450000	NA12878	ZNF597	H3K27me3	5	0	0	5	5	10	7	0.0345994	No
chr16	3441715	3440000	3450000	NA12878	ZNF597	H3K27me3	3	2	2	3	5	10	7	0.0345994	No
chr16	3441909	3440000	3450000	NA12878	ZNF597	H3K27me3	9	2	2	9	11	10	7	0.0345994	No
chr16	3443240	3440000	3450000	NA12878	ZNF597	H3K27me3	1	4	4	1	5	10	7	0.0345994	No
chr16	3443301	3440000	3450000	NA12878	ZNF597	H3K27me3	1	5	5	1	6	10	7	0.0345994	No
chr16	3444207	3440000	3450000	NA12878	ZNF597	H3K27me3	4	3	3	4	7	10	7	0.0345994	No
chr16	3450045	3450000	3460000	NA12878	ZNF597	H3K27me3	6	0	6	0	6	8	5	1.9e-08	No
chr16	3450515	3450000	3460000	NA12878	ZNF597	H3K27me3	6	0	0	6	6	8	5	1.9e-08	No
chr16	3451604	3450000	3460000	NA12878	ZNF597	H3K27me3	6	0	0	6	6	8	5	1.9e-08	No
chr16	3453738	3450000	3460000	NA12878	ZNF597	H3K27me3	4	7	7	4	11	8	5	1.9e-08	No
chr16	3456222	3450000	3460000	NA12878	ZNF597	H3K27me3	29	0	0	29	29	8	5	1.9e-08	No
chr16	3458616	3450000	3460000	NA12878	ZNF597	H3K27me3	5	2	2	5	7	8	5	1.9e-08	No
chr16	3459056	3450000	3460000	NA12878	ZNF597	H3K27me3	8	3	3	8	11	8	5	1.9e-08	No
chr16	3459665	3450000	3460000	NA12878	ZNF597	H3K27me3	5	1	1	5	6	8	5	1.9e-08	No
chr16	3422114	3420000	3430000	NA12891	ZNF597	H3K27me3	5	14	5	14	19	20	8	3.94e-09	No
chr16	3423879	3420000	3430000	NA12891	ZNF597	H3K27me3	5	13	5	13	18	20	8	3.94e-09	No
chr16	3424638	3420000	3430000	NA12891	ZNF597	H3K27me3	8	2	8	2	10	20	8	3.94e-09	No
chr16	3424850	3420000	3430000	NA12891	ZNF597	H3K27me3	4	7	4	7	11	20	8	3.94e-09	No
chr16	3425174	3420000	3430000	NA12891	ZNF597	H3K27me3	4	15	4	15	19	20	8	3.94e-09	No
chr16	3425665	3420000	3430000	NA12891	ZNF597	H3K27me3	9	11	9	11	20	20	8	3.94e-09	No
chr16	3425726	3420000	3430000	NA12891	ZNF597	H3K27me3	5	10	5	10	15	20	8	3.94e-09	No
chr16	3426528	3420000	3430000	NA12891	ZNF597	H3K27me3	4	11	4	11	15	20	8	3.94e-09	No
chr16	3427424	3420000	3430000	NA12891	ZNF597	H3K27me3	5	12	5	12	17	20	8	3.94e-09	No
chr16	3427444	3420000	3430000	NA12891	ZNF597	H3K27me3	1	11	1	11	12	20	8	3.94e-09	No
chr16	3427595	3420000	3430000	NA12891	ZNF597	H3K27me3	5	16	5	16	21	20	8	3.94e-09	No
chr16	3427693	3420000	3430000	NA12891	ZNF597	H3K27me3	4	3	4	3	7	20	8	3.94e-09	No
chr16	3428834	3420000	3430000	NA12891	ZNF597	H3K27me3	7	2	7	2	9	20	8	3.94e-09	No
chr16	3428866	3420000	3430000	NA12891	ZNF597	H3K27me3	3	6	3	6	9	20	8	3.94e-09	No
chr16	3428969	3420000	3430000	NA12891	ZNF597	H3K27me3	1	8	1	8	9	20	8	3.94e-09	No
chr16	3429345	3420000	3430000	NA12891	ZNF597	H3K27me3	0	7	0	7	7	20	8	3.94e-09	No
chr16	3429687	3420000	3430000	NA12891	ZNF597	H3K27me3	11	2	2	11	13	20	8	3.94e-09	No
chr16	3429706	3420000	3430000	NA12891	ZNF597	H3K27me3	11	2	11	2	13	20	8	3.94e-09	No
chr16	3429803	3420000	3430000	NA12891	ZNF597	H3K27me3	13	1	1	13	14	20	8	3.94e-09	No
chr16	3429807	3420000	3430000	NA12891	ZNF597	H3K27me3	12	0	0	12	12	20	8	3.94e-09	No
chr16	3431117	3430000	3440000	NA12891	ZNF597	H3K27me3	1	23	1	23	24	20	13	5.61e-42	No
chr16	3431312	3430000	3440000	NA12891	ZNF597	H3K27me3	20	1	1	20	21	20	13	5.61e-42	No
chr16	3431930	3430000	3440000	NA12891	ZNF597	H3K27me3	6	2	2	6	8	20	13	5.61e-42	No
chr16	3432002	3430000	3440000	NA12891	ZNF597	H3K27me3	4	4	4	4	8	20	13	5.61e-42	No
chr16	3433475	3430000	3440000	NA12891	ZNF597	H3K27me3	32	0	32	0	32	20	13	5.61e-42	No
chr16	3434590	3430000	3440000	NA12891	ZNF597	H3K27me3	10	3	3	10	13	20	13	5.61e-42	No
chr16	3435034	3430000	3440000	NA12891	ZNF597	H3K27me3	24	0	0	24	24	20	13	5.61e-42	No
chr16	3435460	3430000	3440000	NA12891	ZNF597	H3K27me3	21	1	1	21	22	20	13	5.61e-42	No
chr16	3435490	3430000	3440000	NA12891	ZNF597	H3K27me3	28	1	28	1	29	20	13	5.61e-42	No
chr16	3436009	3430000	3440000	NA12891	ZNF597	H3K27me3	21	4	4	21	25	20	13	5.61e-42	No
chr16	3436236	3430000	3440000	NA12891	ZNF597	H3K27me3	21	7	7	21	28	20	13	5.61e-42	No
chr16	3437556	3430000	3440000	NA12891	ZNF597	H3K27me3	19	0	0	19	19	20	13	5.61e-42	No
chr16	3437576	3430000	3440000	NA12891	ZNF597	H3K27me3	16	0	0	16	16	20	13	5.61e-42	No
chr16	3438334	3430000	3440000	NA12891	ZNF597	H3K27me3	7	0	0	7	7	20	13	5.61e-42	No
chr16	3438357	3430000	3440000	NA12891	ZNF597	H3K27me3	8	0	0	8	8	20	13	5.61e-42	No
chr16	3438423	3430000	3440000	NA12891	ZNF597	H3K27me3	8	4	4	8	12	20	13	5.61e-42	No
chr16	3438569	3430000	3440000	NA12891	ZNF597	H3K27me3	7	3	3	7	10	20	13	5.61e-42	No
chr16	3438773	3430000	3440000	NA12891	ZNF597	H3K27me3	3	2	3	2	5	20	13	5.61e-42	No
chr16	3439644	3430000	3440000	NA12891	ZNF597	H3K27me3	18	0	0	18	18	20	13	5.61e-42	No
chr16	3439857	3430000	3440000	NA12891	ZNF597	H3K27me3	6	1	6	1	7	20	13	5.61e-42	No
chr16	3440922	3440000	3450000	NA12891	ZNF597	H3K27me3	13	1	13	1	14	17	11	2.67e-09	No
chr16	3441272	3440000	3450000	NA12891	ZNF597	H3K27me3	10	0	0	10	10	17	11	2.67e-09	No
chr16	3441275	3440000	3450000	NA12891	ZNF597	H3K27me3	10	0	0	10	10	17	11	2.67e-09	No
chr16	3441429	3440000	3450000	NA12891	ZNF597	H3K27me3	7	2	2	7	9	17	11	2.67e-09	No
chr16	3441489	3440000	3450000	NA12891	ZNF597	H3K27me3	9	2	2	9	11	17	11	2.67e-09	No
chr16	3441490	3440000	3450000	NA12891	ZNF597	H3K27me3	9	2	2	9	11	17	11	2.67e-09	No
chr16	3441909	3440000	3450000	NA12891	ZNF597	H3K27me3	1	4	4	1	5	17	11	2.67e-09	No
chr16	3442048	3440000	3450000	NA12891	ZNF597	H3K27me3	7	2	7	2	9	17	11	2.67e-09	No
chr16	3444207	3440000	3450000	NA12891	ZNF597	H3K27me3	2	8	2	8	10	17	11	2.67e-09	No
chr16	3444322	3440000	3450000	NA12891	ZNF597	H3K27me3	6	5	6	5	11	17	11	2.67e-09	No
chr16	3445276	3440000	3450000	NA12891	ZNF597	H3K27me3	7	0	7	0	7	17	11	2.67e-09	No
chr16	3445356	3440000	3450000	NA12891	ZNF597	H3K27me3	16	2	16	2	18	17	11	2.67e-09	No
chr16	3446424	3440000	3450000	NA12891	ZNF597	H3K27me3	10	6	10	6	16	17	11	2.67e-09	No
chr16	3447112	3440000	3450000	NA12891	ZNF597	H3K27me3	16	2	16	2	18	17	11	2.67e-09	No
chr16	3448115	3440000	3450000	NA12891	ZNF597	H3K27me3	4	3	4	3	7	17	11	2.67e-09	No
chr16	3448951	3440000	3450000	NA12891	ZNF597	H3K27me3	9	1	9	1	10	17	11	2.67e-09	No
chr16	3449158	3440000	3450000	NA12891	ZNF597	H3K27me3	2	3	2	3	5	17	11	2.67e-09	No
chr16	3420521	3420000	3430000	NA19238	ZNF597	H3K27me3	3	5	3	5	8	12	6	0.033821	No
chr16	3422114	3420000	3430000	NA19238	ZNF597	H3K27me3	0	8	0	8	8	12	6	0.033821	No
chr16	3422436	3420000	3430000	NA19238	ZNF597	H3K27me3	3	7	3	7	10	12	6	0.033821	No
chr16	3424850	3420000	3430000	NA19238	ZNF597	H3K27me3	4	4	4	4	8	12	6	0.033821	No
chr16	3424863	3420000	3430000	NA19238	ZNF597	H3K27me3	4	1	4	1	5	12	6	0.033821	No
chr16	3425174	3420000	3430000	NA19238	ZNF597	H3K27me3	0	5	0	5	5	12	6	0.033821	No
chr16	3425665	3420000	3430000	NA19238	ZNF597	H3K27me3	1	4	1	4	5	12	6	0.033821	No
chr16	3425726	3420000	3430000	NA19238	ZNF597	H3K27me3	3	6	3	6	9	12	6	0.033821	No
chr16	3427424	3420000	3430000	NA19238	ZNF597	H3K27me3	8	1	8	1	9	12	6	0.033821	No
chr16	3427444	3420000	3430000	NA19238	ZNF597	H3K27me3	7	0	7	0	7	12	6	0.033821	No
chr16	3428204	3420000	3430000	NA19238	ZNF597	H3K27me3	2	3	2	3	5	12	6	0.033821	No
chr16	3428969	3420000	3430000	NA19238	ZNF597	H3K27me3	3	2	3	2	5	12	6	0.033821	No
chr16	3440345	3440000	3450000	NA19238	ZNF597	H3K27me3	4	1	4	1	5	9	3	0.628038	No
chr16	3441272	3440000	3450000	NA19238	ZNF597	H3K27me3	3	2	3	2	5	9	3	0.628038	No
chr16	3441275	3440000	3450000	NA19238	ZNF597	H3K27me3	3	2	3	2	5	9	3	0.628038	No
chr16	3441489	3440000	3450000	NA19238	ZNF597	H3K27me3	4	2	4	2	6	9	3	0.628038	No
chr16	3441490	3440000	3450000	NA19238	ZNF597	H3K27me3	4	2	4	2	6	9	3	0.628038	No
chr16	3441909	3440000	3450000	NA19238	ZNF597	H3K27me3	4	5	4	5	9	9	3	0.628038	No
chr16	3443102	3440000	3450000	NA19238	ZNF597	H3K27me3	0	5	5	0	5	9	3	0.628038	No
chr16	3443529	3440000	3450000	NA19238	ZNF597	H3K27me3	3	2	3	2	5	9	3	0.628038	No
chr16	3448115	3440000	3450000	NA19238	ZNF597	H3K27me3	8	1	1	8	9	9	3	0.628038	No
chr16	3420521	3420000	3430000	NA19240	ZNF597	H3K27me3	2	5	2	5	7	21	11	5.72e-05	No
chr16	3422114	3420000	3430000	NA19240	ZNF597	H3K27me3	5	0	0	5	5	21	11	5.72e-05	No
chr16	3422436	3420000	3430000	NA19240	ZNF597	H3K27me3	3	8	8	3	11	21	11	5.72e-05	No
chr16	3424850	3420000	3430000	NA19240	ZNF597	H3K27me3	2	11	11	2	13	21	11	5.72e-05	No
chr16	3424863	3420000	3430000	NA19240	ZNF597	H3K27me3	1	13	13	1	14	21	11	5.72e-05	No
chr16	3425174	3420000	3430000	NA19240	ZNF597	H3K27me3	2	6	6	2	8	21	11	5.72e-05	No
chr16	3425665	3420000	3430000	NA19240	ZNF597	H3K27me3	2	4	4	2	6	21	11	5.72e-05	No
chr16	3425726	3420000	3430000	NA19240	ZNF597	H3K27me3	5	3	3	5	8	21	11	5.72e-05	No
chr16	3426528	3420000	3430000	NA19240	ZNF597	H3K27me3	7	1	1	7	8	21	11	5.72e-05	No
chr16	3427424	3420000	3430000	NA19240	ZNF597	H3K27me3	0	5	5	0	5	21	11	5.72e-05	No
chr16	3427444	3420000	3430000	NA19240	ZNF597	H3K27me3	0	5	5	0	5	21	11	5.72e-05	No
chr16	3427595	3420000	3430000	NA19240	ZNF597	H3K27me3	4	6	6	4	10	21	11	5.72e-05	No
chr16	3427693	3420000	3430000	NA19240	ZNF597	H3K27me3	7	5	5	7	12	21	11	5.72e-05	No
chr16	3428204	3420000	3430000	NA19240	ZNF597	H3K27me3	8	1	1	8	9	21	11	5.72e-05	No
chr16	3428208	3420000	3430000	NA19240	ZNF597	H3K27me3	10	1	1	10	11	21	11	5.72e-05	No
chr16	3428834	3420000	3430000	NA19240	ZNF597	H3K27me3	9	1	1	9	10	21	11	5.72e-05	No
chr16	3428866	3420000	3430000	NA19240	ZNF597	H3K27me3	7	1	1	7	8	21	11	5.72e-05	No
chr16	3429306	3420000	3430000	NA19240	ZNF597	H3K27me3	2	4	2	4	6	21	11	5.72e-05	No
chr16	3429345	3420000	3430000	NA19240	ZNF597	H3K27me3	2	4	4	2	6	21	11	5.72e-05	No
chr16	3429600	3420000	3430000	NA19240	ZNF597	H3K27me3	4	1	1	4	5	21	11	5.72e-05	No
chr16	3429687	3420000	3430000	NA19240	ZNF597	H3K27me3	7	2	2	7	9	21	11	5.72e-05	No
chr16	3440345	3440000	3450000	NA19240	ZNF597	H3K27me3	2	3	3	2	5	12	6	0.496117	No
chr16	3441272	3440000	3450000	NA19240	ZNF597	H3K27me3	1	4	4	1	5	12	6	0.496117	No
chr16	3441275	3440000	3450000	NA19240	ZNF597	H3K27me3	1	4	4	1	5	12	6	0.496117	No
chr16	3441909	3440000	3450000	NA19240	ZNF597	H3K27me3	3	3	3	3	6	12	6	0.496117	No
chr16	3443102	3440000	3450000	NA19240	ZNF597	H3K27me3	3	5	3	5	8	12	6	0.496117	No
chr16	3443240	3440000	3450000	NA19240	ZNF597	H3K27me3	1	5	5	1	6	12	6	0.496117	No
chr16	3443301	3440000	3450000	NA19240	ZNF597	H3K27me3	2	3	3	2	5	12	6	0.496117	No
chr16	3443529	3440000	3450000	NA19240	ZNF597	H3K27me3	4	1	4	1	5	12	6	0.496117	No
chr16	3445383	3440000	3450000	NA19240	ZNF597	H3K27me3	3	2	3	2	5	12	6	0.496117	No
chr16	3447112	3440000	3450000	NA19240	ZNF597	H3K27me3	6	2	6	2	8	12	6	0.496117	No
chr16	3448115	3440000	3450000	NA19240	ZNF597	H3K27me3	7	0	7	0	7	12	6	0.496117	No
chr16	3449158	3440000	3450000	NA19240	ZNF597	H3K27me3	5	1	5	1	6	12	6	0.496117	No
chr16	3450045	3450000	3460000	NA19240	ZNF597	H3K27me3	3	2	2	3	5	7	4	5.97e-07	No
chr16	3451604	3450000	3460000	NA19240	ZNF597	H3K27me3	5	2	5	2	7	7	4	5.97e-07	No
chr16	3451656	3450000	3460000	NA19240	ZNF597	H3K27me3	12	1	12	1	13	7	4	5.97e-07	No
chr16	3452812	3450000	3460000	NA19240	ZNF597	H3K27me3	8	0	8	0	8	7	4	5.97e-07	No
chr16	3453141	3450000	3460000	NA19240	ZNF597	H3K27me3	14	0	14	0	14	7	4	5.97e-07	No
chr16	3453417	3450000	3460000	NA19240	ZNF597	H3K27me3	7	0	7	0	7	7	4	5.97e-07	No
chr16	3456775	3450000	3460000	NA19240	ZNF597	H3K27me3	14	4	14	4	18	7	4	5.97e-07	No
chr2	206312603	206310000	206320000	NA12891	ZDBF2	H3K36me3	6	3	6	3	9	6	4	4.87e-11	No
chr2	206313698	206310000	206320000	NA12891	ZDBF2	H3K36me3	17	2	17	2	19	6	4	4.87e-11	No
chr2	206314148	206310000	206320000	NA12891	ZDBF2	H3K36me3	22	1	22	1	23	6	4	4.87e-11	No
chr2	206314772	206310000	206320000	NA12891	ZDBF2	H3K36me3	16	3	16	3	19	6	4	4.87e-11	No
chr2	206315336	206310000	206320000	NA12891	ZDBF2	H3K36me3	18	0	18	0	18	6	4	4.87e-11	No
chr2	206319065	206310000	206320000	NA12891	ZDBF2	H3K36me3	3	2	3	2	5	6	4	4.87e-11	No
chr2	206260032	206260000	206270000	NA12892	ZDBF2	H3K36me3	5	0	5	0	5	4	3	0.0135407	No
chr2	206263567	206260000	206270000	NA12892	ZDBF2	H3K36me3	4	1	4	1	5	4	3	0.0135407	No
chr2	206263822	206260000	206270000	NA12892	ZDBF2	H3K36me3	7	2	7	2	9	4	3	0.0135407	No
chr2	206265107	206260000	206270000	NA12892	ZDBF2	H3K36me3	7	0	7	0	7	4	3	0.0135407	No
chr2	206280926	206280000	206290000	NA12892	ZDBF2	H3K36me3	14	6	6	14	20	9	0	0.286728	No
chr2	206281182	206280000	206290000	NA12892	ZDBF2	H3K36me3	13	12	13	12	25	9	0	0.286728	No
chr2	206283390	206280000	206290000	NA12892	ZDBF2	H3K36me3	21	13	13	21	34	9	0	0.286728	No
chr2	206283620	206280000	206290000	NA12892	ZDBF2	H3K36me3	16	11	11	16	27	9	0	0.286728	No
chr2	206284419	206280000	206290000	NA12892	ZDBF2	H3K36me3	20	6	6	20	26	9	0	0.286728	No
chr2	206287533	206280000	206290000	NA12892	ZDBF2	H3K36me3	31	26	31	26	57	9	0	0.286728	No
chr2	206288787	206280000	206290000	NA12892	ZDBF2	H3K36me3	5	2	2	5	7	9	0	0.286728	No
chr2	206288867	206280000	206290000	NA12892	ZDBF2	H3K36me3	4	3	3	4	7	9	0	0.286728	No
chr2	206289724	206280000	206290000	NA12892	ZDBF2	H3K36me3	6	5	6	5	11	9	0	0.286728	No
chr2	206291658	206290000	206300000	NA12892	ZDBF2	H3K36me3	7	7	7	7	14	6	1	0.0897325	No
chr2	206295628	206290000	206300000	NA12892	ZDBF2	H3K36me3	17	10	17	10	27	6	1	0.0897325	No
chr2	206296369	206290000	206300000	NA12892	ZDBF2	H3K36me3	10	0	0	10	10	6	1	0.0897325	No
chr2	206298187	206290000	206300000	NA12892	ZDBF2	H3K36me3	23	18	23	18	41	6	1	0.0897325	No
chr2	206298570	206290000	206300000	NA12892	ZDBF2	H3K36me3	10	7	7	10	17	6	1	0.0897325	No
chr2	206298673	206290000	206300000	NA12892	ZDBF2	H3K36me3	18	13	18	13	31	6	1	0.0897325	No
chr2	206301836	206300000	206310000	NA12892	ZDBF2	H3K36me3	16	1	1	16	17	4	2	0.00142214	No
chr2	206303434	206300000	206310000	NA12892	ZDBF2	H3K36me3	16	11	16	11	27	4	2	0.00142214	No
chr2	206307903	206300000	206310000	NA12892	ZDBF2	H3K36me3	15	12	12	15	27	4	2	0.00142214	No
chr2	206309592	206300000	206310000	NA12892	ZDBF2	H3K36me3	8	1	8	1	9	4	2	0.00142214	No
chr2	206312603	206310000	206320000	NA12892	ZDBF2	H3K36me3	6	4	6	4	10	7	3	0.260267	No
chr2	206313698	206310000	206320000	NA12892	ZDBF2	H3K36me3	12	1	1	12	13	7	3	0.260267	No
chr2	206314148	206310000	206320000	NA12892	ZDBF2	H3K36me3	5	1	5	1	6	7	3	0.260267	No
chr2	206314772	206310000	206320000	NA12892	ZDBF2	H3K36me3	4	3	3	4	7	7	3	0.260267	No
chr2	206315336	206310000	206320000	NA12892	ZDBF2	H3K36me3	3	2	3	2	5	7	3	0.260267	No
chr2	206319065	206310000	206320000	NA12892	ZDBF2	H3K36me3	5	4	4	5	9	7	3	0.260267	No
chr2	206319164	206310000	206320000	NA12892	ZDBF2	H3K36me3	4	1	1	4	5	7	3	0.260267	No
chr2	206273769	206270000	206280000	NA19238	ZDBF2	H3K36me3	3	2	2	3	5	5	2	0.0804705	No
chr2	206275226	206270000	206280000	NA19238	ZDBF2	H3K36me3	6	5	6	5	11	5	2	0.0804705	No
chr2	206276156	206270000	206280000	NA19238	ZDBF2	H3K36me3	10	1	1	10	11	5	2	0.0804705	No
chr2	206277709	206270000	206280000	NA19238	ZDBF2	H3K36me3	8	1	1	8	9	5	2	0.0804705	No
chr2	206279080	206270000	206280000	NA19238	ZDBF2	H3K36me3	6	3	3	6	9	5	2	0.0804705	No
chr2	206275226	206270000	206280000	NA19240	ZDBF2	H3K36me3	6	1	6	1	7	4	3	0.0160171	No
chr2	206276156	206270000	206280000	NA19240	ZDBF2	H3K36me3	7	6	7	6	13	4	3	0.0160171	No
chr2	206277709	206270000	206280000	NA19240	ZDBF2	H3K36me3	6	0	6	0	6	4	3	0.0160171	No
chr2	206279080	206270000	206280000	NA19240	ZDBF2	H3K36me3	13	3	13	3	16	4	3	0.0160171	No
chr19	53530122	53530000	53540000	NA12891	ZNF331	H3K36me3	13	0	13	0	13	24	16	8.93e-36	No
chr19	53530281	53530000	53540000	NA12891	ZNF331	H3K36me3	13	4	13	4	17	24	16	8.93e-36	No
chr19	53530633	53530000	53540000	NA12891	ZNF331	H3K36me3	8	4	4	8	12	24	16	8.93e-36	No
chr19	53531784	53530000	53540000	NA12891	ZNF331	H3K36me3	5	4	5	4	9	24	16	8.93e-36	No
chr19	53532695	53530000	53540000	NA12891	ZNF331	H3K36me3	6	0	6	0	6	24	16	8.93e-36	No
chr19	53532709	53530000	53540000	NA12891	ZNF331	H3K36me3	5	0	5	0	5	24	16	8.93e-36	No
chr19	53533498	53530000	53540000	NA12891	ZNF331	H3K36me3	9	0	0	9	9	24	16	8.93e-36	No
chr19	53533794	53530000	53540000	NA12891	ZNF331	H3K36me3	6	0	0	6	6	24	16	8.93e-36	No
chr19	53535534	53530000	53540000	NA12891	ZNF331	H3K36me3	9	5	9	5	14	24	16	8.93e-36	No
chr19	53535585	53530000	53540000	NA12891	ZNF331	H3K36me3	7	4	7	4	11	24	16	8.93e-36	No
chr19	53535916	53530000	53540000	NA12891	ZNF331	H3K36me3	10	0	10	0	10	24	16	8.93e-36	No
chr19	53535999	53530000	53540000	NA12891	ZNF331	H3K36me3	6	0	6	0	6	24	16	8.93e-36	No
chr19	53536099	53530000	53540000	NA12891	ZNF331	H3K36me3	10	0	10	0	10	24	16	8.93e-36	No
chr19	53536816	53530000	53540000	NA12891	ZNF331	H3K36me3	13	6	13	6	19	24	16	8.93e-36	No
chr19	53537019	53530000	53540000	NA12891	ZNF331	H3K36me3	19	3	19	3	22	24	16	8.93e-36	No
chr19	53537158	53530000	53540000	NA12891	ZNF331	H3K36me3	19	0	19	0	19	24	16	8.93e-36	No
chr19	53537289	53530000	53540000	NA12891	ZNF331	H3K36me3	9	6	9	6	15	24	16	8.93e-36	No
chr19	53537697	53530000	53540000	NA12891	ZNF331	H3K36me3	5	0	5	0	5	24	16	8.93e-36	No
chr19	53538478	53530000	53540000	NA12891	ZNF331	H3K36me3	11	0	11	0	11	24	16	8.93e-36	No
chr19	53538486	53530000	53540000	NA12891	ZNF331	H3K36me3	12	0	12	0	12	24	16	8.93e-36	No
chr19	53538530	53530000	53540000	NA12891	ZNF331	H3K36me3	8	0	8	0	8	24	16	8.93e-36	No
chr19	53539612	53530000	53540000	NA12891	ZNF331	H3K36me3	13	4	13	4	17	24	16	8.93e-36	No
chr19	53539814	53530000	53540000	NA12891	ZNF331	H3K36me3	23	1	23	1	24	24	16	8.93e-36	No
chr19	53539929	53530000	53540000	NA12891	ZNF331	H3K36me3	57	0	57	0	57	24	16	8.93e-36	No
chr11	2641858	2640000	2650000	NA19238	KCNQ1OT1	H3K27me3	5	4	5	4	9	9	4	0.000199072	No
chr11	2643987	2640000	2650000	NA19238	KCNQ1OT1	H3K27me3	2	14	2	14	16	9	4	0.000199072	No
chr11	2644127	2640000	2650000	NA19238	KCNQ1OT1	H3K27me3	1	13	1	13	14	9	4	0.000199072	No
chr11	2644350	2640000	2650000	NA19238	KCNQ1OT1	H3K27me3	6	2	6	2	8	9	4	0.000199072	No
chr11	2644443	2640000	2650000	NA19238	KCNQ1OT1	H3K27me3	4	2	4	2	6	9	4	0.000199072	No
chr11	2646433	2640000	2650000	NA19238	KCNQ1OT1	H3K27me3	4	1	4	1	5	9	4	0.000199072	No
chr11	2648569	2640000	2650000	NA19238	KCNQ1OT1	H3K27me3	8	9	8	9	17	9	4	0.000199072	No
chr11	2649149	2640000	2650000	NA19238	KCNQ1OT1	H3K27me3	2	4	2	4	6	9	4	0.000199072	No
chr11	2649635	2640000	2650000	NA19238	KCNQ1OT1	H3K27me3	1	17	1	17	18	9	4	0.000199072	No
chr11	2651007	2650000	2660000	NA19238	KCNQ1OT1	H3K27me3	3	8	3	8	11	10	3	0.0292161	No
chr11	2651591	2650000	2660000	NA19238	KCNQ1OT1	H3K27me3	2	6	2	6	8	10	3	0.0292161	No
chr11	2652451	2650000	2660000	NA19238	KCNQ1OT1	H3K27me3	3	3	3	3	6	10	3	0.0292161	No
chr11	2655409	2650000	2660000	NA19238	KCNQ1OT1	H3K27me3	1	5	1	5	6	10	3	0.0292161	No
chr11	2656131	2650000	2660000	NA19238	KCNQ1OT1	H3K27me3	8	4	8	4	12	10	3	0.0292161	No
chr11	2657574	2650000	2660000	NA19238	KCNQ1OT1	H3K27me3	3	3	3	3	6	10	3	0.0292161	No
chr11	2658929	2650000	2660000	NA19238	KCNQ1OT1	H3K27me3	7	2	2	7	9	10	3	0.0292161	No
chr11	2659585	2650000	2660000	NA19238	KCNQ1OT1	H3K27me3	2	11	2	11	13	10	3	0.0292161	No
chr11	2659833	2650000	2660000	NA19238	KCNQ1OT1	H3K27me3	4	7	7	4	11	10	3	0.0292161	No
chr11	2659888	2650000	2660000	NA19238	KCNQ1OT1	H3K27me3	14	2	14	2	16	10	3	0.0292161	No
chr11	2670270	2670000	2680000	NA19238	KCNQ1OT1	H3K27me3	0	11	11	0	11	5	3	3.15e-05	No
chr11	2671019	2670000	2680000	NA19238	KCNQ1OT1	H3K27me3	0	7	7	0	7	5	3	3.15e-05	No
chr11	2673376	2670000	2680000	NA19238	KCNQ1OT1	H3K27me3	1	8	8	1	9	5	3	3.15e-05	No
chr11	2677404	2670000	2680000	NA19238	KCNQ1OT1	H3K27me3	4	8	4	8	12	5	3	3.15e-05	No
chr11	2678630	2670000	2680000	NA19238	KCNQ1OT1	H3K27me3	4	15	4	15	19	5	3	3.15e-05	No
chr20	43510040	43510000	43520000	NA12878	L3MBTL1	H3K27me3	8	15	15	8	23	9	6	6.29e-14	No
chr20	43510101	43510000	43520000	NA12878	L3MBTL1	H3K27me3	7	8	8	7	15	9	6	6.29e-14	No
chr20	43512188	43510000	43520000	NA12878	L3MBTL1	H3K27me3	4	4	4	4	8	9	6	6.29e-14	No
chr20	43516780	43510000	43520000	NA12878	L3MBTL1	H3K27me3	0	10	10	0	10	9	6	6.29e-14	No
chr20	43517629	43510000	43520000	NA12878	L3MBTL1	H3K27me3	0	13	13	0	13	9	6	6.29e-14	No
chr20	43518017	43510000	43520000	NA12878	L3MBTL1	H3K27me3	1	18	18	1	19	9	6	6.29e-14	No
chr20	43518146	43510000	43520000	NA12878	L3MBTL1	H3K27me3	3	13	13	3	16	9	6	6.29e-14	No
chr20	43518940	43510000	43520000	NA12878	L3MBTL1	H3K27me3	7	32	32	7	39	9	6	6.29e-14	No
chr20	43519650	43510000	43520000	NA12878	L3MBTL1	H3K27me3	0	19	19	0	19	9	6	6.29e-14	No
chr20	43550805	43550000	43560000	NA12878	L3MBTL1	H3K27me3	0	21	21	0	21	9	6	1.48e-17	No
chr20	43551425	43550000	43560000	NA12878	L3MBTL1	H3K27me3	2	24	24	2	26	9	6	1.48e-17	No
chr20	43551808	43550000	43560000	NA12878	L3MBTL1	H3K27me3	6	21	21	6	27	9	6	1.48e-17	No
chr20	43552472	43550000	43560000	NA12878	L3MBTL1	H3K27me3	2	16	16	2	18	9	6	1.48e-17	No
chr20	43553532	43550000	43560000	NA12878	L3MBTL1	H3K27me3	1	19	1	19	20	9	6	1.48e-17	No
chr20	43553785	43550000	43560000	NA12878	L3MBTL1	H3K27me3	12	20	12	20	32	9	6	1.48e-17	No
chr20	43554087	43550000	43560000	NA12878	L3MBTL1	H3K27me3	4	17	17	4	21	9	6	1.48e-17	No
chr20	43557015	43550000	43560000	NA12878	L3MBTL1	H3K27me3	6	6	6	6	12	9	6	1.48e-17	No
chr20	43559410	43550000	43560000	NA12878	L3MBTL1	H3K27me3	5	24	5	24	29	9	6	1.48e-17	No
chr20	43510040	43510000	43520000	NA12891	L3MBTL1	H3K27me3	18	12	18	12	30	10	6	3.38e-16	No
chr20	43510101	43510000	43520000	NA12891	L3MBTL1	H3K27me3	5	23	23	5	28	10	6	3.38e-16	No
chr20	43516780	43510000	43520000	NA12891	L3MBTL1	H3K27me3	1	15	15	1	16	10	6	3.38e-16	No
chr20	43516974	43510000	43520000	NA12891	L3MBTL1	H3K27me3	0	5	5	0	5	10	6	3.38e-16	No
chr20	43517629	43510000	43520000	NA12891	L3MBTL1	H3K27me3	3	10	10	3	13	10	6	3.38e-16	No
chr20	43518017	43510000	43520000	NA12891	L3MBTL1	H3K27me3	4	5	5	4	9	10	6	3.38e-16	No
chr20	43518146	43510000	43520000	NA12891	L3MBTL1	H3K27me3	3	14	14	3	17	10	6	3.38e-16	No
chr20	43518784	43510000	43520000	NA12891	L3MBTL1	H3K27me3	4	36	4	36	40	10	6	3.38e-16	No
chr20	43518940	43510000	43520000	NA12891	L3MBTL1	H3K27me3	0	27	27	0	27	10	6	3.38e-16	No
chr20	43519650	43510000	43520000	NA12891	L3MBTL1	H3K27me3	9	15	15	9	24	10	6	3.38e-16	No
chr20	43550805	43550000	43560000	NA12891	L3MBTL1	H3K27me3	10	0	10	0	10	12	6	9.97e-12	No
chr20	43551425	43550000	43560000	NA12891	L3MBTL1	H3K27me3	3	16	16	3	19	12	6	9.97e-12	No
chr20	43551808	43550000	43560000	NA12891	L3MBTL1	H3K27me3	0	11	11	0	11	12	6	9.97e-12	No
chr20	43552472	43550000	43560000	NA12891	L3MBTL1	H3K27me3	2	20	20	2	22	12	6	9.97e-12	No
chr20	43552515	43550000	43560000	NA12891	L3MBTL1	H3K27me3	1	6	6	1	7	12	6	9.97e-12	No
chr20	43553842	43550000	43560000	NA12891	L3MBTL1	H3K27me3	5	11	5	11	16	12	6	9.97e-12	No
chr20	43554059	43550000	43560000	NA12891	L3MBTL1	H3K27me3	9	26	9	26	35	12	6	9.97e-12	No
chr20	43554087	43550000	43560000	NA12891	L3MBTL1	H3K27me3	27	5	27	5	32	12	6	9.97e-12	No
chr20	43555526	43550000	43560000	NA12891	L3MBTL1	H3K27me3	6	6	6	6	12	12	6	9.97e-12	No
chr20	43556116	43550000	43560000	NA12891	L3MBTL1	H3K27me3	16	7	16	7	23	12	6	9.97e-12	No
chr20	43557015	43550000	43560000	NA12891	L3MBTL1	H3K27me3	15	7	15	7	22	12	6	9.97e-12	No
chr20	43559552	43550000	43560000	NA12891	L3MBTL1	H3K27me3	5	11	5	11	16	12	6	9.97e-12	No
chr20	43512188	43510000	43520000	NA19239	L3MBTL1	H3K27me3	8	5	5	8	13	4	2	4.74e-05	No
chr20	43512937	43510000	43520000	NA19239	L3MBTL1	H3K27me3	4	3	4	3	7	4	2	4.74e-05	No
chr20	43516974	43510000	43520000	NA19239	L3MBTL1	H3K27me3	8	0	8	0	8	4	2	4.74e-05	No
chr20	43518035	43510000	43520000	NA19239	L3MBTL1	H3K27me3	1	21	1	21	22	4	2	4.74e-05	No
chr20	43551425	43550000	43560000	NA19239	L3MBTL1	H3K27me3	0	8	0	8	8	10	5	0.001302	No
chr20	43553199	43550000	43560000	NA19239	L3MBTL1	H3K27me3	0	5	0	5	5	10	5	0.001302	No
chr20	43553532	43550000	43560000	NA19239	L3MBTL1	H3K27me3	5	1	5	1	6	10	5	0.001302	No
chr20	43553785	43550000	43560000	NA19239	L3MBTL1	H3K27me3	11	2	11	2	13	10	5	0.001302	No
chr20	43554262	43550000	43560000	NA19239	L3MBTL1	H3K27me3	1	12	1	12	13	10	5	0.001302	No
chr20	43555526	43550000	43560000	NA19239	L3MBTL1	H3K27me3	13	4	13	4	17	10	5	0.001302	No
chr20	43556116	43550000	43560000	NA19239	L3MBTL1	H3K27me3	4	7	4	7	11	10	5	0.001302	No
chr20	43558335	43550000	43560000	NA19239	L3MBTL1	H3K27me3	3	4	3	4	7	10	5	0.001302	No
chr20	43559223	43550000	43560000	NA19239	L3MBTL1	H3K27me3	3	2	3	2	5	10	5	0.001302	No
chr20	43559552	43550000	43560000	NA19239	L3MBTL1	H3K27me3	4	3	4	3	7	10	5	0.001302	No
chr19	53520282	53520000	53530000	NA12891	ZNF331	H3K27me3	3	3	3	3	6	28	9	0.36361	No
chr19	53520319	53520000	53530000	NA12891	ZNF331	H3K27me3	2	4	2	4	6	28	9	0.36361	No
chr19	53520525	53520000	53530000	NA12891	ZNF331	H3K27me3	11	4	11	4	15	28	9	0.36361	No
chr19	53520546	53520000	53530000	NA12891	ZNF331	H3K27me3	11	6	11	6	17	28	9	0.36361	No
chr19	53520703	53520000	53530000	NA12891	ZNF331	H3K27me3	3	2	3	2	5	28	9	0.36361	No
chr19	53520724	53520000	53530000	NA12891	ZNF331	H3K27me3	3	3	3	3	6	28	9	0.36361	No
chr19	53520824	53520000	53530000	NA12891	ZNF331	H3K27me3	4	1	1	4	5	28	9	0.36361	No
chr19	53520981	53520000	53530000	NA12891	ZNF331	H3K27me3	5	4	5	4	9	28	9	0.36361	No
chr19	53520998	53520000	53530000	NA12891	ZNF331	H3K27me3	9	4	9	4	13	28	9	0.36361	No
chr19	53521001	53520000	53530000	NA12891	ZNF331	H3K27me3	10	4	10	4	14	28	9	0.36361	No
chr19	53521681	53520000	53530000	NA12891	ZNF331	H3K27me3	2	10	2	10	12	28	9	0.36361	No
chr19	53521940	53520000	53530000	NA12891	ZNF331	H3K27me3	7	1	7	1	8	28	9	0.36361	No
chr19	53522024	53520000	53530000	NA12891	ZNF331	H3K27me3	2	4	2	4	6	28	9	0.36361	No
chr19	53522034	53520000	53530000	NA12891	ZNF331	H3K27me3	2	4	4	2	6	28	9	0.36361	No
chr19	53522504	53520000	53530000	NA12891	ZNF331	H3K27me3	0	6	0	6	6	28	9	0.36361	No
chr19	53522664	53520000	53530000	NA12891	ZNF331	H3K27me3	2	7	7	2	9	28	9	0.36361	No
chr19	53522821	53520000	53530000	NA12891	ZNF331	H3K27me3	3	2	3	2	5	28	9	0.36361	No
chr19	53522877	53520000	53530000	NA12891	ZNF331	H3K27me3	3	4	3	4	7	28	9	0.36361	No
chr19	53523317	53520000	53530000	NA12891	ZNF331	H3K27me3	5	2	5	2	7	28	9	0.36361	No
chr19	53524464	53520000	53530000	NA12891	ZNF331	H3K27me3	5	0	5	0	5	28	9	0.36361	No
chr19	53524468	53520000	53530000	NA12891	ZNF331	H3K27me3	5	0	5	0	5	28	9	0.36361	No
chr19	53525189	53520000	53530000	NA12891	ZNF331	H3K27me3	2	5	2	5	7	28	9	0.36361	No
chr19	53526381	53520000	53530000	NA12891	ZNF331	H3K27me3	4	3	4	3	7	28	9	0.36361	No
chr19	53527443	53520000	53530000	NA12891	ZNF331	H3K27me3	3	3	3	3	6	28	9	0.36361	No
chr19	53527763	53520000	53530000	NA12891	ZNF331	H3K27me3	4	1	1	4	5	28	9	0.36361	No
chr19	53527789	53520000	53530000	NA12891	ZNF331	H3K27me3	4	1	4	1	5	28	9	0.36361	No
chr19	53528427	53520000	53530000	NA12891	ZNF331	H3K27me3	1	4	1	4	5	28	9	0.36361	No
chr19	53528498	53520000	53530000	NA12891	ZNF331	H3K27me3	4	4	4	4	8	28	9	0.36361	No
chr19	53531784	53530000	53540000	NA12891	ZNF331	H3K27me3	3	2	3	2	5	15	6	0.0224903	No
chr19	53531869	53530000	53540000	NA12891	ZNF331	H3K27me3	2	5	2	5	7	15	6	0.0224903	No
chr19	53532709	53530000	53540000	NA12891	ZNF331	H3K27me3	4	3	4	3	7	15	6	0.0224903	No
chr19	53533498	53530000	53540000	NA12891	ZNF331	H3K27me3	12	3	3	12	15	15	6	0.0224903	No
chr19	53533794	53530000	53540000	NA12891	ZNF331	H3K27me3	2	8	8	2	10	15	6	0.0224903	No
chr19	53534025	53530000	53540000	NA12891	ZNF331	H3K27me3	8	1	8	1	9	15	6	0.0224903	No
chr19	53534126	53530000	53540000	NA12891	ZNF331	H3K27me3	5	2	5	2	7	15	6	0.0224903	No
chr19	53535148	53530000	53540000	NA12891	ZNF331	H3K27me3	3	5	3	5	8	15	6	0.0224903	No
chr19	53535916	53530000	53540000	NA12891	ZNF331	H3K27me3	10	4	10	4	14	15	6	0.0224903	No
chr19	53535999	53530000	53540000	NA12891	ZNF331	H3K27me3	7	3	7	3	10	15	6	0.0224903	No
chr19	53536816	53530000	53540000	NA12891	ZNF331	H3K27me3	0	5	0	5	5	15	6	0.0224903	No
chr19	53537019	53530000	53540000	NA12891	ZNF331	H3K27me3	0	5	0	5	5	15	6	0.0224903	No
chr19	53539612	53530000	53540000	NA12891	ZNF331	H3K27me3	5	2	5	2	7	15	6	0.0224903	No
chr19	53539814	53530000	53540000	NA12891	ZNF331	H3K27me3	6	2	6	2	8	15	6	0.0224903	No
chr19	53539929	53530000	53540000	NA12891	ZNF331	H3K27me3	7	1	7	1	8	15	6	0.0224903	No
chr19	53540460	53540000	53550000	NA12891	ZNF331	H3K27me3	3	2	3	2	5	6	4	0.0452208	No
chr19	53541015	53540000	53550000	NA12891	ZNF331	H3K27me3	6	1	1	6	7	6	4	0.0452208	No
chr19	53545177	53540000	53550000	NA12891	ZNF331	H3K27me3	9	0	9	0	9	6	4	0.0452208	No
chr19	53545402	53540000	53550000	NA12891	ZNF331	H3K27me3	6	1	6	1	7	6	4	0.0452208	No
chr19	53547739	53540000	53550000	NA12891	ZNF331	H3K27me3	2	3	2	3	5	6	4	0.0452208	No
chr19	53547879	53540000	53550000	NA12891	ZNF331	H3K27me3	4	1	4	1	5	6	4	0.0452208	No
chr19	53560560	53560000	53570000	NA12891	ZNF331	H3K27me3	2	5	2	5	7	7	5	0.293624	No
chr19	53561019	53560000	53570000	NA12891	ZNF331	H3K27me3	0	5	0	5	5	7	5	0.293624	No
chr19	53563726	53560000	53570000	NA12891	ZNF331	H3K27me3	4	1	1	4	5	7	5	0.293624	No
chr19	53565775	53560000	53570000	NA12891	ZNF331	H3K27me3	4	1	1	4	5	7	5	0.293624	No
chr19	53567484	53560000	53570000	NA12891	ZNF331	H3K27me3	6	3	6	3	9	7	5	0.293624	No
chr19	53567951	53560000	53570000	NA12891	ZNF331	H3K27me3	4	1	4	1	5	7	5	0.293624	No
chr19	53567992	53560000	53570000	NA12891	ZNF331	H3K27me3	4	1	1	4	5	7	5	0.293624	No
chr19	53572474	53570000	53580000	NA12891	ZNF331	H3K27me3	3	2	2	3	5	4	1	0.842511	No
chr19	53575349	53570000	53580000	NA12891	ZNF331	H3K27me3	2	3	3	2	5	4	1	0.842511	No
chr19	53575623	53570000	53580000	NA12891	ZNF331	H3K27me3	6	1	6	1	7	4	1	0.842511	No
chr19	53577025	53570000	53580000	NA12891	ZNF331	H3K27me3	3	2	3	2	5	4	1	0.842511	No
chr19	53520031	53520000	53530000	NA19239	ZNF331	H3K36me3	7	1	1	7	8	54	25	8.25e-15	No
chr19	53520282	53520000	53530000	NA19239	ZNF331	H3K36me3	6	0	0	6	6	54	25	8.25e-15	No
chr19	53520319	53520000	53530000	NA19239	ZNF331	H3K36me3	12	1	1	12	13	54	25	8.25e-15	No
chr19	53520327	53520000	53530000	NA19239	ZNF331	H3K36me3	12	1	12	1	13	54	25	8.25e-15	No
chr19	53520703	53520000	53530000	NA19239	ZNF331	H3K36me3	5	1	5	1	6	54	25	8.25e-15	No
chr19	53520724	53520000	53530000	NA19239	ZNF331	H3K36me3	5	1	5	1	6	54	25	8.25e-15	No
chr19	53520981	53520000	53530000	NA19239	ZNF331	H3K36me3	4	3	4	3	7	54	25	8.25e-15	No
chr19	53521050	53520000	53530000	NA19239	ZNF331	H3K36me3	4	4	4	4	8	54	25	8.25e-15	No
chr19	53521940	53520000	53530000	NA19239	ZNF331	H3K36me3	5	2	2	5	7	54	25	8.25e-15	No
chr19	53522034	53520000	53530000	NA19239	ZNF331	H3K36me3	8	2	2	8	10	54	25	8.25e-15	No
chr19	53522094	53520000	53530000	NA19239	ZNF331	H3K36me3	18	0	0	18	18	54	25	8.25e-15	No
chr19	53522385	53520000	53530000	NA19239	ZNF331	H3K36me3	12	4	12	4	16	54	25	8.25e-15	No
chr19	53522447	53520000	53530000	NA19239	ZNF331	H3K36me3	8	7	7	8	15	54	25	8.25e-15	No
chr19	53522664	53520000	53530000	NA19239	ZNF331	H3K36me3	11	10	10	11	21	54	25	8.25e-15	No
chr19	53523244	53520000	53530000	NA19239	ZNF331	H3K36me3	22	10	10	22	32	54	25	8.25e-15	No
chr19	53523311	53520000	53530000	NA19239	ZNF331	H3K36me3	15	10	15	10	25	54	25	8.25e-15	No
chr19	53523317	53520000	53530000	NA19239	ZNF331	H3K36me3	12	11	12	11	23	54	25	8.25e-15	No
chr19	53523540	53520000	53530000	NA19239	ZNF331	H3K36me3	7	3	3	7	10	54	25	8.25e-15	No
chr19	53523678	53520000	53530000	NA19239	ZNF331	H3K36me3	12	2	12	2	14	54	25	8.25e-15	No
chr19	53523813	53520000	53530000	NA19239	ZNF331	H3K36me3	12	2	12	2	14	54	25	8.25e-15	No
chr19	53523872	53520000	53530000	NA19239	ZNF331	H3K36me3	13	7	13	7	20	54	25	8.25e-15	No
chr19	53523931	53520000	53530000	NA19239	ZNF331	H3K36me3	4	3	4	3	7	54	25	8.25e-15	No
chr19	53524282	53520000	53530000	NA19239	ZNF331	H3K36me3	12	2	12	2	14	54	25	8.25e-15	No
chr19	53524464	53520000	53530000	NA19239	ZNF331	H3K36me3	18	2	18	2	20	54	25	8.25e-15	No
chr19	53524468	53520000	53530000	NA19239	ZNF331	H3K36me3	21	2	21	2	23	54	25	8.25e-15	No
chr19	53525687	53520000	53530000	NA19239	ZNF331	H3K36me3	4	3	3	4	7	54	25	8.25e-15	No
chr19	53525753	53520000	53530000	NA19239	ZNF331	H3K36me3	8	3	8	3	11	54	25	8.25e-15	No
chr19	53526207	53520000	53530000	NA19239	ZNF331	H3K36me3	9	0	9	0	9	54	25	8.25e-15	No
chr19	53526383	53520000	53530000	NA19239	ZNF331	H3K36me3	11	0	11	0	11	54	25	8.25e-15	No
chr19	53526895	53520000	53530000	NA19239	ZNF331	H3K36me3	7	3	7	3	10	54	25	8.25e-15	No
chr19	53526972	53520000	53530000	NA19239	ZNF331	H3K36me3	11	0	0	11	11	54	25	8.25e-15	No
chr19	53527214	53520000	53530000	NA19239	ZNF331	H3K36me3	8	1	8	1	9	54	25	8.25e-15	No
chr19	53527443	53520000	53530000	NA19239	ZNF331	H3K36me3	3	2	3	2	5	54	25	8.25e-15	No
chr19	53527655	53520000	53530000	NA19239	ZNF331	H3K36me3	5	3	5	3	8	54	25	8.25e-15	No
chr19	53527664	53520000	53530000	NA19239	ZNF331	H3K36me3	6	6	6	6	12	54	25	8.25e-15	No
chr19	53527704	53520000	53530000	NA19239	ZNF331	H3K36me3	10	4	10	4	14	54	25	8.25e-15	No
chr19	53527789	53520000	53530000	NA19239	ZNF331	H3K36me3	7	6	7	6	13	54	25	8.25e-15	No
chr19	53527797	53520000	53530000	NA19239	ZNF331	H3K36me3	6	5	5	6	11	54	25	8.25e-15	No
chr19	53528209	53520000	53530000	NA19239	ZNF331	H3K36me3	8	1	8	1	9	54	25	8.25e-15	No
chr19	53528299	53520000	53530000	NA19239	ZNF331	H3K36me3	5	5	5	5	10	54	25	8.25e-15	No
chr19	53528359	53520000	53530000	NA19239	ZNF331	H3K36me3	4	1	1	4	5	54	25	8.25e-15	No
chr19	53528451	53520000	53530000	NA19239	ZNF331	H3K36me3	7	6	6	7	13	54	25	8.25e-15	No
chr19	53528498	53520000	53530000	NA19239	ZNF331	H3K36me3	6	3	3	6	9	54	25	8.25e-15	No
chr19	53528655	53520000	53530000	NA19239	ZNF331	H3K36me3	9	3	9	3	12	54	25	8.25e-15	No
chr19	53528986	53520000	53530000	NA19239	ZNF331	H3K36me3	19	1	19	1	20	54	25	8.25e-15	No
chr19	53529129	53520000	53530000	NA19239	ZNF331	H3K36me3	4	3	4	3	7	54	25	8.25e-15	No
chr19	53529401	53520000	53530000	NA19239	ZNF331	H3K36me3	7	0	7	0	7	54	25	8.25e-15	No
chr19	53529474	53520000	53530000	NA19239	ZNF331	H3K36me3	4	3	4	3	7	54	25	8.25e-15	No
chr19	53529610	53520000	53530000	NA19239	ZNF331	H3K36me3	11	2	11	2	13	54	25	8.25e-15	No
chr19	53529686	53520000	53530000	NA19239	ZNF331	H3K36me3	5	1	1	5	6	54	25	8.25e-15	No
chr19	53529847	53520000	53530000	NA19239	ZNF331	H3K36me3	4	2	2	4	6	54	25	8.25e-15	No
chr19	53529859	53520000	53530000	NA19239	ZNF331	H3K36me3	4	2	2	4	6	54	25	8.25e-15	No
chr19	53529887	53520000	53530000	NA19239	ZNF331	H3K36me3	4	1	1	4	5	54	25	8.25e-15	No
chr19	53529888	53520000	53530000	NA19239	ZNF331	H3K36me3	4	1	1	4	5	54	25	8.25e-15	No
chr19	53530161	53530000	53540000	NA19239	ZNF331	H3K36me3	9	4	9	4	13	33	16	3.12e-15	No
chr19	53530165	53530000	53540000	NA19239	ZNF331	H3K36me3	6	4	6	4	10	33	16	3.12e-15	No
chr19	53530320	53530000	53540000	NA19239	ZNF331	H3K36me3	14	2	14	2	16	33	16	3.12e-15	No
chr19	53530360	53530000	53540000	NA19239	ZNF331	H3K36me3	13	3	13	3	16	33	16	3.12e-15	No
chr19	53530432	53530000	53540000	NA19239	ZNF331	H3K36me3	13	1	13	1	14	33	16	3.12e-15	No
chr19	53530447	53530000	53540000	NA19239	ZNF331	H3K36me3	11	1	11	1	12	33	16	3.12e-15	No
chr19	53530449	53530000	53540000	NA19239	ZNF331	H3K36me3	15	3	15	3	18	33	16	3.12e-15	No
chr19	53530549	53530000	53540000	NA19239	ZNF331	H3K36me3	22	5	22	5	27	33	16	3.12e-15	No
chr19	53530641	53530000	53540000	NA19239	ZNF331	H3K36me3	8	4	4	8	12	33	16	3.12e-15	No
chr19	53530792	53530000	53540000	NA19239	ZNF331	H3K36me3	6	4	6	4	10	33	16	3.12e-15	No
chr19	53530872	53530000	53540000	NA19239	ZNF331	H3K36me3	8	0	8	0	8	33	16	3.12e-15	No
chr19	53530938	53530000	53540000	NA19239	ZNF331	H3K36me3	7	3	7	3	10	33	16	3.12e-15	No
chr19	53530971	53530000	53540000	NA19239	ZNF331	H3K36me3	5	4	5	4	9	33	16	3.12e-15	No
chr19	53531294	53530000	53540000	NA19239	ZNF331	H3K36me3	6	1	6	1	7	33	16	3.12e-15	No
chr19	53531414	53530000	53540000	NA19239	ZNF331	H3K36me3	3	2	3	2	5	33	16	3.12e-15	No
chr19	53531443	53530000	53540000	NA19239	ZNF331	H3K36me3	4	2	4	2	6	33	16	3.12e-15	No
chr19	53531446	53530000	53540000	NA19239	ZNF331	H3K36me3	3	2	3	2	5	33	16	3.12e-15	No
chr19	53531869	53530000	53540000	NA19239	ZNF331	H3K36me3	6	0	0	6	6	33	16	3.12e-15	No
chr19	53532354	53530000	53540000	NA19239	ZNF331	H3K36me3	6	0	0	6	6	33	16	3.12e-15	No
chr19	53533498	53530000	53540000	NA19239	ZNF331	H3K36me3	5	0	0	5	5	33	16	3.12e-15	No
chr19	53533561	53530000	53540000	NA19239	ZNF331	H3K36me3	6	0	6	0	6	33	16	3.12e-15	No
chr19	53534489	53530000	53540000	NA19239	ZNF331	H3K36me3	5	2	5	2	7	33	16	3.12e-15	No
chr19	53535245	53530000	53540000	NA19239	ZNF331	H3K36me3	3	3	3	3	6	33	16	3.12e-15	No
chr19	53535964	53530000	53540000	NA19239	ZNF331	H3K36me3	6	4	6	4	10	33	16	3.12e-15	No
chr19	53536099	53530000	53540000	NA19239	ZNF331	H3K36me3	12	2	12	2	14	33	16	3.12e-15	No
chr19	53536840	53530000	53540000	NA19239	ZNF331	H3K36me3	16	7	16	7	23	33	16	3.12e-15	No
chr19	53537158	53530000	53540000	NA19239	ZNF331	H3K36me3	4	2	2	4	6	33	16	3.12e-15	No
chr19	53537278	53530000	53540000	NA19239	ZNF331	H3K36me3	6	2	6	2	8	33	16	3.12e-15	No
chr19	53537359	53530000	53540000	NA19239	ZNF331	H3K36me3	10	5	10	5	15	33	16	3.12e-15	No
chr19	53537496	53530000	53540000	NA19239	ZNF331	H3K36me3	10	5	10	5	15	33	16	3.12e-15	No
chr19	53539612	53530000	53540000	NA19239	ZNF331	H3K36me3	27	3	27	3	30	33	16	3.12e-15	No
chr19	53539814	53530000	53540000	NA19239	ZNF331	H3K36me3	29	4	29	4	33	33	16	3.12e-15	No
chr19	53539929	53530000	53540000	NA19239	ZNF331	H3K36me3	25	5	25	5	30	33	16	3.12e-15	No
chr15	25000886	25000000	25010000	NA12892	PWS_AS	H3K36me3	12	5	5	12	17	6	4	1.28e-07	No
chr15	25001297	25000000	25010000	NA12892	PWS_AS	H3K36me3	13	0	0	13	13	6	4	1.28e-07	No
chr15	25005229	25000000	25010000	NA12892	PWS_AS	H3K36me3	5	0	0	5	5	6	4	1.28e-07	No
chr15	25006163	25000000	25010000	NA12892	PWS_AS	H3K36me3	13	0	0	13	13	6	4	1.28e-07	No
chr15	25006466	25000000	25010000	NA12892	PWS_AS	H3K36me3	7	2	2	7	9	6	4	1.28e-07	No
chr15	25008346	25000000	25010000	NA12892	PWS_AS	H3K36me3	8	0	0	8	8	6	4	1.28e-07	No
chr2	206250826	206250000	206260000	NA12891	ZDBF2	H3K27me3	21	43	21	43	64	13	1	5.77e-23	No
chr2	206251725	206250000	206260000	NA12891	ZDBF2	H3K27me3	23	68	23	68	91	13	1	5.77e-23	No
chr2	206252388	206250000	206260000	NA12891	ZDBF2	H3K27me3	14	76	14	76	90	13	1	5.77e-23	No
chr2	206253038	206250000	206260000	NA12891	ZDBF2	H3K27me3	13	46	13	46	59	13	1	5.77e-23	No
chr2	206254917	206250000	206260000	NA12891	ZDBF2	H3K27me3	32	48	32	48	80	13	1	5.77e-23	No
chr2	206255815	206250000	206260000	NA12891	ZDBF2	H3K27me3	14	44	14	44	58	13	1	5.77e-23	No
chr2	206256647	206250000	206260000	NA12891	ZDBF2	H3K27me3	14	16	14	16	30	13	1	5.77e-23	No
chr2	206257058	206250000	206260000	NA12891	ZDBF2	H3K27me3	9	23	9	23	32	13	1	5.77e-23	No
chr2	206257714	206250000	206260000	NA12891	ZDBF2	H3K27me3	17	24	17	24	41	13	1	5.77e-23	No
chr2	206257742	206250000	206260000	NA12891	ZDBF2	H3K27me3	15	33	15	33	48	13	1	5.77e-23	No
chr2	206257747	206250000	206260000	NA12891	ZDBF2	H3K27me3	20	31	20	31	51	13	1	5.77e-23	No
chr2	206257866	206250000	206260000	NA12891	ZDBF2	H3K27me3	16	34	16	34	50	13	1	5.77e-23	No
chr2	206258232	206250000	206260000	NA12891	ZDBF2	H3K27me3	13	30	13	30	43	13	1	5.77e-23	No
chr2	206260032	206260000	206270000	NA12891	ZDBF2	H3K27me3	68	46	68	46	114	16	7	1.95e-93	No
chr2	206262018	206260000	206270000	NA12891	ZDBF2	H3K27me3	48	47	48	47	95	16	7	1.95e-93	No
chr2	206262560	206260000	206270000	NA12891	ZDBF2	H3K27me3	17	93	17	93	110	16	7	1.95e-93	No
chr2	206262933	206260000	206270000	NA12891	ZDBF2	H3K27me3	17	74	17	74	91	16	7	1.95e-93	No
chr2	206263567	206260000	206270000	NA12891	ZDBF2	H3K27me3	36	66	36	66	102	16	7	1.95e-93	No
chr2	206263822	206260000	206270000	NA12891	ZDBF2	H3K27me3	22	56	22	56	78	16	7	1.95e-93	No
chr2	206264627	206260000	206270000	NA12891	ZDBF2	H3K27me3	14	97	14	97	111	16	7	1.95e-93	No
chr2	206264637	206260000	206270000	NA12891	ZDBF2	H3K27me3	14	93	14	93	107	16	7	1.95e-93	No
chr2	206264879	206260000	206270000	NA12891	ZDBF2	H3K27me3	15	101	15	101	116	16	7	1.95e-93	No
chr2	206265107	206260000	206270000	NA12891	ZDBF2	H3K27me3	23	85	23	85	108	16	7	1.95e-93	No
chr2	206265360	206260000	206270000	NA12891	ZDBF2	H3K27me3	81	18	18	81	99	16	7	1.95e-93	No
chr2	206267162	206260000	206270000	NA12891	ZDBF2	H3K27me3	21	53	21	53	74	16	7	1.95e-93	No
chr2	206267793	206260000	206270000	NA12891	ZDBF2	H3K27me3	13	43	13	43	56	16	7	1.95e-93	No
chr2	206269486	206260000	206270000	NA12891	ZDBF2	H3K27me3	24	64	24	64	88	16	7	1.95e-93	No
chr2	206269568	206260000	206270000	NA12891	ZDBF2	H3K27me3	42	5	42	5	47	16	7	1.95e-93	No
chr2	206269987	206260000	206270000	NA12891	ZDBF2	H3K27me3	12	30	12	30	42	16	7	1.95e-93	No
chr2	206270386	206270000	206280000	NA12891	ZDBF2	H3K27me3	19	34	19	34	53	11	3	3.15e-19	No
chr2	206270672	206270000	206280000	NA12891	ZDBF2	H3K27me3	25	32	25	32	57	11	3	3.15e-19	No
chr2	206271793	206270000	206280000	NA12891	ZDBF2	H3K27me3	40	33	40	33	73	11	3	3.15e-19	No
chr2	206272094	206270000	206280000	NA12891	ZDBF2	H3K27me3	23	36	23	36	59	11	3	3.15e-19	No
chr2	206273403	206270000	206280000	NA12891	ZDBF2	H3K27me3	51	34	51	34	85	11	3	3.15e-19	No
chr2	206273755	206270000	206280000	NA12891	ZDBF2	H3K27me3	53	48	48	53	101	11	3	3.15e-19	No
chr2	206273769	206270000	206280000	NA12891	ZDBF2	H3K27me3	52	48	48	52	100	11	3	3.15e-19	No
chr2	206276156	206270000	206280000	NA12891	ZDBF2	H3K27me3	9	89	9	89	98	11	3	3.15e-19	No
chr2	206277709	206270000	206280000	NA12891	ZDBF2	H3K27me3	0	19	0	19	19	11	3	3.15e-19	No
chr2	206278506	206270000	206280000	NA12891	ZDBF2	H3K27me3	7	20	7	20	27	11	3	3.15e-19	No
chr2	206279080	206270000	206280000	NA12891	ZDBF2	H3K27me3	3	15	3	15	18	11	3	3.15e-19	No
chr2	206280926	206280000	206290000	NA12891	ZDBF2	H3K27me3	2	17	2	17	19	9	5	4.01e-12	No
chr2	206281182	206280000	206290000	NA12891	ZDBF2	H3K27me3	4	21	4	21	25	9	5	4.01e-12	No
chr2	206283390	206280000	206290000	NA12891	ZDBF2	H3K27me3	1	26	1	26	27	9	5	4.01e-12	No
chr2	206283620	206280000	206290000	NA12891	ZDBF2	H3K27me3	5	12	5	12	17	9	5	4.01e-12	No
chr2	206284419	206280000	206290000	NA12891	ZDBF2	H3K27me3	0	11	0	11	11	9	5	4.01e-12	No
chr2	206287533	206280000	206290000	NA12891	ZDBF2	H3K27me3	9	18	9	18	27	9	5	4.01e-12	No
chr2	206287795	206280000	206290000	NA12891	ZDBF2	H3K27me3	7	11	11	7	18	9	5	4.01e-12	No
chr2	206288787	206280000	206290000	NA12891	ZDBF2	H3K27me3	2	4	2	4	6	9	5	4.01e-12	No
chr2	206289724	206280000	206290000	NA12891	ZDBF2	H3K27me3	0	9	0	9	9	9	5	4.01e-12	No
chr2	206291658	206290000	206300000	NA12891	ZDBF2	H3K27me3	1	14	1	14	15	6	4	1.94e-07	No
chr2	206295628	206290000	206300000	NA12891	ZDBF2	H3K27me3	1	21	1	21	22	6	4	1.94e-07	No
chr2	206296369	206290000	206300000	NA12891	ZDBF2	H3K27me3	2	5	2	5	7	6	4	1.94e-07	No
chr2	206298187	206290000	206300000	NA12891	ZDBF2	H3K27me3	11	13	11	13	24	6	4	1.94e-07	No
chr2	206298570	206290000	206300000	NA12891	ZDBF2	H3K27me3	0	8	0	8	8	6	4	1.94e-07	No
chr2	206298673	206290000	206300000	NA12891	ZDBF2	H3K27me3	1	8	1	8	9	6	4	1.94e-07	No
chr2	206312603	206310000	206320000	NA12891	ZDBF2	H3K27me3	6	17	6	17	23	8	1	0.00888768	No
chr2	206313698	206310000	206320000	NA12891	ZDBF2	H3K27me3	7	3	7	3	10	8	1	0.00888768	No
chr2	206314148	206310000	206320000	NA12891	ZDBF2	H3K27me3	4	8	4	8	12	8	1	0.00888768	No
chr2	206314772	206310000	206320000	NA12891	ZDBF2	H3K27me3	3	6	3	6	9	8	1	0.00888768	No
chr2	206315277	206310000	206320000	NA12891	ZDBF2	H3K27me3	4	4	4	4	8	8	1	0.00888768	No
chr2	206315336	206310000	206320000	NA12891	ZDBF2	H3K27me3	7	8	7	8	15	8	1	0.00888768	No
chr2	206319065	206310000	206320000	NA12891	ZDBF2	H3K27me3	1	16	1	16	17	8	1	0.00888768	No
chr2	206319164	206310000	206320000	NA12891	ZDBF2	H3K27me3	5	12	5	12	17	8	1	0.00888768	No
chr2	206250826	206250000	206260000	NA12892	ZDBF2	H3K27me3	60	9	60	9	69	13	8	7.43e-80	No
chr2	206251725	206250000	206260000	NA12892	ZDBF2	H3K27me3	73	9	73	9	82	13	8	7.43e-80	No
chr2	206252388	206250000	206260000	NA12892	ZDBF2	H3K27me3	54	9	54	9	63	13	8	7.43e-80	No
chr2	206253038	206250000	206260000	NA12892	ZDBF2	H3K27me3	53	3	53	3	56	13	8	7.43e-80	No
chr2	206254917	206250000	206260000	NA12892	ZDBF2	H3K27me3	54	16	54	16	70	13	8	7.43e-80	No
chr2	206255815	206250000	206260000	NA12892	ZDBF2	H3K27me3	67	10	67	10	77	13	8	7.43e-80	No
chr2	206256647	206250000	206260000	NA12892	ZDBF2	H3K27me3	46	3	46	3	49	13	8	7.43e-80	No
chr2	206257058	206250000	206260000	NA12892	ZDBF2	H3K27me3	50	14	50	14	64	13	8	7.43e-80	No
chr2	206257714	206250000	206260000	NA12892	ZDBF2	H3K27me3	58	12	58	12	70	13	8	7.43e-80	No
chr2	206257742	206250000	206260000	NA12892	ZDBF2	H3K27me3	56	13	56	13	69	13	8	7.43e-80	No
chr2	206257747	206250000	206260000	NA12892	ZDBF2	H3K27me3	52	14	52	14	66	13	8	7.43e-80	No
chr2	206257866	206250000	206260000	NA12892	ZDBF2	H3K27me3	55	21	55	21	76	13	8	7.43e-80	No
chr2	206258232	206250000	206260000	NA12892	ZDBF2	H3K27me3	40	28	40	28	68	13	8	7.43e-80	No
chr2	206260032	206260000	206270000	NA12892	ZDBF2	H3K27me3	49	37	49	37	86	16	6	1.71e-66	No
chr2	206262018	206260000	206270000	NA12892	ZDBF2	H3K27me3	42	27	42	27	69	16	6	1.71e-66	No
chr2	206262560	206260000	206270000	NA12892	ZDBF2	H3K27me3	58	18	58	18	76	16	6	1.71e-66	No
chr2	206262933	206260000	206270000	NA12892	ZDBF2	H3K27me3	64	13	64	13	77	16	6	1.71e-66	No
chr2	206263567	206260000	206270000	NA12892	ZDBF2	H3K27me3	64	22	64	22	86	16	6	1.71e-66	No
chr2	206263822	206260000	206270000	NA12892	ZDBF2	H3K27me3	73	13	73	13	86	16	6	1.71e-66	No
chr2	206264627	206260000	206270000	NA12892	ZDBF2	H3K27me3	75	9	75	9	84	16	6	1.71e-66	No
chr2	206264637	206260000	206270000	NA12892	ZDBF2	H3K27me3	72	10	72	10	82	16	6	1.71e-66	No
chr2	206264879	206260000	206270000	NA12892	ZDBF2	H3K27me3	54	15	54	15	69	16	6	1.71e-66	No
chr2	206265107	206260000	206270000	NA12892	ZDBF2	H3K27me3	63	18	63	18	81	16	6	1.71e-66	No
chr2	206265360	206260000	206270000	NA12892	ZDBF2	H3K27me3	64	49	64	49	113	16	6	1.71e-66	No
chr2	206267162	206260000	206270000	NA12892	ZDBF2	H3K27me3	32	21	32	21	53	16	6	1.71e-66	No
chr2	206267793	206260000	206270000	NA12892	ZDBF2	H3K27me3	37	13	37	13	50	16	6	1.71e-66	No
chr2	206269486	206260000	206270000	NA12892	ZDBF2	H3K27me3	50	10	50	10	60	16	6	1.71e-66	No
chr2	206269568	206260000	206270000	NA12892	ZDBF2	H3K27me3	34	2	34	2	36	16	6	1.71e-66	No
chr2	206269987	206260000	206270000	NA12892	ZDBF2	H3K27me3	21	12	21	12	33	16	6	1.71e-66	No
chr2	206270386	206270000	206280000	NA12892	ZDBF2	H3K27me3	35	15	35	15	50	9	4	5.07e-20	No
chr2	206271793	206270000	206280000	NA12892	ZDBF2	H3K27me3	37	9	37	9	46	9	4	5.07e-20	No
chr2	206273403	206270000	206280000	NA12892	ZDBF2	H3K27me3	65	41	65	41	106	9	4	5.07e-20	No
chr2	206273755	206270000	206280000	NA12892	ZDBF2	H3K27me3	62	53	62	53	115	9	4	5.07e-20	No
chr2	206273769	206270000	206280000	NA12892	ZDBF2	H3K27me3	76	53	76	53	129	9	4	5.07e-20	No
chr2	206276156	206270000	206280000	NA12892	ZDBF2	H3K27me3	4	46	46	4	50	9	4	5.07e-20	No
chr2	206277709	206270000	206280000	NA12892	ZDBF2	H3K27me3	19	4	19	4	23	9	4	5.07e-20	No
chr2	206278506	206270000	206280000	NA12892	ZDBF2	H3K27me3	31	3	31	3	34	9	4	5.07e-20	No
chr2	206279080	206270000	206280000	NA12892	ZDBF2	H3K27me3	19	7	19	7	26	9	4	5.07e-20	No
chr2	206291658	206290000	206300000	NA12892	ZDBF2	H3K27me3	11	2	11	2	13	6	4	7.14e-09	No
chr2	206295628	206290000	206300000	NA12892	ZDBF2	H3K27me3	11	0	11	0	11	6	4	7.14e-09	No
chr2	206296369	206290000	206300000	NA12892	ZDBF2	H3K27me3	3	10	10	3	13	6	4	7.14e-09	No
chr2	206298187	206290000	206300000	NA12892	ZDBF2	H3K27me3	26	3	26	3	29	6	4	7.14e-09	No
chr2	206298570	206290000	206300000	NA12892	ZDBF2	H3K27me3	3	8	8	3	11	6	4	7.14e-09	No
chr2	206298673	206290000	206300000	NA12892	ZDBF2	H3K27me3	12	1	12	1	13	6	4	7.14e-09	No
chr2	206312603	206310000	206320000	NA12892	ZDBF2	H3K27me3	17	4	17	4	21	9	4	0.00360695	No
chr2	206313698	206310000	206320000	NA12892	ZDBF2	H3K27me3	4	2	2	4	6	9	4	0.00360695	No
chr2	206314148	206310000	206320000	NA12892	ZDBF2	H3K27me3	9	1	9	1	10	9	4	0.00360695	No
chr2	206314772	206310000	206320000	NA12892	ZDBF2	H3K27me3	1	8	8	1	9	9	4	0.00360695	No
chr2	206315277	206310000	206320000	NA12892	ZDBF2	H3K27me3	7	1	7	1	8	9	4	0.00360695	No
chr2	206315336	206310000	206320000	NA12892	ZDBF2	H3K27me3	4	2	4	2	6	9	4	0.00360695	No
chr2	206318267	206310000	206320000	NA12892	ZDBF2	H3K27me3	3	6	3	6	9	9	4	0.00360695	No
chr2	206319065	206310000	206320000	NA12892	ZDBF2	H3K27me3	8	18	18	8	26	9	4	0.00360695	No
chr2	206319164	206310000	206320000	NA12892	ZDBF2	H3K27me3	8	11	11	8	19	9	4	0.00360695	No
chr2	206257714	206250000	206260000	NA19238	ZDBF2	H3K27me3	21	5	21	5	26	6	4	1.16e-12	No
chr2	206257737	206250000	206260000	NA19238	ZDBF2	H3K27me3	17	1	17	1	18	6	4	1.16e-12	No
chr2	206257742	206250000	206260000	NA19238	ZDBF2	H3K27me3	18	1	18	1	19	6	4	1.16e-12	No
chr2	206257747	206250000	206260000	NA19238	ZDBF2	H3K27me3	19	1	19	1	20	6	4	1.16e-12	No
chr2	206257866	206250000	206260000	NA19238	ZDBF2	H3K27me3	26	10	26	10	36	6	4	1.16e-12	No
chr2	206258232	206250000	206260000	NA19238	ZDBF2	H3K27me3	22	11	22	11	33	6	4	1.16e-12	No
chr2	206260032	206260000	206270000	NA19238	ZDBF2	H3K27me3	21	15	21	15	36	18	8	1.23e-54	No
chr2	206261289	206260000	206270000	NA19238	ZDBF2	H3K27me3	16	25	16	25	41	18	8	1.23e-54	No
chr2	206262018	206260000	206270000	NA19238	ZDBF2	H3K27me3	29	10	29	10	39	18	8	1.23e-54	No
chr2	206262560	206260000	206270000	NA19238	ZDBF2	H3K27me3	22	19	22	19	41	18	8	1.23e-54	No
chr2	206262933	206260000	206270000	NA19238	ZDBF2	H3K27me3	52	10	52	10	62	18	8	1.23e-54	No
chr2	206263567	206260000	206270000	NA19238	ZDBF2	H3K27me3	54	9	54	9	63	18	8	1.23e-54	No
chr2	206264627	206260000	206270000	NA19238	ZDBF2	H3K27me3	55	2	55	2	57	18	8	1.23e-54	No
chr2	206264637	206260000	206270000	NA19238	ZDBF2	H3K27me3	61	1	61	1	62	18	8	1.23e-54	No
chr2	206265107	206260000	206270000	NA19238	ZDBF2	H3K27me3	41	9	41	9	50	18	8	1.23e-54	No
chr2	206265360	206260000	206270000	NA19238	ZDBF2	H3K27me3	49	9	49	9	58	18	8	1.23e-54	No
chr2	206266149	206260000	206270000	NA19238	ZDBF2	H3K27me3	19	15	19	15	34	18	8	1.23e-54	No
chr2	206267162	206260000	206270000	NA19238	ZDBF2	H3K27me3	18	5	18	5	23	18	8	1.23e-54	No
chr2	206267546	206260000	206270000	NA19238	ZDBF2	H3K27me3	23	9	23	9	32	18	8	1.23e-54	No
chr2	206267793	206260000	206270000	NA19238	ZDBF2	H3K27me3	21	9	21	9	30	18	8	1.23e-54	No
chr2	206267837	206260000	206270000	NA19238	ZDBF2	H3K27me3	22	14	22	14	36	18	8	1.23e-54	No
chr2	206269486	206260000	206270000	NA19238	ZDBF2	H3K27me3	10	8	10	8	18	18	8	1.23e-54	No
chr2	206269566	206260000	206270000	NA19238	ZDBF2	H3K27me3	20	0	20	0	20	18	8	1.23e-54	No
chr2	206269987	206260000	206270000	NA19238	ZDBF2	H3K27me3	19	1	19	1	20	18	8	1.23e-54	No
chr2	206270386	206270000	206280000	NA19238	ZDBF2	H3K27me3	23	3	23	3	26	9	5	2.91e-25	No
chr2	206272094	206270000	206280000	NA19238	ZDBF2	H3K27me3	29	12	29	12	41	9	5	2.91e-25	No
chr2	206272098	206270000	206280000	NA19238	ZDBF2	H3K27me3	33	9	33	9	42	9	5	2.91e-25	No
chr2	206273755	206270000	206280000	NA19238	ZDBF2	H3K27me3	36	26	36	26	62	9	5	2.91e-25	No
chr2	206273769	206270000	206280000	NA19238	ZDBF2	H3K27me3	28	36	36	28	64	9	5	2.91e-25	No
chr2	206275226	206270000	206280000	NA19238	ZDBF2	H3K27me3	42	2	42	2	44	9	5	2.91e-25	No
chr2	206276156	206270000	206280000	NA19238	ZDBF2	H3K27me3	2	39	39	2	41	9	5	2.91e-25	No
chr2	206277709	206270000	206280000	NA19238	ZDBF2	H3K27me3	2	16	16	2	18	9	5	2.91e-25	No
chr2	206279080	206270000	206280000	NA19238	ZDBF2	H3K27me3	1	13	13	1	14	9	5	2.91e-25	No
chr2	206280019	206280000	206290000	NA19238	ZDBF2	H3K27me3	1	13	13	1	14	6	4	0.000158911	No
chr2	206280926	206280000	206290000	NA19238	ZDBF2	H3K27me3	2	11	11	2	13	6	4	0.000158911	No
chr2	206283620	206280000	206290000	NA19238	ZDBF2	H3K27me3	2	3	3	2	5	6	4	0.000158911	No
chr2	206287653	206280000	206290000	NA19238	ZDBF2	H3K27me3	3	9	9	3	12	6	4	0.000158911	No
chr2	206288787	206280000	206290000	NA19238	ZDBF2	H3K27me3	0	5	5	0	5	6	4	0.000158911	No
chr2	206289724	206280000	206290000	NA19238	ZDBF2	H3K27me3	0	7	7	0	7	6	4	0.000158911	No
chr2	206250414	206250000	206260000	NA19239	ZDBF2	H3K27me3	1	17	1	17	18	21	10	1.3e-119	No
chr2	206250820	206250000	206260000	NA19239	ZDBF2	H3K27me3	46	2	2	46	48	21	10	1.3e-119	No
chr2	206250826	206250000	206260000	NA19239	ZDBF2	H3K27me3	44	3	3	44	47	21	10	1.3e-119	No
chr2	206251725	206250000	206260000	NA19239	ZDBF2	H3K27me3	2	108	2	108	110	21	10	1.3e-119	No
chr2	206253038	206250000	206260000	NA19239	ZDBF2	H3K27me3	4	80	4	80	84	21	10	1.3e-119	No
chr2	206253431	206250000	206260000	NA19239	ZDBF2	H3K27me3	3	63	3	63	66	21	10	1.3e-119	No
chr2	206253439	206250000	206260000	NA19239	ZDBF2	H3K27me3	2	63	2	63	65	21	10	1.3e-119	No
chr2	206254753	206250000	206260000	NA19239	ZDBF2	H3K27me3	21	60	21	60	81	21	10	1.3e-119	No
chr2	206254917	206250000	206260000	NA19239	ZDBF2	H3K27me3	58	13	13	58	71	21	10	1.3e-119	No
chr2	206255880	206250000	206260000	NA19239	ZDBF2	H3K27me3	7	31	7	31	38	21	10	1.3e-119	No
chr2	206256374	206250000	206260000	NA19239	ZDBF2	H3K27me3	3	31	3	31	34	21	10	1.3e-119	No
chr2	206257714	206250000	206260000	NA19239	ZDBF2	H3K27me3	29	21	29	21	50	21	10	1.3e-119	No
chr2	206257737	206250000	206260000	NA19239	ZDBF2	H3K27me3	18	18	18	18	36	21	10	1.3e-119	No
chr2	206257742	206250000	206260000	NA19239	ZDBF2	H3K27me3	14	18	14	18	32	21	10	1.3e-119	No
chr2	206257747	206250000	206260000	NA19239	ZDBF2	H3K27me3	12	18	12	18	30	21	10	1.3e-119	No
chr2	206257866	206250000	206260000	NA19239	ZDBF2	H3K27me3	19	33	19	33	52	21	10	1.3e-119	No
chr2	206258015	206250000	206260000	NA19239	ZDBF2	H3K27me3	17	45	17	45	62	21	10	1.3e-119	No
chr2	206258232	206250000	206260000	NA19239	ZDBF2	H3K27me3	17	32	17	32	49	21	10	1.3e-119	No
chr2	206258597	206250000	206260000	NA19239	ZDBF2	H3K27me3	21	58	21	58	79	21	10	1.3e-119	No
chr2	206259015	206250000	206260000	NA19239	ZDBF2	H3K27me3	21	75	21	75	96	21	10	1.3e-119	No
chr2	206259140	206250000	206260000	NA19239	ZDBF2	H3K27me3	20	72	20	72	92	21	10	1.3e-119	No
chr2	206261741	206260000	206270000	NA19239	ZDBF2	H3K27me3	17	48	17	48	65	16	10	4.23e-111	No
chr2	206261888	206260000	206270000	NA19239	ZDBF2	H3K27me3	16	64	16	64	80	16	10	4.23e-111	No
chr2	206262560	206260000	206270000	NA19239	ZDBF2	H3K27me3	6	73	6	73	79	16	10	4.23e-111	No
chr2	206263460	206260000	206270000	NA19239	ZDBF2	H3K27me3	5	64	5	64	69	16	10	4.23e-111	No
chr2	206264192	206260000	206270000	NA19239	ZDBF2	H3K27me3	80	18	18	80	98	16	10	4.23e-111	No
chr2	206264627	206260000	206270000	NA19239	ZDBF2	H3K27me3	17	54	17	54	71	16	10	4.23e-111	No
chr2	206265107	206260000	206270000	NA19239	ZDBF2	H3K27me3	18	80	18	80	98	16	10	4.23e-111	No
chr2	206265360	206260000	206270000	NA19239	ZDBF2	H3K27me3	22	67	22	67	89	16	10	4.23e-111	No
chr2	206267036	206260000	206270000	NA19239	ZDBF2	H3K27me3	8	80	8	80	88	16	10	4.23e-111	No
chr2	206268177	206260000	206270000	NA19239	ZDBF2	H3K27me3	18	76	18	76	94	16	10	4.23e-111	No
chr2	206268272	206260000	206270000	NA19239	ZDBF2	H3K27me3	23	76	23	76	99	16	10	4.23e-111	No
chr2	206268360	206260000	206270000	NA19239	ZDBF2	H3K27me3	8	70	8	70	78	16	10	4.23e-111	No
chr2	206268970	206260000	206270000	NA19239	ZDBF2	H3K27me3	7	53	7	53	60	16	10	4.23e-111	No
chr2	206268983	206260000	206270000	NA19239	ZDBF2	H3K27me3	9	53	9	53	62	16	10	4.23e-111	No
chr2	206269311	206260000	206270000	NA19239	ZDBF2	H3K27me3	9	35	9	35	44	16	10	4.23e-111	No
chr2	206269486	206260000	206270000	NA19239	ZDBF2	H3K27me3	28	42	28	42	70	16	10	4.23e-111	No
chr2	206270386	206270000	206280000	NA19239	ZDBF2	H3K27me3	14	43	14	43	57	4	2	1.67e-17	No
chr2	206272123	206270000	206280000	NA19239	ZDBF2	H3K27me3	11	66	11	66	77	4	2	1.67e-17	No
chr2	206273755	206270000	206280000	NA19239	ZDBF2	H3K27me3	56	71	56	71	127	4	2	1.67e-17	No
chr2	206275147	206270000	206280000	NA19239	ZDBF2	H3K27me3	8	45	8	45	53	4	2	1.67e-17	No
chr2	206312342	206310000	206320000	NA19239	ZDBF2	H3K27me3	1	8	1	8	9	8	5	2.04e-13	No
chr2	206312603	206310000	206320000	NA19239	ZDBF2	H3K27me3	4	11	4	11	15	8	5	2.04e-13	No
chr2	206313698	206310000	206320000	NA19239	ZDBF2	H3K27me3	0	19	0	19	19	8	5	2.04e-13	No
chr2	206315454	206310000	206320000	NA19239	ZDBF2	H3K27me3	0	16	0	16	16	8	5	2.04e-13	No
chr2	206317412	206310000	206320000	NA19239	ZDBF2	H3K27me3	2	26	2	26	28	8	5	2.04e-13	No
chr2	206318668	206310000	206320000	NA19239	ZDBF2	H3K27me3	1	12	1	12	13	8	5	2.04e-13	No
chr2	206319065	206310000	206320000	NA19239	ZDBF2	H3K27me3	8	10	8	10	18	8	5	2.04e-13	No
chr2	206319303	206310000	206320000	NA19239	ZDBF2	H3K27me3	11	6	11	6	17	8	5	2.04e-13	No
chr2	206250674	206250000	206260000	NA19240	ZDBF2	H3K27me3	6	42	6	42	48	10	4	1.65e-54	No
chr2	206250826	206250000	206260000	NA19240	ZDBF2	H3K27me3	2	50	2	50	52	10	4	1.65e-54	No
chr2	206251725	206250000	206260000	NA19240	ZDBF2	H3K27me3	8	87	8	87	95	10	4	1.65e-54	No
chr2	206252502	206250000	206260000	NA19240	ZDBF2	H3K27me3	11	79	11	79	90	10	4	1.65e-54	No
chr2	206253038	206250000	206260000	NA19240	ZDBF2	H3K27me3	16	60	16	60	76	10	4	1.65e-54	No
chr2	206254917	206250000	206260000	NA19240	ZDBF2	H3K27me3	14	38	14	38	52	10	4	1.65e-54	No
chr2	206255875	206250000	206260000	NA19240	ZDBF2	H3K27me3	6	19	6	19	25	10	4	1.65e-54	No
chr2	206255876	206250000	206260000	NA19240	ZDBF2	H3K27me3	5	19	5	19	24	10	4	1.65e-54	No
chr2	206255880	206250000	206260000	NA19240	ZDBF2	H3K27me3	6	19	6	19	25	10	4	1.65e-54	No
chr2	206256490	206250000	206260000	NA19240	ZDBF2	H3K27me3	8	30	8	30	38	10	4	1.65e-54	No
chr2	206260032	206260000	206270000	NA19240	ZDBF2	H3K27me3	32	51	32	51	83	12	5	4.56e-69	No
chr2	206262018	206260000	206270000	NA19240	ZDBF2	H3K27me3	20	66	20	66	86	12	5	4.56e-69	No
chr2	206262933	206260000	206270000	NA19240	ZDBF2	H3K27me3	19	60	19	60	79	12	5	4.56e-69	No
chr2	206263567	206260000	206270000	NA19240	ZDBF2	H3K27me3	20	83	20	83	103	12	5	4.56e-69	No
chr2	206264637	206260000	206270000	NA19240	ZDBF2	H3K27me3	10	78	10	78	88	12	5	4.56e-69	No
chr2	206266149	206260000	206270000	NA19240	ZDBF2	H3K27me3	15	58	15	58	73	12	5	4.56e-69	No
chr2	206267162	206260000	206270000	NA19240	ZDBF2	H3K27me3	8	61	8	61	69	12	5	4.56e-69	No
chr2	206267546	206260000	206270000	NA19240	ZDBF2	H3K27me3	11	80	11	80	91	12	5	4.56e-69	No
chr2	206267793	206260000	206270000	NA19240	ZDBF2	H3K27me3	17	59	17	59	76	12	5	4.56e-69	No
chr2	206267837	206260000	206270000	NA19240	ZDBF2	H3K27me3	16	47	16	47	63	12	5	4.56e-69	No
chr2	206269566	206260000	206270000	NA19240	ZDBF2	H3K27me3	42	6	42	6	48	12	5	4.56e-69	No
chr2	206269987	206260000	206270000	NA19240	ZDBF2	H3K27me3	7	27	7	27	34	12	5	4.56e-69	No
chr2	206272094	206270000	206280000	NA19240	ZDBF2	H3K27me3	10	35	10	35	45	7	4	6.72e-39	No
chr2	206272098	206270000	206280000	NA19240	ZDBF2	H3K27me3	10	34	10	34	44	7	4	6.72e-39	No
chr2	206273769	206270000	206280000	NA19240	ZDBF2	H3K27me3	38	56	38	56	94	7	4	6.72e-39	No
chr2	206275226	206270000	206280000	NA19240	ZDBF2	H3K27me3	10	53	10	53	63	7	4	6.72e-39	No
chr2	206276156	206270000	206280000	NA19240	ZDBF2	H3K27me3	4	85	4	85	89	7	4	6.72e-39	No
chr2	206277709	206270000	206280000	NA19240	ZDBF2	H3K27me3	2	35	2	35	37	7	4	6.72e-39	No
chr2	206279080	206270000	206280000	NA19240	ZDBF2	H3K27me3	0	14	0	14	14	7	4	6.72e-39	No
chr2	206280019	206280000	206290000	NA19240	ZDBF2	H3K27me3	1	35	1	35	36	7	4	6.78e-15	No
chr2	206280926	206280000	206290000	NA19240	ZDBF2	H3K27me3	0	23	0	23	23	7	4	6.78e-15	No
chr2	206284419	206280000	206290000	NA19240	ZDBF2	H3K27me3	2	11	2	11	13	7	4	6.78e-15	No
chr2	206287653	206280000	206290000	NA19240	ZDBF2	H3K27me3	4	12	4	12	16	7	4	6.78e-15	No
chr2	206288787	206280000	206290000	NA19240	ZDBF2	H3K27me3	3	10	3	10	13	7	4	6.78e-15	No
chr2	206288867	206280000	206290000	NA19240	ZDBF2	H3K27me3	5	2	5	2	7	7	4	6.78e-15	No
chr2	206289617	206280000	206290000	NA19240	ZDBF2	H3K27me3	0	7	0	7	7	7	4	6.78e-15	No
chr15	25026019	25020000	25030000	NA19238	PWS_AS	H3K36me3	3	2	2	3	5	4	3	0.00270768	No
chr15	25026116	25020000	25030000	NA19238	PWS_AS	H3K36me3	5	0	0	5	5	4	3	0.00270768	No
chr15	25026327	25020000	25030000	NA19238	PWS_AS	H3K36me3	6	0	0	6	6	4	3	0.00270768	No
chr15	25028983	25020000	25030000	NA19238	PWS_AS	H3K36me3	9	0	9	0	9	4	3	0.00270768	No
chr20	58831704	58830000	58840000	NA19240	GNAS-AS1	H3K36me3	17	0	0	17	17	7	6	5.41e-20	Yes
chr20	58834449	58830000	58840000	NA19240	GNAS-AS1	H3K36me3	12	0	0	12	12	7	6	5.41e-20	Yes
chr20	58835043	58830000	58840000	NA19240	GNAS-AS1	H3K36me3	9	0	9	0	9	7	6	5.41e-20	Yes
chr20	58835768	58830000	58840000	NA19240	GNAS-AS1	H3K36me3	16	0	0	16	16	7	6	5.41e-20	Yes
chr20	58837588	58830000	58840000	NA19240	GNAS-AS1	H3K36me3	22	0	22	0	22	7	6	5.41e-20	Yes
chr20	58839225	58830000	58840000	NA19240	GNAS-AS1	H3K36me3	10	4	4	10	14	7	6	5.41e-20	Yes
chr20	58839319	58830000	58840000	NA19240	GNAS-AS1	H3K36me3	18	0	0	18	18	7	6	5.41e-20	Yes
chr11	2681283	2680000	2690000	NA19240	KCNQ1OT1	H3K36me3	9	0	9	0	9	4	4	2.62e-06	Yes
chr11	2683945	2680000	2690000	NA19240	KCNQ1OT1	H3K36me3	17	0	17	0	17	4	4	2.62e-06	Yes
chr11	2685097	2680000	2690000	NA19240	KCNQ1OT1	H3K36me3	5	1	5	1	6	4	4	2.62e-06	Yes
chr11	2685121	2680000	2690000	NA19240	KCNQ1OT1	H3K36me3	6	1	6	1	7	4	4	2.62e-06	Yes
chr15	24950765	24950000	24960000	NA19238	PWS_AS	H3K27me3	1	5	1	5	6	4	4	1.7e-05	Yes
chr15	24953695	24950000	24960000	NA19238	PWS_AS	H3K27me3	1	7	1	7	8	4	4	1.7e-05	Yes
chr15	24954180	24950000	24960000	NA19238	PWS_AS	H3K27me3	12	0	12	0	12	4	4	1.7e-05	Yes
chr15	24954304	24950000	24960000	NA19238	PWS_AS	H3K27me3	10	0	10	0	10	4	4	1.7e-05	Yes
chr20	58820075	58820000	58830000	NA12892	GNAS-AS1	H3K36me3	22	0	0	22	22	6	5	3.11e-10	Yes
chr20	58821440	58820000	58830000	NA12892	GNAS-AS1	H3K36me3	5	3	3	5	8	6	5	3.11e-10	Yes
chr20	58821498	58820000	58830000	NA12892	GNAS-AS1	H3K36me3	12	3	3	12	15	6	5	3.11e-10	Yes
chr20	58821501	58820000	58830000	NA12892	GNAS-AS1	H3K36me3	12	3	3	12	15	6	5	3.11e-10	Yes
chr20	58822511	58820000	58830000	NA12892	GNAS-AS1	H3K36me3	10	0	0	10	10	6	5	3.11e-10	Yes
chr20	58823533	58820000	58830000	NA12892	GNAS-AS1	H3K36me3	17	2	2	17	19	6	5	3.11e-10	Yes
chr20	58820230	58820000	58830000	NA19239	GNAS-AS1	H3K36me3	5	0	0	5	5	7	7	1.41e-07	Yes
chr20	58820355	58820000	58830000	NA19239	GNAS-AS1	H3K36me3	5	0	0	5	5	7	7	1.41e-07	Yes
chr20	58821440	58820000	58830000	NA19239	GNAS-AS1	H3K36me3	11	2	11	2	13	7	7	1.41e-07	Yes
chr20	58822370	58820000	58830000	NA19239	GNAS-AS1	H3K36me3	5	0	0	5	5	7	7	1.41e-07	Yes
chr20	58822939	58820000	58830000	NA19239	GNAS-AS1	H3K36me3	10	0	0	10	10	7	7	1.41e-07	Yes
chr20	58823486	58820000	58830000	NA19239	GNAS-AS1	H3K36me3	12	0	12	0	12	7	7	1.41e-07	Yes
chr20	58829850	58820000	58830000	NA19239	GNAS-AS1	H3K36me3	11	2	11	2	13	7	7	1.41e-07	Yes
chr20	58840940	58840000	58850000	NA19239	GNAS-AS1	H3K36me3	25	2	2	25	27	5	4	4.21e-14	Yes
chr20	58841705	58840000	58850000	NA19239	GNAS-AS1	H3K36me3	25	0	0	25	25	5	4	4.21e-14	Yes
chr20	58845346	58840000	58850000	NA19239	GNAS-AS1	H3K36me3	13	0	0	13	13	5	4	4.21e-14	Yes
chr20	58846116	58840000	58850000	NA19239	GNAS-AS1	H3K36me3	5	2	2	5	7	5	4	4.21e-14	Yes
chr20	58847197	58840000	58850000	NA19239	GNAS-AS1	H3K36me3	13	2	2	13	15	5	4	4.21e-14	Yes
chr20	43540400	43540000	43550000	NA19240	L3MBTL1	H3K36me3	5	1	5	1	6	7	5	0.000508298	Yes
chr20	43540565	43540000	43550000	NA19240	L3MBTL1	H3K36me3	5	1	5	1	6	7	5	0.000508298	Yes
chr20	43543225	43540000	43550000	NA19240	L3MBTL1	H3K36me3	4	7	4	7	11	7	5	0.000508298	Yes
chr20	43543316	43540000	43550000	NA19240	L3MBTL1	H3K36me3	10	1	10	1	11	7	5	0.000508298	Yes
chr20	43547173	43540000	43550000	NA19240	L3MBTL1	H3K36me3	6	2	2	6	8	7	5	0.000508298	Yes
chr20	43547310	43540000	43550000	NA19240	L3MBTL1	H3K36me3	10	0	0	10	10	7	5	0.000508298	Yes
chr20	43549795	43540000	43550000	NA19240	L3MBTL1	H3K36me3	6	0	0	6	6	7	5	0.000508298	Yes
chr16	3431470	3430000	3440000	NA12892	ZNF597	H3K36me3	0	18	18	0	18	7	7	2.64e-42	Yes
chr16	3433475	3430000	3440000	NA12892	ZNF597	H3K36me3	0	11	11	0	11	7	7	2.64e-42	Yes
chr16	3435490	3430000	3440000	NA12892	ZNF597	H3K36me3	1	10	10	1	11	7	7	2.64e-42	Yes
chr16	3436285	3430000	3440000	NA12892	ZNF597	H3K36me3	0	30	30	0	30	7	7	2.64e-42	Yes
chr16	3438630	3430000	3440000	NA12892	ZNF597	H3K36me3	0	28	28	0	28	7	7	2.64e-42	Yes
chr16	3438773	3430000	3440000	NA12892	ZNF597	H3K36me3	0	38	38	0	38	7	7	2.64e-42	Yes
chr16	3439857	3430000	3440000	NA12892	ZNF597	H3K36me3	5	63	63	5	68	7	7	2.64e-42	Yes
chr16	3440345	3440000	3450000	NA12892	ZNF597	H3K36me3	0	59	59	0	59	14	13	5.11e-94	Yes
chr16	3440922	3440000	3450000	NA12892	ZNF597	H3K36me3	0	43	43	0	43	14	13	5.11e-94	Yes
chr16	3441209	3440000	3450000	NA12892	ZNF597	H3K36me3	1	35	35	1	36	14	13	5.11e-94	Yes
chr16	3441715	3440000	3450000	NA12892	ZNF597	H3K36me3	0	19	19	0	19	14	13	5.11e-94	Yes
chr16	3442048	3440000	3450000	NA12892	ZNF597	H3K36me3	0	25	25	0	25	14	13	5.11e-94	Yes
chr16	3443495	3440000	3450000	NA12892	ZNF597	H3K36me3	3	5	5	3	8	14	13	5.11e-94	Yes
chr16	3444322	3440000	3450000	NA12892	ZNF597	H3K36me3	0	16	16	0	16	14	13	5.11e-94	Yes
chr16	3445276	3440000	3450000	NA12892	ZNF597	H3K36me3	0	19	19	0	19	14	13	5.11e-94	Yes
chr16	3445356	3440000	3450000	NA12892	ZNF597	H3K36me3	1	34	34	1	35	14	13	5.11e-94	Yes
chr16	3446424	3440000	3450000	NA12892	ZNF597	H3K36me3	0	34	34	0	34	14	13	5.11e-94	Yes
chr16	3447112	3440000	3450000	NA12892	ZNF597	H3K36me3	0	26	26	0	26	14	13	5.11e-94	Yes
chr16	3448115	3440000	3450000	NA12892	ZNF597	H3K36me3	0	36	36	0	36	14	13	5.11e-94	Yes
chr16	3448951	3440000	3450000	NA12892	ZNF597	H3K36me3	0	24	24	0	24	14	13	5.11e-94	Yes
chr16	3449158	3440000	3450000	NA12892	ZNF597	H3K36me3	0	33	33	0	33	14	13	5.11e-94	Yes
chr20	58821440	58820000	58830000	NA19240	GNAS-AS1	H3K27me3	0	10	10	0	10	5	5	2.57e-06	Yes
chr20	58823533	58820000	58830000	NA19240	GNAS-AS1	H3K27me3	2	9	9	2	11	5	5	2.57e-06	Yes
chr20	58823542	58820000	58830000	NA19240	GNAS-AS1	H3K27me3	2	9	2	9	11	5	5	2.57e-06	Yes
chr20	58828474	58820000	58830000	NA19240	GNAS-AS1	H3K27me3	1	11	11	1	12	5	5	2.57e-06	Yes
chr20	58829850	58820000	58830000	NA19240	GNAS-AS1	H3K27me3	0	9	9	0	9	5	5	2.57e-06	Yes
chr20	58831704	58830000	58840000	NA19240	GNAS-AS1	H3K27me3	1	8	8	1	9	7	7	1.18e-37	Yes
chr20	58834449	58830000	58840000	NA19240	GNAS-AS1	H3K27me3	0	9	9	0	9	7	7	1.18e-37	Yes
chr20	58835043	58830000	58840000	NA19240	GNAS-AS1	H3K27me3	0	18	0	18	18	7	7	1.18e-37	Yes
chr20	58835768	58830000	58840000	NA19240	GNAS-AS1	H3K27me3	0	19	19	0	19	7	7	1.18e-37	Yes
chr20	58837588	58830000	58840000	NA19240	GNAS-AS1	H3K27me3	0	17	0	17	17	7	7	1.18e-37	Yes
chr20	58839225	58830000	58840000	NA19240	GNAS-AS1	H3K27me3	2	46	46	2	48	7	7	1.18e-37	Yes
chr20	58839319	58830000	58840000	NA19240	GNAS-AS1	H3K27me3	3	67	67	3	70	7	7	1.18e-37	Yes
chr11	2671019	2670000	2680000	NA19239	KCNQ1OT1	H3K27me3	1	5	1	5	6	5	5	0.000604894	Yes
chr11	2671804	2670000	2680000	NA19239	KCNQ1OT1	H3K27me3	1	4	1	4	5	5	5	0.000604894	Yes
chr11	2672526	2670000	2680000	NA19239	KCNQ1OT1	H3K27me3	0	8	8	0	8	5	5	0.000604894	Yes
chr11	2675514	2670000	2680000	NA19239	KCNQ1OT1	H3K27me3	10	2	10	2	12	5	5	0.000604894	Yes
chr11	2678931	2670000	2680000	NA19239	KCNQ1OT1	H3K27me3	0	8	8	0	8	5	5	0.000604894	Yes
chr19	53520031	53520000	53530000	NA19240	ZNF331	H3K27me3	3	2	2	3	5	21	17	4.55e-07	Yes
chr19	53520327	53520000	53530000	NA19240	ZNF331	H3K27me3	8	0	0	8	8	21	17	4.55e-07	Yes
chr19	53520425	53520000	53530000	NA19240	ZNF331	H3K27me3	11	1	1	11	12	21	17	4.55e-07	Yes
chr19	53520998	53520000	53530000	NA19240	ZNF331	H3K27me3	0	6	6	0	6	21	17	4.55e-07	Yes
chr19	53521001	53520000	53530000	NA19240	ZNF331	H3K27me3	0	7	7	0	7	21	17	4.55e-07	Yes
chr19	53521050	53520000	53530000	NA19240	ZNF331	H3K27me3	0	5	5	0	5	21	17	4.55e-07	Yes
chr19	53522718	53520000	53530000	NA19240	ZNF331	H3K27me3	1	6	6	1	7	21	17	4.55e-07	Yes
chr19	53523311	53520000	53530000	NA19240	ZNF331	H3K27me3	5	1	1	5	6	21	17	4.55e-07	Yes
chr19	53523317	53520000	53530000	NA19240	ZNF331	H3K27me3	5	1	1	5	6	21	17	4.55e-07	Yes
chr19	53523540	53520000	53530000	NA19240	ZNF331	H3K27me3	2	4	4	2	6	21	17	4.55e-07	Yes
chr19	53526207	53520000	53530000	NA19240	ZNF331	H3K27me3	5	0	0	5	5	21	17	4.55e-07	Yes
chr19	53526276	53520000	53530000	NA19240	ZNF331	H3K27me3	5	0	0	5	5	21	17	4.55e-07	Yes
chr19	53527346	53520000	53530000	NA19240	ZNF331	H3K27me3	1	11	11	1	12	21	17	4.55e-07	Yes
chr19	53527655	53520000	53530000	NA19240	ZNF331	H3K27me3	3	13	13	3	16	21	17	4.55e-07	Yes
chr19	53527664	53520000	53530000	NA19240	ZNF331	H3K27me3	3	13	13	3	16	21	17	4.55e-07	Yes
chr19	53527704	53520000	53530000	NA19240	ZNF331	H3K27me3	0	5	5	0	5	21	17	4.55e-07	Yes
chr19	53527789	53520000	53530000	NA19240	ZNF331	H3K27me3	1	4	4	1	5	21	17	4.55e-07	Yes
chr19	53527797	53520000	53530000	NA19240	ZNF331	H3K27me3	1	4	4	1	5	21	17	4.55e-07	Yes
chr19	53528209	53520000	53530000	NA19240	ZNF331	H3K27me3	5	0	0	5	5	21	17	4.55e-07	Yes
chr19	53528299	53520000	53530000	NA19240	ZNF331	H3K27me3	3	2	2	3	5	21	17	4.55e-07	Yes
chr19	53529610	53520000	53530000	NA19240	ZNF331	H3K27me3	2	3	3	2	5	21	17	4.55e-07	Yes
chr20	58830045	58830000	58840000	NA12878	GNAS-AS1	H3K36me3	6	0	0	6	6	5	5	6.93e-13	Yes
chr20	58831919	58830000	58840000	NA12878	GNAS-AS1	H3K36me3	18	0	0	18	18	5	5	6.93e-13	Yes
chr20	58832140	58830000	58840000	NA12878	GNAS-AS1	H3K36me3	13	0	13	0	13	5	5	6.93e-13	Yes
chr20	58834449	58830000	58840000	NA12878	GNAS-AS1	H3K36me3	22	0	22	0	22	5	5	6.93e-13	Yes
chr20	58835923	58830000	58840000	NA12878	GNAS-AS1	H3K36me3	5	1	5	1	6	5	5	6.93e-13	Yes
chr20	58841676	58840000	58850000	NA12878	GNAS-AS1	H3K36me3	31	0	0	31	31	6	6	2.16e-23	Yes
chr20	58845596	58840000	58850000	NA12878	GNAS-AS1	H3K36me3	15	0	15	0	15	6	6	2.16e-23	Yes
chr20	58846116	58840000	58850000	NA12878	GNAS-AS1	H3K36me3	13	0	13	0	13	6	6	2.16e-23	Yes
chr20	58846489	58840000	58850000	NA12878	GNAS-AS1	H3K36me3	14	0	14	0	14	6	6	2.16e-23	Yes
chr20	58846572	58840000	58850000	NA12878	GNAS-AS1	H3K36me3	15	0	15	0	15	6	6	2.16e-23	Yes
chr20	58847197	58840000	58850000	NA12878	GNAS-AS1	H3K36me3	17	0	17	0	17	6	6	2.16e-23	Yes
chr11	2670241	2670000	2680000	NA12878	KCNQ1OT1	H3K36me3	14	2	14	2	16	6	5	3.55e-11	Yes
chr11	2670270	2670000	2680000	NA12878	KCNQ1OT1	H3K36me3	18	2	18	2	20	6	5	3.55e-11	Yes
chr11	2671019	2670000	2680000	NA12878	KCNQ1OT1	H3K36me3	11	0	11	0	11	6	5	3.55e-11	Yes
chr11	2673376	2670000	2680000	NA12878	KCNQ1OT1	H3K36me3	9	0	9	0	9	6	5	3.55e-11	Yes
chr11	2677404	2670000	2680000	NA12878	KCNQ1OT1	H3K36me3	6	3	3	6	9	6	5	3.55e-11	Yes
chr11	2678630	2670000	2680000	NA12878	KCNQ1OT1	H3K36me3	17	0	0	17	17	6	5	3.55e-11	Yes
chr11	2684113	2680000	2690000	NA12878	KCNQ1OT1	H3K36me3	8	0	8	0	8	4	4	1.3e-05	Yes
chr11	2687789	2680000	2690000	NA12878	KCNQ1OT1	H3K36me3	9	0	9	0	9	4	4	1.3e-05	Yes
chr11	2688503	2680000	2690000	NA12878	KCNQ1OT1	H3K36me3	11	2	2	11	13	4	4	1.3e-05	Yes
chr11	2689008	2680000	2690000	NA12878	KCNQ1OT1	H3K36me3	7	0	0	7	7	4	4	1.3e-05	Yes
chr11	2691056	2690000	2700000	NA12878	KCNQ1OT1	H3K36me3	7	1	1	7	8	9	7	1.85e-30	Yes
chr11	2692419	2690000	2700000	NA12878	KCNQ1OT1	H3K36me3	5	2	5	2	7	9	7	1.85e-30	Yes
chr11	2694225	2690000	2700000	NA12878	KCNQ1OT1	H3K36me3	23	0	0	23	23	9	7	1.85e-30	Yes
chr11	2694302	2690000	2700000	NA12878	KCNQ1OT1	H3K36me3	28	0	0	28	28	9	7	1.85e-30	Yes
chr11	2695821	2690000	2700000	NA12878	KCNQ1OT1	H3K36me3	17	0	0	17	17	9	7	1.85e-30	Yes
chr11	2696450	2690000	2700000	NA12878	KCNQ1OT1	H3K36me3	30	0	30	0	30	9	7	1.85e-30	Yes
chr11	2696598	2690000	2700000	NA12878	KCNQ1OT1	H3K36me3	27	2	2	27	29	9	7	1.85e-30	Yes
chr11	2697747	2690000	2700000	NA12878	KCNQ1OT1	H3K36me3	18	0	0	18	18	9	7	1.85e-30	Yes
chr11	2699445	2690000	2700000	NA12878	KCNQ1OT1	H3K36me3	4	7	7	4	11	9	7	1.85e-30	Yes
chr11	2664634	2660000	2670000	NA12891	KCNQ1OT1	H3K36me3	9	0	9	0	9	4	4	4.33e-07	Yes
chr11	2664717	2660000	2670000	NA12891	KCNQ1OT1	H3K36me3	9	0	9	0	9	4	4	4.33e-07	Yes
chr11	2667296	2660000	2670000	NA12891	KCNQ1OT1	H3K36me3	12	1	1	12	13	4	4	4.33e-07	Yes
chr11	2667870	2660000	2670000	NA12891	KCNQ1OT1	H3K36me3	9	0	9	0	9	4	4	4.33e-07	Yes
chr11	2691056	2690000	2700000	NA12891	KCNQ1OT1	H3K36me3	5	2	2	5	7	10	9	1.27e-25	Yes
chr11	2694225	2690000	2700000	NA12891	KCNQ1OT1	H3K36me3	20	4	4	20	24	10	9	1.27e-25	Yes
chr11	2694302	2690000	2700000	NA12891	KCNQ1OT1	H3K36me3	28	0	0	28	28	10	9	1.27e-25	Yes
chr11	2695744	2690000	2700000	NA12891	KCNQ1OT1	H3K36me3	17	3	3	17	20	10	9	1.27e-25	Yes
chr11	2695821	2690000	2700000	NA12891	KCNQ1OT1	H3K36me3	21	2	2	21	23	10	9	1.27e-25	Yes
chr11	2696063	2690000	2700000	NA12891	KCNQ1OT1	H3K36me3	28	0	0	28	28	10	9	1.27e-25	Yes
chr11	2696598	2690000	2700000	NA12891	KCNQ1OT1	H3K36me3	15	3	3	15	18	10	9	1.27e-25	Yes
chr11	2697308	2690000	2700000	NA12891	KCNQ1OT1	H3K36me3	13	0	0	13	13	10	9	1.27e-25	Yes
chr11	2697747	2690000	2700000	NA12891	KCNQ1OT1	H3K36me3	10	0	0	10	10	10	9	1.27e-25	Yes
chr11	2698159	2690000	2700000	NA12891	KCNQ1OT1	H3K36me3	8	0	0	8	8	10	9	1.27e-25	Yes
chr11	2660402	2660000	2670000	NA12892	KCNQ1OT1	H3K36me3	5	0	5	0	5	6	6	5.17e-07	Yes
chr11	2664646	2660000	2670000	NA12892	KCNQ1OT1	H3K36me3	7	1	7	1	8	6	6	5.17e-07	Yes
chr11	2667296	2660000	2670000	NA12892	KCNQ1OT1	H3K36me3	7	0	0	7	7	6	6	5.17e-07	Yes
chr11	2668316	2660000	2670000	NA12892	KCNQ1OT1	H3K36me3	8	0	8	0	8	6	6	5.17e-07	Yes
chr11	2669063	2660000	2670000	NA12892	KCNQ1OT1	H3K36me3	8	0	0	8	8	6	6	5.17e-07	Yes
chr11	2669301	2660000	2670000	NA12892	KCNQ1OT1	H3K36me3	11	0	11	0	11	6	6	5.17e-07	Yes
chr11	2681283	2680000	2690000	NA12892	KCNQ1OT1	H3K36me3	19	0	0	19	19	6	6	2.47e-20	Yes
chr11	2684113	2680000	2690000	NA12892	KCNQ1OT1	H3K36me3	7	0	0	7	7	6	6	2.47e-20	Yes
chr11	2685097	2680000	2690000	NA12892	KCNQ1OT1	H3K36me3	25	0	0	25	25	6	6	2.47e-20	Yes
chr11	2685121	2680000	2690000	NA12892	KCNQ1OT1	H3K36me3	20	0	0	20	20	6	6	2.47e-20	Yes
chr11	2687789	2680000	2690000	NA12892	KCNQ1OT1	H3K36me3	15	0	0	15	15	6	6	2.47e-20	Yes
chr11	2689592	2680000	2690000	NA12892	KCNQ1OT1	H3K36me3	8	0	0	8	8	6	6	2.47e-20	Yes
chr11	2695744	2690000	2700000	NA12892	KCNQ1OT1	H3K36me3	19	0	0	19	19	7	7	2.89e-31	Yes
chr11	2695790	2690000	2700000	NA12892	KCNQ1OT1	H3K36me3	21	0	21	0	21	7	7	2.89e-31	Yes
chr11	2696063	2690000	2700000	NA12892	KCNQ1OT1	H3K36me3	25	0	0	25	25	7	7	2.89e-31	Yes
chr11	2696450	2690000	2700000	NA12892	KCNQ1OT1	H3K36me3	29	3	3	29	32	7	7	2.89e-31	Yes
chr11	2697308	2690000	2700000	NA12892	KCNQ1OT1	H3K36me3	32	1	1	32	33	7	7	2.89e-31	Yes
chr11	2698159	2690000	2700000	NA12892	KCNQ1OT1	H3K36me3	17	3	3	17	20	7	7	2.89e-31	Yes
chr11	2699643	2690000	2700000	NA12892	KCNQ1OT1	H3K36me3	16	0	0	16	16	7	7	2.89e-31	Yes
chr11	2681283	2680000	2690000	NA19239	KCNQ1OT1	H3K36me3	14	0	14	0	14	5	5	4.29e-09	Yes
chr11	2683945	2680000	2690000	NA19239	KCNQ1OT1	H3K36me3	9	0	9	0	9	5	5	4.29e-09	Yes
chr11	2684113	2680000	2690000	NA19239	KCNQ1OT1	H3K36me3	7	0	7	0	7	5	5	4.29e-09	Yes
chr11	2685097	2680000	2690000	NA19239	KCNQ1OT1	H3K36me3	8	0	8	0	8	5	5	4.29e-09	Yes
chr11	2685121	2680000	2690000	NA19239	KCNQ1OT1	H3K36me3	10	0	10	0	10	5	5	4.29e-09	Yes
chr11	2691056	2690000	2700000	NA19239	KCNQ1OT1	H3K36me3	12	1	1	12	13	8	7	2.27e-26	Yes
chr11	2692318	2690000	2700000	NA19239	KCNQ1OT1	H3K36me3	13	0	0	13	13	8	7	2.27e-26	Yes
chr11	2692419	2690000	2700000	NA19239	KCNQ1OT1	H3K36me3	9	3	9	3	12	8	7	2.27e-26	Yes
chr11	2695744	2690000	2700000	NA19239	KCNQ1OT1	H3K36me3	35	0	35	0	35	8	7	2.27e-26	Yes
chr11	2696450	2690000	2700000	NA19239	KCNQ1OT1	H3K36me3	34	0	34	0	34	8	7	2.27e-26	Yes
chr11	2698159	2690000	2700000	NA19239	KCNQ1OT1	H3K36me3	12	0	12	0	12	8	7	2.27e-26	Yes
chr11	2698269	2690000	2700000	NA19239	KCNQ1OT1	H3K36me3	12	0	0	12	12	8	7	2.27e-26	Yes
chr11	2699643	2690000	2700000	NA19239	KCNQ1OT1	H3K36me3	11	2	11	2	13	8	7	2.27e-26	Yes
chr20	43520387	43520000	43530000	NA19239	L3MBTL1	H3K36me3	12	3	12	3	15	5	4	7.93e-06	Yes
chr20	43520840	43520000	43530000	NA19239	L3MBTL1	H3K36me3	13	0	0	13	13	5	4	7.93e-06	Yes
chr20	43522628	43520000	43530000	NA19239	L3MBTL1	H3K36me3	8	0	0	8	8	5	4	7.93e-06	Yes
chr20	43524537	43520000	43530000	NA19239	L3MBTL1	H3K36me3	8	4	4	8	12	5	4	7.93e-06	Yes
chr20	43528186	43520000	43530000	NA19239	L3MBTL1	H3K36me3	6	0	0	6	6	5	4	7.93e-06	Yes
chr20	43530566	43530000	43540000	NA19239	L3MBTL1	H3K36me3	9	0	0	9	9	6	5	2.32e-08	Yes
chr20	43535064	43530000	43540000	NA19239	L3MBTL1	H3K36me3	15	0	0	15	15	6	5	2.32e-08	Yes
chr20	43536082	43530000	43540000	NA19239	L3MBTL1	H3K36me3	8	0	0	8	8	6	5	2.32e-08	Yes
chr20	43537496	43530000	43540000	NA19239	L3MBTL1	H3K36me3	4	2	4	2	6	6	5	2.32e-08	Yes
chr20	43537545	43530000	43540000	NA19239	L3MBTL1	H3K36me3	10	2	2	10	12	6	5	2.32e-08	Yes
chr20	43538596	43530000	43540000	NA19239	L3MBTL1	H3K36me3	10	0	0	10	10	6	5	2.32e-08	Yes
chr20	43540400	43540000	43550000	NA19239	L3MBTL1	H3K36me3	13	2	2	13	15	4	3	0.000878605	Yes
chr20	43540565	43540000	43550000	NA19239	L3MBTL1	H3K36me3	4	3	3	4	7	4	3	0.000878605	Yes
chr20	43543225	43540000	43550000	NA19239	L3MBTL1	H3K36me3	8	0	0	8	8	4	3	0.000878605	Yes
chr20	43547310	43540000	43550000	NA19239	L3MBTL1	H3K36me3	6	0	6	0	6	4	3	0.000878605	Yes
chr16	3431117	3430000	3440000	NA19240	ZNF597	H3K36me3	6	3	3	6	9	17	14	5.34e-50	Yes
chr16	3431312	3430000	3440000	NA19240	ZNF597	H3K36me3	4	7	7	4	11	17	14	5.34e-50	Yes
chr16	3431913	3430000	3440000	NA19240	ZNF597	H3K36me3	1	7	1	7	8	17	14	5.34e-50	Yes
chr16	3431930	3430000	3440000	NA19240	ZNF597	H3K36me3	0	6	6	0	6	17	14	5.34e-50	Yes
chr16	3432002	3430000	3440000	NA19240	ZNF597	H3K36me3	0	14	14	0	14	17	14	5.34e-50	Yes
chr16	3435034	3430000	3440000	NA19240	ZNF597	H3K36me3	0	10	10	0	10	17	14	5.34e-50	Yes
chr16	3435460	3430000	3440000	NA19240	ZNF597	H3K36me3	2	4	4	2	6	17	14	5.34e-50	Yes
chr16	3436236	3430000	3440000	NA19240	ZNF597	H3K36me3	0	12	12	0	12	17	14	5.34e-50	Yes
chr16	3436285	3430000	3440000	NA19240	ZNF597	H3K36me3	0	14	14	0	14	17	14	5.34e-50	Yes
chr16	3437339	3430000	3440000	NA19240	ZNF597	H3K36me3	2	21	21	2	23	17	14	5.34e-50	Yes
chr16	3437556	3430000	3440000	NA19240	ZNF597	H3K36me3	0	28	28	0	28	17	14	5.34e-50	Yes
chr16	3437576	3430000	3440000	NA19240	ZNF597	H3K36me3	0	23	23	0	23	17	14	5.34e-50	Yes
chr16	3438334	3430000	3440000	NA19240	ZNF597	H3K36me3	2	25	25	2	27	17	14	5.34e-50	Yes
chr16	3438357	3430000	3440000	NA19240	ZNF597	H3K36me3	2	33	33	2	35	17	14	5.34e-50	Yes
chr16	3438423	3430000	3440000	NA19240	ZNF597	H3K36me3	2	26	26	2	28	17	14	5.34e-50	Yes
chr16	3438630	3430000	3440000	NA19240	ZNF597	H3K36me3	1	24	24	1	25	17	14	5.34e-50	Yes
chr16	3439644	3430000	3440000	NA19240	ZNF597	H3K36me3	1	43	43	1	44	17	14	5.34e-50	Yes
chr16	3440345	3440000	3450000	NA19240	ZNF597	H3K36me3	2	58	58	2	60	18	18	8.8e-71	Yes
chr16	3441209	3440000	3450000	NA19240	ZNF597	H3K36me3	0	12	12	0	12	18	18	8.8e-71	Yes
chr16	3441272	3440000	3450000	NA19240	ZNF597	H3K36me3	0	15	15	0	15	18	18	8.8e-71	Yes
chr16	3441275	3440000	3450000	NA19240	ZNF597	H3K36me3	0	14	14	0	14	18	18	8.8e-71	Yes
chr16	3441429	3440000	3450000	NA19240	ZNF597	H3K36me3	2	15	15	2	17	18	18	8.8e-71	Yes
chr16	3441489	3440000	3450000	NA19240	ZNF597	H3K36me3	2	22	22	2	24	18	18	8.8e-71	Yes
chr16	3441490	3440000	3450000	NA19240	ZNF597	H3K36me3	2	23	23	2	25	18	18	8.8e-71	Yes
chr16	3441909	3440000	3450000	NA19240	ZNF597	H3K36me3	0	17	17	0	17	18	18	8.8e-71	Yes
chr16	3443102	3440000	3450000	NA19240	ZNF597	H3K36me3	1	5	1	5	6	18	18	8.8e-71	Yes
chr16	3443240	3440000	3450000	NA19240	ZNF597	H3K36me3	0	7	7	0	7	18	18	8.8e-71	Yes
chr16	3443288	3440000	3450000	NA19240	ZNF597	H3K36me3	0	7	7	0	7	18	18	8.8e-71	Yes
chr16	3443301	3440000	3450000	NA19240	ZNF597	H3K36me3	0	8	8	0	8	18	18	8.8e-71	Yes
chr16	3444207	3440000	3450000	NA19240	ZNF597	H3K36me3	1	6	6	1	7	18	18	8.8e-71	Yes
chr16	3445383	3440000	3450000	NA19240	ZNF597	H3K36me3	2	23	2	23	25	18	18	8.8e-71	Yes
chr16	3446463	3440000	3450000	NA19240	ZNF597	H3K36me3	0	26	0	26	26	18	18	8.8e-71	Yes
chr16	3447112	3440000	3450000	NA19240	ZNF597	H3K36me3	0	31	0	31	31	18	18	8.8e-71	Yes
chr16	3448115	3440000	3450000	NA19240	ZNF597	H3K36me3	0	46	0	46	46	18	18	8.8e-71	Yes
chr16	3449158	3440000	3450000	NA19240	ZNF597	H3K36me3	1	41	1	41	42	18	18	8.8e-71	Yes
chr16	3450045	3450000	3460000	NA19240	ZNF597	H3K36me3	0	11	11	0	11	7	6	1.27e-15	Yes
chr16	3451604	3450000	3460000	NA19240	ZNF597	H3K36me3	0	24	0	24	24	7	6	1.27e-15	Yes
chr16	3451656	3450000	3460000	NA19240	ZNF597	H3K36me3	0	22	0	22	22	7	6	1.27e-15	Yes
chr16	3452812	3450000	3460000	NA19240	ZNF597	H3K36me3	1	13	1	13	14	7	6	1.27e-15	Yes
chr16	3453141	3450000	3460000	NA19240	ZNF597	H3K36me3	1	6	1	6	7	7	6	1.27e-15	Yes
chr16	3456775	3450000	3460000	NA19240	ZNF597	H3K36me3	1	12	1	12	13	7	6	1.27e-15	Yes
chr16	3459665	3450000	3460000	NA19240	ZNF597	H3K36me3	10	10	10	10	20	7	6	1.27e-15	Yes
chr20	58820230	58820000	58830000	NA19239	GNAS-AS1	H3K27me3	0	7	7	0	7	4	4	2.94e-06	Yes
chr20	58820355	58820000	58830000	NA19239	GNAS-AS1	H3K27me3	0	12	12	0	12	4	4	2.94e-06	Yes
chr20	58822939	58820000	58830000	NA19239	GNAS-AS1	H3K27me3	0	7	7	0	7	4	4	2.94e-06	Yes
chr20	58829850	58820000	58830000	NA19239	GNAS-AS1	H3K27me3	0	7	0	7	7	4	4	2.94e-06	Yes
chr20	58840940	58840000	58850000	NA19239	GNAS-AS1	H3K27me3	4	82	82	4	86	6	6	3.98e-50	Yes
chr20	58841705	58840000	58850000	NA19239	GNAS-AS1	H3K27me3	0	52	52	0	52	6	6	3.98e-50	Yes
chr20	58843016	58840000	58850000	NA19239	GNAS-AS1	H3K27me3	53	1	53	1	54	6	6	3.98e-50	Yes
chr20	58845346	58840000	58850000	NA19239	GNAS-AS1	H3K27me3	0	8	8	0	8	6	6	3.98e-50	Yes
chr20	58846116	58840000	58850000	NA19239	GNAS-AS1	H3K27me3	2	17	17	2	19	6	6	3.98e-50	Yes
chr20	58847197	58840000	58850000	NA19239	GNAS-AS1	H3K27me3	0	14	14	0	14	6	6	3.98e-50	Yes
chr11	2662237	2660000	2670000	NA12891	KCNQ1OT1	H3K27me3	7	5	7	5	12	5	4	1.08e-09	Yes
chr11	2664634	2660000	2670000	NA12891	KCNQ1OT1	H3K27me3	1	6	1	6	7	5	4	1.08e-09	Yes
chr11	2667296	2660000	2670000	NA12891	KCNQ1OT1	H3K27me3	1	15	15	1	16	5	4	1.08e-09	Yes
chr11	2667870	2660000	2670000	NA12891	KCNQ1OT1	H3K27me3	0	14	0	14	14	5	4	1.08e-09	Yes
chr11	2669063	2660000	2670000	NA12891	KCNQ1OT1	H3K27me3	19	0	19	0	19	5	4	1.08e-09	Yes
chr11	2681283	2680000	2690000	NA12891	KCNQ1OT1	H3K27me3	5	10	10	5	15	7	6	9.93e-05	Yes
chr11	2683945	2680000	2690000	NA12891	KCNQ1OT1	H3K27me3	0	7	7	0	7	7	6	9.93e-05	Yes
chr11	2685097	2680000	2690000	NA12891	KCNQ1OT1	H3K27me3	1	6	6	1	7	7	6	9.93e-05	Yes
chr11	2685121	2680000	2690000	NA12891	KCNQ1OT1	H3K27me3	0	6	6	0	6	7	6	9.93e-05	Yes
chr11	2688503	2680000	2690000	NA12891	KCNQ1OT1	H3K27me3	0	7	7	0	7	7	6	9.93e-05	Yes
chr11	2689008	2680000	2690000	NA12891	KCNQ1OT1	H3K27me3	0	7	7	0	7	7	6	9.93e-05	Yes
chr11	2689912	2680000	2690000	NA12891	KCNQ1OT1	H3K27me3	1	6	6	1	7	7	6	9.93e-05	Yes
chr15	24951290	24950000	24960000	NA12891	PWS_AS	H3K27me3	5	0	5	0	5	8	8	2.13e-08	Yes
chr15	24951568	24950000	24960000	NA12891	PWS_AS	H3K27me3	9	0	9	0	9	8	8	2.13e-08	Yes
chr15	24951813	24950000	24960000	NA12891	PWS_AS	H3K27me3	11	1	11	1	12	8	8	2.13e-08	Yes
chr15	24952044	24950000	24960000	NA12891	PWS_AS	H3K27me3	12	0	12	0	12	8	8	2.13e-08	Yes
chr15	24952988	24950000	24960000	NA12891	PWS_AS	H3K27me3	9	0	9	0	9	8	8	2.13e-08	Yes
chr15	24954621	24950000	24960000	NA12891	PWS_AS	H3K27me3	9	0	9	0	9	8	8	2.13e-08	Yes
chr15	24956432	24950000	24960000	NA12891	PWS_AS	H3K27me3	4	1	4	1	5	8	8	2.13e-08	Yes
chr15	24956512	24950000	24960000	NA12891	PWS_AS	H3K27me3	4	1	4	1	5	8	8	2.13e-08	Yes
chr16	3431470	3430000	3440000	NA12892	ZNF597	H3K27me3	9	2	2	9	11	7	5	3.29e-10	Yes
chr16	3433475	3430000	3440000	NA12892	ZNF597	H3K27me3	17	1	1	17	18	7	5	3.29e-10	Yes
chr16	3435490	3430000	3440000	NA12892	ZNF597	H3K27me3	6	0	0	6	6	7	5	3.29e-10	Yes
chr16	3436285	3430000	3440000	NA12892	ZNF597	H3K27me3	22	4	4	22	26	7	5	3.29e-10	Yes
chr16	3438630	3430000	3440000	NA12892	ZNF597	H3K27me3	27	3	3	27	30	7	5	3.29e-10	Yes
chr16	3438773	3430000	3440000	NA12892	ZNF597	H3K27me3	11	3	3	11	14	7	5	3.29e-10	Yes
chr16	3439857	3430000	3440000	NA12892	ZNF597	H3K27me3	3	2	2	3	5	7	5	3.29e-10	Yes
chr20	58816878	58810000	58820000	NA12891	GNAS-AS1	H3K36me3	18	0	18	0	18	5	4	1.37e-07	Yes
chr20	58818104	58810000	58820000	NA12891	GNAS-AS1	H3K36me3	8	0	8	0	8	5	4	1.37e-07	Yes
chr20	58818581	58810000	58820000	NA12891	GNAS-AS1	H3K36me3	6	2	2	6	8	5	4	1.37e-07	Yes
chr20	58818646	58810000	58820000	NA12891	GNAS-AS1	H3K36me3	10	1	10	1	11	5	4	1.37e-07	Yes
chr20	58819365	58810000	58820000	NA12891	GNAS-AS1	H3K36me3	6	0	6	0	6	5	4	1.37e-07	Yes
chr20	58820075	58820000	58830000	NA12891	GNAS-AS1	H3K36me3	5	0	5	0	5	7	7	1.25e-06	Yes
chr20	58821440	58820000	58830000	NA12891	GNAS-AS1	H3K36me3	7	0	7	0	7	7	7	1.25e-06	Yes
chr20	58821501	58820000	58830000	NA12891	GNAS-AS1	H3K36me3	9	0	9	0	9	7	7	1.25e-06	Yes
chr20	58822511	58820000	58830000	NA12891	GNAS-AS1	H3K36me3	6	0	6	0	6	7	7	1.25e-06	Yes
chr20	58826808	58820000	58830000	NA12891	GNAS-AS1	H3K36me3	7	0	7	0	7	7	7	1.25e-06	Yes
chr20	58828168	58820000	58830000	NA12891	GNAS-AS1	H3K36me3	7	0	7	0	7	7	7	1.25e-06	Yes
chr20	58829646	58820000	58830000	NA12891	GNAS-AS1	H3K36me3	5	0	5	0	5	7	7	1.25e-06	Yes
chr20	58830045	58830000	58840000	NA12891	GNAS-AS1	H3K36me3	10	0	10	0	10	7	7	2.55e-20	Yes
chr20	58831704	58830000	58840000	NA12891	GNAS-AS1	H3K36me3	28	2	28	2	30	7	7	2.55e-20	Yes
chr20	58831919	58830000	58840000	NA12891	GNAS-AS1	H3K36me3	27	0	27	0	27	7	7	2.55e-20	Yes
chr20	58833371	58830000	58840000	NA12891	GNAS-AS1	H3K36me3	15	0	15	0	15	7	7	2.55e-20	Yes
chr20	58836429	58830000	58840000	NA12891	GNAS-AS1	H3K36me3	13	0	13	0	13	7	7	2.55e-20	Yes
chr20	58839085	58830000	58840000	NA12891	GNAS-AS1	H3K36me3	6	0	6	0	6	7	7	2.55e-20	Yes
chr20	58839225	58830000	58840000	NA12891	GNAS-AS1	H3K36me3	9	1	9	1	10	7	7	2.55e-20	Yes
chr20	58840055	58840000	58850000	NA12891	GNAS-AS1	H3K36me3	16	0	16	0	16	7	7	1.95e-29	Yes
chr20	58840940	58840000	58850000	NA12891	GNAS-AS1	H3K36me3	14	1	14	1	15	7	7	1.95e-29	Yes
chr20	58841676	58840000	58850000	NA12891	GNAS-AS1	H3K36me3	31	0	31	0	31	7	7	1.95e-29	Yes
chr20	58841705	58840000	58850000	NA12891	GNAS-AS1	H3K36me3	32	0	32	0	32	7	7	1.95e-29	Yes
chr20	58843016	58840000	58850000	NA12891	GNAS-AS1	H3K36me3	11	0	11	0	11	7	7	1.95e-29	Yes
chr20	58845346	58840000	58850000	NA12891	GNAS-AS1	H3K36me3	20	0	20	0	20	7	7	1.95e-29	Yes
chr20	58847460	58840000	58850000	NA12891	GNAS-AS1	H3K36me3	16	2	16	2	18	7	7	1.95e-29	Yes
chr11	2660724	2660000	2670000	NA19238	KCNQ1OT1	H3K36me3	7	2	2	7	9	10	9	3.24e-18	Yes
chr11	2664634	2660000	2670000	NA19238	KCNQ1OT1	H3K36me3	20	0	0	20	20	10	9	3.24e-18	Yes
chr11	2664646	2660000	2670000	NA19238	KCNQ1OT1	H3K36me3	15	0	15	0	15	10	9	3.24e-18	Yes
chr11	2664717	2660000	2670000	NA19238	KCNQ1OT1	H3K36me3	15	0	0	15	15	10	9	3.24e-18	Yes
chr11	2666081	2660000	2670000	NA19238	KCNQ1OT1	H3K36me3	4	1	1	4	5	10	9	3.24e-18	Yes
chr11	2666284	2660000	2670000	NA19238	KCNQ1OT1	H3K36me3	12	1	1	12	13	10	9	3.24e-18	Yes
chr11	2667870	2660000	2670000	NA19238	KCNQ1OT1	H3K36me3	5	0	5	0	5	10	9	3.24e-18	Yes
chr11	2668316	2660000	2670000	NA19238	KCNQ1OT1	H3K36me3	17	0	17	0	17	10	9	3.24e-18	Yes
chr11	2669063	2660000	2670000	NA19238	KCNQ1OT1	H3K36me3	12	0	0	12	12	10	9	3.24e-18	Yes
chr11	2669301	2660000	2670000	NA19238	KCNQ1OT1	H3K36me3	5	0	5	0	5	10	9	3.24e-18	Yes
chr11	2670270	2670000	2680000	NA19238	KCNQ1OT1	H3K36me3	15	0	0	15	15	7	7	5.56e-21	Yes
chr11	2671019	2670000	2680000	NA19238	KCNQ1OT1	H3K36me3	12	0	0	12	12	7	7	5.56e-21	Yes
chr11	2672922	2670000	2680000	NA19238	KCNQ1OT1	H3K36me3	10	0	10	0	10	7	7	5.56e-21	Yes
chr11	2673376	2670000	2680000	NA19238	KCNQ1OT1	H3K36me3	12	0	0	12	12	7	7	5.56e-21	Yes
chr11	2673812	2670000	2680000	NA19238	KCNQ1OT1	H3K36me3	13	1	13	1	14	7	7	5.56e-21	Yes
chr11	2677404	2670000	2680000	NA19238	KCNQ1OT1	H3K36me3	14	0	14	0	14	7	7	5.56e-21	Yes
chr11	2678630	2670000	2680000	NA19238	KCNQ1OT1	H3K36me3	28	0	28	0	28	7	7	5.56e-21	Yes
chr11	2684113	2680000	2690000	NA19238	KCNQ1OT1	H3K36me3	14	0	0	14	14	4	4	9.64e-13	Yes
chr11	2687789	2680000	2690000	NA19238	KCNQ1OT1	H3K36me3	13	0	0	13	13	4	4	9.64e-13	Yes
chr11	2688503	2680000	2690000	NA19238	KCNQ1OT1	H3K36me3	15	3	15	3	18	4	4	9.64e-13	Yes
chr11	2689008	2680000	2690000	NA19238	KCNQ1OT1	H3K36me3	22	0	22	0	22	4	4	9.64e-13	Yes
chr11	2691056	2690000	2700000	NA19238	KCNQ1OT1	H3K36me3	23	0	23	0	23	9	9	9.29e-37	Yes
chr11	2692419	2690000	2700000	NA19238	KCNQ1OT1	H3K36me3	14	1	1	14	15	9	9	9.29e-37	Yes
chr11	2694225	2690000	2700000	NA19238	KCNQ1OT1	H3K36me3	22	0	22	0	22	9	9	9.29e-37	Yes
chr11	2694302	2690000	2700000	NA19238	KCNQ1OT1	H3K36me3	6	1	6	1	7	9	9	9.29e-37	Yes
chr11	2695821	2690000	2700000	NA19238	KCNQ1OT1	H3K36me3	13	2	13	2	15	9	9	9.29e-37	Yes
chr11	2696450	2690000	2700000	NA19238	KCNQ1OT1	H3K36me3	38	1	1	38	39	9	9	9.29e-37	Yes
chr11	2696598	2690000	2700000	NA19238	KCNQ1OT1	H3K36me3	38	0	38	0	38	9	9	9.29e-37	Yes
chr11	2697747	2690000	2700000	NA19238	KCNQ1OT1	H3K36me3	21	0	21	0	21	9	9	9.29e-37	Yes
chr11	2699445	2690000	2700000	NA19238	KCNQ1OT1	H3K36me3	7	0	7	0	7	9	9	9.29e-37	Yes
chr20	43516780	43510000	43520000	NA12878	L3MBTL1	H3K36me3	13	1	1	13	14	6	6	8.97e-16	Yes
chr20	43517629	43510000	43520000	NA12878	L3MBTL1	H3K36me3	13	0	0	13	13	6	6	8.97e-16	Yes
chr20	43518017	43510000	43520000	NA12878	L3MBTL1	H3K36me3	12	0	0	12	12	6	6	8.97e-16	Yes
chr20	43518146	43510000	43520000	NA12878	L3MBTL1	H3K36me3	8	0	0	8	8	6	6	8.97e-16	Yes
chr20	43518940	43510000	43520000	NA12878	L3MBTL1	H3K36me3	22	0	0	22	22	6	6	8.97e-16	Yes
chr20	43519650	43510000	43520000	NA12878	L3MBTL1	H3K36me3	18	2	2	18	20	6	6	8.97e-16	Yes
chr20	43521074	43520000	43530000	NA12878	L3MBTL1	H3K36me3	5	0	0	5	5	5	5	4.99e-07	Yes
chr20	43521483	43520000	43530000	NA12878	L3MBTL1	H3K36me3	12	0	0	12	12	5	5	4.99e-07	Yes
chr20	43521742	43520000	43530000	NA12878	L3MBTL1	H3K36me3	5	0	0	5	5	5	5	4.99e-07	Yes
chr20	43522294	43520000	43530000	NA12878	L3MBTL1	H3K36me3	5	0	5	0	5	5	5	4.99e-07	Yes
chr20	43527344	43520000	43530000	NA12878	L3MBTL1	H3K36me3	13	0	0	13	13	5	5	4.99e-07	Yes
chr20	43530566	43530000	43540000	NA12878	L3MBTL1	H3K36me3	8	4	8	4	12	5	4	9.02e-08	Yes
chr20	43536082	43530000	43540000	NA12878	L3MBTL1	H3K36me3	14	1	14	1	15	5	4	9.02e-08	Yes
chr20	43537545	43530000	43540000	NA12878	L3MBTL1	H3K36me3	11	0	11	0	11	5	4	9.02e-08	Yes
chr20	43538596	43530000	43540000	NA12878	L3MBTL1	H3K36me3	9	1	9	1	10	5	4	9.02e-08	Yes
chr20	43539908	43530000	43540000	NA12878	L3MBTL1	H3K36me3	12	0	12	0	12	5	4	9.02e-08	Yes
chr20	43543225	43540000	43550000	NA12878	L3MBTL1	H3K36me3	9	0	9	0	9	4	4	2.94e-06	Yes
chr20	43543316	43540000	43550000	NA12878	L3MBTL1	H3K36me3	8	0	8	0	8	4	4	2.94e-06	Yes
chr20	43547683	43540000	43550000	NA12878	L3MBTL1	H3K36me3	8	0	0	8	8	4	4	2.94e-06	Yes
chr20	43547685	43540000	43550000	NA12878	L3MBTL1	H3K36me3	8	0	8	0	8	4	4	2.94e-06	Yes
chr2	206282530	206280000	206290000	NA19239	ZDBF2	H3K36me3	18	1	18	1	19	4	4	1.11e-07	Yes
chr2	206283620	206280000	206290000	NA19239	ZDBF2	H3K36me3	12	2	12	2	14	4	4	1.11e-07	Yes
chr2	206283860	206280000	206290000	NA19239	ZDBF2	H3K36me3	11	2	11	2	13	4	4	1.11e-07	Yes
chr2	206289724	206280000	206290000	NA19239	ZDBF2	H3K36me3	10	0	10	0	10	4	4	1.11e-07	Yes
chr2	206292264	206290000	206300000	NA19239	ZDBF2	H3K36me3	19	0	0	19	19	4	4	1.03e-12	Yes
chr2	206292878	206290000	206300000	NA19239	ZDBF2	H3K36me3	7	0	7	0	7	4	4	1.03e-12	Yes
chr2	206298187	206290000	206300000	NA19239	ZDBF2	H3K36me3	31	1	31	1	32	4	4	1.03e-12	Yes
chr2	206298513	206290000	206300000	NA19239	ZDBF2	H3K36me3	6	1	6	1	7	4	4	1.03e-12	Yes
chr2	206301836	206300000	206310000	NA19239	ZDBF2	H3K36me3	6	1	6	1	7	7	7	4.61e-13	Yes
chr2	206301878	206300000	206310000	NA19239	ZDBF2	H3K36me3	4	1	4	1	5	7	7	4.61e-13	Yes
chr2	206303875	206300000	206310000	NA19239	ZDBF2	H3K36me3	9	1	9	1	10	7	7	4.61e-13	Yes
chr2	206305007	206300000	206310000	NA19239	ZDBF2	H3K36me3	16	0	16	0	16	7	7	4.61e-13	Yes
chr2	206305280	206300000	206310000	NA19239	ZDBF2	H3K36me3	22	3	22	3	25	7	7	4.61e-13	Yes
chr2	206305473	206300000	206310000	NA19239	ZDBF2	H3K36me3	23	0	23	0	23	7	7	4.61e-13	Yes
chr2	206305620	206300000	206310000	NA19239	ZDBF2	H3K36me3	6	0	6	0	6	7	7	4.61e-13	Yes
chr16	3431117	3430000	3440000	NA12878	ZNF597	H3K36me3	1	4	4	1	5	18	16	1.73e-71	Yes
chr16	3431312	3430000	3440000	NA12878	ZNF597	H3K36me3	5	12	12	5	17	18	16	1.73e-71	Yes
chr16	3431470	3430000	3440000	NA12878	ZNF597	H3K36me3	4	24	24	4	28	18	16	1.73e-71	Yes
chr16	3431930	3430000	3440000	NA12878	ZNF597	H3K36me3	0	13	13	0	13	18	16	1.73e-71	Yes
chr16	3432002	3430000	3440000	NA12878	ZNF597	H3K36me3	5	10	10	5	15	18	16	1.73e-71	Yes
chr16	3435034	3430000	3440000	NA12878	ZNF597	H3K36me3	0	22	22	0	22	18	16	1.73e-71	Yes
chr16	3435460	3430000	3440000	NA12878	ZNF597	H3K36me3	0	12	12	0	12	18	16	1.73e-71	Yes
chr16	3436009	3430000	3440000	NA12878	ZNF597	H3K36me3	2	25	25	2	27	18	16	1.73e-71	Yes
chr16	3436236	3430000	3440000	NA12878	ZNF597	H3K36me3	2	16	16	2	18	18	16	1.73e-71	Yes
chr16	3436285	3430000	3440000	NA12878	ZNF597	H3K36me3	1	21	21	1	22	18	16	1.73e-71	Yes
chr16	3437556	3430000	3440000	NA12878	ZNF597	H3K36me3	0	24	24	0	24	18	16	1.73e-71	Yes
chr16	3437576	3430000	3440000	NA12878	ZNF597	H3K36me3	0	22	22	0	22	18	16	1.73e-71	Yes
chr16	3438334	3430000	3440000	NA12878	ZNF597	H3K36me3	0	29	29	0	29	18	16	1.73e-71	Yes
chr16	3438357	3430000	3440000	NA12878	ZNF597	H3K36me3	0	35	35	0	35	18	16	1.73e-71	Yes
chr16	3438423	3430000	3440000	NA12878	ZNF597	H3K36me3	0	28	28	0	28	18	16	1.73e-71	Yes
chr16	3438569	3430000	3440000	NA12878	ZNF597	H3K36me3	1	31	31	1	32	18	16	1.73e-71	Yes
chr16	3438630	3430000	3440000	NA12878	ZNF597	H3K36me3	2	34	34	2	36	18	16	1.73e-71	Yes
chr16	3439644	3430000	3440000	NA12878	ZNF597	H3K36me3	1	34	34	1	35	18	16	1.73e-71	Yes
chr16	3440345	3440000	3450000	NA12878	ZNF597	H3K36me3	0	61	61	0	61	10	9	3.63e-47	Yes
chr16	3441209	3440000	3450000	NA12878	ZNF597	H3K36me3	0	15	15	0	15	10	9	3.63e-47	Yes
chr16	3441272	3440000	3450000	NA12878	ZNF597	H3K36me3	0	17	17	0	17	10	9	3.63e-47	Yes
chr16	3441275	3440000	3450000	NA12878	ZNF597	H3K36me3	0	16	16	0	16	10	9	3.63e-47	Yes
chr16	3441429	3440000	3450000	NA12878	ZNF597	H3K36me3	0	19	19	0	19	10	9	3.63e-47	Yes
chr16	3441489	3440000	3450000	NA12878	ZNF597	H3K36me3	2	15	15	2	17	10	9	3.63e-47	Yes
chr16	3441490	3440000	3450000	NA12878	ZNF597	H3K36me3	2	15	15	2	17	10	9	3.63e-47	Yes
chr16	3441715	3440000	3450000	NA12878	ZNF597	H3K36me3	2	30	30	2	32	10	9	3.63e-47	Yes
chr16	3441909	3440000	3450000	NA12878	ZNF597	H3K36me3	1	43	43	1	44	10	9	3.63e-47	Yes
chr16	3444207	3440000	3450000	NA12878	ZNF597	H3K36me3	4	5	5	4	9	10	9	3.63e-47	Yes
chr16	3431312	3430000	3440000	NA12891	ZNF597	H3K36me3	2	6	6	2	8	19	17	8.21e-147	Yes
chr16	3431930	3430000	3440000	NA12891	ZNF597	H3K36me3	5	20	20	5	25	19	17	8.21e-147	Yes
chr16	3432002	3430000	3440000	NA12891	ZNF597	H3K36me3	6	17	17	6	23	19	17	8.21e-147	Yes
chr16	3433475	3430000	3440000	NA12891	ZNF597	H3K36me3	0	19	0	19	19	19	17	8.21e-147	Yes
chr16	3434590	3430000	3440000	NA12891	ZNF597	H3K36me3	0	18	18	0	18	19	17	8.21e-147	Yes
chr16	3435034	3430000	3440000	NA12891	ZNF597	H3K36me3	0	24	24	0	24	19	17	8.21e-147	Yes
chr16	3435460	3430000	3440000	NA12891	ZNF597	H3K36me3	0	20	20	0	20	19	17	8.21e-147	Yes
chr16	3435490	3430000	3440000	NA12891	ZNF597	H3K36me3	0	21	0	21	21	19	17	8.21e-147	Yes
chr16	3436009	3430000	3440000	NA12891	ZNF597	H3K36me3	1	31	31	1	32	19	17	8.21e-147	Yes
chr16	3436236	3430000	3440000	NA12891	ZNF597	H3K36me3	1	48	48	1	49	19	17	8.21e-147	Yes
chr16	3437556	3430000	3440000	NA12891	ZNF597	H3K36me3	0	39	39	0	39	19	17	8.21e-147	Yes
chr16	3437576	3430000	3440000	NA12891	ZNF597	H3K36me3	0	31	31	0	31	19	17	8.21e-147	Yes
chr16	3438334	3430000	3440000	NA12891	ZNF597	H3K36me3	0	46	46	0	46	19	17	8.21e-147	Yes
chr16	3438357	3430000	3440000	NA12891	ZNF597	H3K36me3	1	47	47	1	48	19	17	8.21e-147	Yes
chr16	3438423	3430000	3440000	NA12891	ZNF597	H3K36me3	1	51	51	1	52	19	17	8.21e-147	Yes
chr16	3438569	3430000	3440000	NA12891	ZNF597	H3K36me3	0	73	73	0	73	19	17	8.21e-147	Yes
chr16	3438773	3430000	3440000	NA12891	ZNF597	H3K36me3	0	49	0	49	49	19	17	8.21e-147	Yes
chr16	3439644	3430000	3440000	NA12891	ZNF597	H3K36me3	1	46	46	1	47	19	17	8.21e-147	Yes
chr16	3439857	3430000	3440000	NA12891	ZNF597	H3K36me3	0	50	0	50	50	19	17	8.21e-147	Yes
chr16	3440922	3440000	3450000	NA12891	ZNF597	H3K36me3	0	34	0	34	34	16	16	8.39e-136	Yes
chr16	3441272	3440000	3450000	NA12891	ZNF597	H3K36me3	0	43	43	0	43	16	16	8.39e-136	Yes
chr16	3441275	3440000	3450000	NA12891	ZNF597	H3K36me3	0	41	41	0	41	16	16	8.39e-136	Yes
chr16	3441429	3440000	3450000	NA12891	ZNF597	H3K36me3	0	29	29	0	29	16	16	8.39e-136	Yes
chr16	3441489	3440000	3450000	NA12891	ZNF597	H3K36me3	0	34	34	0	34	16	16	8.39e-136	Yes
chr16	3441490	3440000	3450000	NA12891	ZNF597	H3K36me3	0	34	34	0	34	16	16	8.39e-136	Yes
chr16	3441909	3440000	3450000	NA12891	ZNF597	H3K36me3	0	9	9	0	9	16	16	8.39e-136	Yes
chr16	3442048	3440000	3450000	NA12891	ZNF597	H3K36me3	0	37	0	37	37	16	16	8.39e-136	Yes
chr16	3444322	3440000	3450000	NA12891	ZNF597	H3K36me3	0	6	0	6	6	16	16	8.39e-136	Yes
chr16	3445276	3440000	3450000	NA12891	ZNF597	H3K36me3	1	19	1	19	20	16	16	8.39e-136	Yes
chr16	3445356	3440000	3450000	NA12891	ZNF597	H3K36me3	0	25	0	25	25	16	16	8.39e-136	Yes
chr16	3446424	3440000	3450000	NA12891	ZNF597	H3K36me3	0	44	0	44	44	16	16	8.39e-136	Yes
chr16	3447112	3440000	3450000	NA12891	ZNF597	H3K36me3	0	66	0	66	66	16	16	8.39e-136	Yes
chr16	3448115	3440000	3450000	NA12891	ZNF597	H3K36me3	0	47	0	47	47	16	16	8.39e-136	Yes
chr16	3448951	3440000	3450000	NA12891	ZNF597	H3K36me3	0	54	0	54	54	16	16	8.39e-136	Yes
chr16	3449158	3440000	3450000	NA12891	ZNF597	H3K36me3	0	34	0	34	34	16	16	8.39e-136	Yes
chr16	3450045	3450000	3460000	NA12891	ZNF597	H3K36me3	5	30	5	30	35	10	8	3.54e-21	Yes
chr16	3450515	3450000	3460000	NA12891	ZNF597	H3K36me3	0	23	23	0	23	10	8	3.54e-21	Yes
chr16	3451604	3450000	3460000	NA12891	ZNF597	H3K36me3	0	26	26	0	26	10	8	3.54e-21	Yes
chr16	3451656	3450000	3460000	NA12891	ZNF597	H3K36me3	2	18	18	2	20	10	8	3.54e-21	Yes
chr16	3453738	3450000	3460000	NA12891	ZNF597	H3K36me3	0	6	6	0	6	10	8	3.54e-21	Yes
chr16	3457139	3450000	3460000	NA12891	ZNF597	H3K36me3	9	19	9	19	28	10	8	3.54e-21	Yes
chr16	3457802	3450000	3460000	NA12891	ZNF597	H3K36me3	0	12	12	0	12	10	8	3.54e-21	Yes
chr16	3458616	3450000	3460000	NA12891	ZNF597	H3K36me3	0	5	5	0	5	10	8	3.54e-21	Yes
chr16	3459665	3450000	3460000	NA12891	ZNF597	H3K36me3	0	7	7	0	7	10	8	3.54e-21	Yes
chr16	3459754	3450000	3460000	NA12891	ZNF597	H3K36me3	9	16	16	9	25	10	8	3.54e-21	Yes
chr16	3431117	3430000	3440000	NA19238	ZNF597	H3K36me3	0	21	0	21	21	18	18	1.15e-128	Yes
chr16	3431312	3430000	3440000	NA19238	ZNF597	H3K36me3	2	19	2	19	21	18	18	1.15e-128	Yes
chr16	3431913	3430000	3440000	NA19238	ZNF597	H3K36me3	3	20	20	3	23	18	18	1.15e-128	Yes
chr16	3431930	3430000	3440000	NA19238	ZNF597	H3K36me3	3	22	3	22	25	18	18	1.15e-128	Yes
chr16	3432002	3430000	3440000	NA19238	ZNF597	H3K36me3	0	20	0	20	20	18	18	1.15e-128	Yes
chr16	3435034	3430000	3440000	NA19238	ZNF597	H3K36me3	0	24	0	24	24	18	18	1.15e-128	Yes
chr16	3435460	3430000	3440000	NA19238	ZNF597	H3K36me3	0	22	0	22	22	18	18	1.15e-128	Yes
chr16	3436236	3430000	3440000	NA19238	ZNF597	H3K36me3	5	44	5	44	49	18	18	1.15e-128	Yes
chr16	3436285	3430000	3440000	NA19238	ZNF597	H3K36me3	0	46	0	46	46	18	18	1.15e-128	Yes
chr16	3437556	3430000	3440000	NA19238	ZNF597	H3K36me3	0	42	0	42	42	18	18	1.15e-128	Yes
chr16	3437576	3430000	3440000	NA19238	ZNF597	H3K36me3	0	37	0	37	37	18	18	1.15e-128	Yes
chr16	3438334	3430000	3440000	NA19238	ZNF597	H3K36me3	3	42	3	42	45	18	18	1.15e-128	Yes
chr16	3438357	3430000	3440000	NA19238	ZNF597	H3K36me3	5	43	5	43	48	18	18	1.15e-128	Yes
chr16	3438423	3430000	3440000	NA19238	ZNF597	H3K36me3	0	52	0	52	52	18	18	1.15e-128	Yes
chr16	3438569	3430000	3440000	NA19238	ZNF597	H3K36me3	6	48	6	48	54	18	18	1.15e-128	Yes
chr16	3438630	3430000	3440000	NA19238	ZNF597	H3K36me3	0	49	0	49	49	18	18	1.15e-128	Yes
chr16	3439644	3430000	3440000	NA19238	ZNF597	H3K36me3	0	28	0	28	28	18	18	1.15e-128	Yes
chr16	3439719	3430000	3440000	NA19238	ZNF597	H3K36me3	0	44	0	44	44	18	18	1.15e-128	Yes
chr16	3440345	3440000	3450000	NA19238	ZNF597	H3K36me3	1	80	1	80	81	19	17	1.52e-81	Yes
chr16	3441209	3440000	3450000	NA19238	ZNF597	H3K36me3	3	25	3	25	28	19	17	1.52e-81	Yes
chr16	3441272	3440000	3450000	NA19238	ZNF597	H3K36me3	0	22	0	22	22	19	17	1.52e-81	Yes
chr16	3441275	3440000	3450000	NA19238	ZNF597	H3K36me3	0	25	0	25	25	19	17	1.52e-81	Yes
chr16	3441429	3440000	3450000	NA19238	ZNF597	H3K36me3	2	17	2	17	19	19	17	1.52e-81	Yes
chr16	3441489	3440000	3450000	NA19238	ZNF597	H3K36me3	3	37	3	37	40	19	17	1.52e-81	Yes
chr16	3441490	3440000	3450000	NA19238	ZNF597	H3K36me3	3	37	3	37	40	19	17	1.52e-81	Yes
chr16	3441909	3440000	3450000	NA19238	ZNF597	H3K36me3	3	40	3	40	43	19	17	1.52e-81	Yes
chr16	3443102	3440000	3450000	NA19238	ZNF597	H3K36me3	0	14	14	0	14	19	17	1.52e-81	Yes
chr16	3443240	3440000	3450000	NA19238	ZNF597	H3K36me3	5	10	5	10	15	19	17	1.52e-81	Yes
chr16	3443288	3440000	3450000	NA19238	ZNF597	H3K36me3	0	7	0	7	7	19	17	1.52e-81	Yes
chr16	3443301	3440000	3450000	NA19238	ZNF597	H3K36me3	0	5	0	5	5	19	17	1.52e-81	Yes
chr16	3444207	3440000	3450000	NA19238	ZNF597	H3K36me3	0	9	0	9	9	19	17	1.52e-81	Yes
chr16	3444937	3440000	3450000	NA19238	ZNF597	H3K36me3	3	10	3	10	13	19	17	1.52e-81	Yes
chr16	3445383	3440000	3450000	NA19238	ZNF597	H3K36me3	0	11	11	0	11	19	17	1.52e-81	Yes
chr16	3446463	3440000	3450000	NA19238	ZNF597	H3K36me3	0	20	20	0	20	19	17	1.52e-81	Yes
chr16	3447112	3440000	3450000	NA19238	ZNF597	H3K36me3	2	39	39	2	41	19	17	1.52e-81	Yes
chr16	3448115	3440000	3450000	NA19238	ZNF597	H3K36me3	0	20	20	0	20	19	17	1.52e-81	Yes
chr16	3449158	3440000	3450000	NA19238	ZNF597	H3K36me3	1	26	26	1	27	19	17	1.52e-81	Yes
chr16	3452564	3450000	3460000	NA19238	ZNF597	H3K36me3	1	13	1	13	14	15	12	6.02e-13	Yes
chr16	3452812	3450000	3460000	NA19238	ZNF597	H3K36me3	1	8	8	1	9	15	12	6.02e-13	Yes
chr16	3453141	3450000	3460000	NA19238	ZNF597	H3K36me3	0	12	12	0	12	15	12	6.02e-13	Yes
chr16	3453417	3450000	3460000	NA19238	ZNF597	H3K36me3	0	8	8	0	8	15	12	6.02e-13	Yes
chr16	3454785	3450000	3460000	NA19238	ZNF597	H3K36me3	1	4	1	4	5	15	12	6.02e-13	Yes
chr16	3454956	3450000	3460000	NA19238	ZNF597	H3K36me3	1	14	1	14	15	15	12	6.02e-13	Yes
chr16	3455930	3450000	3460000	NA19238	ZNF597	H3K36me3	1	4	1	4	5	15	12	6.02e-13	Yes
chr16	3456002	3450000	3460000	NA19238	ZNF597	H3K36me3	0	6	0	6	6	15	12	6.02e-13	Yes
chr16	3456358	3450000	3460000	NA19238	ZNF597	H3K36me3	0	12	0	12	12	15	12	6.02e-13	Yes
chr16	3456841	3450000	3460000	NA19238	ZNF597	H3K36me3	3	16	3	16	19	15	12	6.02e-13	Yes
chr16	3457431	3450000	3460000	NA19238	ZNF597	H3K36me3	5	13	5	13	18	15	12	6.02e-13	Yes
chr16	3459056	3450000	3460000	NA19238	ZNF597	H3K36me3	1	9	1	9	10	15	12	6.02e-13	Yes
chr16	3459647	3450000	3460000	NA19238	ZNF597	H3K36me3	8	11	8	11	19	15	12	6.02e-13	Yes
chr16	3459665	3450000	3460000	NA19238	ZNF597	H3K36me3	9	13	9	13	22	15	12	6.02e-13	Yes
chr16	3459754	3450000	3460000	NA19238	ZNF597	H3K36me3	5	21	21	5	26	15	12	6.02e-13	Yes
chr20	58823533	58820000	58830000	NA12878	GNAS-AS1	H3K27me3	1	8	8	1	9	5	5	2.37e-09	Yes
chr20	58827937	58820000	58830000	NA12878	GNAS-AS1	H3K27me3	0	9	0	9	9	5	5	2.37e-09	Yes
chr20	58828168	58820000	58830000	NA12878	GNAS-AS1	H3K27me3	1	16	16	1	17	5	5	2.37e-09	Yes
chr20	58828474	58820000	58830000	NA12878	GNAS-AS1	H3K27me3	0	15	0	15	15	5	5	2.37e-09	Yes
chr20	58829646	58820000	58830000	NA12878	GNAS-AS1	H3K27me3	2	11	11	2	13	5	5	2.37e-09	Yes
chr20	58830045	58830000	58840000	NA12878	GNAS-AS1	H3K27me3	1	14	14	1	15	7	7	1.3e-56	Yes
chr20	58831919	58830000	58840000	NA12878	GNAS-AS1	H3K27me3	0	34	34	0	34	7	7	1.3e-56	Yes
chr20	58832140	58830000	58840000	NA12878	GNAS-AS1	H3K27me3	0	46	0	46	46	7	7	1.3e-56	Yes
chr20	58834449	58830000	58840000	NA12878	GNAS-AS1	H3K27me3	0	26	0	26	26	7	7	1.3e-56	Yes
chr20	58835923	58830000	58840000	NA12878	GNAS-AS1	H3K27me3	2	17	2	17	19	7	7	1.3e-56	Yes
chr20	58838316	58830000	58840000	NA12878	GNAS-AS1	H3K27me3	0	29	0	29	29	7	7	1.3e-56	Yes
chr20	58839085	58830000	58840000	NA12878	GNAS-AS1	H3K27me3	2	79	79	2	81	7	7	1.3e-56	Yes
chr20	58841676	58840000	58850000	NA12878	GNAS-AS1	H3K27me3	1	55	55	1	56	7	7	5.54e-66	Yes
chr20	58845596	58840000	58850000	NA12878	GNAS-AS1	H3K27me3	3	46	3	46	49	7	7	5.54e-66	Yes
chr20	58846116	58840000	58850000	NA12878	GNAS-AS1	H3K27me3	0	69	0	69	69	7	7	5.54e-66	Yes
chr20	58846489	58840000	58850000	NA12878	GNAS-AS1	H3K27me3	0	43	0	43	43	7	7	5.54e-66	Yes
chr20	58846572	58840000	58850000	NA12878	GNAS-AS1	H3K27me3	2	45	2	45	47	7	7	5.54e-66	Yes
chr20	58847197	58840000	58850000	NA12878	GNAS-AS1	H3K27me3	7	31	7	31	38	7	7	5.54e-66	Yes
chr20	58847460	58840000	58850000	NA12878	GNAS-AS1	H3K27me3	3	19	19	3	22	7	7	5.54e-66	Yes
chr20	58820075	58820000	58830000	NA12891	GNAS-AS1	H3K27me3	0	9	0	9	9	7	7	1.5e-12	Yes
chr20	58821440	58820000	58830000	NA12891	GNAS-AS1	H3K27me3	0	12	0	12	12	7	7	1.5e-12	Yes
chr20	58821501	58820000	58830000	NA12891	GNAS-AS1	H3K27me3	2	14	2	14	16	7	7	1.5e-12	Yes
chr20	58822511	58820000	58830000	NA12891	GNAS-AS1	H3K27me3	0	5	0	5	5	7	7	1.5e-12	Yes
chr20	58826808	58820000	58830000	NA12891	GNAS-AS1	H3K27me3	0	14	0	14	14	7	7	1.5e-12	Yes
chr20	58828168	58820000	58830000	NA12891	GNAS-AS1	H3K27me3	2	8	2	8	10	7	7	1.5e-12	Yes
chr20	58829646	58820000	58830000	NA12891	GNAS-AS1	H3K27me3	1	20	1	20	21	7	7	1.5e-12	Yes
chr20	58830045	58830000	58840000	NA12891	GNAS-AS1	H3K27me3	1	5	1	5	6	7	7	1.49e-54	Yes
chr20	58831704	58830000	58840000	NA12891	GNAS-AS1	H3K27me3	4	24	4	24	28	7	7	1.49e-54	Yes
chr20	58831919	58830000	58840000	NA12891	GNAS-AS1	H3K27me3	1	50	1	50	51	7	7	1.49e-54	Yes
chr20	58833371	58830000	58840000	NA12891	GNAS-AS1	H3K27me3	4	38	4	38	42	7	7	1.49e-54	Yes
chr20	58836429	58830000	58840000	NA12891	GNAS-AS1	H3K27me3	0	28	0	28	28	7	7	1.49e-54	Yes
chr20	58839085	58830000	58840000	NA12891	GNAS-AS1	H3K27me3	4	55	4	55	59	7	7	1.49e-54	Yes
chr20	58839225	58830000	58840000	NA12891	GNAS-AS1	H3K27me3	2	74	2	74	76	7	7	1.49e-54	Yes
chr20	58840055	58840000	58850000	NA12891	GNAS-AS1	H3K27me3	0	74	0	74	74	7	7	1.88e-88	Yes
chr20	58840940	58840000	58850000	NA12891	GNAS-AS1	H3K27me3	3	50	3	50	53	7	7	1.88e-88	Yes
chr20	58841676	58840000	58850000	NA12891	GNAS-AS1	H3K27me3	0	64	0	64	64	7	7	1.88e-88	Yes
chr20	58841705	58840000	58850000	NA12891	GNAS-AS1	H3K27me3	0	61	0	61	61	7	7	1.88e-88	Yes
chr20	58843016	58840000	58850000	NA12891	GNAS-AS1	H3K27me3	5	34	5	34	39	7	7	1.88e-88	Yes
chr20	58845346	58840000	58850000	NA12891	GNAS-AS1	H3K27me3	0	51	0	51	51	7	7	1.88e-88	Yes
chr20	58847460	58840000	58850000	NA12891	GNAS-AS1	H3K27me3	1	32	1	32	33	7	7	1.88e-88	Yes
chr20	43520387	43520000	43530000	NA12892	L3MBTL1	H3K27me3	1	37	1	37	38	7	7	4.96e-16	Yes
chr20	43520840	43520000	43530000	NA12892	L3MBTL1	H3K27me3	11	1	11	1	12	7	7	4.96e-16	Yes
chr20	43522294	43520000	43530000	NA12892	L3MBTL1	H3K27me3	13	3	13	3	16	7	7	4.96e-16	Yes
chr20	43522628	43520000	43530000	NA12892	L3MBTL1	H3K27me3	10	0	10	0	10	7	7	4.96e-16	Yes
chr20	43525187	43520000	43530000	NA12892	L3MBTL1	H3K27me3	13	0	13	0	13	7	7	4.96e-16	Yes
chr20	43528186	43520000	43530000	NA12892	L3MBTL1	H3K27me3	1	10	10	1	11	7	7	4.96e-16	Yes
chr20	43528597	43520000	43530000	NA12892	L3MBTL1	H3K27me3	7	1	7	1	8	7	7	4.96e-16	Yes
chr20	43530566	43530000	43540000	NA12892	L3MBTL1	H3K27me3	10	2	10	2	12	5	5	2.86e-09	Yes
chr20	43535128	43530000	43540000	NA12892	L3MBTL1	H3K27me3	1	10	1	10	11	5	5	2.86e-09	Yes
chr20	43536082	43530000	43540000	NA12892	L3MBTL1	H3K27me3	1	18	18	1	19	5	5	2.86e-09	Yes
chr20	43537545	43530000	43540000	NA12892	L3MBTL1	H3K27me3	1	16	16	1	17	5	5	2.86e-09	Yes
chr20	43539908	43530000	43540000	NA12892	L3MBTL1	H3K27me3	3	15	15	3	18	5	5	2.86e-09	Yes
chr20	43540565	43540000	43550000	NA12892	L3MBTL1	H3K27me3	3	15	15	3	18	5	5	1.45e-10	Yes
chr20	43541687	43540000	43550000	NA12892	L3MBTL1	H3K27me3	1	17	1	17	18	5	5	1.45e-10	Yes
chr20	43543225	43540000	43550000	NA12892	L3MBTL1	H3K27me3	14	0	14	0	14	5	5	1.45e-10	Yes
chr20	43543316	43540000	43550000	NA12892	L3MBTL1	H3K27me3	1	16	16	1	17	5	5	1.45e-10	Yes
chr20	43546060	43540000	43550000	NA12892	L3MBTL1	H3K27me3	2	9	2	9	11	5	5	1.45e-10	Yes
chr20	43520387	43520000	43530000	NA19240	L3MBTL1	H3K27me3	1	13	13	1	14	7	5	4.06e-09	Yes
chr20	43520840	43520000	43530000	NA19240	L3MBTL1	H3K27me3	2	20	2	20	22	7	5	4.06e-09	Yes
chr20	43522294	43520000	43530000	NA19240	L3MBTL1	H3K27me3	5	10	5	10	15	7	5	4.06e-09	Yes
chr20	43522628	43520000	43530000	NA19240	L3MBTL1	H3K27me3	4	2	4	2	6	7	5	4.06e-09	Yes
chr20	43525187	43520000	43530000	NA19240	L3MBTL1	H3K27me3	0	10	0	10	10	7	5	4.06e-09	Yes
chr20	43528186	43520000	43530000	NA19240	L3MBTL1	H3K27me3	0	5	0	5	5	7	5	4.06e-09	Yes
chr20	43528597	43520000	43530000	NA19240	L3MBTL1	H3K27me3	1	16	1	16	17	7	5	4.06e-09	Yes
chr20	43530566	43530000	43540000	NA19240	L3MBTL1	H3K27me3	1	7	1	7	8	6	5	8.55e-06	Yes
chr20	43531056	43530000	43540000	NA19240	L3MBTL1	H3K27me3	0	8	8	0	8	6	5	8.55e-06	Yes
chr20	43536082	43530000	43540000	NA19240	L3MBTL1	H3K27me3	1	7	1	7	8	6	5	8.55e-06	Yes
chr20	43537496	43530000	43540000	NA19240	L3MBTL1	H3K27me3	0	8	8	0	8	6	5	8.55e-06	Yes
chr20	43537545	43530000	43540000	NA19240	L3MBTL1	H3K27me3	0	11	0	11	11	6	5	8.55e-06	Yes
chr20	43538596	43530000	43540000	NA19240	L3MBTL1	H3K27me3	2	5	2	5	7	6	5	8.55e-06	Yes
chr20	43540400	43540000	43550000	NA19240	L3MBTL1	H3K27me3	0	5	0	5	5	8	7	1.07e-05	Yes
chr20	43540565	43540000	43550000	NA19240	L3MBTL1	H3K27me3	1	5	1	5	6	8	7	1.07e-05	Yes
chr20	43543225	43540000	43550000	NA19240	L3MBTL1	H3K27me3	1	8	1	8	9	8	7	1.07e-05	Yes
chr20	43543316	43540000	43550000	NA19240	L3MBTL1	H3K27me3	1	8	1	8	9	8	7	1.07e-05	Yes
chr20	43547173	43540000	43550000	NA19240	L3MBTL1	H3K27me3	0	14	14	0	14	8	7	1.07e-05	Yes
chr20	43547310	43540000	43550000	NA19240	L3MBTL1	H3K27me3	3	4	4	3	7	8	7	1.07e-05	Yes
chr20	43549795	43540000	43550000	NA19240	L3MBTL1	H3K27me3	0	6	6	0	6	8	7	1.07e-05	Yes
chr20	43549916	43540000	43550000	NA19240	L3MBTL1	H3K27me3	0	5	5	0	5	8	7	1.07e-05	Yes
chr16	3431117	3430000	3440000	NA12878	ZNF597	H3K27me3	10	0	0	10	10	19	17	2.39e-39	Yes
chr16	3431312	3430000	3440000	NA12878	ZNF597	H3K27me3	9	1	1	9	10	19	17	2.39e-39	Yes
chr16	3431470	3430000	3440000	NA12878	ZNF597	H3K27me3	12	2	2	12	14	19	17	2.39e-39	Yes
chr16	3431930	3430000	3440000	NA12878	ZNF597	H3K27me3	9	1	1	9	10	19	17	2.39e-39	Yes
chr16	3432002	3430000	3440000	NA12878	ZNF597	H3K27me3	9	1	1	9	10	19	17	2.39e-39	Yes
chr16	3434590	3430000	3440000	NA12878	ZNF597	H3K27me3	23	0	0	23	23	19	17	2.39e-39	Yes
chr16	3435034	3430000	3440000	NA12878	ZNF597	H3K27me3	16	0	0	16	16	19	17	2.39e-39	Yes
chr16	3435460	3430000	3440000	NA12878	ZNF597	H3K27me3	18	3	3	18	21	19	17	2.39e-39	Yes
chr16	3436009	3430000	3440000	NA12878	ZNF597	H3K27me3	12	0	0	12	12	19	17	2.39e-39	Yes
chr16	3436236	3430000	3440000	NA12878	ZNF597	H3K27me3	29	0	0	29	29	19	17	2.39e-39	Yes
chr16	3436285	3430000	3440000	NA12878	ZNF597	H3K27me3	39	0	0	39	39	19	17	2.39e-39	Yes
chr16	3437556	3430000	3440000	NA12878	ZNF597	H3K27me3	11	1	1	11	12	19	17	2.39e-39	Yes
chr16	3437576	3430000	3440000	NA12878	ZNF597	H3K27me3	16	2	2	16	18	19	17	2.39e-39	Yes
chr16	3438334	3430000	3440000	NA12878	ZNF597	H3K27me3	6	1	1	6	7	19	17	2.39e-39	Yes
chr16	3438357	3430000	3440000	NA12878	ZNF597	H3K27me3	7	1	1	7	8	19	17	2.39e-39	Yes
chr16	3438423	3430000	3440000	NA12878	ZNF597	H3K27me3	9	3	3	9	12	19	17	2.39e-39	Yes
chr16	3438569	3430000	3440000	NA12878	ZNF597	H3K27me3	16	2	2	16	18	19	17	2.39e-39	Yes
chr16	3438630	3430000	3440000	NA12878	ZNF597	H3K27me3	15	1	1	15	16	19	17	2.39e-39	Yes
chr16	3439644	3430000	3440000	NA12878	ZNF597	H3K27me3	14	7	7	14	21	19	17	2.39e-39	Yes
chr16	3450045	3450000	3460000	NA12891	ZNF597	H3K27me3	10	2	10	2	12	8	7	3.49e-17	Yes
chr16	3450515	3450000	3460000	NA12891	ZNF597	H3K27me3	15	0	0	15	15	8	7	3.49e-17	Yes
chr16	3451604	3450000	3460000	NA12891	ZNF597	H3K27me3	7	0	0	7	7	8	7	3.49e-17	Yes
chr16	3451656	3450000	3460000	NA12891	ZNF597	H3K27me3	12	4	4	12	16	8	7	3.49e-17	Yes
chr16	3453738	3450000	3460000	NA12891	ZNF597	H3K27me3	12	1	1	12	13	8	7	3.49e-17	Yes
chr16	3456222	3450000	3460000	NA12891	ZNF597	H3K27me3	0	21	0	21	21	8	7	3.49e-17	Yes
chr16	3457139	3450000	3460000	NA12891	ZNF597	H3K27me3	34	3	34	3	37	8	7	3.49e-17	Yes
chr16	3459665	3450000	3460000	NA12891	ZNF597	H3K27me3	0	5	5	0	5	8	7	3.49e-17	Yes
chr16	3431117	3430000	3440000	NA19238	ZNF597	H3K27me3	6	0	6	0	6	18	14	5.94e-11	Yes
chr16	3431312	3430000	3440000	NA19238	ZNF597	H3K27me3	9	0	9	0	9	18	14	5.94e-11	Yes
chr16	3431913	3430000	3440000	NA19238	ZNF597	H3K27me3	8	0	0	8	8	18	14	5.94e-11	Yes
chr16	3432002	3430000	3440000	NA19238	ZNF597	H3K27me3	6	0	6	0	6	18	14	5.94e-11	Yes
chr16	3434590	3430000	3440000	NA19238	ZNF597	H3K27me3	4	2	4	2	6	18	14	5.94e-11	Yes
chr16	3435034	3430000	3440000	NA19238	ZNF597	H3K27me3	11	0	11	0	11	18	14	5.94e-11	Yes
chr16	3435460	3430000	3440000	NA19238	ZNF597	H3K27me3	4	2	4	2	6	18	14	5.94e-11	Yes
chr16	3436236	3430000	3440000	NA19238	ZNF597	H3K27me3	12	1	12	1	13	18	14	5.94e-11	Yes
chr16	3436285	3430000	3440000	NA19238	ZNF597	H3K27me3	6	1	6	1	7	18	14	5.94e-11	Yes
chr16	3437556	3430000	3440000	NA19238	ZNF597	H3K27me3	12	0	12	0	12	18	14	5.94e-11	Yes
chr16	3437576	3430000	3440000	NA19238	ZNF597	H3K27me3	9	0	9	0	9	18	14	5.94e-11	Yes
chr16	3438334	3430000	3440000	NA19238	ZNF597	H3K27me3	5	0	5	0	5	18	14	5.94e-11	Yes
chr16	3438357	3430000	3440000	NA19238	ZNF597	H3K27me3	5	1	5	1	6	18	14	5.94e-11	Yes
chr16	3438423	3430000	3440000	NA19238	ZNF597	H3K27me3	6	2	6	2	8	18	14	5.94e-11	Yes
chr16	3438569	3430000	3440000	NA19238	ZNF597	H3K27me3	5	6	5	6	11	18	14	5.94e-11	Yes
chr16	3438630	3430000	3440000	NA19238	ZNF597	H3K27me3	8	0	8	0	8	18	14	5.94e-11	Yes
chr16	3439644	3430000	3440000	NA19238	ZNF597	H3K27me3	4	1	4	1	5	18	14	5.94e-11	Yes
chr16	3439719	3430000	3440000	NA19238	ZNF597	H3K27me3	7	1	7	1	8	18	14	5.94e-11	Yes
chr16	3452812	3450000	3460000	NA19238	ZNF597	H3K27me3	8	2	2	8	10	11	8	5.74e-12	Yes
chr16	3453141	3450000	3460000	NA19238	ZNF597	H3K27me3	5	2	2	5	7	11	8	5.74e-12	Yes
chr16	3453417	3450000	3460000	NA19238	ZNF597	H3K27me3	6	2	2	6	8	11	8	5.74e-12	Yes
chr16	3454785	3450000	3460000	NA19238	ZNF597	H3K27me3	7	0	7	0	7	11	8	5.74e-12	Yes
chr16	3455930	3450000	3460000	NA19238	ZNF597	H3K27me3	18	0	18	0	18	11	8	5.74e-12	Yes
chr16	3456002	3450000	3460000	NA19238	ZNF597	H3K27me3	13	1	13	1	14	11	8	5.74e-12	Yes
chr16	3456358	3450000	3460000	NA19238	ZNF597	H3K27me3	18	2	18	2	20	11	8	5.74e-12	Yes
chr16	3456841	3450000	3460000	NA19238	ZNF597	H3K27me3	19	0	19	0	19	11	8	5.74e-12	Yes
chr16	3457431	3450000	3460000	NA19238	ZNF597	H3K27me3	5	1	5	1	6	11	8	5.74e-12	Yes
chr16	3458704	3450000	3460000	NA19238	ZNF597	H3K27me3	5	1	5	1	6	11	8	5.74e-12	Yes
chr16	3459056	3450000	3460000	NA19238	ZNF597	H3K27me3	3	5	3	5	8	11	8	5.74e-12	Yes
chr16	3431117	3430000	3440000	NA19240	ZNF597	H3K27me3	13	1	1	13	14	18	13	8.28e-18	Yes
chr16	3431312	3430000	3440000	NA19240	ZNF597	H3K27me3	17	0	0	17	17	18	13	8.28e-18	Yes
chr16	3431913	3430000	3440000	NA19240	ZNF597	H3K27me3	4	2	4	2	6	18	13	8.28e-18	Yes
chr16	3431930	3430000	3440000	NA19240	ZNF597	H3K27me3	4	2	2	4	6	18	13	8.28e-18	Yes
chr16	3432002	3430000	3440000	NA19240	ZNF597	H3K27me3	7	0	0	7	7	18	13	8.28e-18	Yes
chr16	3434590	3430000	3440000	NA19240	ZNF597	H3K27me3	18	0	0	18	18	18	13	8.28e-18	Yes
chr16	3435034	3430000	3440000	NA19240	ZNF597	H3K27me3	14	3	3	14	17	18	13	8.28e-18	Yes
chr16	3435460	3430000	3440000	NA19240	ZNF597	H3K27me3	12	0	0	12	12	18	13	8.28e-18	Yes
chr16	3436236	3430000	3440000	NA19240	ZNF597	H3K27me3	8	10	10	8	18	18	13	8.28e-18	Yes
chr16	3436285	3430000	3440000	NA19240	ZNF597	H3K27me3	7	5	5	7	12	18	13	8.28e-18	Yes
chr16	3437339	3430000	3440000	NA19240	ZNF597	H3K27me3	9	2	2	9	11	18	13	8.28e-18	Yes
chr16	3437556	3430000	3440000	NA19240	ZNF597	H3K27me3	6	1	1	6	7	18	13	8.28e-18	Yes
chr16	3437576	3430000	3440000	NA19240	ZNF597	H3K27me3	8	0	0	8	8	18	13	8.28e-18	Yes
chr16	3438334	3430000	3440000	NA19240	ZNF597	H3K27me3	8	1	1	8	9	18	13	8.28e-18	Yes
chr16	3438357	3430000	3440000	NA19240	ZNF597	H3K27me3	9	1	1	9	10	18	13	8.28e-18	Yes
chr16	3438423	3430000	3440000	NA19240	ZNF597	H3K27me3	6	0	0	6	6	18	13	8.28e-18	Yes
chr16	3438630	3430000	3440000	NA19240	ZNF597	H3K27me3	20	0	0	20	20	18	13	8.28e-18	Yes
chr16	3439644	3430000	3440000	NA19240	ZNF597	H3K27me3	5	2	2	5	7	18	13	8.28e-18	Yes
chr20	43510101	43510000	43520000	NA12891	L3MBTL1	H3K36me3	6	0	0	6	6	9	9	2.7e-27	Yes
chr20	43516780	43510000	43520000	NA12891	L3MBTL1	H3K36me3	15	0	0	15	15	9	9	2.7e-27	Yes
chr20	43516974	43510000	43520000	NA12891	L3MBTL1	H3K36me3	12	0	0	12	12	9	9	2.7e-27	Yes
chr20	43517629	43510000	43520000	NA12891	L3MBTL1	H3K36me3	10	0	0	10	10	9	9	2.7e-27	Yes
chr20	43518017	43510000	43520000	NA12891	L3MBTL1	H3K36me3	34	0	0	34	34	9	9	2.7e-27	Yes
chr20	43518146	43510000	43520000	NA12891	L3MBTL1	H3K36me3	12	0	0	12	12	9	9	2.7e-27	Yes
chr20	43518784	43510000	43520000	NA12891	L3MBTL1	H3K36me3	27	0	27	0	27	9	9	2.7e-27	Yes
chr20	43518940	43510000	43520000	NA12891	L3MBTL1	H3K36me3	11	0	0	11	11	9	9	2.7e-27	Yes
chr20	43519650	43510000	43520000	NA12891	L3MBTL1	H3K36me3	13	3	3	13	16	9	9	2.7e-27	Yes
chr20	43520387	43520000	43530000	NA12891	L3MBTL1	H3K36me3	13	0	13	0	13	12	9	9.47e-12	Yes
chr20	43520840	43520000	43530000	NA12891	L3MBTL1	H3K36me3	13	5	5	13	18	12	9	9.47e-12	Yes
chr20	43521074	43520000	43530000	NA12891	L3MBTL1	H3K36me3	21	0	0	21	21	12	9	9.47e-12	Yes
chr20	43521483	43520000	43530000	NA12891	L3MBTL1	H3K36me3	8	1	1	8	9	12	9	9.47e-12	Yes
chr20	43521742	43520000	43530000	NA12891	L3MBTL1	H3K36me3	4	3	4	3	7	12	9	9.47e-12	Yes
chr20	43521837	43520000	43530000	NA12891	L3MBTL1	H3K36me3	6	0	0	6	6	12	9	9.47e-12	Yes
chr20	43522628	43520000	43530000	NA12891	L3MBTL1	H3K36me3	7	0	0	7	7	12	9	9.47e-12	Yes
chr20	43522672	43520000	43530000	NA12891	L3MBTL1	H3K36me3	11	0	0	11	11	12	9	9.47e-12	Yes
chr20	43523867	43520000	43530000	NA12891	L3MBTL1	H3K36me3	5	0	0	5	5	12	9	9.47e-12	Yes
chr20	43524966	43520000	43530000	NA12891	L3MBTL1	H3K36me3	8	2	2	8	10	12	9	9.47e-12	Yes
chr20	43525187	43520000	43530000	NA12891	L3MBTL1	H3K36me3	7	0	0	7	7	12	9	9.47e-12	Yes
chr20	43527956	43520000	43530000	NA12891	L3MBTL1	H3K36me3	3	2	2	3	5	12	9	9.47e-12	Yes
chr20	43530554	43530000	43540000	NA12891	L3MBTL1	H3K36me3	16	0	16	0	16	5	4	1.46e-12	Yes
chr20	43532322	43530000	43540000	NA12891	L3MBTL1	H3K36me3	4	3	3	4	7	5	4	1.46e-12	Yes
chr20	43535128	43530000	43540000	NA12891	L3MBTL1	H3K36me3	15	0	15	0	15	5	4	1.46e-12	Yes
chr20	43537082	43530000	43540000	NA12891	L3MBTL1	H3K36me3	18	0	0	18	18	5	4	1.46e-12	Yes
chr20	43538596	43530000	43540000	NA12891	L3MBTL1	H3K36me3	11	0	11	0	11	5	4	1.46e-12	Yes
chr20	43540565	43540000	43550000	NA12891	L3MBTL1	H3K36me3	10	2	2	10	12	5	5	8.27e-07	Yes
chr20	43541687	43540000	43550000	NA12891	L3MBTL1	H3K36me3	12	2	12	2	14	5	5	8.27e-07	Yes
chr20	43546060	43540000	43550000	NA12891	L3MBTL1	H3K36me3	10	0	10	0	10	5	5	8.27e-07	Yes
chr20	43547683	43540000	43550000	NA12891	L3MBTL1	H3K36me3	13	2	2	13	15	5	5	8.27e-07	Yes
chr20	43547685	43540000	43550000	NA12891	L3MBTL1	H3K36me3	13	2	13	2	15	5	5	8.27e-07	Yes
chr20	43551425	43550000	43560000	NA12891	L3MBTL1	H3K36me3	8	0	0	8	8	7	7	4.65e-06	Yes
chr20	43551808	43550000	43560000	NA12891	L3MBTL1	H3K36me3	6	0	0	6	6	7	7	4.65e-06	Yes
chr20	43552472	43550000	43560000	NA12891	L3MBTL1	H3K36me3	12	1	1	12	13	7	7	4.65e-06	Yes
chr20	43552515	43550000	43560000	NA12891	L3MBTL1	H3K36me3	5	1	1	5	6	7	7	4.65e-06	Yes
chr20	43553842	43550000	43560000	NA12891	L3MBTL1	H3K36me3	6	0	6	0	6	7	7	4.65e-06	Yes
chr20	43554059	43550000	43560000	NA12891	L3MBTL1	H3K36me3	8	2	8	2	10	7	7	4.65e-06	Yes
chr20	43559552	43550000	43560000	NA12891	L3MBTL1	H3K36me3	7	0	7	0	7	7	7	4.65e-06	Yes
chr2	206273403	206270000	206280000	NA12891	ZDBF2	H3K36me3	13	3	13	3	16	6	5	0.000103897	Yes
chr2	206273755	206270000	206280000	NA12891	ZDBF2	H3K36me3	5	1	1	5	6	6	5	0.000103897	Yes
chr2	206273769	206270000	206280000	NA12891	ZDBF2	H3K36me3	5	0	0	5	5	6	5	0.000103897	Yes
chr2	206277709	206270000	206280000	NA12891	ZDBF2	H3K36me3	8	2	8	2	10	6	5	0.000103897	Yes
chr2	206278506	206270000	206280000	NA12891	ZDBF2	H3K36me3	13	1	13	1	14	6	5	0.000103897	Yes
chr2	206279080	206270000	206280000	NA12891	ZDBF2	H3K36me3	11	3	11	3	14	6	5	0.000103897	Yes
chr2	206280926	206280000	206290000	NA12891	ZDBF2	H3K36me3	40	0	40	0	40	10	10	1.98e-71	Yes
chr2	206281182	206280000	206290000	NA12891	ZDBF2	H3K36me3	34	0	34	0	34	10	10	1.98e-71	Yes
chr2	206283390	206280000	206290000	NA12891	ZDBF2	H3K36me3	32	3	32	3	35	10	10	1.98e-71	Yes
chr2	206283620	206280000	206290000	NA12891	ZDBF2	H3K36me3	44	3	44	3	47	10	10	1.98e-71	Yes
chr2	206284419	206280000	206290000	NA12891	ZDBF2	H3K36me3	29	0	29	0	29	10	10	1.98e-71	Yes
chr2	206287533	206280000	206290000	NA12891	ZDBF2	H3K36me3	29	0	29	0	29	10	10	1.98e-71	Yes
chr2	206287795	206280000	206290000	NA12891	ZDBF2	H3K36me3	50	0	0	50	50	10	10	1.98e-71	Yes
chr2	206288787	206280000	206290000	NA12891	ZDBF2	H3K36me3	20	0	20	0	20	10	10	1.98e-71	Yes
chr2	206288867	206280000	206290000	NA12891	ZDBF2	H3K36me3	18	0	18	0	18	10	10	1.98e-71	Yes
chr2	206289724	206280000	206290000	NA12891	ZDBF2	H3K36me3	20	0	20	0	20	10	10	1.98e-71	Yes
chr2	206291658	206290000	206300000	NA12891	ZDBF2	H3K36me3	9	0	9	0	9	6	6	1.78e-30	Yes
chr2	206295628	206290000	206300000	NA12891	ZDBF2	H3K36me3	27	1	27	1	28	6	6	1.78e-30	Yes
chr2	206296369	206290000	206300000	NA12891	ZDBF2	H3K36me3	22	0	22	0	22	6	6	1.78e-30	Yes
chr2	206298187	206290000	206300000	NA12891	ZDBF2	H3K36me3	28	0	28	0	28	6	6	1.78e-30	Yes
chr2	206298570	206290000	206300000	NA12891	ZDBF2	H3K36me3	22	0	22	0	22	6	6	1.78e-30	Yes
chr2	206298673	206290000	206300000	NA12891	ZDBF2	H3K36me3	26	0	26	0	26	6	6	1.78e-30	Yes
chr2	206301836	206300000	206310000	NA12891	ZDBF2	H3K36me3	23	0	23	0	23	4	4	2.5e-19	Yes
chr2	206303434	206300000	206310000	NA12891	ZDBF2	H3K36me3	21	1	21	1	22	4	4	2.5e-19	Yes
chr2	206307903	206300000	206310000	NA12891	ZDBF2	H3K36me3	26	0	26	0	26	4	4	2.5e-19	Yes
chr2	206309592	206300000	206310000	NA12891	ZDBF2	H3K36me3	14	0	14	0	14	4	4	2.5e-19	Yes
chr2	206280019	206280000	206290000	NA19238	ZDBF2	H3K36me3	17	4	4	17	21	9	8	3.76e-28	Yes
chr2	206280926	206280000	206290000	NA19238	ZDBF2	H3K36me3	44	1	1	44	45	9	8	3.76e-28	Yes
chr2	206283620	206280000	206290000	NA19238	ZDBF2	H3K36me3	27	4	4	27	31	9	8	3.76e-28	Yes
chr2	206284419	206280000	206290000	NA19238	ZDBF2	H3K36me3	26	2	2	26	28	9	8	3.76e-28	Yes
chr2	206287653	206280000	206290000	NA19238	ZDBF2	H3K36me3	21	0	0	21	21	9	8	3.76e-28	Yes
chr2	206288787	206280000	206290000	NA19238	ZDBF2	H3K36me3	11	4	4	11	15	9	8	3.76e-28	Yes
chr2	206288867	206280000	206290000	NA19238	ZDBF2	H3K36me3	14	0	0	14	14	9	8	3.76e-28	Yes
chr2	206289617	206280000	206290000	NA19238	ZDBF2	H3K36me3	10	0	0	10	10	9	8	3.76e-28	Yes
chr2	206289724	206280000	206290000	NA19238	ZDBF2	H3K36me3	7	1	1	7	8	9	8	3.76e-28	Yes
chr2	206292149	206290000	206300000	NA19238	ZDBF2	H3K36me3	23	1	23	1	24	10	8	8.96e-24	Yes
chr2	206292888	206290000	206300000	NA19238	ZDBF2	H3K36me3	6	2	2	6	8	10	8	8.96e-24	Yes
chr2	206293824	206290000	206300000	NA19238	ZDBF2	H3K36me3	13	0	0	13	13	10	8	8.96e-24	Yes
chr2	206294512	206290000	206300000	NA19238	ZDBF2	H3K36me3	8	3	3	8	11	10	8	8.96e-24	Yes
chr2	206295628	206290000	206300000	NA19238	ZDBF2	H3K36me3	9	1	1	9	10	10	8	8.96e-24	Yes
chr2	206296369	206290000	206300000	NA19238	ZDBF2	H3K36me3	10	0	0	10	10	10	8	8.96e-24	Yes
chr2	206298187	206290000	206300000	NA19238	ZDBF2	H3K36me3	24	4	4	24	28	10	8	8.96e-24	Yes
chr2	206298513	206290000	206300000	NA19238	ZDBF2	H3K36me3	22	2	2	22	24	10	8	8.96e-24	Yes
chr2	206298570	206290000	206300000	NA19238	ZDBF2	H3K36me3	28	1	1	28	29	10	8	8.96e-24	Yes
chr2	206298673	206290000	206300000	NA19238	ZDBF2	H3K36me3	17	0	0	17	17	10	8	8.96e-24	Yes
chr2	206300219	206300000	206310000	NA19238	ZDBF2	H3K36me3	5	1	1	5	6	7	6	1.24e-07	Yes
chr2	206300457	206300000	206310000	NA19238	ZDBF2	H3K36me3	9	0	0	9	9	7	6	1.24e-07	Yes
chr2	206301836	206300000	206310000	NA19238	ZDBF2	H3K36me3	10	0	0	10	10	7	6	1.24e-07	Yes
chr2	206302221	206300000	206310000	NA19238	ZDBF2	H3K36me3	9	4	4	9	13	7	6	1.24e-07	Yes
chr2	206303439	206300000	206310000	NA19238	ZDBF2	H3K36me3	12	0	0	12	12	7	6	1.24e-07	Yes
chr2	206305007	206300000	206310000	NA19238	ZDBF2	H3K36me3	13	2	2	13	15	7	6	1.24e-07	Yes
chr2	206309592	206300000	206310000	NA19238	ZDBF2	H3K36me3	5	0	0	5	5	7	6	1.24e-07	Yes
chr2	206310159	206310000	206320000	NA19238	ZDBF2	H3K36me3	9	0	0	9	9	8	7	2.72e-05	Yes
chr2	206312603	206310000	206320000	NA19238	ZDBF2	H3K36me3	5	1	1	5	6	8	7	2.72e-05	Yes
chr2	206313437	206310000	206320000	NA19238	ZDBF2	H3K36me3	7	0	0	7	7	8	7	2.72e-05	Yes
chr2	206313698	206310000	206320000	NA19238	ZDBF2	H3K36me3	11	3	3	11	14	8	7	2.72e-05	Yes
chr2	206314772	206310000	206320000	NA19238	ZDBF2	H3K36me3	8	0	0	8	8	8	7	2.72e-05	Yes
chr2	206315336	206310000	206320000	NA19238	ZDBF2	H3K36me3	4	1	1	4	5	8	7	2.72e-05	Yes
chr2	206318668	206310000	206320000	NA19238	ZDBF2	H3K36me3	6	1	1	6	7	8	7	2.72e-05	Yes
chr2	206319210	206310000	206320000	NA19238	ZDBF2	H3K36me3	5	0	0	5	5	8	7	2.72e-05	Yes
chr2	206280019	206280000	206290000	NA19240	ZDBF2	H3K36me3	26	0	26	0	26	7	7	1.96e-46	Yes
chr2	206280926	206280000	206290000	NA19240	ZDBF2	H3K36me3	41	1	41	1	42	7	7	1.96e-46	Yes
chr2	206284419	206280000	206290000	NA19240	ZDBF2	H3K36me3	21	0	21	0	21	7	7	1.96e-46	Yes
chr2	206287653	206280000	206290000	NA19240	ZDBF2	H3K36me3	61	0	61	0	61	7	7	1.96e-46	Yes
chr2	206288787	206280000	206290000	NA19240	ZDBF2	H3K36me3	21	0	21	0	21	7	7	1.96e-46	Yes
chr2	206288867	206280000	206290000	NA19240	ZDBF2	H3K36me3	16	1	16	1	17	7	7	1.96e-46	Yes
chr2	206289617	206280000	206290000	NA19240	ZDBF2	H3K36me3	13	0	13	0	13	7	7	1.96e-46	Yes
chr2	206292264	206290000	206300000	NA19240	ZDBF2	H3K36me3	31	0	0	31	31	7	7	2.73e-35	Yes
chr2	206292888	206290000	206300000	NA19240	ZDBF2	H3K36me3	20	0	20	0	20	7	7	2.73e-35	Yes
chr2	206293824	206290000	206300000	NA19240	ZDBF2	H3K36me3	24	0	24	0	24	7	7	2.73e-35	Yes
chr2	206294512	206290000	206300000	NA19240	ZDBF2	H3K36me3	16	2	16	2	18	7	7	2.73e-35	Yes
chr2	206295628	206290000	206300000	NA19240	ZDBF2	H3K36me3	25	0	25	0	25	7	7	2.73e-35	Yes
chr2	206296369	206290000	206300000	NA19240	ZDBF2	H3K36me3	26	0	26	0	26	7	7	2.73e-35	Yes
chr2	206298673	206290000	206300000	NA19240	ZDBF2	H3K36me3	22	2	22	2	24	7	7	2.73e-35	Yes
chr2	206300219	206300000	206310000	NA19240	ZDBF2	H3K36me3	12	4	12	4	16	6	5	2.81e-17	Yes
chr2	206300457	206300000	206310000	NA19240	ZDBF2	H3K36me3	19	0	19	0	19	6	5	2.81e-17	Yes
chr2	206302221	206300000	206310000	NA19240	ZDBF2	H3K36me3	22	0	22	0	22	6	5	2.81e-17	Yes
chr2	206303439	206300000	206310000	NA19240	ZDBF2	H3K36me3	19	0	19	0	19	6	5	2.81e-17	Yes
chr2	206307903	206300000	206310000	NA19240	ZDBF2	H3K36me3	12	1	12	1	13	6	5	2.81e-17	Yes
chr2	206309592	206300000	206310000	NA19240	ZDBF2	H3K36me3	9	0	9	0	9	6	5	2.81e-17	Yes
chr2	206313437	206310000	206320000	NA19240	ZDBF2	H3K36me3	15	1	15	1	16	5	5	7.51e-07	Yes
chr2	206314772	206310000	206320000	NA19240	ZDBF2	H3K36me3	8	2	8	2	10	5	5	7.51e-07	Yes
chr2	206315336	206310000	206320000	NA19240	ZDBF2	H3K36me3	9	0	9	0	9	5	5	7.51e-07	Yes
chr2	206316748	206310000	206320000	NA19240	ZDBF2	H3K36me3	10	0	10	0	10	5	5	7.51e-07	Yes
chr2	206317320	206310000	206320000	NA19240	ZDBF2	H3K36me3	8	2	8	2	10	5	5	7.51e-07	Yes
chr19	53520282	53520000	53530000	NA12891	ZNF331	H3K36me3	3	2	3	2	5	44	33	4.98e-64	Yes
chr19	53520703	53520000	53530000	NA12891	ZNF331	H3K36me3	4	2	4	2	6	44	33	4.98e-64	Yes
chr19	53520824	53520000	53530000	NA12891	ZNF331	H3K36me3	4	3	3	4	7	44	33	4.98e-64	Yes
chr19	53522024	53520000	53530000	NA12891	ZNF331	H3K36me3	5	1	5	1	6	44	33	4.98e-64	Yes
chr19	53522034	53520000	53530000	NA12891	ZNF331	H3K36me3	5	1	1	5	6	44	33	4.98e-64	Yes
chr19	53522094	53520000	53530000	NA12891	ZNF331	H3K36me3	5	5	5	5	10	44	33	4.98e-64	Yes
chr19	53522504	53520000	53530000	NA12891	ZNF331	H3K36me3	11	0	11	0	11	44	33	4.98e-64	Yes
chr19	53522664	53520000	53530000	NA12891	ZNF331	H3K36me3	10	3	3	10	13	44	33	4.98e-64	Yes
chr19	53522821	53520000	53530000	NA12891	ZNF331	H3K36me3	10	5	10	5	15	44	33	4.98e-64	Yes
chr19	53522877	53520000	53530000	NA12891	ZNF331	H3K36me3	12	1	12	1	13	44	33	4.98e-64	Yes
chr19	53523244	53520000	53530000	NA12891	ZNF331	H3K36me3	12	6	6	12	18	44	33	4.98e-64	Yes
chr19	53523317	53520000	53530000	NA12891	ZNF331	H3K36me3	22	5	22	5	27	44	33	4.98e-64	Yes
chr19	53523678	53520000	53530000	NA12891	ZNF331	H3K36me3	4	1	4	1	5	44	33	4.98e-64	Yes
chr19	53523813	53520000	53530000	NA12891	ZNF331	H3K36me3	26	5	26	5	31	44	33	4.98e-64	Yes
chr19	53524282	53520000	53530000	NA12891	ZNF331	H3K36me3	8	4	8	4	12	44	33	4.98e-64	Yes
chr19	53525142	53520000	53530000	NA12891	ZNF331	H3K36me3	14	2	14	2	16	44	33	4.98e-64	Yes
chr19	53525189	53520000	53530000	NA12891	ZNF331	H3K36me3	13	4	13	4	17	44	33	4.98e-64	Yes
chr19	53526381	53520000	53530000	NA12891	ZNF331	H3K36me3	28	0	28	0	28	44	33	4.98e-64	Yes
chr19	53526543	53520000	53530000	NA12891	ZNF331	H3K36me3	5	0	5	0	5	44	33	4.98e-64	Yes
chr19	53526638	53520000	53530000	NA12891	ZNF331	H3K36me3	5	0	5	0	5	44	33	4.98e-64	Yes
chr19	53526697	53520000	53530000	NA12891	ZNF331	H3K36me3	15	0	15	0	15	44	33	4.98e-64	Yes
chr19	53526966	53520000	53530000	NA12891	ZNF331	H3K36me3	11	2	11	2	13	44	33	4.98e-64	Yes
chr19	53526972	53520000	53530000	NA12891	ZNF331	H3K36me3	7	2	2	7	9	44	33	4.98e-64	Yes
chr19	53527443	53520000	53530000	NA12891	ZNF331	H3K36me3	3	2	3	2	5	44	33	4.98e-64	Yes
chr19	53527664	53520000	53530000	NA12891	ZNF331	H3K36me3	12	1	12	1	13	44	33	4.98e-64	Yes
chr19	53527763	53520000	53530000	NA12891	ZNF331	H3K36me3	21	0	0	21	21	44	33	4.98e-64	Yes
chr19	53527789	53520000	53530000	NA12891	ZNF331	H3K36me3	21	1	21	1	22	44	33	4.98e-64	Yes
chr19	53527975	53520000	53530000	NA12891	ZNF331	H3K36me3	25	1	25	1	26	44	33	4.98e-64	Yes
chr19	53528209	53520000	53530000	NA12891	ZNF331	H3K36me3	16	0	16	0	16	44	33	4.98e-64	Yes
chr19	53528246	53520000	53530000	NA12891	ZNF331	H3K36me3	9	0	9	0	9	44	33	4.98e-64	Yes
chr19	53528355	53520000	53530000	NA12891	ZNF331	H3K36me3	12	0	12	0	12	44	33	4.98e-64	Yes
chr19	53528427	53520000	53530000	NA12891	ZNF331	H3K36me3	18	0	18	0	18	44	33	4.98e-64	Yes
chr19	53528498	53520000	53530000	NA12891	ZNF331	H3K36me3	23	1	23	1	24	44	33	4.98e-64	Yes
chr19	53528655	53520000	53530000	NA12891	ZNF331	H3K36me3	24	0	24	0	24	44	33	4.98e-64	Yes
chr19	53528898	53520000	53530000	NA12891	ZNF331	H3K36me3	17	2	17	2	19	44	33	4.98e-64	Yes
chr19	53528910	53520000	53530000	NA12891	ZNF331	H3K36me3	17	2	2	17	19	44	33	4.98e-64	Yes
chr19	53528986	53520000	53530000	NA12891	ZNF331	H3K36me3	6	0	6	0	6	44	33	4.98e-64	Yes
chr19	53529257	53520000	53530000	NA12891	ZNF331	H3K36me3	10	0	10	0	10	44	33	4.98e-64	Yes
chr19	53529260	53520000	53530000	NA12891	ZNF331	H3K36me3	9	0	9	0	9	44	33	4.98e-64	Yes
chr19	53529269	53520000	53530000	NA12891	ZNF331	H3K36me3	12	0	12	0	12	44	33	4.98e-64	Yes
chr19	53529401	53520000	53530000	NA12891	ZNF331	H3K36me3	8	0	8	0	8	44	33	4.98e-64	Yes
chr19	53529504	53520000	53530000	NA12891	ZNF331	H3K36me3	13	2	13	2	15	44	33	4.98e-64	Yes
chr19	53529510	53520000	53530000	NA12891	ZNF331	H3K36me3	15	1	15	1	16	44	33	4.98e-64	Yes
chr19	53529790	53520000	53530000	NA12891	ZNF331	H3K36me3	22	0	22	0	22	44	33	4.98e-64	Yes
chr19	53540254	53540000	53550000	NA12891	ZNF331	H3K36me3	50	0	50	0	50	19	18	1.35e-72	Yes
chr19	53540460	53540000	53550000	NA12891	ZNF331	H3K36me3	13	0	13	0	13	19	18	1.35e-72	Yes
chr19	53540726	53540000	53550000	NA12891	ZNF331	H3K36me3	14	2	14	2	16	19	18	1.35e-72	Yes
chr19	53541015	53540000	53550000	NA12891	ZNF331	H3K36me3	35	1	1	35	36	19	18	1.35e-72	Yes
chr19	53542023	53540000	53550000	NA12891	ZNF331	H3K36me3	15	0	0	15	15	19	18	1.35e-72	Yes
chr19	53542569	53540000	53550000	NA12891	ZNF331	H3K36me3	28	0	28	0	28	19	18	1.35e-72	Yes
chr19	53543099	53540000	53550000	NA12891	ZNF331	H3K36me3	26	0	26	0	26	19	18	1.35e-72	Yes
chr19	53543410	53540000	53550000	NA12891	ZNF331	H3K36me3	32	2	2	32	34	19	18	1.35e-72	Yes
chr19	53544043	53540000	53550000	NA12891	ZNF331	H3K36me3	5	1	5	1	6	19	18	1.35e-72	Yes
chr19	53544283	53540000	53550000	NA12891	ZNF331	H3K36me3	7	0	7	0	7	19	18	1.35e-72	Yes
chr19	53544934	53540000	53550000	NA12891	ZNF331	H3K36me3	19	0	19	0	19	19	18	1.35e-72	Yes
chr19	53545177	53540000	53550000	NA12891	ZNF331	H3K36me3	21	0	21	0	21	19	18	1.35e-72	Yes
chr19	53545402	53540000	53550000	NA12891	ZNF331	H3K36me3	22	0	22	0	22	19	18	1.35e-72	Yes
chr19	53545587	53540000	53550000	NA12891	ZNF331	H3K36me3	13	0	13	0	13	19	18	1.35e-72	Yes
chr19	53545697	53540000	53550000	NA12891	ZNF331	H3K36me3	11	5	11	5	16	19	18	1.35e-72	Yes
chr19	53546050	53540000	53550000	NA12891	ZNF331	H3K36me3	23	0	23	0	23	19	18	1.35e-72	Yes
chr19	53546642	53540000	53550000	NA12891	ZNF331	H3K36me3	11	1	11	1	12	19	18	1.35e-72	Yes
chr19	53547739	53540000	53550000	NA12891	ZNF331	H3K36me3	19	0	19	0	19	19	18	1.35e-72	Yes
chr19	53547879	53540000	53550000	NA12891	ZNF331	H3K36me3	11	0	11	0	11	19	18	1.35e-72	Yes
chr19	53560254	53560000	53570000	NA12891	ZNF331	H3K36me3	43	0	43	0	43	13	13	3.02e-75	Yes
chr19	53560560	53560000	53570000	NA12891	ZNF331	H3K36me3	35	0	35	0	35	13	13	3.02e-75	Yes
chr19	53561019	53560000	53570000	NA12891	ZNF331	H3K36me3	17	1	17	1	18	13	13	3.02e-75	Yes
chr19	53562020	53560000	53570000	NA12891	ZNF331	H3K36me3	20	1	1	20	21	13	13	3.02e-75	Yes
chr19	53563035	53560000	53570000	NA12891	ZNF331	H3K36me3	26	0	26	0	26	13	13	3.02e-75	Yes
chr19	53563099	53560000	53570000	NA12891	ZNF331	H3K36me3	17	0	17	0	17	13	13	3.02e-75	Yes
chr19	53563726	53560000	53570000	NA12891	ZNF331	H3K36me3	29	3	3	29	32	13	13	3.02e-75	Yes
chr19	53563851	53560000	53570000	NA12891	ZNF331	H3K36me3	42	0	0	42	42	13	13	3.02e-75	Yes
chr19	53565775	53560000	53570000	NA12891	ZNF331	H3K36me3	20	0	0	20	20	13	13	3.02e-75	Yes
chr19	53567484	53560000	53570000	NA12891	ZNF331	H3K36me3	9	0	9	0	9	13	13	3.02e-75	Yes
chr19	53567951	53560000	53570000	NA12891	ZNF331	H3K36me3	35	0	35	0	35	13	13	3.02e-75	Yes
chr19	53567992	53560000	53570000	NA12891	ZNF331	H3K36me3	21	0	0	21	21	13	13	3.02e-75	Yes
chr19	53569528	53560000	53570000	NA12891	ZNF331	H3K36me3	27	0	0	27	27	13	13	3.02e-75	Yes
chr19	53571117	53570000	53580000	NA12891	ZNF331	H3K36me3	37	0	37	0	37	24	23	3.6e-205	Yes
chr19	53571192	53570000	53580000	NA12891	ZNF331	H3K36me3	32	2	32	2	34	24	23	3.6e-205	Yes
chr19	53572063	53570000	53580000	NA12891	ZNF331	H3K36me3	34	4	4	34	38	24	23	3.6e-205	Yes
chr19	53572179	53570000	53580000	NA12891	ZNF331	H3K36me3	38	1	38	1	39	24	23	3.6e-205	Yes
chr19	53572336	53570000	53580000	NA12891	ZNF331	H3K36me3	40	0	40	0	40	24	23	3.6e-205	Yes
chr19	53572474	53570000	53580000	NA12891	ZNF331	H3K36me3	47	0	0	47	47	24	23	3.6e-205	Yes
chr19	53572530	53570000	53580000	NA12891	ZNF331	H3K36me3	64	0	64	0	64	24	23	3.6e-205	Yes
chr19	53572542	53570000	53580000	NA12891	ZNF331	H3K36me3	57	0	57	0	57	24	23	3.6e-205	Yes
chr19	53572559	53570000	53580000	NA12891	ZNF331	H3K36me3	60	0	60	0	60	24	23	3.6e-205	Yes
chr19	53573477	53570000	53580000	NA12891	ZNF331	H3K36me3	11	2	11	2	13	24	23	3.6e-205	Yes
chr19	53573530	53570000	53580000	NA12891	ZNF331	H3K36me3	7	5	5	7	12	24	23	3.6e-205	Yes
chr19	53574145	53570000	53580000	NA12891	ZNF331	H3K36me3	21	1	21	1	22	24	23	3.6e-205	Yes
chr19	53574302	53570000	53580000	NA12891	ZNF331	H3K36me3	15	1	15	1	16	24	23	3.6e-205	Yes
chr19	53574616	53570000	53580000	NA12891	ZNF331	H3K36me3	29	0	0	29	29	24	23	3.6e-205	Yes
chr19	53574630	53570000	53580000	NA12891	ZNF331	H3K36me3	28	0	28	0	28	24	23	3.6e-205	Yes
chr19	53575349	53570000	53580000	NA12891	ZNF331	H3K36me3	34	0	0	34	34	24	23	3.6e-205	Yes
chr19	53575623	53570000	53580000	NA12891	ZNF331	H3K36me3	60	0	60	0	60	24	23	3.6e-205	Yes
chr19	53575962	53570000	53580000	NA12891	ZNF331	H3K36me3	45	0	45	0	45	24	23	3.6e-205	Yes
chr19	53576007	53570000	53580000	NA12891	ZNF331	H3K36me3	40	0	40	0	40	24	23	3.6e-205	Yes
chr19	53577025	53570000	53580000	NA12891	ZNF331	H3K36me3	61	2	61	2	63	24	23	3.6e-205	Yes
chr19	53577526	53570000	53580000	NA12891	ZNF331	H3K36me3	31	0	31	0	31	24	23	3.6e-205	Yes
chr19	53577745	53570000	53580000	NA12891	ZNF331	H3K36me3	32	0	32	0	32	24	23	3.6e-205	Yes
chr19	53578264	53570000	53580000	NA12891	ZNF331	H3K36me3	39	1	39	1	40	24	23	3.6e-205	Yes
chr19	53579415	53570000	53580000	NA12891	ZNF331	H3K36me3	31	0	31	0	31	24	23	3.6e-205	Yes
chr19	53539453	53530000	53540000	NA12892	ZNF331	H3K36me3	11	0	11	0	11	4	4	1.04e-09	Yes
chr19	53539459	53530000	53540000	NA12892	ZNF331	H3K36me3	12	0	0	12	12	4	4	1.04e-09	Yes
chr19	53539578	53530000	53540000	NA12892	ZNF331	H3K36me3	16	0	0	16	16	4	4	1.04e-09	Yes
chr19	53539612	53530000	53540000	NA12892	ZNF331	H3K36me3	7	0	0	7	7	4	4	1.04e-09	Yes
chr19	53540217	53540000	53550000	NA12892	ZNF331	H3K36me3	37	2	2	37	39	31	31	3.23e-127	Yes
chr19	53540254	53540000	53550000	NA12892	ZNF331	H3K36me3	33	2	2	33	35	31	31	3.23e-127	Yes
chr19	53540581	53540000	53550000	NA12892	ZNF331	H3K36me3	8	0	0	8	8	31	31	3.23e-127	Yes
chr19	53540583	53540000	53550000	NA12892	ZNF331	H3K36me3	10	0	0	10	10	31	31	3.23e-127	Yes
chr19	53540790	53540000	53550000	NA12892	ZNF331	H3K36me3	20	2	2	20	22	31	31	3.23e-127	Yes
chr19	53540799	53540000	53550000	NA12892	ZNF331	H3K36me3	20	2	2	20	22	31	31	3.23e-127	Yes
chr19	53540951	53540000	53550000	NA12892	ZNF331	H3K36me3	22	0	0	22	22	31	31	3.23e-127	Yes
chr19	53541182	53540000	53550000	NA12892	ZNF331	H3K36me3	30	0	0	30	30	31	31	3.23e-127	Yes
chr19	53541304	53540000	53550000	NA12892	ZNF331	H3K36me3	24	0	0	24	24	31	31	3.23e-127	Yes
chr19	53541416	53540000	53550000	NA12892	ZNF331	H3K36me3	33	0	0	33	33	31	31	3.23e-127	Yes
chr19	53541487	53540000	53550000	NA12892	ZNF331	H3K36me3	27	0	0	27	27	31	31	3.23e-127	Yes
[truncated: 1,194 more rows]
