# Supplementary material for: Genome-wide detection of imprinted differentially methylated regions using nanopore sequencing
Source: eLife. 2022 Jul 5;11:e77898. doi: 10.7554/eLife.77898 (PMC9255983; doi:10.7554/eLife.77898)
Supplement: Supplementary file 9. [file elife-77898-supp9.xlsx]

## Sheet: Supplementary File9
Chromosome	SNV position	Bin start	Bin end	Sample	Test block name	Histone mark	Allele1 read count for SNV	Allele2 read count for SNV	Reference allele read count for SNV	Alternative allele read count for SNV	Total read countcount at SNV	Num of SNVs with at least 5 mapped reads at the bin in the sample	Num of SNVs with at least 5 mapped reads and with at least 80% of reads mapped to one allele at the bin in the sample	Fisher's adjusted P value for the bin in the sample	Is bin significant for allelic histone mark			Summary
chr18	80110152	80110000	80120000	NA12878	ADNP2	H3K36me3	5	2	2	5	7	20	3	0.191271	No			Sample	Test block	Number of all 10kb bins with >3 SNVs with at least 5 mapped reads at test block in sample for H3K36me3	Number of 10kb bins at test block in sample significant for H3K36me3	Number of all 10kb bins with >3 SNVs with at least 5 mapped reads at test block in sample for H3K27me3	Number of 10kb bins at test block in sample significant for H3K27me3	Number of 10kb bins at test block in sample significant for both histone marks
chr18	80111348	80110000	80120000	NA12878	ADNP2	H3K36me3	17	17	17	17	34	20	3	0.191271	No			NA12878	ADNP2	5	0	9	0	0
chr18	80111449	80110000	80120000	NA12878	ADNP2	H3K36me3	23	11	11	23	34	20	3	0.191271	No			NA12878	IGF2	0	0	3	0	0
chr18	80111862	80110000	80120000	NA12878	ADNP2	H3K36me3	39	35	39	35	74	20	3	0.191271	No			NA12878	MEG3	0	0	9	2	0
chr18	80112075	80110000	80120000	NA12878	ADNP2	H3K36me3	32	21	21	32	53	20	3	0.191271	No			NA12878	MEST	2	0	3	1	0
chr18	80113131	80110000	80120000	NA12878	ADNP2	H3K36me3	6	1	1	6	7	20	3	0.191271	No			NA12878	MTRNR2L4	1	0	2	0	0
chr18	80113959	80110000	80120000	NA12878	ADNP2	H3K36me3	6	4	4	6	10	20	3	0.191271	No			NA12878	PPIEL	4	0	1	0	0
chr18	80115867	80110000	80120000	NA12878	ADNP2	H3K36me3	2	7	7	2	9	20	3	0.191271	No			NA12891	ADNP2	5	1	8	0	0
chr18	80116087	80110000	80120000	NA12878	ADNP2	H3K36me3	4	4	4	4	8	20	3	0.191271	No			NA12891	IGF2	0	0	1	0	0
chr18	80116331	80110000	80120000	NA12878	ADNP2	H3K36me3	11	23	11	23	34	20	3	0.191271	No			NA12891	MEG3	0	0	8	0	0
chr18	80116483	80110000	80120000	NA12878	ADNP2	H3K36me3	3	13	13	3	16	20	3	0.191271	No			NA12891	MEST	4	1	3	1	0
chr18	80116507	80110000	80120000	NA12878	ADNP2	H3K36me3	2	9	9	2	11	20	3	0.191271	No			NA12891	MTRNR2L4	1	0	2	0	0
chr18	80116659	80110000	80120000	NA12878	ADNP2	H3K36me3	8	13	13	8	21	20	3	0.191271	No			NA12891	PPIEL	6	0	4	0	0
chr18	80118194	80110000	80120000	NA12878	ADNP2	H3K36me3	46	40	40	46	86	20	3	0.191271	No			NA12892	ADNP2	0	0	2	0	0
chr18	80118197	80110000	80120000	NA12878	ADNP2	H3K36me3	41	36	41	36	77	20	3	0.191271	No			NA12892	IGF2	0	0	4	0	0
chr18	80118206	80110000	80120000	NA12878	ADNP2	H3K36me3	42	37	37	42	79	20	3	0.191271	No			NA12892	MEG3	0	0	12	0	0
chr18	80118610	80110000	80120000	NA12878	ADNP2	H3K36me3	28	24	24	28	52	20	3	0.191271	No			NA12892	MEST	5	1	3	1	0
chr18	80118775	80110000	80120000	NA12878	ADNP2	H3K36me3	33	44	44	33	77	20	3	0.191271	No			NA12892	MTRNR2L4	0	0	2	0	0
chr18	80118818	80110000	80120000	NA12878	ADNP2	H3K36me3	39	43	43	39	82	20	3	0.191271	No			NA12892	PPIEL	8	1	3	0	0
chr18	80119916	80110000	80120000	NA12878	ADNP2	H3K36me3	18	20	20	18	38	20	3	0.191271	No			NA19238	ADNP2	9	0	1	0	0
chr18	80120339	80120000	80130000	NA12878	ADNP2	H3K36me3	15	15	15	15	30	21	4	6.54e-07	No			NA19238	IGF2	0	0	4	0	0
chr18	80120574	80120000	80130000	NA12878	ADNP2	H3K36me3	10	12	12	10	22	21	4	6.54e-07	No			NA19238	MEG3	0	0	3	0	0
chr18	80120603	80120000	80130000	NA12878	ADNP2	H3K36me3	23	14	14	23	37	21	4	6.54e-07	No			NA19238	MEST	4	0	3	1	0
chr18	80120694	80120000	80130000	NA12878	ADNP2	H3K36me3	17	9	9	17	26	21	4	6.54e-07	No			NA19238	MTRNR2L4	2	1	2	0	0
chr18	80120891	80120000	80130000	NA12878	ADNP2	H3K36me3	24	1	1	24	25	21	4	6.54e-07	No			NA19238	PPIEL	6	0	3	0	0
chr18	80120913	80120000	80130000	NA12878	ADNP2	H3K36me3	20	1	1	20	21	21	4	6.54e-07	No			NA19239	ADNP2	8	0	8	0	0
chr18	80120925	80120000	80130000	NA12878	ADNP2	H3K36me3	20	4	4	20	24	21	4	6.54e-07	No			NA19239	DIRAS3	0	0	2	0	0
chr18	80121101	80120000	80130000	NA12878	ADNP2	H3K36me3	15	12	12	15	27	21	4	6.54e-07	No			NA19239	IGF2	0	0	3	0	0
chr18	80121285	80120000	80130000	NA12878	ADNP2	H3K36me3	24	22	22	24	46	21	4	6.54e-07	No			NA19239	MEG3	0	0	7	1	0
chr18	80121321	80120000	80130000	NA12878	ADNP2	H3K36me3	24	20	24	20	44	21	4	6.54e-07	No			NA19239	MEST	1	0	1	0	0
chr18	80121775	80120000	80130000	NA12878	ADNP2	H3K36me3	14	26	14	26	40	21	4	6.54e-07	No			NA19239	MTRNR2L4	1	0	2	0	0
chr18	80121900	80120000	80130000	NA12878	ADNP2	H3K36me3	10	14	14	10	24	21	4	6.54e-07	No			NA19239	PPIEL	1	0	2	0	0
chr18	80123995	80120000	80130000	NA12878	ADNP2	H3K36me3	5	9	5	9	14	21	4	6.54e-07	No			NA19240	ADNP2	5	0	6	0	0
chr18	80124944	80120000	80130000	NA12878	ADNP2	H3K36me3	21	13	13	21	34	21	4	6.54e-07	No			NA19240	DIRAS3	0	0	2	0	0
chr18	80125507	80120000	80130000	NA12878	ADNP2	H3K36me3	11	14	11	14	25	21	4	6.54e-07	No			NA19240	IGF2	0	0	3	0	0
chr18	80126005	80120000	80130000	NA12878	ADNP2	H3K36me3	20	5	20	5	25	21	4	6.54e-07	No			NA19240	MEG3	0	0	6	0	0
chr18	80126368	80120000	80130000	NA12878	ADNP2	H3K36me3	15	9	15	9	24	21	4	6.54e-07	No			NA19240	PPIEL	5	0	1	0	0
chr18	80128288	80120000	80130000	NA12878	ADNP2	H3K36me3	18	17	17	18	35	21	4	6.54e-07	No
chr18	80128621	80120000	80130000	NA12878	ADNP2	H3K36me3	17	28	28	17	45	21	4	6.54e-07	No
chr18	80129292	80120000	80130000	NA12878	ADNP2	H3K36me3	16	12	12	16	28	21	4	6.54e-07	No
chr18	80129733	80120000	80130000	NA12878	ADNP2	H3K36me3	2	5	5	2	7	21	4	6.54e-07	No
chr18	80130038	80130000	80140000	NA12878	ADNP2	H3K36me3	7	18	18	7	25	26	0	0.00733598	No
chr18	80130126	80130000	80140000	NA12878	ADNP2	H3K36me3	7	11	11	7	18	26	0	0.00733598	No
chr18	80130367	80130000	80140000	NA12878	ADNP2	H3K36me3	6	21	21	6	27	26	0	0.00733598	No
chr18	80130651	80130000	80140000	NA12878	ADNP2	H3K36me3	5	15	15	5	20	26	0	0.00733598	No
chr18	80130825	80130000	80140000	NA12878	ADNP2	H3K36me3	7	7	7	7	14	26	0	0.00733598	No
chr18	80130927	80130000	80140000	NA12878	ADNP2	H3K36me3	7	18	18	7	25	26	0	0.00733598	No
chr18	80131086	80130000	80140000	NA12878	ADNP2	H3K36me3	8	10	10	8	18	26	0	0.00733598	No
chr18	80131182	80130000	80140000	NA12878	ADNP2	H3K36me3	16	8	8	16	24	26	0	0.00733598	No
chr18	80131249	80130000	80140000	NA12878	ADNP2	H3K36me3	16	9	9	16	25	26	0	0.00733598	No
chr18	80131623	80130000	80140000	NA12878	ADNP2	H3K36me3	13	14	13	14	27	26	0	0.00733598	No
chr18	80131775	80130000	80140000	NA12878	ADNP2	H3K36me3	25	9	9	25	34	26	0	0.00733598	No
chr18	80131943	80130000	80140000	NA12878	ADNP2	H3K36me3	17	35	17	35	52	26	0	0.00733598	No
chr18	80132675	80130000	80140000	NA12878	ADNP2	H3K36me3	7	5	5	7	12	26	0	0.00733598	No
chr18	80133156	80130000	80140000	NA12878	ADNP2	H3K36me3	26	21	21	26	47	26	0	0.00733598	No
chr18	80133560	80130000	80140000	NA12878	ADNP2	H3K36me3	26	24	24	26	50	26	0	0.00733598	No
chr18	80133628	80130000	80140000	NA12878	ADNP2	H3K36me3	14	21	21	14	35	26	0	0.00733598	No
chr18	80134056	80130000	80140000	NA12878	ADNP2	H3K36me3	9	26	9	26	35	26	0	0.00733598	No
chr18	80134295	80130000	80140000	NA12878	ADNP2	H3K36me3	16	17	17	16	33	26	0	0.00733598	No
chr18	80134557	80130000	80140000	NA12878	ADNP2	H3K36me3	11	9	9	11	20	26	0	0.00733598	No
chr18	80134704	80130000	80140000	NA12878	ADNP2	H3K36me3	19	15	15	19	34	26	0	0.00733598	No
chr18	80134846	80130000	80140000	NA12878	ADNP2	H3K36me3	13	6	13	6	19	26	0	0.00733598	No
chr18	80135800	80130000	80140000	NA12878	ADNP2	H3K36me3	37	34	34	37	71	26	0	0.00733598	No
chr18	80136961	80130000	80140000	NA12878	ADNP2	H3K36me3	11	9	11	9	20	26	0	0.00733598	No
chr18	80137309	80130000	80140000	NA12878	ADNP2	H3K36me3	26	18	18	26	44	26	0	0.00733598	No
chr18	80139595	80130000	80140000	NA12878	ADNP2	H3K36me3	17	21	17	21	38	26	0	0.00733598	No
chr18	80139722	80130000	80140000	NA12878	ADNP2	H3K36me3	24	19	19	24	43	26	0	0.00733598	No
chr18	80141330	80140000	80150000	NA12878	ADNP2	H3K36me3	6	5	5	6	11	15	4	2.96e-05	No
chr18	80141590	80140000	80150000	NA12878	ADNP2	H3K36me3	11	10	11	10	21	15	4	2.96e-05	No
chr18	80144053	80140000	80150000	NA12878	ADNP2	H3K36me3	8	6	8	6	14	15	4	2.96e-05	No
chr18	80144701	80140000	80150000	NA12878	ADNP2	H3K36me3	7	3	7	3	10	15	4	2.96e-05	No
chr18	80145205	80140000	80150000	NA12878	ADNP2	H3K36me3	1	17	1	17	18	15	4	2.96e-05	No
chr18	80146399	80140000	80150000	NA12878	ADNP2	H3K36me3	4	4	4	4	8	15	4	2.96e-05	No
chr18	80146580	80140000	80150000	NA12878	ADNP2	H3K36me3	5	5	5	5	10	15	4	2.96e-05	No
chr18	80147226	80140000	80150000	NA12878	ADNP2	H3K36me3	6	15	15	6	21	15	4	2.96e-05	No
chr18	80147457	80140000	80150000	NA12878	ADNP2	H3K36me3	3	23	23	3	26	15	4	2.96e-05	No
chr18	80147638	80140000	80150000	NA12878	ADNP2	H3K36me3	4	8	8	4	12	15	4	2.96e-05	No
chr18	80147692	80140000	80150000	NA12878	ADNP2	H3K36me3	1	13	13	1	14	15	4	2.96e-05	No
chr18	80147982	80140000	80150000	NA12878	ADNP2	H3K36me3	4	7	4	7	11	15	4	2.96e-05	No
chr18	80148617	80140000	80150000	NA12878	ADNP2	H3K36me3	1	10	10	1	11	15	4	2.96e-05	No
chr18	80149200	80140000	80150000	NA12878	ADNP2	H3K36me3	8	7	8	7	15	15	4	2.96e-05	No
chr18	80149797	80140000	80150000	NA12878	ADNP2	H3K36me3	13	21	21	13	34	15	4	2.96e-05	No
chr18	80150025	80150000	80160000	NA12878	ADNP2	H3K36me3	9	3	3	9	12	13	5	0.000200621	No
chr18	80150182	80150000	80160000	NA12878	ADNP2	H3K36me3	3	5	5	3	8	13	5	0.000200621	No
chr18	80153242	80150000	80160000	NA12878	ADNP2	H3K36me3	7	0	0	7	7	13	5	0.000200621	No
chr18	80153446	80150000	80160000	NA12878	ADNP2	H3K36me3	12	1	1	12	13	13	5	0.000200621	No
chr18	80153474	80150000	80160000	NA12878	ADNP2	H3K36me3	10	0	10	0	10	13	5	0.000200621	No
chr18	80153729	80150000	80160000	NA12878	ADNP2	H3K36me3	4	2	4	2	6	13	5	0.000200621	No
chr18	80155950	80150000	80160000	NA12878	ADNP2	H3K36me3	4	2	4	2	6	13	5	0.000200621	No
chr18	80156921	80150000	80160000	NA12878	ADNP2	H3K36me3	0	5	5	0	5	13	5	0.000200621	No
chr18	80158023	80150000	80160000	NA12878	ADNP2	H3K36me3	5	8	8	5	13	13	5	0.000200621	No
chr18	80158132	80150000	80160000	NA12878	ADNP2	H3K36me3	7	4	4	7	11	13	5	0.000200621	No
chr18	80158808	80150000	80160000	NA12878	ADNP2	H3K36me3	7	0	0	7	7	13	5	0.000200621	No
chr18	80159179	80150000	80160000	NA12878	ADNP2	H3K36me3	12	4	4	12	16	13	5	0.000200621	No
chr18	80159567	80150000	80160000	NA12878	ADNP2	H3K36me3	5	5	5	5	10	13	5	0.000200621	No
chr18	80110152	80110000	80120000	NA12891	ADNP2	H3K36me3	9	5	5	9	14	20	0	0.208829	No
chr18	80111138	80110000	80120000	NA12891	ADNP2	H3K36me3	22	21	21	22	43	20	0	0.208829	No
chr18	80111348	80110000	80120000	NA12891	ADNP2	H3K36me3	25	20	25	20	45	20	0	0.208829	No
chr18	80111449	80110000	80120000	NA12891	ADNP2	H3K36me3	19	19	19	19	38	20	0	0.208829	No
chr18	80112075	80110000	80120000	NA12891	ADNP2	H3K36me3	25	22	22	25	47	20	0	0.208829	No
chr18	80113131	80110000	80120000	NA12891	ADNP2	H3K36me3	11	7	11	7	18	20	0	0.208829	No
chr18	80113959	80110000	80120000	NA12891	ADNP2	H3K36me3	10	8	10	8	18	20	0	0.208829	No
chr18	80115867	80110000	80120000	NA12891	ADNP2	H3K36me3	9	6	6	9	15	20	0	0.208829	No
chr18	80115967	80110000	80120000	NA12891	ADNP2	H3K36me3	10	7	10	7	17	20	0	0.208829	No
chr18	80116087	80110000	80120000	NA12891	ADNP2	H3K36me3	10	9	10	9	19	20	0	0.208829	No
chr18	80116483	80110000	80120000	NA12891	ADNP2	H3K36me3	16	12	12	16	28	20	0	0.208829	No
chr18	80116507	80110000	80120000	NA12891	ADNP2	H3K36me3	15	6	6	15	21	20	0	0.208829	No
chr18	80116599	80110000	80120000	NA12891	ADNP2	H3K36me3	19	10	19	10	29	20	0	0.208829	No
chr18	80116659	80110000	80120000	NA12891	ADNP2	H3K36me3	10	7	7	10	17	20	0	0.208829	No
chr18	80118194	80110000	80120000	NA12891	ADNP2	H3K36me3	53	36	53	36	89	20	0	0.208829	No
chr18	80118206	80110000	80120000	NA12891	ADNP2	H3K36me3	49	38	49	38	87	20	0	0.208829	No
chr18	80118610	80110000	80120000	NA12891	ADNP2	H3K36me3	34	15	34	15	49	20	0	0.208829	No
chr18	80118775	80110000	80120000	NA12891	ADNP2	H3K36me3	62	40	40	62	102	20	0	0.208829	No
chr18	80118818	80110000	80120000	NA12891	ADNP2	H3K36me3	70	57	70	57	127	20	0	0.208829	No
chr18	80119916	80110000	80120000	NA12891	ADNP2	H3K36me3	22	14	22	14	36	20	0	0.208829	No
chr18	80120028	80120000	80130000	NA12891	ADNP2	H3K36me3	14	11	11	14	25	21	1	3.89e-05	No
chr18	80120339	80120000	80130000	NA12891	ADNP2	H3K36me3	18	5	5	18	23	21	1	3.89e-05	No
chr18	80120574	80120000	80130000	NA12891	ADNP2	H3K36me3	20	13	13	20	33	21	1	3.89e-05	No
chr18	80120603	80120000	80130000	NA12891	ADNP2	H3K36me3	14	11	11	14	25	21	1	3.89e-05	No
chr18	80120694	80120000	80130000	NA12891	ADNP2	H3K36me3	21	16	16	21	37	21	1	3.89e-05	No
chr18	80120869	80120000	80130000	NA12891	ADNP2	H3K36me3	14	7	14	7	21	21	1	3.89e-05	No
chr18	80120891	80120000	80130000	NA12891	ADNP2	H3K36me3	13	8	13	8	21	21	1	3.89e-05	No
chr18	80120913	80120000	80130000	NA12891	ADNP2	H3K36me3	12	4	12	4	16	21	1	3.89e-05	No
chr18	80120925	80120000	80130000	NA12891	ADNP2	H3K36me3	10	9	10	9	19	21	1	3.89e-05	No
chr18	80121101	80120000	80130000	NA12891	ADNP2	H3K36me3	23	11	23	11	34	21	1	3.89e-05	No
chr18	80121285	80120000	80130000	NA12891	ADNP2	H3K36me3	19	17	17	19	36	21	1	3.89e-05	No
chr18	80121631	80120000	80130000	NA12891	ADNP2	H3K36me3	23	17	23	17	40	21	1	3.89e-05	No
chr18	80121900	80120000	80130000	NA12891	ADNP2	H3K36me3	15	10	10	15	25	21	1	3.89e-05	No
chr18	80122391	80120000	80130000	NA12891	ADNP2	H3K36me3	44	34	34	44	78	21	1	3.89e-05	No
chr18	80122919	80120000	80130000	NA12891	ADNP2	H3K36me3	23	14	23	14	37	21	1	3.89e-05	No
chr18	80123895	80120000	80130000	NA12891	ADNP2	H3K36me3	18	18	18	18	36	21	1	3.89e-05	No
chr18	80124944	80120000	80130000	NA12891	ADNP2	H3K36me3	38	24	24	38	62	21	1	3.89e-05	No
chr18	80128288	80120000	80130000	NA12891	ADNP2	H3K36me3	29	20	29	20	49	21	1	3.89e-05	No
chr18	80128621	80120000	80130000	NA12891	ADNP2	H3K36me3	39	17	39	17	56	21	1	3.89e-05	No
chr18	80129292	80120000	80130000	NA12891	ADNP2	H3K36me3	27	7	7	27	34	21	1	3.89e-05	No
chr18	80129733	80120000	80130000	NA12891	ADNP2	H3K36me3	27	6	27	6	33	21	1	3.89e-05	No
chr18	80130038	80130000	80140000	NA12891	ADNP2	H3K36me3	11	7	7	11	18	23	0	0.00589926	No
chr18	80130126	80130000	80140000	NA12891	ADNP2	H3K36me3	10	5	10	5	15	23	0	0.00589926	No
chr18	80130367	80130000	80140000	NA12891	ADNP2	H3K36me3	8	3	3	8	11	23	0	0.00589926	No
chr18	80130651	80130000	80140000	NA12891	ADNP2	H3K36me3	11	8	8	11	19	23	0	0.00589926	No
chr18	80130825	80130000	80140000	NA12891	ADNP2	H3K36me3	17	10	10	17	27	23	0	0.00589926	No
chr18	80130927	80130000	80140000	NA12891	ADNP2	H3K36me3	25	9	25	9	34	23	0	0.00589926	No
chr18	80131061	80130000	80140000	NA12891	ADNP2	H3K36me3	20	14	14	20	34	23	0	0.00589926	No
chr18	80131086	80130000	80140000	NA12891	ADNP2	H3K36me3	27	10	10	27	37	23	0	0.00589926	No
chr18	80131182	80130000	80140000	NA12891	ADNP2	H3K36me3	19	5	5	19	24	23	0	0.00589926	No
chr18	80131249	80130000	80140000	NA12891	ADNP2	H3K36me3	26	13	26	13	39	23	0	0.00589926	No
chr18	80131775	80130000	80140000	NA12891	ADNP2	H3K36me3	31	30	30	31	61	23	0	0.00589926	No
chr18	80132675	80130000	80140000	NA12891	ADNP2	H3K36me3	7	6	7	6	13	23	0	0.00589926	No
chr18	80133156	80130000	80140000	NA12891	ADNP2	H3K36me3	46	43	43	46	89	23	0	0.00589926	No
chr18	80133560	80130000	80140000	NA12891	ADNP2	H3K36me3	32	27	27	32	59	23	0	0.00589926	No
chr18	80133628	80130000	80140000	NA12891	ADNP2	H3K36me3	38	19	38	19	57	23	0	0.00589926	No
chr18	80133895	80130000	80140000	NA12891	ADNP2	H3K36me3	25	18	18	25	43	23	0	0.00589926	No
chr18	80134090	80130000	80140000	NA12891	ADNP2	H3K36me3	28	19	28	19	47	23	0	0.00589926	No
chr18	80134295	80130000	80140000	NA12891	ADNP2	H3K36me3	20	16	20	16	36	23	0	0.00589926	No
chr18	80134557	80130000	80140000	NA12891	ADNP2	H3K36me3	25	19	25	19	44	23	0	0.00589926	No
chr18	80134704	80130000	80140000	NA12891	ADNP2	H3K36me3	29	19	29	19	48	23	0	0.00589926	No
chr18	80135800	80130000	80140000	NA12891	ADNP2	H3K36me3	41	32	41	32	73	23	0	0.00589926	No
chr18	80137309	80130000	80140000	NA12891	ADNP2	H3K36me3	19	15	15	19	34	23	0	0.00589926	No
chr18	80139722	80130000	80140000	NA12891	ADNP2	H3K36me3	28	19	19	28	47	23	0	0.00589926	No
chr18	80141330	80140000	80150000	NA12891	ADNP2	H3K36me3	27	5	5	27	32	10	5	1.06e-09	No
chr18	80142837	80140000	80150000	NA12891	ADNP2	H3K36me3	7	3	7	3	10	10	5	1.06e-09	No
chr18	80144517	80140000	80150000	NA12891	ADNP2	H3K36me3	7	3	7	3	10	10	5	1.06e-09	No
chr18	80144954	80140000	80150000	NA12891	ADNP2	H3K36me3	3	2	3	2	5	10	5	1.06e-09	No
chr18	80146399	80140000	80150000	NA12891	ADNP2	H3K36me3	7	6	7	6	13	10	5	1.06e-09	No
chr18	80147226	80140000	80150000	NA12891	ADNP2	H3K36me3	12	3	12	3	15	10	5	1.06e-09	No
chr18	80147240	80140000	80150000	NA12891	ADNP2	H3K36me3	13	1	13	1	14	10	5	1.06e-09	No
chr18	80147638	80140000	80150000	NA12891	ADNP2	H3K36me3	6	0	6	0	6	10	5	1.06e-09	No
chr18	80147692	80140000	80150000	NA12891	ADNP2	H3K36me3	8	7	8	7	15	10	5	1.06e-09	No
chr18	80149797	80140000	80150000	NA12891	ADNP2	H3K36me3	30	1	30	1	31	10	5	1.06e-09	No
chr18	80110152	80110000	80120000	NA19238	ADNP2	H3K36me3	12	6	12	6	18	8	0	0.811449	No
chr18	80112081	80110000	80120000	NA19238	ADNP2	H3K36me3	30	27	27	30	57	8	0	0.811449	No
chr18	80112093	80110000	80120000	NA19238	ADNP2	H3K36me3	31	27	27	31	58	8	0	0.811449	No
chr18	80115526	80110000	80120000	NA19238	ADNP2	H3K36me3	11	11	11	11	22	8	0	0.811449	No
chr18	80115768	80110000	80120000	NA19238	ADNP2	H3K36me3	13	7	7	13	20	8	0	0.811449	No
chr18	80118775	80110000	80120000	NA19238	ADNP2	H3K36me3	62	51	51	62	113	8	0	0.811449	No
chr18	80118818	80110000	80120000	NA19238	ADNP2	H3K36me3	51	51	51	51	102	8	0	0.811449	No
chr18	80119020	80110000	80120000	NA19238	ADNP2	H3K36me3	51	41	41	51	92	8	0	0.811449	No
chr18	80120574	80120000	80130000	NA19238	ADNP2	H3K36me3	20	18	20	18	38	13	2	3.41e-05	No
chr18	80120603	80120000	80130000	NA19238	ADNP2	H3K36me3	18	16	18	16	34	13	2	3.41e-05	No
chr18	80121805	80120000	80130000	NA19238	ADNP2	H3K36me3	29	22	29	22	51	13	2	3.41e-05	No
chr18	80124152	80120000	80130000	NA19238	ADNP2	H3K36me3	13	9	13	9	22	13	2	3.41e-05	No
chr18	80124184	80120000	80130000	NA19238	ADNP2	H3K36me3	18	17	17	18	35	13	2	3.41e-05	No
chr18	80124685	80120000	80130000	NA19238	ADNP2	H3K36me3	17	10	10	17	27	13	2	3.41e-05	No
chr18	80125023	80120000	80130000	NA19238	ADNP2	H3K36me3	23	9	9	23	32	13	2	3.41e-05	No
chr18	80125440	80120000	80130000	NA19238	ADNP2	H3K36me3	24	9	9	24	33	13	2	3.41e-05	No
chr18	80127256	80120000	80130000	NA19238	ADNP2	H3K36me3	25	17	17	25	42	13	2	3.41e-05	No
chr18	80127538	80120000	80130000	NA19238	ADNP2	H3K36me3	30	26	30	26	56	13	2	3.41e-05	No
chr18	80129276	80120000	80130000	NA19238	ADNP2	H3K36me3	26	8	8	26	34	13	2	3.41e-05	No
chr18	80129292	80120000	80130000	NA19238	ADNP2	H3K36me3	25	6	6	25	31	13	2	3.41e-05	No
chr18	80129301	80120000	80130000	NA19238	ADNP2	H3K36me3	24	6	24	6	30	13	2	3.41e-05	No
chr18	80130127	80130000	80140000	NA19238	ADNP2	H3K36me3	11	5	11	5	16	6	0	0.660817	No
chr18	80130552	80130000	80140000	NA19238	ADNP2	H3K36me3	27	19	19	27	46	6	0	0.660817	No
chr18	80131366	80130000	80140000	NA19238	ADNP2	H3K36me3	11	9	11	9	20	6	0	0.660817	No
chr18	80134418	80130000	80140000	NA19238	ADNP2	H3K36me3	22	16	16	22	38	6	0	0.660817	No
chr18	80136961	80130000	80140000	NA19238	ADNP2	H3K36me3	18	16	16	18	34	6	0	0.660817	No
chr18	80138359	80130000	80140000	NA19238	ADNP2	H3K36me3	26	20	20	26	46	6	0	0.660817	No
chr18	80142946	80140000	80150000	NA19238	ADNP2	H3K36me3	12	8	8	12	20	6	0	0.0861218	No
chr18	80144954	80140000	80150000	NA19238	ADNP2	H3K36me3	12	6	12	6	18	6	0	0.0861218	No
chr18	80145080	80140000	80150000	NA19238	ADNP2	H3K36me3	15	10	10	15	25	6	0	0.0861218	No
chr18	80146131	80140000	80150000	NA19238	ADNP2	H3K36me3	12	11	11	12	23	6	0	0.0861218	No
chr18	80148883	80140000	80150000	NA19238	ADNP2	H3K36me3	31	15	31	15	46	6	0	0.0861218	No
chr18	80149200	80140000	80150000	NA19238	ADNP2	H3K36me3	30	16	30	16	46	6	0	0.0861218	No
chr18	80150025	80150000	80160000	NA19238	ADNP2	H3K36me3	10	4	10	4	14	19	7	0.000410304	No
chr18	80153242	80150000	80160000	NA19238	ADNP2	H3K36me3	6	6	6	6	12	19	7	0.000410304	No
chr18	80153262	80150000	80160000	NA19238	ADNP2	H3K36me3	6	4	4	6	10	19	7	0.000410304	No
chr18	80153265	80150000	80160000	NA19238	ADNP2	H3K36me3	6	2	6	2	8	19	7	0.000410304	No
chr18	80153273	80150000	80160000	NA19238	ADNP2	H3K36me3	6	1	1	6	7	19	7	0.000410304	No
chr18	80153280	80150000	80160000	NA19238	ADNP2	H3K36me3	10	1	1	10	11	19	7	0.000410304	No
chr18	80153331	80150000	80160000	NA19238	ADNP2	H3K36me3	9	6	6	9	15	19	7	0.000410304	No
chr18	80153334	80150000	80160000	NA19238	ADNP2	H3K36me3	11	9	11	9	20	19	7	0.000410304	No
chr18	80153341	80150000	80160000	NA19238	ADNP2	H3K36me3	11	8	11	8	19	19	7	0.000410304	No
chr18	80153647	80150000	80160000	NA19238	ADNP2	H3K36me3	8	2	2	8	10	19	7	0.000410304	No
chr18	80154386	80150000	80160000	NA19238	ADNP2	H3K36me3	8	1	8	1	9	19	7	0.000410304	No
chr18	80155950	80150000	80160000	NA19238	ADNP2	H3K36me3	12	2	2	12	14	19	7	0.000410304	No
chr18	80156433	80150000	80160000	NA19238	ADNP2	H3K36me3	14	9	9	14	23	19	7	0.000410304	No
chr18	80157500	80150000	80160000	NA19238	ADNP2	H3K36me3	14	12	14	12	26	19	7	0.000410304	No
chr18	80158531	80150000	80160000	NA19238	ADNP2	H3K36me3	14	9	14	9	23	19	7	0.000410304	No
chr18	80158682	80150000	80160000	NA19238	ADNP2	H3K36me3	26	13	13	26	39	19	7	0.000410304	No
chr18	80159179	80150000	80160000	NA19238	ADNP2	H3K36me3	18	4	4	18	22	19	7	0.000410304	No
chr18	80159189	80150000	80160000	NA19238	ADNP2	H3K36me3	20	5	20	5	25	19	7	0.000410304	No
chr18	80159596	80150000	80160000	NA19238	ADNP2	H3K36me3	19	15	19	15	34	19	7	0.000410304	No
chr18	80160338	80160000	80170000	NA19238	ADNP2	H3K36me3	25	7	25	7	32	4	0	0.0983409	No
chr18	80164071	80160000	80170000	NA19238	ADNP2	H3K36me3	4	4	4	4	8	4	0	0.0983409	No
chr18	80168455	80160000	80170000	NA19238	ADNP2	H3K36me3	8	5	8	5	13	4	0	0.0983409	No
chr18	80169725	80160000	80170000	NA19238	ADNP2	H3K36me3	4	3	4	3	7	4	0	0.0983409	No
chr18	80172670	80170000	80180000	NA19238	ADNP2	H3K36me3	5	1	1	5	6	8	3	0.0461177	No
chr18	80172934	80170000	80180000	NA19238	ADNP2	H3K36me3	11	6	6	11	17	8	3	0.0461177	No
chr18	80173181	80170000	80180000	NA19238	ADNP2	H3K36me3	15	10	10	15	25	8	3	0.0461177	No
chr18	80173368	80170000	80180000	NA19238	ADNP2	H3K36me3	9	0	9	0	9	8	3	0.0461177	No
chr18	80174730	80170000	80180000	NA19238	ADNP2	H3K36me3	5	1	1	5	6	8	3	0.0461177	No
chr18	80176484	80170000	80180000	NA19238	ADNP2	H3K36me3	9	9	9	9	18	8	3	0.0461177	No
chr18	80178987	80170000	80180000	NA19238	ADNP2	H3K36me3	4	2	2	4	6	8	3	0.0461177	No
chr18	80179634	80170000	80180000	NA19238	ADNP2	H3K36me3	10	3	10	3	13	8	3	0.0461177	No
chr18	80182722	80180000	80190000	NA19238	ADNP2	H3K36me3	7	2	2	7	9	4	2	0.00399143	No
chr18	80184151	80180000	80190000	NA19238	ADNP2	H3K36me3	9	0	0	9	9	4	2	0.00399143	No
chr18	80186948	80180000	80190000	NA19238	ADNP2	H3K36me3	5	0	5	0	5	4	2	0.00399143	No
chr18	80186997	80180000	80190000	NA19238	ADNP2	H3K36me3	6	2	2	6	8	4	2	0.00399143	No
chr18	80191713	80190000	80200000	NA19238	ADNP2	H3K36me3	7	2	7	2	9	5	0	0.288365	No
chr18	80194756	80190000	80200000	NA19238	ADNP2	H3K36me3	6	4	4	6	10	5	0	0.288365	No
chr18	80194850	80190000	80200000	NA19238	ADNP2	H3K36me3	9	6	9	6	15	5	0	0.288365	No
chr18	80195252	80190000	80200000	NA19238	ADNP2	H3K36me3	4	3	3	4	7	5	0	0.288365	No
chr18	80198492	80190000	80200000	NA19238	ADNP2	H3K36me3	14	4	14	4	18	5	0	0.288365	No
chr18	80111348	80110000	80120000	NA19239	ADNP2	H3K36me3	12	12	12	12	24	17	1	0.201204	No
chr18	80111449	80110000	80120000	NA19239	ADNP2	H3K36me3	27	20	20	27	47	17	1	0.201204	No
chr18	80112075	80110000	80120000	NA19239	ADNP2	H3K36me3	17	12	12	17	29	17	1	0.201204	No
chr18	80112081	80110000	80120000	NA19239	ADNP2	H3K36me3	18	17	18	17	35	17	1	0.201204	No
chr18	80112093	80110000	80120000	NA19239	ADNP2	H3K36me3	18	17	18	17	35	17	1	0.201204	No
chr18	80113131	80110000	80120000	NA19239	ADNP2	H3K36me3	11	6	11	6	17	17	1	0.201204	No
chr18	80113959	80110000	80120000	NA19239	ADNP2	H3K36me3	9	8	9	8	17	17	1	0.201204	No
chr18	80115768	80110000	80120000	NA19239	ADNP2	H3K36me3	8	8	8	8	16	17	1	0.201204	No
chr18	80115867	80110000	80120000	NA19239	ADNP2	H3K36me3	15	8	8	15	23	17	1	0.201204	No
chr18	80116087	80110000	80120000	NA19239	ADNP2	H3K36me3	24	12	12	24	36	17	1	0.201204	No
chr18	80116483	80110000	80120000	NA19239	ADNP2	H3K36me3	10	8	8	10	18	17	1	0.201204	No
chr18	80116507	80110000	80120000	NA19239	ADNP2	H3K36me3	12	8	12	8	20	17	1	0.201204	No
chr18	80116659	80110000	80120000	NA19239	ADNP2	H3K36me3	11	2	2	11	13	17	1	0.201204	No
chr18	80118194	80110000	80120000	NA19239	ADNP2	H3K36me3	41	29	29	41	70	17	1	0.201204	No
chr18	80118206	80110000	80120000	NA19239	ADNP2	H3K36me3	43	28	28	43	71	17	1	0.201204	No
chr18	80118610	80110000	80120000	NA19239	ADNP2	H3K36me3	38	25	38	25	63	17	1	0.201204	No
chr18	80119916	80110000	80120000	NA19239	ADNP2	H3K36me3	19	9	9	19	28	17	1	0.201204	No
chr18	80120339	80120000	80130000	NA19239	ADNP2	H3K36me3	11	8	8	11	19	17	0	0.629169	No
chr18	80120694	80120000	80130000	NA19239	ADNP2	H3K36me3	15	14	14	15	29	17	0	0.629169	No
chr18	80120891	80120000	80130000	NA19239	ADNP2	H3K36me3	17	16	17	16	33	17	0	0.629169	No
chr18	80120913	80120000	80130000	NA19239	ADNP2	H3K36me3	15	10	15	10	25	17	0	0.629169	No
chr18	80120925	80120000	80130000	NA19239	ADNP2	H3K36me3	12	10	12	10	22	17	0	0.629169	No
chr18	80121101	80120000	80130000	NA19239	ADNP2	H3K36me3	12	12	12	12	24	17	0	0.629169	No
chr18	80121285	80120000	80130000	NA19239	ADNP2	H3K36me3	10	8	10	8	18	17	0	0.629169	No
chr18	80121900	80120000	80130000	NA19239	ADNP2	H3K36me3	19	12	19	12	31	17	0	0.629169	No
chr18	80124152	80120000	80130000	NA19239	ADNP2	H3K36me3	12	10	12	10	22	17	0	0.629169	No
chr18	80124184	80120000	80130000	NA19239	ADNP2	H3K36me3	8	6	6	8	14	17	0	0.629169	No
chr18	80124685	80120000	80130000	NA19239	ADNP2	H3K36me3	11	6	11	6	17	17	0	0.629169	No
chr18	80124944	80120000	80130000	NA19239	ADNP2	H3K36me3	21	15	15	21	36	17	0	0.629169	No
chr18	80125440	80120000	80130000	NA19239	ADNP2	H3K36me3	28	13	28	13	41	17	0	0.629169	No
chr18	80127538	80120000	80130000	NA19239	ADNP2	H3K36me3	25	13	13	25	38	17	0	0.629169	No
chr18	80128621	80120000	80130000	NA19239	ADNP2	H3K36me3	25	25	25	25	50	17	0	0.629169	No
chr18	80129276	80120000	80130000	NA19239	ADNP2	H3K36me3	19	9	19	9	28	17	0	0.629169	No
chr18	80129733	80120000	80130000	NA19239	ADNP2	H3K36me3	13	7	7	13	20	17	0	0.629169	No
chr18	80130038	80130000	80140000	NA19239	ADNP2	H3K36me3	11	7	7	11	18	22	0	0.161253	No
chr18	80130126	80130000	80140000	NA19239	ADNP2	H3K36me3	11	8	8	11	19	22	0	0.161253	No
chr18	80130367	80130000	80140000	NA19239	ADNP2	H3K36me3	10	5	5	10	15	22	0	0.161253	No
chr18	80130651	80130000	80140000	NA19239	ADNP2	H3K36me3	13	7	7	13	20	22	0	0.161253	No
chr18	80130825	80130000	80140000	NA19239	ADNP2	H3K36me3	10	10	10	10	20	22	0	0.161253	No
chr18	80130927	80130000	80140000	NA19239	ADNP2	H3K36me3	15	11	11	15	26	22	0	0.161253	No
chr18	80131086	80130000	80140000	NA19239	ADNP2	H3K36me3	16	6	6	16	22	22	0	0.161253	No
chr18	80131182	80130000	80140000	NA19239	ADNP2	H3K36me3	11	6	6	11	17	22	0	0.161253	No
chr18	80131249	80130000	80140000	NA19239	ADNP2	H3K36me3	17	12	12	17	29	22	0	0.161253	No
chr18	80131366	80130000	80140000	NA19239	ADNP2	H3K36me3	21	10	21	10	31	22	0	0.161253	No
chr18	80131775	80130000	80140000	NA19239	ADNP2	H3K36me3	27	21	21	27	48	22	0	0.161253	No
chr18	80132675	80130000	80140000	NA19239	ADNP2	H3K36me3	18	8	8	18	26	22	0	0.161253	No
chr18	80133156	80130000	80140000	NA19239	ADNP2	H3K36me3	36	32	36	32	68	22	0	0.161253	No
chr18	80133560	80130000	80140000	NA19239	ADNP2	H3K36me3	42	25	25	42	67	22	0	0.161253	No
chr18	80133628	80130000	80140000	NA19239	ADNP2	H3K36me3	23	21	23	21	44	22	0	0.161253	No
chr18	80134185	80130000	80140000	NA19239	ADNP2	H3K36me3	32	28	32	28	60	22	0	0.161253	No
chr18	80134295	80130000	80140000	NA19239	ADNP2	H3K36me3	28	18	18	28	46	22	0	0.161253	No
chr18	80134557	80130000	80140000	NA19239	ADNP2	H3K36me3	29	14	14	29	43	22	0	0.161253	No
chr18	80134704	80130000	80140000	NA19239	ADNP2	H3K36me3	26	20	20	26	46	22	0	0.161253	No
chr18	80135800	80130000	80140000	NA19239	ADNP2	H3K36me3	26	20	20	26	46	22	0	0.161253	No
chr18	80137309	80130000	80140000	NA19239	ADNP2	H3K36me3	21	17	21	17	38	22	0	0.161253	No
chr18	80139722	80130000	80140000	NA19239	ADNP2	H3K36me3	18	14	18	14	32	22	0	0.161253	No
chr18	80141115	80140000	80150000	NA19239	ADNP2	H3K36me3	15	4	4	15	19	12	1	0.0593726	No
chr18	80141330	80140000	80150000	NA19239	ADNP2	H3K36me3	14	14	14	14	28	12	1	0.0593726	No
chr18	80142946	80140000	80150000	NA19239	ADNP2	H3K36me3	6	5	5	6	11	12	1	0.0593726	No
chr18	80144701	80140000	80150000	NA19239	ADNP2	H3K36me3	8	6	8	6	14	12	1	0.0593726	No
chr18	80146131	80140000	80150000	NA19239	ADNP2	H3K36me3	7	3	7	3	10	12	1	0.0593726	No
chr18	80146399	80140000	80150000	NA19239	ADNP2	H3K36me3	7	2	7	2	9	12	1	0.0593726	No
chr18	80147226	80140000	80150000	NA19239	ADNP2	H3K36me3	6	4	4	6	10	12	1	0.0593726	No
chr18	80147457	80140000	80150000	NA19239	ADNP2	H3K36me3	6	4	4	6	10	12	1	0.0593726	No
chr18	80147638	80140000	80150000	NA19239	ADNP2	H3K36me3	6	2	6	2	8	12	1	0.0593726	No
chr18	80147692	80140000	80150000	NA19239	ADNP2	H3K36me3	13	3	3	13	16	12	1	0.0593726	No
chr18	80148617	80140000	80150000	NA19239	ADNP2	H3K36me3	21	7	21	7	28	12	1	0.0593726	No
chr18	80149797	80140000	80150000	NA19239	ADNP2	H3K36me3	16	11	16	11	27	12	1	0.0593726	No
chr18	80150182	80150000	80160000	NA19239	ADNP2	H3K36me3	24	14	14	24	38	29	4	2.55e-13	No
chr18	80151510	80150000	80160000	NA19239	ADNP2	H3K36me3	23	7	23	7	30	29	4	2.55e-13	No
chr18	80153016	80150000	80160000	NA19239	ADNP2	H3K36me3	7	1	1	7	8	29	4	2.55e-13	No
chr18	80153217	80150000	80160000	NA19239	ADNP2	H3K36me3	10	3	10	3	13	29	4	2.55e-13	No
chr18	80153242	80150000	80160000	NA19239	ADNP2	H3K36me3	13	3	13	3	16	29	4	2.55e-13	No
chr18	80153265	80150000	80160000	NA19239	ADNP2	H3K36me3	11	3	3	11	14	29	4	2.55e-13	No
chr18	80153273	80150000	80160000	NA19239	ADNP2	H3K36me3	18	4	18	4	22	29	4	2.55e-13	No
chr18	80153280	80150000	80160000	NA19239	ADNP2	H3K36me3	18	5	18	5	23	29	4	2.55e-13	No
chr18	80153331	80150000	80160000	NA19239	ADNP2	H3K36me3	28	8	8	28	36	29	4	2.55e-13	No
chr18	80153334	80150000	80160000	NA19239	ADNP2	H3K36me3	23	9	9	23	32	29	4	2.55e-13	No
chr18	80153341	80150000	80160000	NA19239	ADNP2	H3K36me3	25	9	9	25	34	29	4	2.55e-13	No
chr18	80153446	80150000	80160000	NA19239	ADNP2	H3K36me3	14	8	14	8	22	29	4	2.55e-13	No
chr18	80153474	80150000	80160000	NA19239	ADNP2	H3K36me3	19	7	7	19	26	29	4	2.55e-13	No
chr18	80153654	80150000	80160000	NA19239	ADNP2	H3K36me3	14	5	14	5	19	29	4	2.55e-13	No
chr18	80154386	80150000	80160000	NA19239	ADNP2	H3K36me3	14	13	13	14	27	29	4	2.55e-13	No
chr18	80154831	80150000	80160000	NA19239	ADNP2	H3K36me3	20	12	20	12	32	29	4	2.55e-13	No
chr18	80156079	80150000	80160000	NA19239	ADNP2	H3K36me3	13	4	4	13	17	29	4	2.55e-13	No
chr18	80156921	80150000	80160000	NA19239	ADNP2	H3K36me3	17	14	14	17	31	29	4	2.55e-13	No
chr18	80156961	80150000	80160000	NA19239	ADNP2	H3K36me3	11	7	11	7	18	29	4	2.55e-13	No
chr18	80157110	80150000	80160000	NA19239	ADNP2	H3K36me3	15	14	14	15	29	29	4	2.55e-13	No
chr18	80157230	80150000	80160000	NA19239	ADNP2	H3K36me3	19	8	19	8	27	29	4	2.55e-13	No
chr18	80157500	80150000	80160000	NA19239	ADNP2	H3K36me3	21	5	5	21	26	29	4	2.55e-13	No
chr18	80158023	80150000	80160000	NA19239	ADNP2	H3K36me3	9	7	9	7	16	29	4	2.55e-13	No
chr18	80158132	80150000	80160000	NA19239	ADNP2	H3K36me3	11	9	9	11	20	29	4	2.55e-13	No
chr18	80158531	80150000	80160000	NA19239	ADNP2	H3K36me3	23	7	7	23	30	29	4	2.55e-13	No
chr18	80158682	80150000	80160000	NA19239	ADNP2	H3K36me3	29	17	17	29	46	29	4	2.55e-13	No
chr18	80158808	80150000	80160000	NA19239	ADNP2	H3K36me3	21	10	21	10	31	29	4	2.55e-13	No
chr18	80159567	80150000	80160000	NA19239	ADNP2	H3K36me3	26	8	26	8	34	29	4	2.55e-13	No
chr18	80159596	80150000	80160000	NA19239	ADNP2	H3K36me3	22	9	9	22	31	29	4	2.55e-13	No
chr18	80160754	80160000	80170000	NA19239	ADNP2	H3K36me3	14	7	7	14	21	6	1	0.0100046	No
chr18	80164361	80160000	80170000	NA19239	ADNP2	H3K36me3	7	2	2	7	9	6	1	0.0100046	No
chr18	80166388	80160000	80170000	NA19239	ADNP2	H3K36me3	5	2	2	5	7	6	1	0.0100046	No
chr18	80168455	80160000	80170000	NA19239	ADNP2	H3K36me3	9	0	0	9	9	6	1	0.0100046	No
chr18	80169689	80160000	80170000	NA19239	ADNP2	H3K36me3	4	2	4	2	6	6	1	0.0100046	No
chr18	80169993	80160000	80170000	NA19239	ADNP2	H3K36me3	13	4	13	4	17	6	1	0.0100046	No
chr18	80170462	80170000	80180000	NA19239	ADNP2	H3K36me3	4	2	2	4	6	9	3	4.15e-05	No
chr18	80173248	80170000	80180000	NA19239	ADNP2	H3K36me3	5	1	5	1	6	9	3	4.15e-05	No
chr18	80173368	80170000	80180000	NA19239	ADNP2	H3K36me3	3	2	3	2	5	9	3	4.15e-05	No
chr18	80174453	80170000	80180000	NA19239	ADNP2	H3K36me3	6	2	2	6	8	9	3	4.15e-05	No
chr18	80174810	80170000	80180000	NA19239	ADNP2	H3K36me3	3	3	3	3	6	9	3	4.15e-05	No
chr18	80178858	80170000	80180000	NA19239	ADNP2	H3K36me3	4	3	4	3	7	9	3	4.15e-05	No
chr18	80178869	80170000	80180000	NA19239	ADNP2	H3K36me3	9	3	9	3	12	9	3	4.15e-05	No
chr18	80178994	80170000	80180000	NA19239	ADNP2	H3K36me3	16	0	16	0	16	9	3	4.15e-05	No
chr18	80178995	80170000	80180000	NA19239	ADNP2	H3K36me3	16	0	16	0	16	9	3	4.15e-05	No
chr18	80191077	80190000	80200000	NA19239	ADNP2	H3K36me3	11	3	11	3	14	6	1	0.274003	No
chr18	80191205	80190000	80200000	NA19239	ADNP2	H3K36me3	8	6	6	8	14	6	1	0.274003	No
chr18	80192660	80190000	80200000	NA19239	ADNP2	H3K36me3	16	10	10	16	26	6	1	0.274003	No
chr18	80194756	80190000	80200000	NA19239	ADNP2	H3K36me3	3	2	3	2	5	6	1	0.274003	No
chr18	80194850	80190000	80200000	NA19239	ADNP2	H3K36me3	5	1	1	5	6	6	1	0.274003	No
chr18	80195559	80190000	80200000	NA19239	ADNP2	H3K36me3	8	3	8	3	11	6	1	0.274003	No
chr18	80111348	80110000	80120000	NA19240	ADNP2	H3K36me3	11	19	19	11	30	14	3	0.0168331	No
chr18	80111449	80110000	80120000	NA19240	ADNP2	H3K36me3	21	37	37	21	58	14	3	0.0168331	No
chr18	80112075	80110000	80120000	NA19240	ADNP2	H3K36me3	13	17	17	13	30	14	3	0.0168331	No
chr18	80113131	80110000	80120000	NA19240	ADNP2	H3K36me3	15	13	13	15	28	14	3	0.0168331	No
chr18	80113959	80110000	80120000	NA19240	ADNP2	H3K36me3	16	4	4	16	20	14	3	0.0168331	No
chr18	80115867	80110000	80120000	NA19240	ADNP2	H3K36me3	4	1	1	4	5	14	3	0.0168331	No
chr18	80116087	80110000	80120000	NA19240	ADNP2	H3K36me3	4	5	5	4	9	14	3	0.0168331	No
chr18	80116483	80110000	80120000	NA19240	ADNP2	H3K36me3	17	8	8	17	25	14	3	0.0168331	No
chr18	80116507	80110000	80120000	NA19240	ADNP2	H3K36me3	15	12	12	15	27	14	3	0.0168331	No
chr18	80116659	80110000	80120000	NA19240	ADNP2	H3K36me3	3	14	14	3	17	14	3	0.0168331	No
chr18	80118194	80110000	80120000	NA19240	ADNP2	H3K36me3	25	40	40	25	65	14	3	0.0168331	No
chr18	80118206	80110000	80120000	NA19240	ADNP2	H3K36me3	26	41	41	26	67	14	3	0.0168331	No
chr18	80118610	80110000	80120000	NA19240	ADNP2	H3K36me3	29	28	28	29	57	14	3	0.0168331	No
chr18	80119916	80110000	80120000	NA19240	ADNP2	H3K36me3	9	12	12	9	21	14	3	0.0168331	No
chr18	80120339	80120000	80130000	NA19240	ADNP2	H3K36me3	10	12	12	10	22	11	0	0.775892	No
chr18	80120694	80120000	80130000	NA19240	ADNP2	H3K36me3	14	11	11	14	25	11	0	0.775892	No
chr18	80120891	80120000	80130000	NA19240	ADNP2	H3K36me3	7	9	9	7	16	11	0	0.775892	No
chr18	80120913	80120000	80130000	NA19240	ADNP2	H3K36me3	8	11	11	8	19	11	0	0.775892	No
chr18	80120925	80120000	80130000	NA19240	ADNP2	H3K36me3	8	12	12	8	20	11	0	0.775892	No
chr18	80121101	80120000	80130000	NA19240	ADNP2	H3K36me3	13	20	20	13	33	11	0	0.775892	No
chr18	80121285	80120000	80130000	NA19240	ADNP2	H3K36me3	30	25	25	30	55	11	0	0.775892	No
chr18	80121900	80120000	80130000	NA19240	ADNP2	H3K36me3	29	23	23	29	52	11	0	0.775892	No
chr18	80124944	80120000	80130000	NA19240	ADNP2	H3K36me3	26	11	11	26	37	11	0	0.775892	No
chr18	80128621	80120000	80130000	NA19240	ADNP2	H3K36me3	25	23	23	25	48	11	0	0.775892	No
chr18	80129733	80120000	80130000	NA19240	ADNP2	H3K36me3	8	9	9	8	17	11	0	0.775892	No
chr18	80130038	80130000	80140000	NA19240	ADNP2	H3K36me3	11	6	6	11	17	21	0	0.226789	No
chr18	80130126	80130000	80140000	NA19240	ADNP2	H3K36me3	6	10	10	6	16	21	0	0.226789	No
chr18	80130367	80130000	80140000	NA19240	ADNP2	H3K36me3	10	10	10	10	20	21	0	0.226789	No
chr18	80130651	80130000	80140000	NA19240	ADNP2	H3K36me3	5	9	9	5	14	21	0	0.226789	No
chr18	80130825	80130000	80140000	NA19240	ADNP2	H3K36me3	22	8	8	22	30	21	0	0.226789	No
chr18	80130927	80130000	80140000	NA19240	ADNP2	H3K36me3	17	16	16	17	33	21	0	0.226789	No
chr18	80131086	80130000	80140000	NA19240	ADNP2	H3K36me3	20	11	11	20	31	21	0	0.226789	No
chr18	80131182	80130000	80140000	NA19240	ADNP2	H3K36me3	16	8	8	16	24	21	0	0.226789	No
chr18	80131249	80130000	80140000	NA19240	ADNP2	H3K36me3	13	13	13	13	26	21	0	0.226789	No
chr18	80131775	80130000	80140000	NA19240	ADNP2	H3K36me3	13	13	13	13	26	21	0	0.226789	No
chr18	80132675	80130000	80140000	NA19240	ADNP2	H3K36me3	6	4	4	6	10	21	0	0.226789	No
chr18	80133156	80130000	80140000	NA19240	ADNP2	H3K36me3	15	21	21	15	36	21	0	0.226789	No
chr18	80133560	80130000	80140000	NA19240	ADNP2	H3K36me3	26	24	24	26	50	21	0	0.226789	No
chr18	80133628	80130000	80140000	NA19240	ADNP2	H3K36me3	25	27	27	25	52	21	0	0.226789	No
chr18	80134295	80130000	80140000	NA19240	ADNP2	H3K36me3	22	29	29	22	51	21	0	0.226789	No
chr18	80134418	80130000	80140000	NA19240	ADNP2	H3K36me3	21	18	21	18	39	21	0	0.226789	No
chr18	80134557	80130000	80140000	NA19240	ADNP2	H3K36me3	12	16	16	12	28	21	0	0.226789	No
chr18	80134704	80130000	80140000	NA19240	ADNP2	H3K36me3	26	11	11	26	37	21	0	0.226789	No
chr18	80135800	80130000	80140000	NA19240	ADNP2	H3K36me3	21	39	39	21	60	21	0	0.226789	No
chr18	80137309	80130000	80140000	NA19240	ADNP2	H3K36me3	7	17	17	7	24	21	0	0.226789	No
chr18	80139722	80130000	80140000	NA19240	ADNP2	H3K36me3	16	14	14	16	30	21	0	0.226789	No
chr18	80141330	80140000	80150000	NA19240	ADNP2	H3K36me3	14	4	4	14	18	9	3	1.16e-07	No
chr18	80144701	80140000	80150000	NA19240	ADNP2	H3K36me3	7	6	7	6	13	9	3	1.16e-07	No
chr18	80146399	80140000	80150000	NA19240	ADNP2	H3K36me3	9	13	13	9	22	9	3	1.16e-07	No
chr18	80147226	80140000	80150000	NA19240	ADNP2	H3K36me3	3	19	19	3	22	9	3	1.16e-07	No
chr18	80147457	80140000	80150000	NA19240	ADNP2	H3K36me3	7	26	26	7	33	9	3	1.16e-07	No
chr18	80147638	80140000	80150000	NA19240	ADNP2	H3K36me3	3	16	16	3	19	9	3	1.16e-07	No
chr18	80147692	80140000	80150000	NA19240	ADNP2	H3K36me3	4	14	14	4	18	9	3	1.16e-07	No
chr18	80148617	80140000	80150000	NA19240	ADNP2	H3K36me3	3	19	19	3	22	9	3	1.16e-07	No
chr18	80149797	80140000	80150000	NA19240	ADNP2	H3K36me3	4	3	3	4	7	9	3	1.16e-07	No
chr18	80150182	80150000	80160000	NA19240	ADNP2	H3K36me3	4	4	4	4	8	14	0	0.543159	No
chr18	80151510	80150000	80160000	NA19240	ADNP2	H3K36me3	2	3	3	2	5	14	0	0.543159	No
chr18	80153016	80150000	80160000	NA19240	ADNP2	H3K36me3	11	4	4	11	15	14	0	0.543159	No
chr18	80153217	80150000	80160000	NA19240	ADNP2	H3K36me3	11	3	3	11	14	14	0	0.543159	No
chr18	80153446	80150000	80160000	NA19240	ADNP2	H3K36me3	5	4	4	5	9	14	0	0.543159	No
chr18	80153474	80150000	80160000	NA19240	ADNP2	H3K36me3	6	4	6	4	10	14	0	0.543159	No
chr18	80156921	80150000	80160000	NA19240	ADNP2	H3K36me3	5	9	9	5	14	14	0	0.543159	No
chr18	80156961	80150000	80160000	NA19240	ADNP2	H3K36me3	4	12	12	4	16	14	0	0.543159	No
chr18	80157110	80150000	80160000	NA19240	ADNP2	H3K36me3	5	4	4	5	9	14	0	0.543159	No
chr18	80157230	80150000	80160000	NA19240	ADNP2	H3K36me3	9	8	8	9	17	14	0	0.543159	No
chr18	80158023	80150000	80160000	NA19240	ADNP2	H3K36me3	11	14	14	11	25	14	0	0.543159	No
chr18	80158132	80150000	80160000	NA19240	ADNP2	H3K36me3	5	3	3	5	8	14	0	0.543159	No
chr18	80158808	80150000	80160000	NA19240	ADNP2	H3K36me3	12	5	5	12	17	14	0	0.543159	No
chr18	80159567	80150000	80160000	NA19240	ADNP2	H3K36me3	12	5	5	12	17	14	0	0.543159	No
chr7	130500925	130500000	130510000	NA12878	MEST	H3K36me3	6	12	6	12	18	8	3	0.0145028	No
chr7	130502005	130500000	130510000	NA12878	MEST	H3K36me3	8	1	8	1	9	8	3	0.0145028	No
chr7	130504561	130500000	130510000	NA12878	MEST	H3K36me3	2	12	2	12	14	8	3	0.0145028	No
chr7	130505102	130500000	130510000	NA12878	MEST	H3K36me3	4	5	4	5	9	8	3	0.0145028	No
chr7	130507466	130500000	130510000	NA12878	MEST	H3K36me3	11	20	11	20	31	8	3	0.0145028	No
chr7	130508666	130500000	130510000	NA12878	MEST	H3K36me3	5	5	5	5	10	8	3	0.0145028	No
chr7	130509062	130500000	130510000	NA12878	MEST	H3K36me3	5	6	5	6	11	8	3	0.0145028	No
chr7	130509220	130500000	130510000	NA12878	MEST	H3K36me3	10	1	10	1	11	8	3	0.0145028	No
chr7	130511242	130510000	130520000	NA12878	MEST	H3K36me3	7	0	7	0	7	6	1	0.154843	No
chr7	130513044	130510000	130520000	NA12878	MEST	H3K36me3	6	5	6	5	11	6	1	0.154843	No
chr7	130514662	130510000	130520000	NA12878	MEST	H3K36me3	3	8	3	8	11	6	1	0.154843	No
chr7	130514753	130510000	130520000	NA12878	MEST	H3K36me3	6	8	6	8	14	6	1	0.154843	No
chr7	130519844	130510000	130520000	NA12878	MEST	H3K36me3	8	3	8	3	11	6	1	0.154843	No
chr7	130519856	130510000	130520000	NA12878	MEST	H3K36me3	7	3	7	3	10	6	1	0.154843	No
chr7	130485660	130480000	130490000	NA12891	MEST	H3K36me3	4	1	1	4	5	4	3	0.0923111	No
chr7	130486939	130480000	130490000	NA12891	MEST	H3K36me3	6	4	6	4	10	4	3	0.0923111	No
chr7	130487677	130480000	130490000	NA12891	MEST	H3K36me3	5	0	0	5	5	4	3	0.0923111	No
chr7	130487812	130480000	130490000	NA12891	MEST	H3K36me3	5	0	0	5	5	4	3	0.0923111	No
chr7	130501028	130500000	130510000	NA12891	MEST	H3K36me3	6	1	6	1	7	5	3	8.32e-06	No
chr7	130502843	130500000	130510000	NA12891	MEST	H3K36me3	28	6	6	28	34	5	3	8.32e-06	No
chr7	130503579	130500000	130510000	NA12891	MEST	H3K36me3	32	7	7	32	39	5	3	8.32e-06	No
chr7	130505748	130500000	130510000	NA12891	MEST	H3K36me3	22	18	18	22	40	5	3	8.32e-06	No
chr7	130508976	130500000	130510000	NA12891	MEST	H3K36me3	8	6	6	8	14	5	3	8.32e-06	No
chr7	130511853	130510000	130520000	NA12891	MEST	H3K36me3	9	3	9	3	12	4	0	0.656502	No
chr7	130513359	130510000	130520000	NA12891	MEST	H3K36me3	11	8	11	8	19	4	0	0.656502	No
chr7	130513375	130510000	130520000	NA12891	MEST	H3K36me3	11	10	10	11	21	4	0	0.656502	No
chr7	130518909	130510000	130520000	NA12891	MEST	H3K36me3	7	4	4	7	11	4	0	0.656502	No
chr7	130480095	130480000	130490000	NA12892	MEST	H3K36me3	4	3	3	4	7	4	0	0.999664	No
chr7	130480281	130480000	130490000	NA12892	MEST	H3K36me3	5	3	5	3	8	4	0	0.999664	No
chr7	130485086	130480000	130490000	NA12892	MEST	H3K36me3	3	2	3	2	5	4	0	0.999664	No
chr7	130486662	130480000	130490000	NA12892	MEST	H3K36me3	4	4	4	4	8	4	0	0.999664	No
chr7	130496266	130490000	130500000	NA12892	MEST	H3K36me3	5	1	5	1	6	4	1	0.512869	No
chr7	130497061	130490000	130500000	NA12892	MEST	H3K36me3	9	8	8	9	17	4	1	0.512869	No
chr7	130497731	130490000	130500000	NA12892	MEST	H3K36me3	4	2	4	2	6	4	1	0.512869	No
chr7	130497851	130490000	130500000	NA12892	MEST	H3K36me3	7	2	7	2	9	4	1	0.512869	No
chr7	130500925	130500000	130510000	NA12892	MEST	H3K36me3	16	2	16	2	18	12	4	4.63e-07	No
chr7	130502005	130500000	130510000	NA12892	MEST	H3K36me3	8	0	8	0	8	12	4	4.63e-07	No
chr7	130502843	130500000	130510000	NA12892	MEST	H3K36me3	8	7	8	7	15	12	4	4.63e-07	No
chr7	130503232	130500000	130510000	NA12892	MEST	H3K36me3	16	7	16	7	23	12	4	4.63e-07	No
chr7	130504561	130500000	130510000	NA12892	MEST	H3K36me3	22	18	22	18	40	12	4	4.63e-07	No
chr7	130505102	130500000	130510000	NA12892	MEST	H3K36me3	21	6	21	6	27	12	4	4.63e-07	No
chr7	130507466	130500000	130510000	NA12892	MEST	H3K36me3	25	5	25	5	30	12	4	4.63e-07	No
chr7	130508666	130500000	130510000	NA12892	MEST	H3K36me3	20	15	20	15	35	12	4	4.63e-07	No
chr7	130508976	130500000	130510000	NA12892	MEST	H3K36me3	12	7	7	12	19	12	4	4.63e-07	No
chr7	130509062	130500000	130510000	NA12892	MEST	H3K36me3	6	4	6	4	10	12	4	4.63e-07	No
chr7	130509220	130500000	130510000	NA12892	MEST	H3K36me3	12	8	12	8	20	12	4	4.63e-07	No
chr7	130509485	130500000	130510000	NA12892	MEST	H3K36me3	25	6	25	6	31	12	4	4.63e-07	No
chr7	130510864	130510000	130520000	NA12892	MEST	H3K36me3	11	2	11	2	13	9	6	5.57e-07	No
chr7	130511242	130510000	130520000	NA12892	MEST	H3K36me3	9	1	9	1	10	9	6	5.57e-07	No
chr7	130513044	130510000	130520000	NA12892	MEST	H3K36me3	10	6	10	6	16	9	6	5.57e-07	No
chr7	130513312	130510000	130520000	NA12892	MEST	H3K36me3	12	0	12	0	12	9	6	5.57e-07	No
chr7	130514662	130510000	130520000	NA12892	MEST	H3K36me3	9	0	0	9	9	9	6	5.57e-07	No
chr7	130514753	130510000	130520000	NA12892	MEST	H3K36me3	9	3	3	9	12	9	6	5.57e-07	No
chr7	130518909	130510000	130520000	NA12892	MEST	H3K36me3	5	5	5	5	10	9	6	5.57e-07	No
chr7	130519844	130510000	130520000	NA12892	MEST	H3K36me3	14	3	14	3	17	9	6	5.57e-07	No
chr7	130519856	130510000	130520000	NA12892	MEST	H3K36me3	13	3	13	3	16	9	6	5.57e-07	No
chr7	130470707	130470000	130480000	NA19238	MEST	H3K36me3	4	3	4	3	7	9	2	0.130093	No
chr7	130470742	130470000	130480000	NA19238	MEST	H3K36me3	5	1	1	5	6	9	2	0.130093	No
chr7	130472716	130470000	130480000	NA19238	MEST	H3K36me3	10	7	7	10	17	9	2	0.130093	No
chr7	130473043	130470000	130480000	NA19238	MEST	H3K36me3	7	5	5	7	12	9	2	0.130093	No
chr7	130473229	130470000	130480000	NA19238	MEST	H3K36me3	14	0	0	14	14	9	2	0.130093	No
chr7	130473537	130470000	130480000	NA19238	MEST	H3K36me3	5	3	5	3	8	9	2	0.130093	No
chr7	130475269	130470000	130480000	NA19238	MEST	H3K36me3	4	4	4	4	8	9	2	0.130093	No
chr7	130478704	130470000	130480000	NA19238	MEST	H3K36me3	4	2	2	4	6	9	2	0.130093	No
chr7	130478807	130470000	130480000	NA19238	MEST	H3K36me3	10	7	10	7	17	9	2	0.130093	No
chr7	130490328	130490000	130500000	NA19238	MEST	H3K36me3	10	1	1	10	11	8	5	0.00437993	No
chr7	130490329	130490000	130500000	NA19238	MEST	H3K36me3	10	1	1	10	11	8	5	0.00437993	No
chr7	130491722	130490000	130500000	NA19238	MEST	H3K36me3	6	0	6	0	6	8	5	0.00437993	No
chr7	130493344	130490000	130500000	NA19238	MEST	H3K36me3	5	0	5	0	5	8	5	0.00437993	No
chr7	130495557	130490000	130500000	NA19238	MEST	H3K36me3	4	2	2	4	6	8	5	0.00437993	No
chr7	130496266	130490000	130500000	NA19238	MEST	H3K36me3	5	3	3	5	8	8	5	0.00437993	No
chr7	130497061	130490000	130500000	NA19238	MEST	H3K36me3	5	5	5	5	10	8	5	0.00437993	No
chr7	130499770	130490000	130500000	NA19238	MEST	H3K36me3	5	1	1	5	6	8	5	0.00437993	No
chr7	130500706	130500000	130510000	NA19238	MEST	H3K36me3	20	8	8	20	28	9	2	0.0151732	No
chr7	130500925	130500000	130510000	NA19238	MEST	H3K36me3	17	7	7	17	24	9	2	0.0151732	No
chr7	130502005	130500000	130510000	NA19238	MEST	H3K36me3	8	2	8	2	10	9	2	0.0151732	No
chr7	130504561	130500000	130510000	NA19238	MEST	H3K36me3	8	6	8	6	14	9	2	0.0151732	No
chr7	130505102	130500000	130510000	NA19238	MEST	H3K36me3	17	4	4	17	21	9	2	0.0151732	No
chr7	130507466	130500000	130510000	NA19238	MEST	H3K36me3	10	5	10	5	15	9	2	0.0151732	No
chr7	130508789	130500000	130510000	NA19238	MEST	H3K36me3	12	8	8	12	20	9	2	0.0151732	No
chr7	130509028	130500000	130510000	NA19238	MEST	H3K36me3	6	5	5	6	11	9	2	0.0151732	No
chr7	130509435	130500000	130510000	NA19238	MEST	H3K36me3	9	4	4	9	13	9	2	0.0151732	No
chr7	130511692	130510000	130520000	NA19238	MEST	H3K36me3	5	5	5	5	10	5	1	0.0532458	No
chr7	130513044	130510000	130520000	NA19238	MEST	H3K36me3	8	6	8	6	14	5	1	0.0532458	No
chr7	130513325	130510000	130520000	NA19238	MEST	H3K36me3	13	0	13	0	13	5	1	0.0532458	No
chr7	130514356	130510000	130520000	NA19238	MEST	H3K36me3	9	6	9	6	15	5	1	0.0532458	No
chr7	130519856	130510000	130520000	NA19238	MEST	H3K36me3	6	5	5	6	11	5	1	0.0532458	No
chr7	130485660	130480000	130490000	NA19239	MEST	H3K36me3	3	3	3	3	6	4	1	0.717153	No
chr7	130486107	130480000	130490000	NA19239	MEST	H3K36me3	4	2	4	2	6	4	1	0.717153	No
chr7	130486822	130480000	130490000	NA19239	MEST	H3K36me3	5	2	2	5	7	4	1	0.717153	No
chr7	130487019	130480000	130490000	NA19239	MEST	H3K36me3	5	1	1	5	6	4	1	0.717153	No
chr16	3366664	3360000	3370000	NA12878	MTRNR2L4	H3K36me3	0	7	0	7	7	5	4	0.00543473	No
chr16	3366689	3360000	3370000	NA12878	MTRNR2L4	H3K36me3	0	5	0	5	5	5	4	0.00543473	No
chr16	3366940	3360000	3370000	NA12878	MTRNR2L4	H3K36me3	3	2	3	2	5	5	4	0.00543473	No
chr16	3369741	3360000	3370000	NA12878	MTRNR2L4	H3K36me3	5	0	5	0	5	5	4	0.00543473	No
chr16	3369934	3360000	3370000	NA12878	MTRNR2L4	H3K36me3	5	0	5	0	5	5	4	0.00543473	No
chr16	3363896	3360000	3370000	NA12891	MTRNR2L4	H3K36me3	5	3	5	3	8	15	9	5.46e-07	No
chr16	3364937	3360000	3370000	NA12891	MTRNR2L4	H3K36me3	5	1	5	1	6	15	9	5.46e-07	No
chr16	3365063	3360000	3370000	NA12891	MTRNR2L4	H3K36me3	4	3	4	3	7	15	9	5.46e-07	No
chr16	3365512	3360000	3370000	NA12891	MTRNR2L4	H3K36me3	4	3	3	4	7	15	9	5.46e-07	No
chr16	3366340	3360000	3370000	NA12891	MTRNR2L4	H3K36me3	5	2	2	5	7	15	9	5.46e-07	No
chr16	3366354	3360000	3370000	NA12891	MTRNR2L4	H3K36me3	5	2	2	5	7	15	9	5.46e-07	No
chr16	3366664	3360000	3370000	NA12891	MTRNR2L4	H3K36me3	7	0	0	7	7	15	9	5.46e-07	No
chr16	3366689	3360000	3370000	NA12891	MTRNR2L4	H3K36me3	13	0	0	13	13	15	9	5.46e-07	No
chr16	3366940	3360000	3370000	NA12891	MTRNR2L4	H3K36me3	8	0	0	8	8	15	9	5.46e-07	No
chr16	3367156	3360000	3370000	NA12891	MTRNR2L4	H3K36me3	8	0	0	8	8	15	9	5.46e-07	No
chr16	3367450	3360000	3370000	NA12891	MTRNR2L4	H3K36me3	8	0	0	8	8	15	9	5.46e-07	No
chr16	3367464	3360000	3370000	NA12891	MTRNR2L4	H3K36me3	7	0	0	7	7	15	9	5.46e-07	No
chr16	3367465	3360000	3370000	NA12891	MTRNR2L4	H3K36me3	6	1	1	6	7	15	9	5.46e-07	No
chr16	3368381	3360000	3370000	NA12891	MTRNR2L4	H3K36me3	4	2	2	4	6	15	9	5.46e-07	No
chr16	3368487	3360000	3370000	NA12891	MTRNR2L4	H3K36me3	8	0	0	8	8	15	9	5.46e-07	No
chr16	3371415	3370000	3380000	NA19238	MTRNR2L4	H3K36me3	4	1	1	4	5	4	2	0.2273	No
chr16	3375325	3370000	3380000	NA19238	MTRNR2L4	H3K36me3	7	3	3	7	10	4	2	0.2273	No
chr16	3375524	3370000	3380000	NA19238	MTRNR2L4	H3K36me3	10	7	7	10	17	4	2	0.2273	No
chr16	3376563	3370000	3380000	NA19238	MTRNR2L4	H3K36me3	5	0	5	0	5	4	2	0.2273	No
chr16	3366664	3360000	3370000	NA19239	MTRNR2L4	H3K36me3	4	1	1	4	5	6	6	0.0612124	No
chr16	3366689	3360000	3370000	NA19239	MTRNR2L4	H3K36me3	4	1	1	4	5	6	6	0.0612124	No
chr16	3366940	3360000	3370000	NA19239	MTRNR2L4	H3K36me3	5	0	0	5	5	6	6	0.0612124	No
chr16	3367156	3360000	3370000	NA19239	MTRNR2L4	H3K36me3	4	1	1	4	5	6	6	0.0612124	No
chr16	3368381	3360000	3370000	NA19239	MTRNR2L4	H3K36me3	6	0	0	6	6	6	6	0.0612124	No
chr16	3368419	3360000	3370000	NA19239	MTRNR2L4	H3K36me3	4	1	1	4	5	6	6	0.0612124	No
chr1	39524621	39520000	39530000	NA12878	PPIEL	H3K36me3	13	7	13	7	20	5	0	0.538785	No
chr1	39525108	39520000	39530000	NA12878	PPIEL	H3K36me3	13	7	13	7	20	5	0	0.538785	No
chr1	39525802	39520000	39530000	NA12878	PPIEL	H3K36me3	10	6	10	6	16	5	0	0.538785	No
chr1	39525803	39520000	39530000	NA12878	PPIEL	H3K36me3	10	7	10	7	17	5	0	0.538785	No
chr1	39529438	39520000	39530000	NA12878	PPIEL	H3K36me3	8	5	5	8	13	5	0	0.538785	No
chr1	39531022	39530000	39540000	NA12878	PPIEL	H3K36me3	13	6	6	13	19	6	1	3.43e-05	No
chr1	39532133	39530000	39540000	NA12878	PPIEL	H3K36me3	9	17	9	17	26	6	1	3.43e-05	No
chr1	39532326	39530000	39540000	NA12878	PPIEL	H3K36me3	16	13	16	13	29	6	1	3.43e-05	No
chr1	39535817	39530000	39540000	NA12878	PPIEL	H3K36me3	31	4	31	4	35	6	1	3.43e-05	No
chr1	39536642	39530000	39540000	NA12878	PPIEL	H3K36me3	11	10	11	10	21	6	1	3.43e-05	No
chr1	39537069	39530000	39540000	NA12878	PPIEL	H3K36me3	26	10	26	10	36	6	1	3.43e-05	No
chr1	39542744	39540000	39550000	NA12878	PPIEL	H3K36me3	10	20	20	10	30	9	1	4.74e-07	No
chr1	39542748	39540000	39550000	NA12878	PPIEL	H3K36me3	18	12	18	12	30	9	1	4.74e-07	No
chr1	39542750	39540000	39550000	NA12878	PPIEL	H3K36me3	19	9	19	9	28	9	1	4.74e-07	No
chr1	39542862	39540000	39550000	NA12878	PPIEL	H3K36me3	8	30	30	8	38	9	1	4.74e-07	No
chr1	39542867	39540000	39550000	NA12878	PPIEL	H3K36me3	9	31	31	9	40	9	1	4.74e-07	No
chr1	39543196	39540000	39550000	NA12878	PPIEL	H3K36me3	27	5	27	5	32	9	1	4.74e-07	No
chr1	39545973	39540000	39550000	NA12878	PPIEL	H3K36me3	18	17	17	18	35	9	1	4.74e-07	No
chr1	39546598	39540000	39550000	NA12878	PPIEL	H3K36me3	15	14	15	14	29	9	1	4.74e-07	No
chr1	39549351	39540000	39550000	NA12878	PPIEL	H3K36me3	11	4	11	4	15	9	1	4.74e-07	No
chr1	39560046	39560000	39570000	NA12878	PPIEL	H3K36me3	37	32	37	32	69	4	0	0.0214258	No
chr1	39564376	39560000	39570000	NA12878	PPIEL	H3K36me3	42	63	63	42	105	4	0	0.0214258	No
chr1	39567047	39560000	39570000	NA12878	PPIEL	H3K36me3	53	58	58	53	111	4	0	0.0214258	No
chr1	39569510	39560000	39570000	NA12878	PPIEL	H3K36me3	47	23	47	23	70	4	0	0.0214258	No
chr1	39523127	39520000	39530000	NA12891	PPIEL	H3K36me3	3	2	3	2	5	9	2	0.0217558	No
chr1	39523655	39520000	39530000	NA12891	PPIEL	H3K36me3	7	4	7	4	11	9	2	0.0217558	No
chr1	39524254	39520000	39530000	NA12891	PPIEL	H3K36me3	8	0	8	0	8	9	2	0.0217558	No
chr1	39525916	39520000	39530000	NA12891	PPIEL	H3K36me3	11	8	11	8	19	9	2	0.0217558	No
chr1	39527136	39520000	39530000	NA12891	PPIEL	H3K36me3	21	17	21	17	38	9	2	0.0217558	No
chr1	39527206	39520000	39530000	NA12891	PPIEL	H3K36me3	25	16	25	16	41	9	2	0.0217558	No
chr1	39527760	39520000	39530000	NA12891	PPIEL	H3K36me3	20	15	15	20	35	9	2	0.0217558	No
chr1	39528873	39520000	39530000	NA12891	PPIEL	H3K36me3	15	2	15	2	17	9	2	0.0217558	No
chr1	39529402	39520000	39530000	NA12891	PPIEL	H3K36me3	23	15	15	23	38	9	2	0.0217558	No
chr1	39531022	39530000	39540000	NA12891	PPIEL	H3K36me3	11	11	11	11	22	7	0	0.427107	No
chr1	39531044	39530000	39540000	NA12891	PPIEL	H3K36me3	9	7	7	9	16	7	0	0.427107	No
chr1	39532851	39530000	39540000	NA12891	PPIEL	H3K36me3	37	29	37	29	66	7	0	0.427107	No
chr1	39534682	39530000	39540000	NA12891	PPIEL	H3K36me3	4	3	3	4	7	7	0	0.427107	No
chr1	39535388	39530000	39540000	NA12891	PPIEL	H3K36me3	11	9	9	11	20	7	0	0.427107	No
chr1	39535604	39530000	39540000	NA12891	PPIEL	H3K36me3	17	5	5	17	22	7	0	0.427107	No
chr1	39537738	39530000	39540000	NA12891	PPIEL	H3K36me3	7	2	2	7	9	7	0	0.427107	No
chr1	39540231	39540000	39550000	NA12891	PPIEL	H3K36me3	14	11	14	11	25	16	5	4.73e-24	No
chr1	39540380	39540000	39550000	NA12891	PPIEL	H3K36me3	9	7	7	9	16	16	5	4.73e-24	No
chr1	39541605	39540000	39550000	NA12891	PPIEL	H3K36me3	20	18	20	18	38	16	5	4.73e-24	No
chr1	39542157	39540000	39550000	NA12891	PPIEL	H3K36me3	25	18	25	18	43	16	5	4.73e-24	No
chr1	39542744	39540000	39550000	NA12891	PPIEL	H3K36me3	28	2	28	2	30	16	5	4.73e-24	No
chr1	39542746	39540000	39550000	NA12891	PPIEL	H3K36me3	27	0	27	0	27	16	5	4.73e-24	No
chr1	39542760	39540000	39550000	NA12891	PPIEL	H3K36me3	16	8	8	16	24	16	5	4.73e-24	No
chr1	39542860	39540000	39550000	NA12891	PPIEL	H3K36me3	32	3	32	3	35	16	5	4.73e-24	No
chr1	39542862	39540000	39550000	NA12891	PPIEL	H3K36me3	32	2	32	2	34	16	5	4.73e-24	No
chr1	39542867	39540000	39550000	NA12891	PPIEL	H3K36me3	33	2	33	2	35	16	5	4.73e-24	No
chr1	39544157	39540000	39550000	NA12891	PPIEL	H3K36me3	22	8	22	8	30	16	5	4.73e-24	No
chr1	39544563	39540000	39550000	NA12891	PPIEL	H3K36me3	18	11	18	11	29	16	5	4.73e-24	No
chr1	39546018	39540000	39550000	NA12891	PPIEL	H3K36me3	7	3	3	7	10	16	5	4.73e-24	No
chr1	39546512	39540000	39550000	NA12891	PPIEL	H3K36me3	21	8	8	21	29	16	5	4.73e-24	No
chr1	39546558	39540000	39550000	NA12891	PPIEL	H3K36me3	11	11	11	11	22	16	5	4.73e-24	No
chr1	39546761	39540000	39550000	NA12891	PPIEL	H3K36me3	21	20	21	20	41	16	5	4.73e-24	No
chr1	39552750	39550000	39560000	NA12891	PPIEL	H3K36me3	37	10	37	10	47	10	2	2.08e-08	No
chr1	39552837	39550000	39560000	NA12891	PPIEL	H3K36me3	12	9	9	12	21	10	2	2.08e-08	No
chr1	39553919	39550000	39560000	NA12891	PPIEL	H3K36me3	18	9	18	9	27	10	2	2.08e-08	No
chr1	39554832	39550000	39560000	NA12891	PPIEL	H3K36me3	12	8	12	8	20	10	2	2.08e-08	No
chr1	39555972	39550000	39560000	NA12891	PPIEL	H3K36me3	40	8	40	8	48	10	2	2.08e-08	No
chr1	39556810	39550000	39560000	NA12891	PPIEL	H3K36me3	21	6	6	21	27	10	2	2.08e-08	No
chr1	39557105	39550000	39560000	NA12891	PPIEL	H3K36me3	10	7	7	10	17	10	2	2.08e-08	No
chr1	39557375	39550000	39560000	NA12891	PPIEL	H3K36me3	11	7	7	11	18	10	2	2.08e-08	No
chr1	39557684	39550000	39560000	NA12891	PPIEL	H3K36me3	13	4	4	13	17	10	2	2.08e-08	No
chr1	39557816	39550000	39560000	NA12891	PPIEL	H3K36me3	6	0	6	0	6	10	2	2.08e-08	No
chr1	39562508	39560000	39570000	NA12891	PPIEL	H3K36me3	14	12	12	14	26	7	0	0.172156	No
chr1	39564376	39560000	39570000	NA12891	PPIEL	H3K36me3	38	24	24	38	62	7	0	0.172156	No
chr1	39564623	39560000	39570000	NA12891	PPIEL	H3K36me3	34	20	34	20	54	7	0	0.172156	No
chr1	39566567	39560000	39570000	NA12891	PPIEL	H3K36me3	39	26	39	26	65	7	0	0.172156	No
chr1	39567047	39560000	39570000	NA12891	PPIEL	H3K36me3	30	19	30	19	49	7	0	0.172156	No
chr1	39568233	39560000	39570000	NA12891	PPIEL	H3K36me3	41	40	41	40	81	7	0	0.172156	No
chr1	39568262	39560000	39570000	NA12891	PPIEL	H3K36me3	37	32	37	32	69	7	0	0.172156	No
chr1	39570014	39570000	39580000	NA12891	PPIEL	H3K36me3	27	20	27	20	47	11	0	0.0303561	No
chr1	39570256	39570000	39580000	NA12891	PPIEL	H3K36me3	51	30	30	51	81	11	0	0.0303561	No
chr1	39571175	39570000	39580000	NA12891	PPIEL	H3K36me3	55	48	48	55	103	11	0	0.0303561	No
chr1	39571682	39570000	39580000	NA12891	PPIEL	H3K36me3	50	43	50	43	93	11	0	0.0303561	No
chr1	39572230	39570000	39580000	NA12891	PPIEL	H3K36me3	64	27	27	64	91	11	0	0.0303561	No
chr1	39572899	39570000	39580000	NA12891	PPIEL	H3K36me3	47	41	41	47	88	11	0	0.0303561	No
chr1	39572925	39570000	39580000	NA12891	PPIEL	H3K36me3	49	42	49	42	91	11	0	0.0303561	No
chr1	39573264	39570000	39580000	NA12891	PPIEL	H3K36me3	45	39	39	45	84	11	0	0.0303561	No
chr1	39574035	39570000	39580000	NA12891	PPIEL	H3K36me3	48	40	48	40	88	11	0	0.0303561	No
chr1	39578080	39570000	39580000	NA12891	PPIEL	H3K36me3	4	2	2	4	6	11	0	0.0303561	No
chr1	39578100	39570000	39580000	NA12891	PPIEL	H3K36me3	4	2	2	4	6	11	0	0.0303561	No
chr1	39500089	39500000	39510000	NA12892	PPIEL	H3K36me3	6	1	6	1	7	6	2	0.168981	No
chr1	39501390	39500000	39510000	NA12892	PPIEL	H3K36me3	4	3	3	4	7	6	2	0.168981	No
chr1	39501419	39500000	39510000	NA12892	PPIEL	H3K36me3	4	3	3	4	7	6	2	0.168981	No
chr1	39502011	39500000	39510000	NA12892	PPIEL	H3K36me3	9	0	0	9	9	6	2	0.168981	No
chr1	39509508	39500000	39510000	NA12892	PPIEL	H3K36me3	4	2	4	2	6	6	2	0.168981	No
chr1	39509736	39500000	39510000	NA12892	PPIEL	H3K36me3	7	5	5	7	12	6	2	0.168981	No
chr1	39523655	39520000	39530000	NA12892	PPIEL	H3K36me3	14	12	12	14	26	10	1	0.0219441	No
chr1	39524621	39520000	39530000	NA12892	PPIEL	H3K36me3	18	4	18	4	22	10	1	0.0219441	No
chr1	39525108	39520000	39530000	NA12892	PPIEL	H3K36me3	9	5	9	5	14	10	1	0.0219441	No
chr1	39525802	39520000	39530000	NA12892	PPIEL	H3K36me3	21	12	21	12	33	10	1	0.0219441	No
chr1	39525803	39520000	39530000	NA12892	PPIEL	H3K36me3	19	11	19	11	30	10	1	0.0219441	No
chr1	39525916	39520000	39530000	NA12892	PPIEL	H3K36me3	20	12	12	20	32	10	1	0.0219441	No
chr1	39527136	39520000	39530000	NA12892	PPIEL	H3K36me3	32	23	23	32	55	10	1	0.0219441	No
chr1	39527760	39520000	39530000	NA12892	PPIEL	H3K36me3	8	5	8	5	13	10	1	0.0219441	No
chr1	39528873	39520000	39530000	NA12892	PPIEL	H3K36me3	19	17	17	19	36	10	1	0.0219441	No
chr1	39529438	39520000	39530000	NA12892	PPIEL	H3K36me3	20	7	7	20	27	10	1	0.0219441	No
chr1	39531044	39530000	39540000	NA12892	PPIEL	H3K36me3	18	9	18	9	27	9	3	6.42e-08	No
chr1	39532133	39530000	39540000	NA12892	PPIEL	H3K36me3	32	12	32	12	44	9	3	6.42e-08	No
chr1	39532326	39530000	39540000	NA12892	PPIEL	H3K36me3	23	8	23	8	31	9	3	6.42e-08	No
chr1	39535613	39530000	39540000	NA12892	PPIEL	H3K36me3	13	0	13	0	13	9	3	6.42e-08	No
chr1	39535620	39530000	39540000	NA12892	PPIEL	H3K36me3	8	0	8	0	8	9	3	6.42e-08	No
chr1	39535805	39530000	39540000	NA12892	PPIEL	H3K36me3	8	2	2	8	10	9	3	6.42e-08	No
chr1	39535817	39530000	39540000	NA12892	PPIEL	H3K36me3	6	3	3	6	9	9	3	6.42e-08	No
chr1	39536642	39530000	39540000	NA12892	PPIEL	H3K36me3	19	16	19	16	35	9	3	6.42e-08	No
chr1	39537069	39530000	39540000	NA12892	PPIEL	H3K36me3	39	16	39	16	55	9	3	6.42e-08	No
chr1	39540380	39540000	39550000	NA12892	PPIEL	H3K36me3	15	0	15	0	15	14	3	9.59e-07	No
chr1	39541341	39540000	39550000	NA12892	PPIEL	H3K36me3	13	9	13	9	22	14	3	9.59e-07	No
chr1	39541605	39540000	39550000	NA12892	PPIEL	H3K36me3	27	27	27	27	54	14	3	9.59e-07	No
chr1	39542157	39540000	39550000	NA12892	PPIEL	H3K36me3	19	15	19	15	34	14	3	9.59e-07	No
chr1	39542746	39540000	39550000	NA12892	PPIEL	H3K36me3	14	11	14	11	25	14	3	9.59e-07	No
chr1	39542748	39540000	39550000	NA12892	PPIEL	H3K36me3	19	3	19	3	22	14	3	9.59e-07	No
chr1	39542750	39540000	39550000	NA12892	PPIEL	H3K36me3	18	5	18	5	23	14	3	9.59e-07	No
chr1	39543196	39540000	39550000	NA12892	PPIEL	H3K36me3	23	6	23	6	29	14	3	9.59e-07	No
chr1	39544157	39540000	39550000	NA12892	PPIEL	H3K36me3	7	6	6	7	13	14	3	9.59e-07	No
chr1	39545973	39540000	39550000	NA12892	PPIEL	H3K36me3	20	5	20	5	25	14	3	9.59e-07	No
chr1	39546512	39540000	39550000	NA12892	PPIEL	H3K36me3	19	16	16	19	35	14	3	9.59e-07	No
chr1	39546598	39540000	39550000	NA12892	PPIEL	H3K36me3	25	12	12	25	37	14	3	9.59e-07	No
chr1	39547210	39540000	39550000	NA12892	PPIEL	H3K36me3	15	8	8	15	23	14	3	9.59e-07	No
chr1	39549351	39540000	39550000	NA12892	PPIEL	H3K36me3	18	16	16	18	34	14	3	9.59e-07	No
chr1	39554832	39550000	39560000	NA12892	PPIEL	H3K36me3	24	16	16	24	40	4	0	0.0716712	No
chr1	39555972	39550000	39560000	NA12892	PPIEL	H3K36me3	32	15	15	32	47	4	0	0.0716712	No
chr1	39556451	39550000	39560000	NA12892	PPIEL	H3K36me3	15	11	11	15	26	4	0	0.0716712	No
chr1	39557684	39550000	39560000	NA12892	PPIEL	H3K36me3	9	4	9	4	13	4	0	0.0716712	No
chr1	39560046	39560000	39570000	NA12892	PPIEL	H3K36me3	60	25	60	25	85	5	0	0.000258745	No
chr1	39566567	39560000	39570000	NA12892	PPIEL	H3K36me3	108	63	63	108	171	5	0	0.000258745	No
chr1	39567975	39560000	39570000	NA12892	PPIEL	H3K36me3	71	66	71	66	137	5	0	0.000258745	No
chr1	39568262	39560000	39570000	NA12892	PPIEL	H3K36me3	54	53	53	54	107	5	0	0.000258745	No
chr1	39569510	39560000	39570000	NA12892	PPIEL	H3K36me3	41	36	41	36	77	5	0	0.000258745	No
chr1	39570997	39570000	39580000	NA12892	PPIEL	H3K36me3	70	63	63	70	133	5	0	0.34627	No
chr1	39572925	39570000	39580000	NA12892	PPIEL	H3K36me3	75	55	55	75	130	5	0	0.34627	No
chr1	39573208	39570000	39580000	NA12892	PPIEL	H3K36me3	98	73	98	73	171	5	0	0.34627	No
chr1	39574963	39570000	39580000	NA12892	PPIEL	H3K36me3	79	78	78	79	157	5	0	0.34627	No
chr1	39576601	39570000	39580000	NA12892	PPIEL	H3K36me3	15	14	14	15	29	5	0	0.34627	No
chr1	39501390	39500000	39510000	NA19238	PPIEL	H3K36me3	5	1	5	1	6	6	4	0.0055452	No
chr1	39501419	39500000	39510000	NA19238	PPIEL	H3K36me3	5	0	5	0	5	6	4	0.0055452	No
chr1	39502011	39500000	39510000	NA19238	PPIEL	H3K36me3	4	3	3	4	7	6	4	0.0055452	No
chr1	39503152	39500000	39510000	NA19238	PPIEL	H3K36me3	6	5	5	6	11	6	4	0.0055452	No
chr1	39509508	39500000	39510000	NA19238	PPIEL	H3K36me3	11	0	11	0	11	6	4	0.0055452	No
chr1	39509569	39500000	39510000	NA19238	PPIEL	H3K36me3	5	0	5	0	5	6	4	0.0055452	No
chr1	39522227	39520000	39530000	NA19238	PPIEL	H3K36me3	6	4	4	6	10	10	0	0.648988	No
chr1	39523514	39520000	39530000	NA19238	PPIEL	H3K36me3	20	13	13	20	33	10	0	0.648988	No
chr1	39524254	39520000	39530000	NA19238	PPIEL	H3K36me3	15	6	6	15	21	10	0	0.648988	No
chr1	39524784	39520000	39530000	NA19238	PPIEL	H3K36me3	12	9	9	12	21	10	0	0.648988	No
chr1	39526865	39520000	39530000	NA19238	PPIEL	H3K36me3	27	22	22	27	49	10	0	0.648988	No
chr1	39527728	39520000	39530000	NA19238	PPIEL	H3K36me3	14	12	12	14	26	10	0	0.648988	No
chr1	39528717	39520000	39530000	NA19238	PPIEL	H3K36me3	12	9	9	12	21	10	0	0.648988	No
chr1	39528818	39520000	39530000	NA19238	PPIEL	H3K36me3	22	20	22	20	42	10	0	0.648988	No
chr1	39528874	39520000	39530000	NA19238	PPIEL	H3K36me3	25	18	25	18	43	10	0	0.648988	No
chr1	39529360	39520000	39530000	NA19238	PPIEL	H3K36me3	17	9	17	9	26	10	0	0.648988	No
chr1	39530446	39530000	39540000	NA19238	PPIEL	H3K36me3	20	6	20	6	26	7	0	0.222318	No
chr1	39532851	39530000	39540000	NA19238	PPIEL	H3K36me3	28	19	28	19	47	7	0	0.222318	No
chr1	39534682	39530000	39540000	NA19238	PPIEL	H3K36me3	16	11	16	11	27	7	0	0.222318	No
chr1	39535612	39530000	39540000	NA19238	PPIEL	H3K36me3	13	11	13	11	24	7	0	0.222318	No
chr1	39536720	39530000	39540000	NA19238	PPIEL	H3K36me3	27	18	18	27	45	7	0	0.222318	No
chr1	39538470	39530000	39540000	NA19238	PPIEL	H3K36me3	20	17	20	17	37	7	0	0.222318	No
chr1	39539462	39530000	39540000	NA19238	PPIEL	H3K36me3	20	19	19	20	39	7	0	0.222318	No
chr1	39540428	39540000	39550000	NA19238	PPIEL	H3K36me3	11	10	10	11	21	10	0	0.254302	No
chr1	39542246	39540000	39550000	NA19238	PPIEL	H3K36me3	13	13	13	13	26	10	0	0.254302	No
chr1	39542665	39540000	39550000	NA19238	PPIEL	H3K36me3	13	13	13	13	26	10	0	0.254302	No
chr1	39542748	39540000	39550000	NA19238	PPIEL	H3K36me3	10	3	10	3	13	10	0	0.254302	No
chr1	39543581	39540000	39550000	NA19238	PPIEL	H3K36me3	12	10	12	10	22	10	0	0.254302	No
chr1	39545910	39540000	39550000	NA19238	PPIEL	H3K36me3	20	10	20	10	30	10	0	0.254302	No
chr1	39545973	39540000	39550000	NA19238	PPIEL	H3K36me3	23	12	12	23	35	10	0	0.254302	No
chr1	39547164	39540000	39550000	NA19238	PPIEL	H3K36me3	25	11	11	25	36	10	0	0.254302	No
chr1	39548593	39540000	39550000	NA19238	PPIEL	H3K36me3	6	5	6	5	11	10	0	0.254302	No
chr1	39549328	39540000	39550000	NA19238	PPIEL	H3K36me3	12	7	7	12	19	10	0	0.254302	No
chr1	39550128	39550000	39560000	NA19238	PPIEL	H3K36me3	15	14	14	15	29	9	0	0.178161	No
chr1	39551323	39550000	39560000	NA19238	PPIEL	H3K36me3	19	6	6	19	25	9	0	0.178161	No
chr1	39554832	39550000	39560000	NA19238	PPIEL	H3K36me3	13	8	13	8	21	9	0	0.178161	No
chr1	39556451	39550000	39560000	NA19238	PPIEL	H3K36me3	21	13	13	21	34	9	0	0.178161	No
chr1	39556788	39550000	39560000	NA19238	PPIEL	H3K36me3	19	9	9	19	28	9	0	0.178161	No
chr1	39557375	39550000	39560000	NA19238	PPIEL	H3K36me3	9	6	9	6	15	9	0	0.178161	No
chr1	39557684	39550000	39560000	NA19238	PPIEL	H3K36me3	7	4	7	4	11	9	0	0.178161	No
chr1	39557784	39550000	39560000	NA19238	PPIEL	H3K36me3	4	3	3	4	7	9	0	0.178161	No
chr1	39558255	39550000	39560000	NA19238	PPIEL	H3K36me3	16	9	9	16	25	9	0	0.178161	No
chr1	39570419	39570000	39580000	NA19238	PPIEL	H3K36me3	47	46	47	46	93	11	2	0.000930089	No
chr1	39572230	39570000	39580000	NA19238	PPIEL	H3K36me3	65	62	65	62	127	11	2	0.000930089	No
chr1	39573264	39570000	39580000	NA19238	PPIEL	H3K36me3	59	22	59	22	81	11	2	0.000930089	No
chr1	39573939	39570000	39580000	NA19238	PPIEL	H3K36me3	31	31	31	31	62	11	2	0.000930089	No
chr1	39574035	39570000	39580000	NA19238	PPIEL	H3K36me3	48	27	48	27	75	11	2	0.000930089	No
chr1	39574963	39570000	39580000	NA19238	PPIEL	H3K36me3	40	37	37	40	77	11	2	0.000930089	No
chr1	39575044	39570000	39580000	NA19238	PPIEL	H3K36me3	40	31	31	40	71	11	2	0.000930089	No
chr1	39575372	39570000	39580000	NA19238	PPIEL	H3K36me3	55	50	55	50	105	11	2	0.000930089	No
chr1	39577125	39570000	39580000	NA19238	PPIEL	H3K36me3	10	3	3	10	13	11	2	0.000930089	No
chr1	39579041	39570000	39580000	NA19238	PPIEL	H3K36me3	5	0	5	0	5	11	2	0.000930089	No
chr1	39579220	39570000	39580000	NA19238	PPIEL	H3K36me3	6	0	6	0	6	11	2	0.000930089	No
chr1	39541207	39540000	39550000	NA19239	PPIEL	H3K36me3	18	9	9	18	27	6	0	0.440228	No
chr1	39542744	39540000	39550000	NA19239	PPIEL	H3K36me3	18	15	18	15	33	6	0	0.440228	No
chr1	39542746	39540000	39550000	NA19239	PPIEL	H3K36me3	20	13	13	20	33	6	0	0.440228	No
chr1	39542858	39540000	39550000	NA19239	PPIEL	H3K36me3	14	7	14	7	21	6	0	0.440228	No
chr1	39542867	39540000	39550000	NA19239	PPIEL	H3K36me3	11	7	11	7	18	6	0	0.440228	No
chr1	39548693	39540000	39550000	NA19239	PPIEL	H3K36me3	7	6	7	6	13	6	0	0.440228	No
chr1	39522412	39520000	39530000	NA19240	PPIEL	H3K36me3	2	4	4	2	6	12	4	0.00017798	No
chr1	39522781	39520000	39530000	NA19240	PPIEL	H3K36me3	11	1	11	1	12	12	4	0.00017798	No
chr1	39522799	39520000	39530000	NA19240	PPIEL	H3K36me3	8	1	1	8	9	12	4	0.00017798	No
chr1	39523655	39520000	39530000	NA19240	PPIEL	H3K36me3	5	4	4	5	9	12	4	0.00017798	No
chr1	39524784	39520000	39530000	NA19240	PPIEL	H3K36me3	4	6	4	6	10	12	4	0.00017798	No
chr1	39527136	39520000	39530000	NA19240	PPIEL	H3K36me3	18	5	5	18	23	12	4	0.00017798	No
chr1	39527206	39520000	39530000	NA19240	PPIEL	H3K36me3	18	14	14	18	32	12	4	0.00017798	No
chr1	39527728	39520000	39530000	NA19240	PPIEL	H3K36me3	6	13	6	13	19	12	4	0.00017798	No
chr1	39527760	39520000	39530000	NA19240	PPIEL	H3K36me3	11	12	12	11	23	12	4	0.00017798	No
chr1	39528717	39520000	39530000	NA19240	PPIEL	H3K36me3	14	3	14	3	17	12	4	0.00017798	No
chr1	39528873	39520000	39530000	NA19240	PPIEL	H3K36me3	14	2	2	14	16	12	4	0.00017798	No
chr1	39529438	39520000	39530000	NA19240	PPIEL	H3K36me3	7	17	17	7	24	12	4	0.00017798	No
chr1	39530446	39530000	39540000	NA19240	PPIEL	H3K36me3	12	13	12	13	25	8	1	0.000114206	No
chr1	39531044	39530000	39540000	NA19240	PPIEL	H3K36me3	16	4	4	16	20	8	1	0.000114206	No
chr1	39532851	39530000	39540000	NA19240	PPIEL	H3K36me3	31	17	31	17	48	8	1	0.000114206	No
chr1	39535575	39530000	39540000	NA19240	PPIEL	H3K36me3	10	21	10	21	31	8	1	0.000114206	No
chr1	39535604	39530000	39540000	NA19240	PPIEL	H3K36me3	6	17	17	6	23	8	1	0.000114206	No
chr1	39536720	39530000	39540000	NA19240	PPIEL	H3K36me3	29	13	29	13	42	8	1	0.000114206	No
chr1	39538470	39530000	39540000	NA19240	PPIEL	H3K36me3	16	7	16	7	23	8	1	0.000114206	No
chr1	39539462	39530000	39540000	NA19240	PPIEL	H3K36me3	24	11	24	11	35	8	1	0.000114206	No
chr1	39540380	39540000	39550000	NA19240	PPIEL	H3K36me3	16	9	9	16	25	13	0	0.349401	No
chr1	39540428	39540000	39550000	NA19240	PPIEL	H3K36me3	10	8	10	8	18	13	0	0.349401	No
chr1	39541605	39540000	39550000	NA19240	PPIEL	H3K36me3	16	16	16	16	32	13	0	0.349401	No
chr1	39542157	39540000	39550000	NA19240	PPIEL	H3K36me3	20	12	12	20	32	13	0	0.349401	No
chr1	39542858	39540000	39550000	NA19240	PPIEL	H3K36me3	8	12	12	8	20	13	0	0.349401	No
chr1	39542867	39540000	39550000	NA19240	PPIEL	H3K36me3	10	11	11	10	21	13	0	0.349401	No
chr1	39543581	39540000	39550000	NA19240	PPIEL	H3K36me3	13	8	13	8	21	13	0	0.349401	No
chr1	39544157	39540000	39550000	NA19240	PPIEL	H3K36me3	17	7	7	17	24	13	0	0.349401	No
chr1	39545910	39540000	39550000	NA19240	PPIEL	H3K36me3	19	13	19	13	32	13	0	0.349401	No
chr1	39546512	39540000	39550000	NA19240	PPIEL	H3K36me3	18	12	12	18	30	13	0	0.349401	No
chr1	39547164	39540000	39550000	NA19240	PPIEL	H3K36me3	32	18	32	18	50	13	0	0.349401	No
chr1	39548593	39540000	39550000	NA19240	PPIEL	H3K36me3	5	10	5	10	15	13	0	0.349401	No
chr1	39549328	39540000	39550000	NA19240	PPIEL	H3K36me3	16	12	16	12	28	13	0	0.349401	No
chr1	39550128	39550000	39560000	NA19240	PPIEL	H3K36me3	14	10	14	10	24	10	1	0.091153	No
chr1	39553547	39550000	39560000	NA19240	PPIEL	H3K36me3	17	14	14	17	31	10	1	0.091153	No
chr1	39555972	39550000	39560000	NA19240	PPIEL	H3K36me3	13	7	7	13	20	10	1	0.091153	No
chr1	39556788	39550000	39560000	NA19240	PPIEL	H3K36me3	16	7	16	7	23	10	1	0.091153	No
chr1	39557375	39550000	39560000	NA19240	PPIEL	H3K36me3	7	7	7	7	14	10	1	0.091153	No
chr1	39557684	39550000	39560000	NA19240	PPIEL	H3K36me3	10	7	10	7	17	10	1	0.091153	No
chr1	39557784	39550000	39560000	NA19240	PPIEL	H3K36me3	3	7	3	7	10	10	1	0.091153	No
chr1	39558255	39550000	39560000	NA19240	PPIEL	H3K36me3	2	12	2	12	14	10	1	0.091153	No
chr1	39558757	39550000	39560000	NA19240	PPIEL	H3K36me3	14	24	24	14	38	10	1	0.091153	No
chr1	39558758	39550000	39560000	NA19240	PPIEL	H3K36me3	14	24	24	14	38	10	1	0.091153	No
chr1	39570419	39570000	39580000	NA19240	PPIEL	H3K36me3	60	31	60	31	91	5	0	0.00010199	No
chr1	39572230	39570000	39580000	NA19240	PPIEL	H3K36me3	65	48	65	48	113	5	0	0.00010199	No
chr1	39572925	39570000	39580000	NA19240	PPIEL	H3K36me3	47	80	80	47	127	5	0	0.00010199	No
chr1	39573264	39570000	39580000	NA19240	PPIEL	H3K36me3	40	57	40	57	97	5	0	0.00010199	No
chr1	39574035	39570000	39580000	NA19240	PPIEL	H3K36me3	35	51	35	51	86	5	0	0.00010199	No
chr18	80103152	80100000	80110000	NA12878	ADNP2	H3K27me3	12	10	12	10	22	7	4	0.000310548	No
chr18	80103219	80100000	80110000	NA12878	ADNP2	H3K27me3	1	14	1	14	15	7	4	0.000310548	No
chr18	80103247	80100000	80110000	NA12878	ADNP2	H3K27me3	0	7	0	7	7	7	4	0.000310548	No
chr18	80104201	80100000	80110000	NA12878	ADNP2	H3K27me3	12	7	12	7	19	7	4	0.000310548	No
chr18	80106922	80100000	80110000	NA12878	ADNP2	H3K27me3	5	1	1	5	6	7	4	0.000310548	No
chr18	80109435	80100000	80110000	NA12878	ADNP2	H3K27me3	12	2	12	2	14	7	4	0.000310548	No
chr18	80109947	80100000	80110000	NA12878	ADNP2	H3K27me3	5	11	11	5	16	7	4	0.000310548	No
chr18	80111449	80110000	80120000	NA12878	ADNP2	H3K27me3	4	1	1	4	5	6	3	0.825191	No
chr18	80111862	80110000	80120000	NA12878	ADNP2	H3K27me3	3	3	3	3	6	6	3	0.825191	No
chr18	80113131	80110000	80120000	NA12878	ADNP2	H3K27me3	2	5	5	2	7	6	3	0.825191	No
chr18	80116087	80110000	80120000	NA12878	ADNP2	H3K27me3	1	4	4	1	5	6	3	0.825191	No
chr18	80116483	80110000	80120000	NA12878	ADNP2	H3K27me3	3	2	2	3	5	6	3	0.825191	No
chr18	80119916	80110000	80120000	NA12878	ADNP2	H3K27me3	1	4	4	1	5	6	3	0.825191	No
chr18	80120694	80120000	80130000	NA12878	ADNP2	H3K27me3	8	1	1	8	9	12	6	0.282332	No
chr18	80120891	80120000	80130000	NA12878	ADNP2	H3K27me3	7	1	1	7	8	12	6	0.282332	No
chr18	80120913	80120000	80130000	NA12878	ADNP2	H3K27me3	5	1	1	5	6	12	6	0.282332	No
chr18	80120925	80120000	80130000	NA12878	ADNP2	H3K27me3	5	1	1	5	6	12	6	0.282332	No
chr18	80121285	80120000	80130000	NA12878	ADNP2	H3K27me3	3	2	2	3	5	12	6	0.282332	No
chr18	80123995	80120000	80130000	NA12878	ADNP2	H3K27me3	1	4	1	4	5	12	6	0.282332	No
chr18	80124944	80120000	80130000	NA12878	ADNP2	H3K27me3	2	4	4	2	6	12	6	0.282332	No
chr18	80125507	80120000	80130000	NA12878	ADNP2	H3K27me3	4	3	4	3	7	12	6	0.282332	No
chr18	80126005	80120000	80130000	NA12878	ADNP2	H3K27me3	3	6	3	6	9	12	6	0.282332	No
chr18	80126368	80120000	80130000	NA12878	ADNP2	H3K27me3	3	3	3	3	6	12	6	0.282332	No
chr18	80128621	80120000	80130000	NA12878	ADNP2	H3K27me3	0	5	5	0	5	12	6	0.282332	No
chr18	80129292	80120000	80130000	NA12878	ADNP2	H3K27me3	3	2	2	3	5	12	6	0.282332	No
chr18	80130927	80130000	80140000	NA12878	ADNP2	H3K27me3	1	4	4	1	5	6	4	0.350603	No
chr18	80131182	80130000	80140000	NA12878	ADNP2	H3K27me3	1	4	4	1	5	6	4	0.350603	No
chr18	80131249	80130000	80140000	NA12878	ADNP2	H3K27me3	4	4	4	4	8	6	4	0.350603	No
chr18	80131943	80130000	80140000	NA12878	ADNP2	H3K27me3	1	5	1	5	6	6	4	0.350603	No
chr18	80132675	80130000	80140000	NA12878	ADNP2	H3K27me3	2	4	4	2	6	6	4	0.350603	No
chr18	80134295	80130000	80140000	NA12878	ADNP2	H3K27me3	0	5	5	0	5	6	4	0.350603	No
chr18	80141330	80140000	80150000	NA12878	ADNP2	H3K27me3	2	5	5	2	7	12	5	0.0515872	No
chr18	80144701	80140000	80150000	NA12878	ADNP2	H3K27me3	4	3	4	3	7	12	5	0.0515872	No
chr18	80145205	80140000	80150000	NA12878	ADNP2	H3K27me3	6	1	6	1	7	12	5	0.0515872	No
chr18	80146399	80140000	80150000	NA12878	ADNP2	H3K27me3	3	10	10	3	13	12	5	0.0515872	No
chr18	80146580	80140000	80150000	NA12878	ADNP2	H3K27me3	9	1	9	1	10	12	5	0.0515872	No
chr18	80147226	80140000	80150000	NA12878	ADNP2	H3K27me3	10	5	5	10	15	12	5	0.0515872	No
chr18	80147457	80140000	80150000	NA12878	ADNP2	H3K27me3	6	1	1	6	7	12	5	0.0515872	No
chr18	80147638	80140000	80150000	NA12878	ADNP2	H3K27me3	4	3	3	4	7	12	5	0.0515872	No
chr18	80147692	80140000	80150000	NA12878	ADNP2	H3K27me3	6	4	4	6	10	12	5	0.0515872	No
chr18	80147982	80140000	80150000	NA12878	ADNP2	H3K27me3	6	3	6	3	9	12	5	0.0515872	No
chr18	80149200	80140000	80150000	NA12878	ADNP2	H3K27me3	9	2	9	2	11	12	5	0.0515872	No
chr18	80149797	80140000	80150000	NA12878	ADNP2	H3K27me3	6	1	1	6	7	12	5	0.0515872	No
chr18	80150025	80150000	80160000	NA12878	ADNP2	H3K27me3	5	2	2	5	7	15	4	2.09e-09	No
chr18	80153242	80150000	80160000	NA12878	ADNP2	H3K27me3	2	6	6	2	8	15	4	2.09e-09	No
chr18	80153258	80150000	80160000	NA12878	ADNP2	H3K27me3	1	6	1	6	7	15	4	2.09e-09	No
chr18	80153446	80150000	80160000	NA12878	ADNP2	H3K27me3	3	10	10	3	13	15	4	2.09e-09	No
chr18	80153474	80150000	80160000	NA12878	ADNP2	H3K27me3	3	10	3	10	13	15	4	2.09e-09	No
chr18	80153729	80150000	80160000	NA12878	ADNP2	H3K27me3	16	1	16	1	17	15	4	2.09e-09	No
chr18	80156961	80150000	80160000	NA12878	ADNP2	H3K27me3	3	2	2	3	5	15	4	2.09e-09	No
chr18	80157110	80150000	80160000	NA12878	ADNP2	H3K27me3	6	4	4	6	10	15	4	2.09e-09	No
chr18	80157230	80150000	80160000	NA12878	ADNP2	H3K27me3	8	8	8	8	16	15	4	2.09e-09	No
chr18	80158023	80150000	80160000	NA12878	ADNP2	H3K27me3	4	10	10	4	14	15	4	2.09e-09	No
chr18	80158132	80150000	80160000	NA12878	ADNP2	H3K27me3	12	28	28	12	40	15	4	2.09e-09	No
chr18	80158499	80150000	80160000	NA12878	ADNP2	H3K27me3	3	8	3	8	11	15	4	2.09e-09	No
chr18	80158808	80150000	80160000	NA12878	ADNP2	H3K27me3	2	24	24	2	26	15	4	2.09e-09	No
chr18	80159179	80150000	80160000	NA12878	ADNP2	H3K27me3	7	9	9	7	16	15	4	2.09e-09	No
chr18	80159567	80150000	80160000	NA12878	ADNP2	H3K27me3	5	35	35	5	40	15	4	2.09e-09	No
chr18	80160754	80160000	80170000	NA12878	ADNP2	H3K27me3	3	20	20	3	23	12	7	3.76e-13	No
chr18	80164499	80160000	80170000	NA12878	ADNP2	H3K27me3	2	10	2	10	12	12	7	3.76e-13	No
chr18	80165762	80160000	80170000	NA12878	ADNP2	H3K27me3	6	14	6	14	20	12	7	3.76e-13	No
chr18	80166075	80160000	80170000	NA12878	ADNP2	H3K27me3	2	6	2	6	8	12	7	3.76e-13	No
chr18	80166160	80160000	80170000	NA12878	ADNP2	H3K27me3	0	11	11	0	11	12	7	3.76e-13	No
chr18	80166206	80160000	80170000	NA12878	ADNP2	H3K27me3	1	7	1	7	8	12	7	3.76e-13	No
chr18	80166388	80160000	80170000	NA12878	ADNP2	H3K27me3	1	10	10	1	11	12	7	3.76e-13	No
chr18	80167181	80160000	80170000	NA12878	ADNP2	H3K27me3	7	8	7	8	15	12	7	3.76e-13	No
chr18	80168979	80160000	80170000	NA12878	ADNP2	H3K27me3	4	13	4	13	17	12	7	3.76e-13	No
chr18	80169689	80160000	80170000	NA12878	ADNP2	H3K27me3	7	24	24	7	31	12	7	3.76e-13	No
chr18	80169725	80160000	80170000	NA12878	ADNP2	H3K27me3	4	30	4	30	34	12	7	3.76e-13	No
chr18	80169993	80160000	80170000	NA12878	ADNP2	H3K27me3	4	20	20	4	24	12	7	3.76e-13	No
chr18	80170442	80170000	80180000	NA12878	ADNP2	H3K27me3	3	22	22	3	25	20	4	1.95e-06	No
chr18	80170462	80170000	80180000	NA12878	ADNP2	H3K27me3	5	14	14	5	19	20	4	1.95e-06	No
chr18	80173181	80170000	80180000	NA12878	ADNP2	H3K27me3	12	21	12	21	33	20	4	1.95e-06	No
chr18	80173248	80170000	80180000	NA12878	ADNP2	H3K27me3	16	20	20	16	36	20	4	1.95e-06	No
chr18	80173715	80170000	80180000	NA12878	ADNP2	H3K27me3	10	25	10	25	35	20	4	1.95e-06	No
chr18	80174453	80170000	80180000	NA12878	ADNP2	H3K27me3	19	24	24	19	43	20	4	1.95e-06	No
chr18	80174521	80170000	80180000	NA12878	ADNP2	H3K27me3	14	26	26	14	40	20	4	1.95e-06	No
chr18	80174696	80170000	80180000	NA12878	ADNP2	H3K27me3	9	9	9	9	18	20	4	1.95e-06	No
chr18	80174701	80170000	80180000	NA12878	ADNP2	H3K27me3	9	9	9	9	18	20	4	1.95e-06	No
chr18	80174810	80170000	80180000	NA12878	ADNP2	H3K27me3	3	31	31	3	34	20	4	1.95e-06	No
chr18	80175141	80170000	80180000	NA12878	ADNP2	H3K27me3	14	21	21	14	35	20	4	1.95e-06	No
chr18	80175614	80170000	80180000	NA12878	ADNP2	H3K27me3	5	9	5	9	14	20	4	1.95e-06	No
chr18	80176955	80170000	80180000	NA12878	ADNP2	H3K27me3	3	12	12	3	15	20	4	1.95e-06	No
chr18	80177429	80170000	80180000	NA12878	ADNP2	H3K27me3	3	15	3	15	18	20	4	1.95e-06	No
chr18	80178331	80170000	80180000	NA12878	ADNP2	H3K27me3	7	7	7	7	14	20	4	1.95e-06	No
chr18	80178858	80170000	80180000	NA12878	ADNP2	H3K27me3	12	14	14	12	26	20	4	1.95e-06	No
chr18	80178869	80170000	80180000	NA12878	ADNP2	H3K27me3	12	13	13	12	25	20	4	1.95e-06	No
chr18	80178994	80170000	80180000	NA12878	ADNP2	H3K27me3	15	20	20	15	35	20	4	1.95e-06	No
chr18	80178995	80170000	80180000	NA12878	ADNP2	H3K27me3	15	21	21	15	36	20	4	1.95e-06	No
chr18	80179994	80170000	80180000	NA12878	ADNP2	H3K27me3	7	4	4	7	11	20	4	1.95e-06	No
chr18	80190452	80190000	80200000	NA12878	ADNP2	H3K27me3	23	26	23	26	49	11	0	3.38e-09	No
chr18	80191077	80190000	80200000	NA12878	ADNP2	H3K27me3	27	30	30	27	57	11	0	3.38e-09	No
chr18	80192141	80190000	80200000	NA12878	ADNP2	H3K27me3	28	27	28	27	55	11	0	3.38e-09	No
chr18	80192432	80190000	80200000	NA12878	ADNP2	H3K27me3	20	42	20	42	62	11	0	3.38e-09	No
chr18	80192660	80190000	80200000	NA12878	ADNP2	H3K27me3	15	25	15	25	40	11	0	3.38e-09	No
chr18	80193170	80190000	80200000	NA12878	ADNP2	H3K27me3	33	26	26	33	59	11	0	3.38e-09	No
chr18	80195609	80190000	80200000	NA12878	ADNP2	H3K27me3	15	26	15	26	41	11	0	3.38e-09	No
chr18	80197495	80190000	80200000	NA12878	ADNP2	H3K27me3	35	36	35	36	71	11	0	3.38e-09	No
chr18	80198063	80190000	80200000	NA12878	ADNP2	H3K27me3	22	59	22	59	81	11	0	3.38e-09	No
chr18	80198172	80190000	80200000	NA12878	ADNP2	H3K27me3	27	62	27	62	89	11	0	3.38e-09	No
chr18	80198202	80190000	80200000	NA12878	ADNP2	H3K27me3	22	68	22	68	90	11	0	3.38e-09	No
chr18	80103332	80100000	80110000	NA12891	ADNP2	H3K27me3	23	4	23	4	27	4	2	0.0203827	No
chr18	80106922	80100000	80110000	NA12891	ADNP2	H3K27me3	1	4	1	4	5	4	2	0.0203827	No
chr18	80109143	80100000	80110000	NA12891	ADNP2	H3K27me3	10	10	10	10	20	4	2	0.0203827	No
chr18	80109947	80100000	80110000	NA12891	ADNP2	H3K27me3	5	4	5	4	9	4	2	0.0203827	No
chr18	80110152	80110000	80120000	NA12891	ADNP2	H3K27me3	1	10	10	1	11	8	3	0.00517435	No
chr18	80111138	80110000	80120000	NA12891	ADNP2	H3K27me3	2	4	4	2	6	8	3	0.00517435	No
chr18	80111348	80110000	80120000	NA12891	ADNP2	H3K27me3	3	5	3	5	8	8	3	0.00517435	No
chr18	80112075	80110000	80120000	NA12891	ADNP2	H3K27me3	3	6	6	3	9	8	3	0.00517435	No
chr18	80113131	80110000	80120000	NA12891	ADNP2	H3K27me3	6	8	6	8	14	8	3	0.00517435	No
chr18	80116599	80110000	80120000	NA12891	ADNP2	H3K27me3	4	9	4	9	13	8	3	0.00517435	No
chr18	80118775	80110000	80120000	NA12891	ADNP2	H3K27me3	0	10	10	0	10	8	3	0.00517435	No
chr18	80118818	80110000	80120000	NA12891	ADNP2	H3K27me3	6	0	6	0	6	8	3	0.00517435	No
chr18	80121631	80120000	80130000	NA12891	ADNP2	H3K27me3	3	5	3	5	8	5	2	0.0248141	No
chr18	80122391	80120000	80130000	NA12891	ADNP2	H3K27me3	2	4	4	2	6	5	2	0.0248141	No
chr18	80123895	80120000	80130000	NA12891	ADNP2	H3K27me3	0	5	0	5	5	5	2	0.0248141	No
chr18	80124944	80120000	80130000	NA12891	ADNP2	H3K27me3	2	6	6	2	8	5	2	0.0248141	No
chr18	80129733	80120000	80130000	NA12891	ADNP2	H3K27me3	9	0	9	0	9	5	2	0.0248141	No
chr18	80131775	80130000	80140000	NA12891	ADNP2	H3K27me3	1	5	5	1	6	7	3	0.508842	No
chr18	80133156	80130000	80140000	NA12891	ADNP2	H3K27me3	2	6	6	2	8	7	3	0.508842	No
chr18	80133628	80130000	80140000	NA12891	ADNP2	H3K27me3	3	2	3	2	5	7	3	0.508842	No
chr18	80134090	80130000	80140000	NA12891	ADNP2	H3K27me3	2	3	2	3	5	7	3	0.508842	No
chr18	80134295	80130000	80140000	NA12891	ADNP2	H3K27me3	5	2	5	2	7	7	3	0.508842	No
chr18	80134557	80130000	80140000	NA12891	ADNP2	H3K27me3	4	1	4	1	5	7	3	0.508842	No
chr18	80134704	80130000	80140000	NA12891	ADNP2	H3K27me3	1	6	1	6	7	7	3	0.508842	No
chr18	80141330	80140000	80150000	NA12891	ADNP2	H3K27me3	4	1	1	4	5	11	6	9.69e-05	No
chr18	80142837	80140000	80150000	NA12891	ADNP2	H3K27me3	1	10	1	10	11	11	6	9.69e-05	No
chr18	80144517	80140000	80150000	NA12891	ADNP2	H3K27me3	11	1	11	1	12	11	6	9.69e-05	No
chr18	80144954	80140000	80150000	NA12891	ADNP2	H3K27me3	9	5	9	5	14	11	6	9.69e-05	No
chr18	80146399	80140000	80150000	NA12891	ADNP2	H3K27me3	7	8	7	8	15	11	6	9.69e-05	No
chr18	80147226	80140000	80150000	NA12891	ADNP2	H3K27me3	15	10	15	10	25	11	6	9.69e-05	No
chr18	80147240	80140000	80150000	NA12891	ADNP2	H3K27me3	14	10	14	10	24	11	6	9.69e-05	No
chr18	80147457	80140000	80150000	NA12891	ADNP2	H3K27me3	13	2	13	2	15	11	6	9.69e-05	No
chr18	80147638	80140000	80150000	NA12891	ADNP2	H3K27me3	10	1	10	1	11	11	6	9.69e-05	No
chr18	80147692	80140000	80150000	NA12891	ADNP2	H3K27me3	16	3	16	3	19	11	6	9.69e-05	No
chr18	80148617	80140000	80150000	NA12891	ADNP2	H3K27me3	7	9	7	9	16	11	6	9.69e-05	No
chr18	80150025	80150000	80160000	NA12891	ADNP2	H3K27me3	7	2	7	2	9	15	4	1.81e-09	No
chr18	80153016	80150000	80160000	NA12891	ADNP2	H3K27me3	6	4	6	4	10	15	4	1.81e-09	No
chr18	80153217	80150000	80160000	NA12891	ADNP2	H3K27me3	4	2	4	2	6	15	4	1.81e-09	No
chr18	80153446	80150000	80160000	NA12891	ADNP2	H3K27me3	0	5	0	5	5	15	4	1.81e-09	No
chr18	80154386	80150000	80160000	NA12891	ADNP2	H3K27me3	2	19	19	2	21	15	4	1.81e-09	No
chr18	80155548	80150000	80160000	NA12891	ADNP2	H3K27me3	7	2	7	2	9	15	4	1.81e-09	No
chr18	80156655	80150000	80160000	NA12891	ADNP2	H3K27me3	3	2	3	2	5	15	4	1.81e-09	No
chr18	80157230	80150000	80160000	NA12891	ADNP2	H3K27me3	8	6	8	6	14	15	4	1.81e-09	No
chr18	80157815	80150000	80160000	NA12891	ADNP2	H3K27me3	3	11	3	11	14	15	4	1.81e-09	No
chr18	80158023	80150000	80160000	NA12891	ADNP2	H3K27me3	4	11	4	11	15	15	4	1.81e-09	No
chr18	80158132	80150000	80160000	NA12891	ADNP2	H3K27me3	11	8	8	11	19	15	4	1.81e-09	No
chr18	80158808	80150000	80160000	NA12891	ADNP2	H3K27me3	3	9	3	9	12	15	4	1.81e-09	No
chr18	80159179	80150000	80160000	NA12891	ADNP2	H3K27me3	4	27	4	27	31	15	4	1.81e-09	No
chr18	80159381	80150000	80160000	NA12891	ADNP2	H3K27me3	5	34	5	34	39	15	4	1.81e-09	No
chr18	80159567	80150000	80160000	NA12891	ADNP2	H3K27me3	7	20	7	20	27	15	4	1.81e-09	No
chr18	80160754	80160000	80170000	NA12891	ADNP2	H3K27me3	3	16	3	16	19	12	6	7.13e-10	No
chr18	80164702	80160000	80170000	NA12891	ADNP2	H3K27me3	7	8	7	8	15	12	6	7.13e-10	No
chr18	80165496	80160000	80170000	NA12891	ADNP2	H3K27me3	4	10	4	10	14	12	6	7.13e-10	No
chr18	80166388	80160000	80170000	NA12891	ADNP2	H3K27me3	3	3	3	3	6	12	6	7.13e-10	No
chr18	80167115	80160000	80170000	NA12891	ADNP2	H3K27me3	2	4	2	4	6	12	6	7.13e-10	No
chr18	80167220	80160000	80170000	NA12891	ADNP2	H3K27me3	3	4	3	4	7	12	6	7.13e-10	No
chr18	80168314	80160000	80170000	NA12891	ADNP2	H3K27me3	2	10	2	10	12	12	6	7.13e-10	No
chr18	80169145	80160000	80170000	NA12891	ADNP2	H3K27me3	1	18	1	18	19	12	6	7.13e-10	No
chr18	80169229	80160000	80170000	NA12891	ADNP2	H3K27me3	0	20	0	20	20	12	6	7.13e-10	No
chr18	80169689	80160000	80170000	NA12891	ADNP2	H3K27me3	4	16	4	16	20	12	6	7.13e-10	No
chr18	80169983	80160000	80170000	NA12891	ADNP2	H3K27me3	4	16	4	16	20	12	6	7.13e-10	No
chr18	80169993	80160000	80170000	NA12891	ADNP2	H3K27me3	5	16	5	16	21	12	6	7.13e-10	No
chr18	80170442	80170000	80180000	NA12891	ADNP2	H3K27me3	9	16	9	16	25	18	1	0.129002	No
chr18	80170462	80170000	80180000	NA12891	ADNP2	H3K27me3	6	21	6	21	27	18	1	0.129002	No
chr18	80173248	80170000	80180000	NA12891	ADNP2	H3K27me3	21	26	21	26	47	18	1	0.129002	No
chr18	80174453	80170000	80180000	NA12891	ADNP2	H3K27me3	16	13	16	13	29	18	1	0.129002	No
chr18	80174521	80170000	80180000	NA12891	ADNP2	H3K27me3	17	29	17	29	46	18	1	0.129002	No
chr18	80174696	80170000	80180000	NA12891	ADNP2	H3K27me3	16	21	16	21	37	18	1	0.129002	No
chr18	80174810	80170000	80180000	NA12891	ADNP2	H3K27me3	30	27	30	27	57	18	1	0.129002	No
chr18	80175141	80170000	80180000	NA12891	ADNP2	H3K27me3	34	28	34	28	62	18	1	0.129002	No
chr18	80176955	80170000	80180000	NA12891	ADNP2	H3K27me3	18	4	18	4	22	18	1	0.129002	No
chr18	80177445	80170000	80180000	NA12891	ADNP2	H3K27me3	7	4	7	4	11	18	1	0.129002	No
chr18	80178858	80170000	80180000	NA12891	ADNP2	H3K27me3	8	9	8	9	17	18	1	0.129002	No
chr18	80178869	80170000	80180000	NA12891	ADNP2	H3K27me3	8	8	8	8	16	18	1	0.129002	No
chr18	80178889	80170000	80180000	NA12891	ADNP2	H3K27me3	12	12	12	12	24	18	1	0.129002	No
chr18	80178994	80170000	80180000	NA12891	ADNP2	H3K27me3	5	8	5	8	13	18	1	0.129002	No
chr18	80178995	80170000	80180000	NA12891	ADNP2	H3K27me3	6	7	6	7	13	18	1	0.129002	No
chr18	80179378	80170000	80180000	NA12891	ADNP2	H3K27me3	6	16	6	16	22	18	1	0.129002	No
chr18	80179983	80170000	80180000	NA12891	ADNP2	H3K27me3	10	5	10	5	15	18	1	0.129002	No
chr18	80179994	80170000	80180000	NA12891	ADNP2	H3K27me3	10	6	10	6	16	18	1	0.129002	No
chr18	80103152	80100000	80110000	NA12892	ADNP2	H3K27me3	14	5	14	5	19	4	0	0.391371	No
chr18	80103219	80100000	80110000	NA12892	ADNP2	H3K27me3	11	10	11	10	21	4	0	0.391371	No
chr18	80103247	80100000	80110000	NA12892	ADNP2	H3K27me3	6	10	6	10	16	4	0	0.391371	No
chr18	80104201	80100000	80110000	NA12892	ADNP2	H3K27me3	3	6	3	6	9	4	0	0.391371	No
chr18	80153265	80150000	80160000	NA12892	ADNP2	H3K27me3	14	15	14	15	29	5	0	0.281843	No
chr18	80153273	80150000	80160000	NA12892	ADNP2	H3K27me3	13	14	13	14	27	5	0	0.281843	No
chr18	80153280	80150000	80160000	NA12892	ADNP2	H3K27me3	11	17	11	17	28	5	0	0.281843	No
chr18	80153302	80150000	80160000	NA12892	ADNP2	H3K27me3	6	15	6	15	21	5	0	0.281843	No
chr18	80154386	80150000	80160000	NA12892	ADNP2	H3K27me3	12	23	12	23	35	5	0	0.281843	No
chr18	80101627	80100000	80110000	NA19238	ADNP2	H3K27me3	3	7	3	7	10	5	0	0.862282	No
chr18	80101974	80100000	80110000	NA19238	ADNP2	H3K27me3	11	9	11	9	20	5	0	0.862282	No
chr18	80103778	80100000	80110000	NA19238	ADNP2	H3K27me3	4	4	4	4	8	5	0	0.862282	No
chr18	80106128	80100000	80110000	NA19238	ADNP2	H3K27me3	7	3	3	7	10	5	0	0.862282	No
chr18	80109111	80100000	80110000	NA19238	ADNP2	H3K27me3	4	2	4	2	6	5	0	0.862282	No
chr18	80103152	80100000	80110000	NA19239	ADNP2	H3K27me3	9	10	9	10	19	5	1	0.0514957	No
chr18	80103219	80100000	80110000	NA19239	ADNP2	H3K27me3	15	7	15	7	22	5	1	0.0514957	No
chr18	80103247	80100000	80110000	NA19239	ADNP2	H3K27me3	13	1	13	1	14	5	1	0.0514957	No
chr18	80108244	80100000	80110000	NA19239	ADNP2	H3K27me3	2	5	2	5	7	5	1	0.0514957	No
chr18	80109947	80100000	80110000	NA19239	ADNP2	H3K27me3	6	6	6	6	12	5	1	0.0514957	No
chr18	80112081	80110000	80120000	NA19239	ADNP2	H3K27me3	0	6	0	6	6	4	3	0.0387314	No
chr18	80112093	80110000	80120000	NA19239	ADNP2	H3K27me3	0	5	0	5	5	4	3	0.0387314	No
chr18	80113959	80110000	80120000	NA19239	ADNP2	H3K27me3	2	4	2	4	6	4	3	0.0387314	No
chr18	80116659	80110000	80120000	NA19239	ADNP2	H3K27me3	5	1	1	5	6	4	3	0.0387314	No
chr18	80121900	80120000	80130000	NA19239	ADNP2	H3K27me3	3	3	3	3	6	9	5	0.132891	No
chr18	80124184	80120000	80130000	NA19239	ADNP2	H3K27me3	4	1	1	4	5	9	5	0.132891	No
chr18	80124685	80120000	80130000	NA19239	ADNP2	H3K27me3	2	3	2	3	5	9	5	0.132891	No
chr18	80124944	80120000	80130000	NA19239	ADNP2	H3K27me3	2	3	3	2	5	9	5	0.132891	No
chr18	80125440	80120000	80130000	NA19239	ADNP2	H3K27me3	0	5	0	5	5	9	5	0.132891	No
chr18	80127538	80120000	80130000	NA19239	ADNP2	H3K27me3	3	2	2	3	5	9	5	0.132891	No
chr18	80128621	80120000	80130000	NA19239	ADNP2	H3K27me3	4	1	4	1	5	9	5	0.132891	No
chr18	80129276	80120000	80130000	NA19239	ADNP2	H3K27me3	8	0	8	0	8	9	5	0.132891	No
chr18	80129733	80120000	80130000	NA19239	ADNP2	H3K27me3	5	0	0	5	5	9	5	0.132891	No
chr18	80130126	80130000	80140000	NA19239	ADNP2	H3K27me3	3	3	3	3	6	5	1	0.0912682	No
chr18	80130651	80130000	80140000	NA19239	ADNP2	H3K27me3	5	2	2	5	7	5	1	0.0912682	No
chr18	80130927	80130000	80140000	NA19239	ADNP2	H3K27me3	0	8	8	0	8	5	1	0.0912682	No
chr18	80133560	80130000	80140000	NA19239	ADNP2	H3K27me3	2	5	5	2	7	5	1	0.0912682	No
chr18	80133628	80130000	80140000	NA19239	ADNP2	H3K27me3	7	2	7	2	9	5	1	0.0912682	No
chr18	80141115	80140000	80150000	NA19239	ADNP2	H3K27me3	7	1	1	7	8	10	4	0.118267	No
chr18	80141330	80140000	80150000	NA19239	ADNP2	H3K27me3	6	0	6	0	6	10	4	0.118267	No
chr18	80144701	80140000	80150000	NA19239	ADNP2	H3K27me3	4	5	4	5	9	10	4	0.118267	No
chr18	80146131	80140000	80150000	NA19239	ADNP2	H3K27me3	8	1	8	1	9	10	4	0.118267	No
chr18	80146399	80140000	80150000	NA19239	ADNP2	H3K27me3	1	8	1	8	9	10	4	0.118267	No
chr18	80147226	80140000	80150000	NA19239	ADNP2	H3K27me3	3	2	2	3	5	10	4	0.118267	No
chr18	80147457	80140000	80150000	NA19239	ADNP2	H3K27me3	4	3	3	4	7	10	4	0.118267	No
chr18	80147638	80140000	80150000	NA19239	ADNP2	H3K27me3	7	10	7	10	17	10	4	0.118267	No
chr18	80147692	80140000	80150000	NA19239	ADNP2	H3K27me3	4	2	2	4	6	10	4	0.118267	No
chr18	80149797	80140000	80150000	NA19239	ADNP2	H3K27me3	4	2	4	2	6	10	4	0.118267	No
chr18	80150182	80150000	80160000	NA19239	ADNP2	H3K27me3	6	0	0	6	6	10	6	0.000191357	No
chr18	80151510	80150000	80160000	NA19239	ADNP2	H3K27me3	5	0	5	0	5	10	6	0.000191357	No
chr18	80153446	80150000	80160000	NA19239	ADNP2	H3K27me3	5	0	5	0	5	10	6	0.000191357	No
chr18	80153474	80150000	80160000	NA19239	ADNP2	H3K27me3	5	0	0	5	5	10	6	0.000191357	No
chr18	80154386	80150000	80160000	NA19239	ADNP2	H3K27me3	4	2	2	4	6	10	6	0.000191357	No
chr18	80157230	80150000	80160000	NA19239	ADNP2	H3K27me3	4	6	4	6	10	10	6	0.000191357	No
chr18	80158023	80150000	80160000	NA19239	ADNP2	H3K27me3	0	10	0	10	10	10	6	0.000191357	No
chr18	80158132	80150000	80160000	NA19239	ADNP2	H3K27me3	7	1	1	7	8	10	6	0.000191357	No
chr18	80159567	80150000	80160000	NA19239	ADNP2	H3K27me3	4	12	4	12	16	10	6	0.000191357	No
chr18	80159596	80150000	80160000	NA19239	ADNP2	H3K27me3	4	9	9	4	13	10	6	0.000191357	No
chr18	80170442	80170000	80180000	NA19239	ADNP2	H3K27me3	5	4	5	4	9	11	3	0.208804	No
chr18	80170462	80170000	80180000	NA19239	ADNP2	H3K27me3	5	3	3	5	8	11	3	0.208804	No
chr18	80172670	80170000	80180000	NA19239	ADNP2	H3K27me3	10	6	10	6	16	11	3	0.208804	No
chr18	80173248	80170000	80180000	NA19239	ADNP2	H3K27me3	5	9	5	9	14	11	3	0.208804	No
chr18	80173368	80170000	80180000	NA19239	ADNP2	H3K27me3	9	7	9	7	16	11	3	0.208804	No
chr18	80174453	80170000	80180000	NA19239	ADNP2	H3K27me3	7	1	1	7	8	11	3	0.208804	No
chr18	80174696	80170000	80180000	NA19239	ADNP2	H3K27me3	0	5	0	5	5	11	3	0.208804	No
chr18	80174810	80170000	80180000	NA19239	ADNP2	H3K27me3	3	4	3	4	7	11	3	0.208804	No
chr18	80175141	80170000	80180000	NA19239	ADNP2	H3K27me3	2	4	2	4	6	11	3	0.208804	No
chr18	80176788	80170000	80180000	NA19239	ADNP2	H3K27me3	9	0	9	0	9	11	3	0.208804	No
chr18	80179994	80170000	80180000	NA19239	ADNP2	H3K27me3	3	2	3	2	5	11	3	0.208804	No
chr18	80191077	80190000	80200000	NA19239	ADNP2	H3K27me3	4	3	4	3	7	6	3	0.021819	No
chr18	80194756	80190000	80200000	NA19239	ADNP2	H3K27me3	0	7	0	7	7	6	3	0.021819	No
chr18	80195559	80190000	80200000	NA19239	ADNP2	H3K27me3	5	1	5	1	6	6	3	0.021819	No
chr18	80197495	80190000	80200000	NA19239	ADNP2	H3K27me3	6	6	6	6	12	6	3	0.021819	No
chr18	80198172	80190000	80200000	NA19239	ADNP2	H3K27me3	6	10	6	10	16	6	3	0.021819	No
chr18	80198202	80190000	80200000	NA19239	ADNP2	H3K27me3	3	16	3	16	19	6	3	0.021819	No
chr18	80103152	80100000	80110000	NA19240	ADNP2	H3K27me3	7	9	7	9	16	5	0	0.893226	No
chr18	80103219	80100000	80110000	NA19240	ADNP2	H3K27me3	3	4	3	4	7	5	0	0.893226	No
chr18	80103247	80100000	80110000	NA19240	ADNP2	H3K27me3	3	3	3	3	6	5	0	0.893226	No
chr18	80106128	80100000	80110000	NA19240	ADNP2	H3K27me3	10	5	10	5	15	5	0	0.893226	No
chr18	80109947	80100000	80110000	NA19240	ADNP2	H3K27me3	3	7	7	3	10	5	0	0.893226	No
chr18	80111449	80110000	80120000	NA19240	ADNP2	H3K27me3	5	2	2	5	7	8	4	0.134538	No
chr18	80112075	80110000	80120000	NA19240	ADNP2	H3K27me3	6	1	1	6	7	8	4	0.134538	No
chr18	80113131	80110000	80120000	NA19240	ADNP2	H3K27me3	2	4	4	2	6	8	4	0.134538	No
chr18	80113959	80110000	80120000	NA19240	ADNP2	H3K27me3	8	0	0	8	8	8	4	0.134538	No
chr18	80116483	80110000	80120000	NA19240	ADNP2	H3K27me3	1	5	5	1	6	8	4	0.134538	No
chr18	80116507	80110000	80120000	NA19240	ADNP2	H3K27me3	1	5	5	1	6	8	4	0.134538	No
chr18	80118206	80110000	80120000	NA19240	ADNP2	H3K27me3	3	3	3	3	6	8	4	0.134538	No
chr18	80118610	80110000	80120000	NA19240	ADNP2	H3K27me3	4	3	3	4	7	8	4	0.134538	No
chr18	80146399	80140000	80150000	NA19240	ADNP2	H3K27me3	5	0	0	5	5	4	3	0.00370931	No
chr18	80147226	80140000	80150000	NA19240	ADNP2	H3K27me3	9	1	1	9	10	4	3	0.00370931	No
chr18	80147457	80140000	80150000	NA19240	ADNP2	H3K27me3	7	0	0	7	7	4	3	0.00370931	No
chr18	80148617	80140000	80150000	NA19240	ADNP2	H3K27me3	7	4	4	7	11	4	3	0.00370931	No
chr18	80153446	80150000	80160000	NA19240	ADNP2	H3K27me3	3	4	4	3	7	7	2	0.200962	No
chr18	80153474	80150000	80160000	NA19240	ADNP2	H3K27me3	4	3	4	3	7	7	2	0.200962	No
chr18	80156961	80150000	80160000	NA19240	ADNP2	H3K27me3	6	1	1	6	7	7	2	0.200962	No
chr18	80157110	80150000	80160000	NA19240	ADNP2	H3K27me3	3	2	2	3	5	7	2	0.200962	No
chr18	80157230	80150000	80160000	NA19240	ADNP2	H3K27me3	8	0	0	8	8	7	2	0.200962	No
chr18	80158023	80150000	80160000	NA19240	ADNP2	H3K27me3	11	4	4	11	15	7	2	0.200962	No
chr18	80158132	80150000	80160000	NA19240	ADNP2	H3K27me3	3	3	3	3	6	7	2	0.200962	No
chr18	80170442	80170000	80180000	NA19240	ADNP2	H3K27me3	2	8	8	2	10	13	3	0.117344	No
chr18	80170462	80170000	80180000	NA19240	ADNP2	H3K27me3	2	8	8	2	10	13	3	0.117344	No
chr18	80173248	80170000	80180000	NA19240	ADNP2	H3K27me3	9	4	4	9	13	13	3	0.117344	No
chr18	80174453	80170000	80180000	NA19240	ADNP2	H3K27me3	3	4	4	3	7	13	3	0.117344	No
chr18	80174696	80170000	80180000	NA19240	ADNP2	H3K27me3	6	9	9	6	15	13	3	0.117344	No
chr18	80174810	80170000	80180000	NA19240	ADNP2	H3K27me3	1	4	4	1	5	13	3	0.117344	No
chr18	80175141	80170000	80180000	NA19240	ADNP2	H3K27me3	13	4	4	13	17	13	3	0.117344	No
chr18	80178858	80170000	80180000	NA19240	ADNP2	H3K27me3	8	5	5	8	13	13	3	0.117344	No
chr18	80178869	80170000	80180000	NA19240	ADNP2	H3K27me3	7	7	7	7	14	13	3	0.117344	No
chr18	80178994	80170000	80180000	NA19240	ADNP2	H3K27me3	7	2	2	7	9	13	3	0.117344	No
chr18	80178995	80170000	80180000	NA19240	ADNP2	H3K27me3	7	2	2	7	9	13	3	0.117344	No
chr18	80179378	80170000	80180000	NA19240	ADNP2	H3K27me3	10	4	4	10	14	13	3	0.117344	No
chr18	80179994	80170000	80180000	NA19240	ADNP2	H3K27me3	12	6	6	12	18	13	3	0.117344	No
chr18	80191077	80190000	80200000	NA19240	ADNP2	H3K27me3	10	7	7	10	17	6	4	2.29e-07	No
chr18	80191353	80190000	80200000	NA19240	ADNP2	H3K27me3	11	2	2	11	13	6	4	2.29e-07	No
chr18	80192660	80190000	80200000	NA19240	ADNP2	H3K27me3	12	2	12	2	14	6	4	2.29e-07	No
chr18	80197495	80190000	80200000	NA19240	ADNP2	H3K27me3	15	1	15	1	16	6	4	2.29e-07	No
chr18	80198172	80190000	80200000	NA19240	ADNP2	H3K27me3	21	5	21	5	26	6	4	2.29e-07	No
chr18	80198202	80190000	80200000	NA19240	ADNP2	H3K27me3	29	11	29	11	40	6	4	2.29e-07	No
chr1	68040582	68040000	68050000	NA19239	DIRAS3	H3K27me3	8	6	8	6	14	8	3	0.00412368	No
chr1	68041321	68040000	68050000	NA19239	DIRAS3	H3K27me3	4	5	4	5	9	8	3	0.00412368	No
chr1	68041440	68040000	68050000	NA19239	DIRAS3	H3K27me3	2	14	2	14	16	8	3	0.00412368	No
chr1	68041554	68040000	68050000	NA19239	DIRAS3	H3K27me3	3	4	3	4	7	8	3	0.00412368	No
chr1	68042981	68040000	68050000	NA19239	DIRAS3	H3K27me3	2	10	2	10	12	8	3	0.00412368	No
chr1	68044287	68040000	68050000	NA19239	DIRAS3	H3K27me3	4	5	4	5	9	8	3	0.00412368	No
chr1	68046253	68040000	68050000	NA19239	DIRAS3	H3K27me3	12	6	12	6	18	8	3	0.00412368	No
chr1	68046488	68040000	68050000	NA19239	DIRAS3	H3K27me3	25	6	25	6	31	8	3	0.00412368	No
chr1	68050590	68050000	68060000	NA19239	DIRAS3	H3K27me3	58	0	58	0	58	6	4	3.87e-20	No
chr1	68052626	68050000	68060000	NA19239	DIRAS3	H3K27me3	1	22	1	22	23	6	4	3.87e-20	No
chr1	68055061	68050000	68060000	NA19239	DIRAS3	H3K27me3	6	6	6	6	12	6	4	3.87e-20	No
chr1	68055701	68050000	68060000	NA19239	DIRAS3	H3K27me3	10	20	10	20	30	6	4	3.87e-20	No
chr1	68055834	68050000	68060000	NA19239	DIRAS3	H3K27me3	9	1	9	1	10	6	4	3.87e-20	No
chr1	68057260	68050000	68060000	NA19239	DIRAS3	H3K27me3	0	5	0	5	5	6	4	3.87e-20	No
chr1	68040582	68040000	68050000	NA19240	DIRAS3	H3K27me3	13	7	13	7	20	8	1	0.340777	No
chr1	68041321	68040000	68050000	NA19240	DIRAS3	H3K27me3	3	5	3	5	8	8	1	0.340777	No
chr1	68041440	68040000	68050000	NA19240	DIRAS3	H3K27me3	3	3	3	3	6	8	1	0.340777	No
chr1	68041554	68040000	68050000	NA19240	DIRAS3	H3K27me3	0	7	0	7	7	8	1	0.340777	No
chr1	68042981	68040000	68050000	NA19240	DIRAS3	H3K27me3	5	4	4	5	9	8	1	0.340777	No
chr1	68043375	68040000	68050000	NA19240	DIRAS3	H3K27me3	2	3	2	3	5	8	1	0.340777	No
chr1	68044287	68040000	68050000	NA19240	DIRAS3	H3K27me3	11	5	11	5	16	8	1	0.340777	No
chr1	68046253	68040000	68050000	NA19240	DIRAS3	H3K27me3	8	3	3	8	11	8	1	0.340777	No
chr1	68050590	68050000	68060000	NA19240	DIRAS3	H3K27me3	40	8	8	40	48	6	2	0.000286312	No
chr1	68051049	68050000	68060000	NA19240	DIRAS3	H3K27me3	28	16	28	16	44	6	2	0.000286312	No
chr1	68055061	68050000	68060000	NA19240	DIRAS3	H3K27me3	7	14	14	7	21	6	2	0.000286312	No
chr1	68055293	68050000	68060000	NA19240	DIRAS3	H3K27me3	16	12	16	12	28	6	2	0.000286312	No
chr1	68055834	68050000	68060000	NA19240	DIRAS3	H3K27me3	12	11	11	12	23	6	2	0.000286312	No
chr1	68057260	68050000	68060000	NA19240	DIRAS3	H3K27me3	1	4	4	1	5	6	2	0.000286312	No
chr11	2131409	2130000	2140000	NA12878	IGF2	H3K27me3	8	13	13	8	21	5	0	0.137845	No
chr11	2134983	2130000	2140000	NA12878	IGF2	H3K27me3	20	14	14	20	34	5	0	0.137845	No
chr11	2135077	2130000	2140000	NA12878	IGF2	H3K27me3	5	15	5	15	20	5	0	0.137845	No
chr11	2135306	2130000	2140000	NA12878	IGF2	H3K27me3	13	5	5	13	18	5	0	0.137845	No
chr11	2135814	2130000	2140000	NA12878	IGF2	H3K27me3	14	14	14	14	28	5	0	0.137845	No
chr11	2142623	2140000	2150000	NA12878	IGF2	H3K27me3	62	59	59	62	121	9	0	1.42e-06	No
chr11	2144246	2140000	2150000	NA12878	IGF2	H3K27me3	72	115	72	115	187	9	0	1.42e-06	No
chr11	2145957	2140000	2150000	NA12878	IGF2	H3K27me3	46	24	46	24	70	9	0	1.42e-06	No
chr11	2147880	2140000	2150000	NA12878	IGF2	H3K27me3	19	14	19	14	33	9	0	1.42e-06	No
chr11	2148525	2140000	2150000	NA12878	IGF2	H3K27me3	18	45	18	45	63	9	0	1.42e-06	No
chr11	2148544	2140000	2150000	NA12878	IGF2	H3K27me3	13	38	13	38	51	9	0	1.42e-06	No
chr11	2148634	2140000	2150000	NA12878	IGF2	H3K27me3	32	42	42	32	74	9	0	1.42e-06	No
chr11	2148678	2140000	2150000	NA12878	IGF2	H3K27me3	39	23	39	23	62	9	0	1.42e-06	No
chr11	2148913	2140000	2150000	NA12878	IGF2	H3K27me3	33	38	33	38	71	9	0	1.42e-06	No
chr11	2150692	2150000	2160000	NA12878	IGF2	H3K27me3	26	30	30	26	56	5	1	0.105533	No
chr11	2154812	2150000	2160000	NA12878	IGF2	H3K27me3	17	5	5	17	22	5	1	0.105533	No
chr11	2155622	2150000	2160000	NA12878	IGF2	H3K27me3	3	3	3	3	6	5	1	0.105533	No
chr11	2157278	2150000	2160000	NA12878	IGF2	H3K27me3	5	2	2	5	7	5	1	0.105533	No
chr11	2157386	2150000	2160000	NA12878	IGF2	H3K27me3	7	1	1	7	8	5	1	0.105533	No
chr11	2131409	2130000	2140000	NA12891	IGF2	H3K27me3	15	22	15	22	37	4	0	0.14846	No
chr11	2135700	2130000	2140000	NA12891	IGF2	H3K27me3	30	21	30	21	51	4	0	0.14846	No
chr11	2136563	2130000	2140000	NA12891	IGF2	H3K27me3	39	30	39	30	69	4	0	0.14846	No
chr11	2136949	2130000	2140000	NA12891	IGF2	H3K27me3	64	45	64	45	109	4	0	0.14846	No
chr11	2120356	2120000	2130000	NA12892	IGF2	H3K27me3	22	10	22	10	32	18	2	0.249338	No
chr11	2120373	2120000	2130000	NA12892	IGF2	H3K27me3	18	14	18	14	32	18	2	0.249338	No
chr11	2121068	2120000	2130000	NA12892	IGF2	H3K27me3	8	4	8	4	12	18	2	0.249338	No
chr11	2122083	2120000	2130000	NA12892	IGF2	H3K27me3	4	14	4	14	18	18	2	0.249338	No
chr11	2123993	2120000	2130000	NA12892	IGF2	H3K27me3	12	8	12	8	20	18	2	0.249338	No
chr11	2124538	2120000	2130000	NA12892	IGF2	H3K27me3	9	1	9	1	10	18	2	0.249338	No
chr11	2124823	2120000	2130000	NA12892	IGF2	H3K27me3	6	4	6	4	10	18	2	0.249338	No
chr11	2125674	2120000	2130000	NA12892	IGF2	H3K27me3	3	3	3	3	6	18	2	0.249338	No
chr11	2126107	2120000	2130000	NA12892	IGF2	H3K27me3	8	2	8	2	10	18	2	0.249338	No
chr11	2126927	2120000	2130000	NA12892	IGF2	H3K27me3	2	7	2	7	9	18	2	0.249338	No
chr11	2126936	2120000	2130000	NA12892	IGF2	H3K27me3	3	7	3	7	10	18	2	0.249338	No
chr11	2127541	2120000	2130000	NA12892	IGF2	H3K27me3	3	7	3	7	10	18	2	0.249338	No
chr11	2127625	2120000	2130000	NA12892	IGF2	H3K27me3	6	6	6	6	12	18	2	0.249338	No
chr11	2127666	2120000	2130000	NA12892	IGF2	H3K27me3	7	4	7	4	11	18	2	0.249338	No
chr11	2128137	2120000	2130000	NA12892	IGF2	H3K27me3	8	11	8	11	19	18	2	0.249338	No
chr11	2128395	2120000	2130000	NA12892	IGF2	H3K27me3	17	13	17	13	30	18	2	0.249338	No
chr11	2129074	2120000	2130000	NA12892	IGF2	H3K27me3	22	19	22	19	41	18	2	0.249338	No
chr11	2129214	2120000	2130000	NA12892	IGF2	H3K27me3	11	11	11	11	22	18	2	0.249338	No
chr11	2130822	2130000	2140000	NA12892	IGF2	H3K27me3	5	6	5	6	11	10	0	0.590455	No
chr11	2131311	2130000	2140000	NA12892	IGF2	H3K27me3	10	19	10	19	29	10	0	0.590455	No
chr11	2131663	2130000	2140000	NA12892	IGF2	H3K27me3	11	5	11	5	16	10	0	0.590455	No
chr11	2131906	2130000	2140000	NA12892	IGF2	H3K27me3	11	14	14	11	25	10	0	0.590455	No
chr11	2132404	2130000	2140000	NA12892	IGF2	H3K27me3	25	20	25	20	45	10	0	0.590455	No
chr11	2134646	2130000	2140000	NA12892	IGF2	H3K27me3	22	22	22	22	44	10	0	0.590455	No
chr11	2135077	2130000	2140000	NA12892	IGF2	H3K27me3	25	20	25	20	45	10	0	0.590455	No
chr11	2136949	2130000	2140000	NA12892	IGF2	H3K27me3	32	42	32	42	74	10	0	0.590455	No
chr11	2138018	2130000	2140000	NA12892	IGF2	H3K27me3	50	33	50	33	83	10	0	0.590455	No
chr11	2138124	2130000	2140000	NA12892	IGF2	H3K27me3	37	39	37	39	76	10	0	0.590455	No
chr11	2140628	2140000	2150000	NA12892	IGF2	H3K27me3	57	42	57	42	99	9	0	0.171268	No
chr11	2141880	2140000	2150000	NA12892	IGF2	H3K27me3	53	60	53	60	113	9	0	0.171268	No
chr11	2143943	2140000	2150000	NA12892	IGF2	H3K27me3	55	56	55	56	111	9	0	0.171268	No
chr11	2144246	2140000	2150000	NA12892	IGF2	H3K27me3	54	58	54	58	112	9	0	0.171268	No
chr11	2145957	2140000	2150000	NA12892	IGF2	H3K27me3	36	32	36	32	68	9	0	0.171268	No
chr11	2146073	2140000	2150000	NA12892	IGF2	H3K27me3	23	29	23	29	52	9	0	0.171268	No
chr11	2146313	2140000	2150000	NA12892	IGF2	H3K27me3	35	18	35	18	53	9	0	0.171268	No
chr11	2146620	2140000	2150000	NA12892	IGF2	H3K27me3	18	27	18	27	45	9	0	0.171268	No
chr11	2147784	2140000	2150000	NA12892	IGF2	H3K27me3	22	10	22	10	32	9	0	0.171268	No
chr11	2152217	2150000	2160000	NA12892	IGF2	H3K27me3	20	21	20	21	41	8	1	0.0782845	No
chr11	2154875	2150000	2160000	NA12892	IGF2	H3K27me3	8	11	8	11	19	8	1	0.0782845	No
chr11	2156139	2150000	2160000	NA12892	IGF2	H3K27me3	6	10	6	10	16	8	1	0.0782845	No
chr11	2159542	2150000	2160000	NA12892	IGF2	H3K27me3	8	3	8	3	11	8	1	0.0782845	No
chr11	2159566	2150000	2160000	NA12892	IGF2	H3K27me3	7	3	7	3	10	8	1	0.0782845	No
chr11	2159615	2150000	2160000	NA12892	IGF2	H3K27me3	10	3	10	3	13	8	1	0.0782845	No
chr11	2159830	2150000	2160000	NA12892	IGF2	H3K27me3	3	11	3	11	14	8	1	0.0782845	No
chr11	2159843	2150000	2160000	NA12892	IGF2	H3K27me3	10	2	10	2	12	8	1	0.0782845	No
chr11	2121158	2120000	2130000	NA19238	IGF2	H3K27me3	0	9	0	9	9	4	2	0.0466743	No
chr11	2128183	2120000	2130000	NA19238	IGF2	H3K27me3	4	4	4	4	8	4	2	0.0466743	No
chr11	2128429	2120000	2130000	NA19238	IGF2	H3K27me3	2	5	2	5	7	4	2	0.0466743	No
chr11	2128765	2120000	2130000	NA19238	IGF2	H3K27me3	5	1	5	1	6	4	2	0.0466743	No
chr11	2131037	2130000	2140000	NA19238	IGF2	H3K27me3	4	1	4	1	5	4	2	0.0548547	No
chr11	2131924	2130000	2140000	NA19238	IGF2	H3K27me3	1	9	1	9	10	4	2	0.0548547	No
chr11	2135899	2130000	2140000	NA19238	IGF2	H3K27me3	9	12	9	12	21	4	2	0.0548547	No
chr11	2135920	2130000	2140000	NA19238	IGF2	H3K27me3	10	3	10	3	13	4	2	0.0548547	No
chr11	2142702	2140000	2150000	NA19238	IGF2	H3K27me3	44	32	44	32	76	16	4	1.1e-06	No
chr11	2143569	2140000	2150000	NA19238	IGF2	H3K27me3	35	35	35	35	70	16	4	1.1e-06	No
chr11	2143760	2140000	2150000	NA19238	IGF2	H3K27me3	24	49	24	49	73	16	4	1.1e-06	No
chr11	2143943	2140000	2150000	NA19238	IGF2	H3K27me3	41	27	27	41	68	16	4	1.1e-06	No
chr11	2145333	2140000	2150000	NA19238	IGF2	H3K27me3	21	24	21	24	45	16	4	1.1e-06	No
chr11	2145467	2140000	2150000	NA19238	IGF2	H3K27me3	28	26	28	26	54	16	4	1.1e-06	No
chr11	2146073	2140000	2150000	NA19238	IGF2	H3K27me3	18	18	18	18	36	16	4	1.1e-06	No
chr11	2146388	2140000	2150000	NA19238	IGF2	H3K27me3	19	4	19	4	23	16	4	1.1e-06	No
chr11	2146751	2140000	2150000	NA19238	IGF2	H3K27me3	7	10	7	10	17	16	4	1.1e-06	No
chr11	2147145	2140000	2150000	NA19238	IGF2	H3K27me3	6	8	6	8	14	16	4	1.1e-06	No
chr11	2147880	2140000	2150000	NA19238	IGF2	H3K27me3	13	1	13	1	14	16	4	1.1e-06	No
chr11	2148310	2140000	2150000	NA19238	IGF2	H3K27me3	4	26	4	26	30	16	4	1.1e-06	No
chr11	2148525	2140000	2150000	NA19238	IGF2	H3K27me3	20	3	20	3	23	16	4	1.1e-06	No
chr11	2148654	2140000	2150000	NA19238	IGF2	H3K27me3	9	3	9	3	12	16	4	1.1e-06	No
chr11	2148678	2140000	2150000	NA19238	IGF2	H3K27me3	9	6	9	6	15	16	4	1.1e-06	No
chr11	2148913	2140000	2150000	NA19238	IGF2	H3K27me3	8	6	8	6	14	16	4	1.1e-06	No
chr11	2155414	2150000	2160000	NA19238	IGF2	H3K27me3	3	3	3	3	6	4	0	0.99939	No
chr11	2155585	2150000	2160000	NA19238	IGF2	H3K27me3	4	2	4	2	6	4	0	0.99939	No
chr11	2155636	2150000	2160000	NA19238	IGF2	H3K27me3	2	3	2	3	5	4	0	0.99939	No
chr11	2156139	2150000	2160000	NA19238	IGF2	H3K27me3	2	3	2	3	5	4	0	0.99939	No
chr11	2131906	2130000	2140000	NA19239	IGF2	H3K27me3	4	2	4	2	6	9	0	0.0977433	No
chr11	2132381	2130000	2140000	NA19239	IGF2	H3K27me3	7	6	7	6	13	9	0	0.0977433	No
chr11	2132660	2130000	2140000	NA19239	IGF2	H3K27me3	10	6	10	6	16	9	0	0.0977433	No
chr11	2133691	2130000	2140000	NA19239	IGF2	H3K27me3	16	5	16	5	21	9	0	0.0977433	No
chr11	2133734	2130000	2140000	NA19239	IGF2	H3K27me3	7	14	7	14	21	9	0	0.0977433	No
chr11	2134925	2130000	2140000	NA19239	IGF2	H3K27me3	12	4	12	4	16	9	0	0.0977433	No
chr11	2135306	2130000	2140000	NA19239	IGF2	H3K27me3	3	5	3	5	8	9	0	0.0977433	No
chr11	2135814	2130000	2140000	NA19239	IGF2	H3K27me3	3	10	3	10	13	9	0	0.0977433	No
chr11	2135899	2130000	2140000	NA19239	IGF2	H3K27me3	9	4	9	4	13	9	0	0.0977433	No
chr11	2141669	2140000	2150000	NA19239	IGF2	H3K27me3	42	60	42	60	102	21	4	2.13e-18	No
chr11	2142327	2140000	2150000	NA19239	IGF2	H3K27me3	60	45	60	45	105	21	4	2.13e-18	No
chr11	2142623	2140000	2150000	NA19239	IGF2	H3K27me3	44	39	44	39	83	21	4	2.13e-18	No
chr11	2142860	2140000	2150000	NA19239	IGF2	H3K27me3	33	45	33	45	78	21	4	2.13e-18	No
chr11	2143943	2140000	2150000	NA19239	IGF2	H3K27me3	37	64	37	64	101	21	4	2.13e-18	No
chr11	2144021	2140000	2150000	NA19239	IGF2	H3K27me3	54	68	54	68	122	21	4	2.13e-18	No
chr11	2144527	2140000	2150000	NA19239	IGF2	H3K27me3	32	56	32	56	88	21	4	2.13e-18	No
chr11	2145750	2140000	2150000	NA19239	IGF2	H3K27me3	19	18	19	18	37	21	4	2.13e-18	No
chr11	2145986	2140000	2150000	NA19239	IGF2	H3K27me3	12	13	12	13	25	21	4	2.13e-18	No
chr11	2146073	2140000	2150000	NA19239	IGF2	H3K27me3	21	16	21	16	37	21	4	2.13e-18	No
chr11	2146388	2140000	2150000	NA19239	IGF2	H3K27me3	22	18	22	18	40	21	4	2.13e-18	No
chr11	2147145	2140000	2150000	NA19239	IGF2	H3K27me3	24	10	24	10	34	21	4	2.13e-18	No
chr11	2147880	2140000	2150000	NA19239	IGF2	H3K27me3	45	2	45	2	47	21	4	2.13e-18	No
chr11	2148205	2140000	2150000	NA19239	IGF2	H3K27me3	9	40	9	40	49	21	4	2.13e-18	No
chr11	2148310	2140000	2150000	NA19239	IGF2	H3K27me3	9	37	9	37	46	21	4	2.13e-18	No
chr11	2148525	2140000	2150000	NA19239	IGF2	H3K27me3	26	6	26	6	32	21	4	2.13e-18	No
chr11	2148544	2140000	2150000	NA19239	IGF2	H3K27me3	28	14	28	14	42	21	4	2.13e-18	No
chr11	2148634	2140000	2150000	NA19239	IGF2	H3K27me3	18	19	18	19	37	21	4	2.13e-18	No
chr11	2148678	2140000	2150000	NA19239	IGF2	H3K27me3	22	11	22	11	33	21	4	2.13e-18	No
chr11	2148793	2140000	2150000	NA19239	IGF2	H3K27me3	16	30	16	30	46	21	4	2.13e-18	No
chr11	2148913	2140000	2150000	NA19239	IGF2	H3K27me3	41	21	41	21	62	21	4	2.13e-18	No
chr11	2150692	2150000	2160000	NA19239	IGF2	H3K27me3	24	20	24	20	44	9	3	0.284524	No
chr11	2151600	2150000	2160000	NA19239	IGF2	H3K27me3	11	7	11	7	18	9	3	0.284524	No
chr11	2151856	2150000	2160000	NA19239	IGF2	H3K27me3	19	9	19	9	28	9	3	0.284524	No
chr11	2152217	2150000	2160000	NA19239	IGF2	H3K27me3	9	13	9	13	22	9	3	0.284524	No
chr11	2155259	2150000	2160000	NA19239	IGF2	H3K27me3	2	8	2	8	10	9	3	0.284524	No
chr11	2155266	2150000	2160000	NA19239	IGF2	H3K27me3	0	5	0	5	5	9	3	0.284524	No
chr11	2156357	2150000	2160000	NA19239	IGF2	H3K27me3	6	8	6	8	14	9	3	0.284524	No
chr11	2157960	2150000	2160000	NA19239	IGF2	H3K27me3	4	1	4	1	5	9	3	0.284524	No
chr11	2158122	2150000	2160000	NA19239	IGF2	H3K27me3	2	3	2	3	5	9	3	0.284524	No
chr11	2131037	2130000	2140000	NA19240	IGF2	H3K27me3	1	4	1	4	5	7	2	0.195406	No
chr11	2131663	2130000	2140000	NA19240	IGF2	H3K27me3	2	5	2	5	7	7	2	0.195406	No
chr11	2131821	2130000	2140000	NA19240	IGF2	H3K27me3	3	5	3	5	8	7	2	0.195406	No
chr11	2131924	2130000	2140000	NA19240	IGF2	H3K27me3	8	1	8	1	9	7	2	0.195406	No
chr11	2133691	2130000	2140000	NA19240	IGF2	H3K27me3	7	11	11	7	18	7	2	0.195406	No
chr11	2134925	2130000	2140000	NA19240	IGF2	H3K27me3	14	19	19	14	33	7	2	0.195406	No
chr11	2135920	2130000	2140000	NA19240	IGF2	H3K27me3	5	13	5	13	18	7	2	0.195406	No
chr11	2141669	2140000	2150000	NA19240	IGF2	H3K27me3	42	33	33	42	75	6	0	0.00114809	No
chr11	2142327	2140000	2150000	NA19240	IGF2	H3K27me3	49	51	51	49	100	6	0	0.00114809	No
chr11	2142623	2140000	2150000	NA19240	IGF2	H3K27me3	21	42	42	21	63	6	0	0.00114809	No
chr11	2144021	2140000	2150000	NA19240	IGF2	H3K27me3	61	46	46	61	107	6	0	0.00114809	No
chr11	2145333	2140000	2150000	NA19240	IGF2	H3K27me3	20	41	20	41	61	6	0	0.00114809	No
chr11	2145750	2140000	2150000	NA19240	IGF2	H3K27me3	13	30	30	13	43	6	0	0.00114809	No
chr11	2152217	2150000	2160000	NA19240	IGF2	H3K27me3	7	3	3	7	10	6	0	0.992635	No
chr11	2154875	2150000	2160000	NA19240	IGF2	H3K27me3	3	2	2	3	5	6	0	0.992635	No
chr11	2155414	2150000	2160000	NA19240	IGF2	H3K27me3	3	3	3	3	6	6	0	0.992635	No
chr11	2155622	2150000	2160000	NA19240	IGF2	H3K27me3	5	3	5	3	8	6	0	0.992635	No
chr11	2155636	2150000	2160000	NA19240	IGF2	H3K27me3	4	6	4	6	10	6	0	0.992635	No
chr11	2159843	2150000	2160000	NA19240	IGF2	H3K27me3	3	3	3	3	6	6	0	0.992635	No
chr14	100781693	100780000	100790000	NA12878	MEG3	H3K27me3	8	15	15	8	23	11	2	0.521883	No
chr14	100781811	100780000	100790000	NA12878	MEG3	H3K27me3	11	10	10	11	21	11	2	0.521883	No
chr14	100781993	100780000	100790000	NA12878	MEG3	H3K27me3	16	24	24	16	40	11	2	0.521883	No
chr14	100782359	100780000	100790000	NA12878	MEG3	H3K27me3	13	11	11	13	24	11	2	0.521883	No
chr14	100783192	100780000	100790000	NA12878	MEG3	H3K27me3	7	8	8	7	15	11	2	0.521883	No
chr14	100783206	100780000	100790000	NA12878	MEG3	H3K27me3	13	6	6	13	19	11	2	0.521883	No
chr14	100783303	100780000	100790000	NA12878	MEG3	H3K27me3	7	1	1	7	8	11	2	0.521883	No
chr14	100783404	100780000	100790000	NA12878	MEG3	H3K27me3	7	8	8	7	15	11	2	0.521883	No
chr14	100784971	100780000	100790000	NA12878	MEG3	H3K27me3	6	4	4	6	10	11	2	0.521883	No
chr14	100785652	100780000	100790000	NA12878	MEG3	H3K27me3	9	6	6	9	15	11	2	0.521883	No
chr14	100789063	100780000	100790000	NA12878	MEG3	H3K27me3	8	2	2	8	10	11	2	0.521883	No
chr14	100794756	100790000	100800000	NA12878	MEG3	H3K27me3	9	1	9	1	10	4	3	0.00310466	No
chr14	100796000	100790000	100800000	NA12878	MEG3	H3K27me3	6	1	6	1	7	4	3	0.00310466	No
chr14	100797544	100790000	100800000	NA12878	MEG3	H3K27me3	14	3	14	3	17	4	3	0.00310466	No
chr14	100798829	100790000	100800000	NA12878	MEG3	H3K27me3	9	4	9	4	13	4	3	0.00310466	No
chr14	100800341	100800000	100810000	NA12878	MEG3	H3K27me3	13	7	13	7	20	9	3	0.065155	No
chr14	100801623	100800000	100810000	NA12878	MEG3	H3K27me3	6	8	8	6	14	9	3	0.065155	No
chr14	100801743	100800000	100810000	NA12878	MEG3	H3K27me3	11	16	11	16	27	9	3	0.065155	No
chr14	100803256	100800000	100810000	NA12878	MEG3	H3K27me3	5	3	5	3	8	9	3	0.065155	No
chr14	100803701	100800000	100810000	NA12878	MEG3	H3K27me3	7	4	7	4	11	9	3	0.065155	No
chr14	100804988	100800000	100810000	NA12878	MEG3	H3K27me3	8	3	3	8	11	9	3	0.065155	No
chr14	100806509	100800000	100810000	NA12878	MEG3	H3K27me3	1	5	1	5	6	9	3	0.065155	No
chr14	100807621	100800000	100810000	NA12878	MEG3	H3K27me3	1	8	1	8	9	9	3	0.065155	No
chr14	100809613	100800000	100810000	NA12878	MEG3	H3K27me3	2	12	2	12	14	9	3	0.065155	No
chr14	100811449	100810000	100820000	NA12878	MEG3	H3K27me3	7	3	7	3	10	10	1	0.734574	No
chr14	100811551	100810000	100820000	NA12878	MEG3	H3K27me3	10	1	10	1	11	10	1	0.734574	No
chr14	100812042	100810000	100820000	NA12878	MEG3	H3K27me3	7	7	7	7	14	10	1	0.734574	No
chr14	100812452	100810000	100820000	NA12878	MEG3	H3K27me3	5	7	5	7	12	10	1	0.734574	No
chr14	100812485	100810000	100820000	NA12878	MEG3	H3K27me3	8	5	8	5	13	10	1	0.734574	No
chr14	100814068	100810000	100820000	NA12878	MEG3	H3K27me3	2	4	2	4	6	10	1	0.734574	No
chr14	100814324	100810000	100820000	NA12878	MEG3	H3K27me3	4	3	4	3	7	10	1	0.734574	No
chr14	100815034	100810000	100820000	NA12878	MEG3	H3K27me3	5	6	5	6	11	10	1	0.734574	No
chr14	100815086	100810000	100820000	NA12878	MEG3	H3K27me3	5	2	2	5	7	10	1	0.734574	No
chr14	100815099	100810000	100820000	NA12878	MEG3	H3K27me3	4	2	2	4	6	10	1	0.734574	No
chr14	100831954	100830000	100840000	NA12878	MEG3	H3K27me3	31	9	9	31	40	11	5	2.08e-06	No
chr14	100832663	100830000	100840000	NA12878	MEG3	H3K27me3	14	8	14	8	22	11	5	2.08e-06	No
chr14	100834230	100830000	100840000	NA12878	MEG3	H3K27me3	16	4	16	4	20	11	5	2.08e-06	No
chr14	100835529	100830000	100840000	NA12878	MEG3	H3K27me3	11	4	11	4	15	11	5	2.08e-06	No
chr14	100835645	100830000	100840000	NA12878	MEG3	H3K27me3	6	0	0	6	6	11	5	2.08e-06	No
chr14	100835753	100830000	100840000	NA12878	MEG3	H3K27me3	13	1	1	13	14	11	5	2.08e-06	No
chr14	100835933	100830000	100840000	NA12878	MEG3	H3K27me3	11	2	2	11	13	11	5	2.08e-06	No
chr14	100836126	100830000	100840000	NA12878	MEG3	H3K27me3	5	4	4	5	9	11	5	2.08e-06	No
chr14	100837024	100830000	100840000	NA12878	MEG3	H3K27me3	13	6	13	6	19	11	5	2.08e-06	No
chr14	100838538	100830000	100840000	NA12878	MEG3	H3K27me3	1	6	6	1	7	11	5	2.08e-06	No
chr14	100839708	100830000	100840000	NA12878	MEG3	H3K27me3	5	9	9	5	14	11	5	2.08e-06	No
chr14	100853087	100850000	100860000	NA12878	MEG3	H3K27me3	6	7	6	7	13	6	0	0.615286	No
chr14	100853318	100850000	100860000	NA12878	MEG3	H3K27me3	11	10	11	10	21	6	0	0.615286	No
chr14	100853982	100850000	100860000	NA12878	MEG3	H3K27me3	8	4	8	4	12	6	0	0.615286	No
chr14	100855389	100850000	100860000	NA12878	MEG3	H3K27me3	5	10	5	10	15	6	0	0.615286	No
chr14	100859303	100850000	100860000	NA12878	MEG3	H3K27me3	3	11	3	11	14	6	0	0.615286	No
chr14	100859625	100850000	100860000	NA12878	MEG3	H3K27me3	3	2	3	2	5	6	0	0.615286	No
chr14	100891800	100890000	100900000	NA12878	MEG3	H3K27me3	10	2	2	10	12	8	4	0.00156669	No
chr14	100892286	100890000	100900000	NA12878	MEG3	H3K27me3	3	4	4	3	7	8	4	0.00156669	No
chr14	100894486	100890000	100900000	NA12878	MEG3	H3K27me3	5	2	2	5	7	8	4	0.00156669	No
chr14	100895066	100890000	100900000	NA12878	MEG3	H3K27me3	4	4	4	4	8	8	4	0.00156669	No
chr14	100898715	100890000	100900000	NA12878	MEG3	H3K27me3	13	2	2	13	15	8	4	0.00156669	No
chr14	100898928	100890000	100900000	NA12878	MEG3	H3K27me3	10	5	5	10	15	8	4	0.00156669	No
chr14	100899217	100890000	100900000	NA12878	MEG3	H3K27me3	2	12	12	2	14	8	4	0.00156669	No
chr14	100899228	100890000	100900000	NA12878	MEG3	H3K27me3	1	10	10	1	11	8	4	0.00156669	No
chr14	100830325	100830000	100840000	NA12891	MEG3	H3K27me3	5	9	5	9	14	28	3	0.0308763	No
chr14	100831117	100830000	100840000	NA12891	MEG3	H3K27me3	10	6	10	6	16	28	3	0.0308763	No
chr14	100831178	100830000	100840000	NA12891	MEG3	H3K27me3	9	3	9	3	12	28	3	0.0308763	No
chr14	100831626	100830000	100840000	NA12891	MEG3	H3K27me3	10	8	10	8	18	28	3	0.0308763	No
chr14	100831694	100830000	100840000	NA12891	MEG3	H3K27me3	16	12	16	12	28	28	3	0.0308763	No
chr14	100831954	100830000	100840000	NA12891	MEG3	H3K27me3	6	19	6	19	25	28	3	0.0308763	No
chr14	100833622	100830000	100840000	NA12891	MEG3	H3K27me3	5	0	5	0	5	28	3	0.0308763	No
chr14	100833623	100830000	100840000	NA12891	MEG3	H3K27me3	5	0	5	0	5	28	3	0.0308763	No
chr14	100833936	100830000	100840000	NA12891	MEG3	H3K27me3	9	7	9	7	16	28	3	0.0308763	No
chr14	100834675	100830000	100840000	NA12891	MEG3	H3K27me3	7	8	7	8	15	28	3	0.0308763	No
chr14	100834924	100830000	100840000	NA12891	MEG3	H3K27me3	5	4	5	4	9	28	3	0.0308763	No
chr14	100835101	100830000	100840000	NA12891	MEG3	H3K27me3	4	10	4	10	14	28	3	0.0308763	No
chr14	100835500	100830000	100840000	NA12891	MEG3	H3K27me3	15	1	15	1	16	28	3	0.0308763	No
chr14	100835529	100830000	100840000	NA12891	MEG3	H3K27me3	14	8	14	8	22	28	3	0.0308763	No
chr14	100835645	100830000	100840000	NA12891	MEG3	H3K27me3	6	3	6	3	9	28	3	0.0308763	No
chr14	100835749	100830000	100840000	NA12891	MEG3	H3K27me3	6	8	6	8	14	28	3	0.0308763	No
chr14	100835753	100830000	100840000	NA12891	MEG3	H3K27me3	11	5	11	5	16	28	3	0.0308763	No
chr14	100835933	100830000	100840000	NA12891	MEG3	H3K27me3	15	11	15	11	26	28	3	0.0308763	No
chr14	100835958	100830000	100840000	NA12891	MEG3	H3K27me3	11	17	11	17	28	28	3	0.0308763	No
chr14	100835968	100830000	100840000	NA12891	MEG3	H3K27me3	8	17	8	17	25	28	3	0.0308763	No
chr14	100836126	100830000	100840000	NA12891	MEG3	H3K27me3	6	6	6	6	12	28	3	0.0308763	No
chr14	100836463	100830000	100840000	NA12891	MEG3	H3K27me3	8	6	8	6	14	28	3	0.0308763	No
chr14	100836502	100830000	100840000	NA12891	MEG3	H3K27me3	4	8	4	8	12	28	3	0.0308763	No
chr14	100836890	100830000	100840000	NA12891	MEG3	H3K27me3	19	9	19	9	28	28	3	0.0308763	No
chr14	100837300	100830000	100840000	NA12891	MEG3	H3K27me3	10	11	10	11	21	28	3	0.0308763	No
chr14	100837902	100830000	100840000	NA12891	MEG3	H3K27me3	10	4	10	4	14	28	3	0.0308763	No
chr14	100838538	100830000	100840000	NA12891	MEG3	H3K27me3	5	6	5	6	11	28	3	0.0308763	No
chr14	100838783	100830000	100840000	NA12891	MEG3	H3K27me3	4	11	4	11	15	28	3	0.0308763	No
chr14	100840655	100840000	100850000	NA12891	MEG3	H3K27me3	5	18	5	18	23	5	1	0.160708	No
chr14	100841205	100840000	100850000	NA12891	MEG3	H3K27me3	5	1	5	1	6	5	1	0.160708	No
chr14	100841366	100840000	100850000	NA12891	MEG3	H3K27me3	5	2	5	2	7	5	1	0.160708	No
chr14	100845361	100840000	100850000	NA12891	MEG3	H3K27me3	3	3	3	3	6	5	1	0.160708	No
chr14	100845429	100840000	100850000	NA12891	MEG3	H3K27me3	6	4	6	4	10	5	1	0.160708	No
chr14	100855175	100850000	100860000	NA12891	MEG3	H3K27me3	6	3	6	3	9	7	2	0.365639	No
chr14	100855451	100850000	100860000	NA12891	MEG3	H3K27me3	7	7	7	7	14	7	2	0.365639	No
chr14	100855570	100850000	100860000	NA12891	MEG3	H3K27me3	13	12	13	12	25	7	2	0.365639	No
chr14	100856874	100850000	100860000	NA12891	MEG3	H3K27me3	2	8	2	8	10	7	2	0.365639	No
chr14	100857209	100850000	100860000	NA12891	MEG3	H3K27me3	6	5	6	5	11	7	2	0.365639	No
chr14	100857696	100850000	100860000	NA12891	MEG3	H3K27me3	8	5	8	5	13	7	2	0.365639	No
chr14	100859625	100850000	100860000	NA12891	MEG3	H3K27me3	0	7	0	7	7	7	2	0.365639	No
chr14	100863372	100860000	100870000	NA12891	MEG3	H3K27me3	3	4	3	4	7	7	2	0.530987	No
chr14	100863466	100860000	100870000	NA12891	MEG3	H3K27me3	10	4	10	4	14	7	2	0.530987	No
chr14	100864197	100860000	100870000	NA12891	MEG3	H3K27me3	2	4	2	4	6	7	2	0.530987	No
chr14	100866112	100860000	100870000	NA12891	MEG3	H3K27me3	7	1	7	1	8	7	2	0.530987	No
chr14	100867624	100860000	100870000	NA12891	MEG3	H3K27me3	1	5	1	5	6	7	2	0.530987	No
chr14	100868418	100860000	100870000	NA12891	MEG3	H3K27me3	10	8	10	8	18	7	2	0.530987	No
chr14	100868502	100860000	100870000	NA12891	MEG3	H3K27me3	3	2	3	2	5	7	2	0.530987	No
chr14	100872737	100870000	100880000	NA12891	MEG3	H3K27me3	6	1	6	1	7	7	3	0.0690252	No
chr14	100872964	100870000	100880000	NA12891	MEG3	H3K27me3	2	4	2	4	6	7	3	0.0690252	No
chr14	100873757	100870000	100880000	NA12891	MEG3	H3K27me3	2	3	2	3	5	7	3	0.0690252	No
chr14	100876156	100870000	100880000	NA12891	MEG3	H3K27me3	6	2	6	2	8	7	3	0.0690252	No
chr14	100876990	100870000	100880000	NA12891	MEG3	H3K27me3	6	1	6	1	7	7	3	0.0690252	No
chr14	100878412	100870000	100880000	NA12891	MEG3	H3K27me3	4	15	4	15	19	7	3	0.0690252	No
chr14	100879436	100870000	100880000	NA12891	MEG3	H3K27me3	1	5	1	5	6	7	3	0.0690252	No
chr14	100882680	100880000	100890000	NA12891	MEG3	H3K27me3	1	5	1	5	6	4	1	0.19953	No
chr14	100885114	100880000	100890000	NA12891	MEG3	H3K27me3	12	8	12	8	20	4	1	0.19953	No
chr14	100886874	100880000	100890000	NA12891	MEG3	H3K27me3	5	3	5	3	8	4	1	0.19953	No
chr14	100888451	100880000	100890000	NA12891	MEG3	H3K27me3	10	22	10	22	32	4	1	0.19953	No
chr14	100897166	100890000	100900000	NA12891	MEG3	H3K27me3	4	19	4	19	23	4	1	0.00222353	No
chr14	100898465	100890000	100900000	NA12891	MEG3	H3K27me3	13	26	13	26	39	4	1	0.00222353	No
chr14	100898684	100890000	100900000	NA12891	MEG3	H3K27me3	7	16	7	16	23	4	1	0.00222353	No
chr14	100899201	100890000	100900000	NA12891	MEG3	H3K27me3	17	12	17	12	29	4	1	0.00222353	No
chr14	100903213	100900000	100910000	NA12891	MEG3	H3K27me3	11	15	11	15	26	6	3	5.49e-07	No
chr14	100904794	100900000	100910000	NA12891	MEG3	H3K27me3	2	20	2	20	22	6	3	5.49e-07	No
chr14	100906404	100900000	100910000	NA12891	MEG3	H3K27me3	22	3	22	3	25	6	3	5.49e-07	No
chr14	100907656	100900000	100910000	NA12891	MEG3	H3K27me3	10	9	10	9	19	6	3	5.49e-07	No
chr14	100908542	100900000	100910000	NA12891	MEG3	H3K27me3	15	1	15	1	16	6	3	5.49e-07	No
chr14	100909088	100900000	100910000	NA12891	MEG3	H3K27me3	7	9	7	9	16	6	3	5.49e-07	No
chr14	100780085	100780000	100790000	NA12892	MEG3	H3K27me3	9	11	9	11	20	12	1	0.0968915	No
chr14	100780777	100780000	100790000	NA12892	MEG3	H3K27me3	4	5	4	5	9	12	1	0.0968915	No
chr14	100781027	100780000	100790000	NA12892	MEG3	H3K27me3	7	11	7	11	18	12	1	0.0968915	No
chr14	100781724	100780000	100790000	NA12892	MEG3	H3K27me3	10	4	10	4	14	12	1	0.0968915	No
chr14	100781811	100780000	100790000	NA12892	MEG3	H3K27me3	17	7	17	7	24	12	1	0.0968915	No
chr14	100782359	100780000	100790000	NA12892	MEG3	H3K27me3	23	13	23	13	36	12	1	0.0968915	No
chr14	100783092	100780000	100790000	NA12892	MEG3	H3K27me3	17	20	17	20	37	12	1	0.0968915	No
chr14	100783192	100780000	100790000	NA12892	MEG3	H3K27me3	10	10	10	10	20	12	1	0.0968915	No
chr14	100783303	100780000	100790000	NA12892	MEG3	H3K27me3	13	11	13	11	24	12	1	0.0968915	No
chr14	100783306	100780000	100790000	NA12892	MEG3	H3K27me3	12	13	12	13	25	12	1	0.0968915	No
chr14	100784971	100780000	100790000	NA12892	MEG3	H3K27me3	14	11	14	11	25	12	1	0.0968915	No
chr14	100789084	100780000	100790000	NA12892	MEG3	H3K27me3	19	2	19	2	21	12	1	0.0968915	No
chr14	100793257	100790000	100800000	NA12892	MEG3	H3K27me3	20	8	20	8	28	6	1	0.0495683	No
chr14	100794756	100790000	100800000	NA12892	MEG3	H3K27me3	7	10	7	10	17	6	1	0.0495683	No
chr14	100796000	100790000	100800000	NA12892	MEG3	H3K27me3	11	15	11	15	26	6	1	0.0495683	No
chr14	100796145	100790000	100800000	NA12892	MEG3	H3K27me3	9	17	9	17	26	6	1	0.0495683	No
chr14	100797544	100790000	100800000	NA12892	MEG3	H3K27me3	18	14	18	14	32	6	1	0.0495683	No
chr14	100798829	100790000	100800000	NA12892	MEG3	H3K27me3	3	13	3	13	16	6	1	0.0495683	No
chr14	100800341	100800000	100810000	NA12892	MEG3	H3K27me3	8	8	8	8	16	8	0	0.736616	No
chr14	100801623	100800000	100810000	NA12892	MEG3	H3K27me3	7	12	7	12	19	8	0	0.736616	No
chr14	100801743	100800000	100810000	NA12892	MEG3	H3K27me3	6	18	6	18	24	8	0	0.736616	No
chr14	100803256	100800000	100810000	NA12892	MEG3	H3K27me3	7	7	7	7	14	8	0	0.736616	No
chr14	100803701	100800000	100810000	NA12892	MEG3	H3K27me3	5	6	5	6	11	8	0	0.736616	No
chr14	100804988	100800000	100810000	NA12892	MEG3	H3K27me3	9	7	9	7	16	8	0	0.736616	No
chr14	100806509	100800000	100810000	NA12892	MEG3	H3K27me3	7	12	7	12	19	8	0	0.736616	No
chr14	100806761	100800000	100810000	NA12892	MEG3	H3K27me3	4	5	4	5	9	8	0	0.736616	No
chr14	100811449	100810000	100820000	NA12892	MEG3	H3K27me3	5	1	5	1	6	12	3	0.433229	No
chr14	100811551	100810000	100820000	NA12892	MEG3	H3K27me3	9	1	9	1	10	12	3	0.433229	No
chr14	100812042	100810000	100820000	NA12892	MEG3	H3K27me3	10	11	10	11	21	12	3	0.433229	No
chr14	100812452	100810000	100820000	NA12892	MEG3	H3K27me3	7	4	7	4	11	12	3	0.433229	No
chr14	100812485	100810000	100820000	NA12892	MEG3	H3K27me3	8	6	8	6	14	12	3	0.433229	No
chr14	100814068	100810000	100820000	NA12892	MEG3	H3K27me3	11	2	11	2	13	12	3	0.433229	No
chr14	100814324	100810000	100820000	NA12892	MEG3	H3K27me3	8	11	8	11	19	12	3	0.433229	No
chr14	100815034	100810000	100820000	NA12892	MEG3	H3K27me3	6	12	6	12	18	12	3	0.433229	No
chr14	100815086	100810000	100820000	NA12892	MEG3	H3K27me3	7	7	7	7	14	12	3	0.433229	No
chr14	100815099	100810000	100820000	NA12892	MEG3	H3K27me3	5	6	5	6	11	12	3	0.433229	No
chr14	100819010	100810000	100820000	NA12892	MEG3	H3K27me3	13	10	13	10	23	12	3	0.433229	No
chr14	100819824	100810000	100820000	NA12892	MEG3	H3K27me3	3	3	3	3	6	12	3	0.433229	No
chr14	100820394	100820000	100830000	NA12892	MEG3	H3K27me3	2	7	2	7	9	11	5	1.69e-13	No
chr14	100820400	100820000	100830000	NA12892	MEG3	H3K27me3	2	7	2	7	9	11	5	1.69e-13	No
chr14	100820421	100820000	100830000	NA12892	MEG3	H3K27me3	2	7	2	7	9	11	5	1.69e-13	No
chr14	100820621	100820000	100830000	NA12892	MEG3	H3K27me3	1	4	1	4	5	11	5	1.69e-13	No
chr14	100821365	100820000	100830000	NA12892	MEG3	H3K27me3	2	11	2	11	13	11	5	1.69e-13	No
chr14	100821636	100820000	100830000	NA12892	MEG3	H3K27me3	13	3	13	3	16	11	5	1.69e-13	No
chr14	100821694	100820000	100830000	NA12892	MEG3	H3K27me3	9	11	9	11	20	11	5	1.69e-13	No
chr14	100822536	100820000	100830000	NA12892	MEG3	H3K27me3	7	16	7	16	23	11	5	1.69e-13	No
chr14	100823846	100820000	100830000	NA12892	MEG3	H3K27me3	4	14	4	14	18	11	5	1.69e-13	No
chr14	100824126	100820000	100830000	NA12892	MEG3	H3K27me3	0	36	0	36	36	11	5	1.69e-13	No
chr14	100827665	100820000	100830000	NA12892	MEG3	H3K27me3	16	0	16	0	16	11	5	1.69e-13	No
chr14	100831117	100830000	100840000	NA12892	MEG3	H3K27me3	9	4	9	4	13	4	0	0.881828	No
chr14	100831178	100830000	100840000	NA12892	MEG3	H3K27me3	2	3	2	3	5	4	0	0.881828	No
chr14	100831626	100830000	100840000	NA12892	MEG3	H3K27me3	12	11	12	11	23	4	0	0.881828	No
chr14	100831694	100830000	100840000	NA12892	MEG3	H3K27me3	17	13	17	13	30	4	0	0.881828	No
chr14	100840348	100840000	100850000	NA12892	MEG3	H3K27me3	17	6	17	6	23	9	1	0.125545	No
chr14	100842045	100840000	100850000	NA12892	MEG3	H3K27me3	14	4	14	4	18	9	1	0.125545	No
chr14	100845392	100840000	100850000	NA12892	MEG3	H3K27me3	4	16	4	16	20	9	1	0.125545	No
chr14	100846532	100840000	100850000	NA12892	MEG3	H3K27me3	13	10	13	10	23	9	1	0.125545	No
chr14	100846756	100840000	100850000	NA12892	MEG3	H3K27me3	9	7	9	7	16	9	1	0.125545	No
chr14	100847649	100840000	100850000	NA12892	MEG3	H3K27me3	12	9	12	9	21	9	1	0.125545	No
chr14	100848826	100840000	100850000	NA12892	MEG3	H3K27me3	11	9	9	11	20	9	1	0.125545	No
chr14	100849144	100840000	100850000	NA12892	MEG3	H3K27me3	8	7	8	7	15	9	1	0.125545	No
chr14	100849331	100840000	100850000	NA12892	MEG3	H3K27me3	6	5	6	5	11	9	1	0.125545	No
chr14	100850181	100850000	100860000	NA12892	MEG3	H3K27me3	6	5	6	5	11	15	0	0.579344	No
chr14	100851454	100850000	100860000	NA12892	MEG3	H3K27me3	10	8	10	8	18	15	0	0.579344	No
chr14	100851974	100850000	100860000	NA12892	MEG3	H3K27me3	13	10	13	10	23	15	0	0.579344	No
chr14	100853318	100850000	100860000	NA12892	MEG3	H3K27me3	7	15	7	15	22	15	0	0.579344	No
chr14	100853349	100850000	100860000	NA12892	MEG3	H3K27me3	14	8	14	8	22	15	0	0.579344	No
chr14	100853982	100850000	100860000	NA12892	MEG3	H3K27me3	12	16	12	16	28	15	0	0.579344	No
chr14	100855175	100850000	100860000	NA12892	MEG3	H3K27me3	6	4	6	4	10	15	0	0.579344	No
chr14	100855389	100850000	100860000	NA12892	MEG3	H3K27me3	7	11	7	11	18	15	0	0.579344	No
chr14	100855451	100850000	100860000	NA12892	MEG3	H3K27me3	13	5	13	5	18	15	0	0.579344	No
chr14	100855570	100850000	100860000	NA12892	MEG3	H3K27me3	22	10	22	10	32	15	0	0.579344	No
chr14	100856874	100850000	100860000	NA12892	MEG3	H3K27me3	10	5	10	5	15	15	0	0.579344	No
chr14	100857209	100850000	100860000	NA12892	MEG3	H3K27me3	9	12	9	12	21	15	0	0.579344	No
chr14	100857696	100850000	100860000	NA12892	MEG3	H3K27me3	5	3	5	3	8	15	0	0.579344	No
chr14	100859303	100850000	100860000	NA12892	MEG3	H3K27me3	10	6	10	6	16	15	0	0.579344	No
chr14	100859490	100850000	100860000	NA12892	MEG3	H3K27me3	8	11	8	11	19	15	0	0.579344	No
chr14	100867309	100860000	100870000	NA12892	MEG3	H3K27me3	8	3	8	3	11	6	2	0.0134806	No
chr14	100868082	100860000	100870000	NA12892	MEG3	H3K27me3	2	10	2	10	12	6	2	0.0134806	No
chr14	100868408	100860000	100870000	NA12892	MEG3	H3K27me3	2	7	2	7	9	6	2	0.0134806	No
chr14	100868418	100860000	100870000	NA12892	MEG3	H3K27me3	2	6	2	6	8	6	2	0.0134806	No
chr14	100868459	100860000	100870000	NA12892	MEG3	H3K27me3	2	5	2	5	7	6	2	0.0134806	No
chr14	100869267	100860000	100870000	NA12892	MEG3	H3K27me3	7	0	7	0	7	6	2	0.0134806	No
chr14	100882247	100880000	100890000	NA12892	MEG3	H3K27me3	5	2	5	2	7	8	0	0.962307	No
chr14	100884946	100880000	100890000	NA12892	MEG3	H3K27me3	6	7	6	7	13	8	0	0.962307	No
chr14	100885114	100880000	100890000	NA12892	MEG3	H3K27me3	11	7	11	7	18	8	0	0.962307	No
chr14	100886784	100880000	100890000	NA12892	MEG3	H3K27me3	6	9	6	9	15	8	0	0.962307	No
chr14	100886874	100880000	100890000	NA12892	MEG3	H3K27me3	11	5	5	11	16	8	0	0.962307	No
chr14	100887650	100880000	100890000	NA12892	MEG3	H3K27me3	9	8	9	8	17	8	0	0.962307	No
chr14	100887651	100880000	100890000	NA12892	MEG3	H3K27me3	8	8	8	8	16	8	0	0.962307	No
chr14	100889673	100880000	100890000	NA12892	MEG3	H3K27me3	14	12	14	12	26	8	0	0.962307	No
chr14	100890131	100890000	100900000	NA12892	MEG3	H3K27me3	11	3	11	3	14	10	0	0.598092	No
chr14	100891800	100890000	100900000	NA12892	MEG3	H3K27me3	5	2	5	2	7	10	0	0.598092	No
chr14	100892203	100890000	100900000	NA12892	MEG3	H3K27me3	5	5	5	5	10	10	0	0.598092	No
chr14	100894486	100890000	100900000	NA12892	MEG3	H3K27me3	8	6	8	6	14	10	0	0.598092	No
chr14	100895066	100890000	100900000	NA12892	MEG3	H3K27me3	14	8	14	8	22	10	0	0.598092	No
chr14	100898465	100890000	100900000	NA12892	MEG3	H3K27me3	13	11	13	11	24	10	0	0.598092	No
chr14	100898715	100890000	100900000	NA12892	MEG3	H3K27me3	18	10	18	10	28	10	0	0.598092	No
chr14	100898928	100890000	100900000	NA12892	MEG3	H3K27me3	13	7	13	7	20	10	0	0.598092	No
chr14	100899217	100890000	100900000	NA12892	MEG3	H3K27me3	15	11	15	11	26	10	0	0.598092	No
chr14	100899228	100890000	100900000	NA12892	MEG3	H3K27me3	12	12	12	12	24	10	0	0.598092	No
chr14	100900446	100900000	100910000	NA12892	MEG3	H3K27me3	33	14	33	14	47	9	0	0.000204386	No
chr14	100900449	100900000	100910000	NA12892	MEG3	H3K27me3	32	14	32	14	46	9	0	0.000204386	No
chr14	100900995	100900000	100910000	NA12892	MEG3	H3K27me3	19	15	19	15	34	9	0	0.000204386	No
chr14	100902779	100900000	100910000	NA12892	MEG3	H3K27me3	19	9	19	9	28	9	0	0.000204386	No
chr14	100903213	100900000	100910000	NA12892	MEG3	H3K27me3	9	18	9	18	27	9	0	0.000204386	No
chr14	100903313	100900000	100910000	NA12892	MEG3	H3K27me3	5	19	5	19	24	9	0	0.000204386	No
chr14	100904264	100900000	100910000	NA12892	MEG3	H3K27me3	16	6	16	6	22	9	0	0.000204386	No
chr14	100907636	100900000	100910000	NA12892	MEG3	H3K27me3	6	4	6	4	10	9	0	0.000204386	No
chr14	100909088	100900000	100910000	NA12892	MEG3	H3K27me3	8	4	8	4	12	9	0	0.000204386	No
chr14	100841205	100840000	100850000	NA19238	MEG3	H3K27me3	2	3	2	3	5	5	2	0.0598576	No
chr14	100841366	100840000	100850000	NA19238	MEG3	H3K27me3	7	2	7	2	9	5	2	0.0598576	No
chr14	100841389	100840000	100850000	NA19238	MEG3	H3K27me3	7	1	7	1	8	5	2	0.0598576	No
chr14	100843272	100840000	100850000	NA19238	MEG3	H3K27me3	2	7	2	7	9	5	2	0.0598576	No
chr14	100845165	100840000	100850000	NA19238	MEG3	H3K27me3	0	5	0	5	5	5	2	0.0598576	No
chr14	100850046	100850000	100860000	NA19238	MEG3	H3K27me3	3	12	3	12	15	5	1	0.397681	No
chr14	100855175	100850000	100860000	NA19238	MEG3	H3K27me3	2	5	2	5	7	5	1	0.397681	No
chr14	100855178	100850000	100860000	NA19238	MEG3	H3K27me3	2	5	2	5	7	5	1	0.397681	No
chr14	100855451	100850000	100860000	NA19238	MEG3	H3K27me3	4	3	4	3	7	5	1	0.397681	No
chr14	100855570	100850000	100860000	NA19238	MEG3	H3K27me3	5	3	5	3	8	5	1	0.397681	No
chr14	100885527	100880000	100890000	NA19238	MEG3	H3K27me3	5	1	5	1	6	4	1	0.875638	No
chr14	100886150	100880000	100890000	NA19238	MEG3	H3K27me3	2	3	2	3	5	4	1	0.875638	No
chr14	100888451	100880000	100890000	NA19238	MEG3	H3K27me3	4	2	4	2	6	4	1	0.875638	No
chr14	100889673	100880000	100890000	NA19238	MEG3	H3K27me3	4	5	4	5	9	4	1	0.875638	No
chr14	100793257	100790000	100800000	NA19239	MEG3	H3K27me3	3	2	3	2	5	8	0	0.774177	No
chr14	100795844	100790000	100800000	NA19239	MEG3	H3K27me3	10	4	10	4	14	8	0	0.774177	No
chr14	100796640	100790000	100800000	NA19239	MEG3	H3K27me3	4	2	4	2	6	8	0	0.774177	No
chr14	100796668	100790000	100800000	NA19239	MEG3	H3K27me3	2	4	2	4	6	8	0	0.774177	No
chr14	100797544	100790000	100800000	NA19239	MEG3	H3K27me3	11	4	11	4	15	8	0	0.774177	No
chr14	100798471	100790000	100800000	NA19239	MEG3	H3K27me3	6	9	6	9	15	8	0	0.774177	No
chr14	100798829	100790000	100800000	NA19239	MEG3	H3K27me3	4	4	4	4	8	8	0	0.774177	No
chr14	100799072	100790000	100800000	NA19239	MEG3	H3K27me3	3	6	3	6	9	8	0	0.774177	No
chr14	100801081	100800000	100810000	NA19239	MEG3	H3K27me3	16	2	16	2	18	11	8	0.00198738	No
chr14	100802225	100800000	100810000	NA19239	MEG3	H3K27me3	4	12	4	12	16	11	8	0.00198738	No
chr14	100802457	100800000	100810000	NA19239	MEG3	H3K27me3	4	1	4	1	5	11	8	0.00198738	No
chr14	100802638	100800000	100810000	NA19239	MEG3	H3K27me3	4	1	4	1	5	11	8	0.00198738	No
chr14	100803256	100800000	100810000	NA19239	MEG3	H3K27me3	2	3	2	3	5	11	8	0.00198738	No
chr14	100805598	100800000	100810000	NA19239	MEG3	H3K27me3	6	1	6	1	7	11	8	0.00198738	No
chr14	100805756	100800000	100810000	NA19239	MEG3	H3K27me3	4	1	4	1	5	11	8	0.00198738	No
chr14	100806831	100800000	100810000	NA19239	MEG3	H3K27me3	1	4	1	4	5	11	8	0.00198738	No
chr14	100809161	100800000	100810000	NA19239	MEG3	H3K27me3	7	6	7	6	13	11	8	0.00198738	No
chr14	100809346	100800000	100810000	NA19239	MEG3	H3K27me3	2	9	2	9	11	11	8	0.00198738	No
chr14	100809613	100800000	100810000	NA19239	MEG3	H3K27me3	11	1	11	1	12	11	8	0.00198738	No
chr14	100811718	100810000	100820000	NA19239	MEG3	H3K27me3	7	1	7	1	8	10	4	0.0523506	No
chr14	100811871	100810000	100820000	NA19239	MEG3	H3K27me3	3	2	3	2	5	10	4	0.0523506	No
chr14	100812687	100810000	100820000	NA19239	MEG3	H3K27me3	2	6	2	6	8	10	4	0.0523506	No
chr14	100813204	100810000	100820000	NA19239	MEG3	H3K27me3	6	4	6	4	10	10	4	0.0523506	No
chr14	100814519	100810000	100820000	NA19239	MEG3	H3K27me3	6	2	6	2	8	10	4	0.0523506	No
chr14	100814577	100810000	100820000	NA19239	MEG3	H3K27me3	7	3	7	3	10	10	4	0.0523506	No
chr14	100816211	100810000	100820000	NA19239	MEG3	H3K27me3	8	2	8	2	10	10	4	0.0523506	No
chr14	100816262	100810000	100820000	NA19239	MEG3	H3K27me3	6	0	6	0	6	10	4	0.0523506	No
chr14	100816959	100810000	100820000	NA19239	MEG3	H3K27me3	1	5	1	5	6	10	4	0.0523506	No
chr14	100817053	100810000	100820000	NA19239	MEG3	H3K27me3	9	3	9	3	12	10	4	0.0523506	No
chr14	100831830	100830000	100840000	NA19239	MEG3	H3K27me3	9	1	9	1	10	6	3	0.00195483	No
chr14	100831839	100830000	100840000	NA19239	MEG3	H3K27me3	1	8	1	8	9	6	3	0.00195483	No
chr14	100832728	100830000	100840000	NA19239	MEG3	H3K27me3	9	0	9	0	9	6	3	0.00195483	No
chr14	100834609	100830000	100840000	NA19239	MEG3	H3K27me3	2	4	4	2	6	6	3	0.00195483	No
chr14	100837344	100830000	100840000	NA19239	MEG3	H3K27me3	5	2	5	2	7	6	3	0.00195483	No
chr14	100837913	100830000	100840000	NA19239	MEG3	H3K27me3	2	7	2	7	9	6	3	0.00195483	No
chr14	100854554	100850000	100860000	NA19239	MEG3	H3K27me3	2	3	2	3	5	5	3	0.153921	No
chr14	100855178	100850000	100860000	NA19239	MEG3	H3K27me3	5	4	5	4	9	5	3	0.153921	No
chr14	100858888	100850000	100860000	NA19239	MEG3	H3K27me3	5	0	5	0	5	5	3	0.153921	No
chr14	100858948	100850000	100860000	NA19239	MEG3	H3K27me3	6	0	6	0	6	5	3	0.153921	No
chr14	100859313	100850000	100860000	NA19239	MEG3	H3K27me3	4	1	4	1	5	5	3	0.153921	No
chr14	100891800	100890000	100900000	NA19239	MEG3	H3K27me3	2	5	2	5	7	8	3	0.0516471	No
chr14	100892286	100890000	100900000	NA19239	MEG3	H3K27me3	5	1	5	1	6	8	3	0.0516471	No
chr14	100893154	100890000	100900000	NA19239	MEG3	H3K27me3	0	9	0	9	9	8	3	0.0516471	No
chr14	100894486	100890000	100900000	NA19239	MEG3	H3K27me3	5	2	5	2	7	8	3	0.0516471	No
chr14	100898341	100890000	100900000	NA19239	MEG3	H3K27me3	4	16	4	16	20	8	3	0.0516471	No
chr14	100898450	100890000	100900000	NA19239	MEG3	H3K27me3	4	4	4	4	8	8	3	0.0516471	No
chr14	100898465	100890000	100900000	NA19239	MEG3	H3K27me3	3	4	3	4	7	8	3	0.0516471	No
chr14	100898928	100890000	100900000	NA19239	MEG3	H3K27me3	4	3	4	3	7	8	3	0.0516471	No
chr14	100781027	100780000	100790000	NA19240	MEG3	H3K27me3	3	2	2	3	5	11	3	0.600831	No
chr14	100781185	100780000	100790000	NA19240	MEG3	H3K27me3	1	5	5	1	6	11	3	0.600831	No
chr14	100781693	100780000	100790000	NA19240	MEG3	H3K27me3	3	5	3	5	8	11	3	0.600831	No
chr14	100781724	100780000	100790000	NA19240	MEG3	H3K27me3	4	5	5	4	9	11	3	0.600831	No
chr14	100781993	100780000	100790000	NA19240	MEG3	H3K27me3	9	5	9	5	14	11	3	0.600831	No
chr14	100783306	100780000	100790000	NA19240	MEG3	H3K27me3	4	2	2	4	6	11	3	0.600831	No
chr14	100783404	100780000	100790000	NA19240	MEG3	H3K27me3	7	4	7	4	11	11	3	0.600831	No
chr14	100785652	100780000	100790000	NA19240	MEG3	H3K27me3	5	0	5	0	5	11	3	0.600831	No
chr14	100786079	100780000	100790000	NA19240	MEG3	H3K27me3	1	4	1	4	5	11	3	0.600831	No
chr14	100788835	100780000	100790000	NA19240	MEG3	H3K27me3	4	8	8	4	12	11	3	0.600831	No
chr14	100789063	100780000	100790000	NA19240	MEG3	H3K27me3	3	8	3	8	11	11	3	0.600831	No
chr14	100801081	100800000	100810000	NA19240	MEG3	H3K27me3	3	3	3	3	6	15	3	0.476442	No
chr14	100802225	100800000	100810000	NA19240	MEG3	H3K27me3	5	6	6	5	11	15	3	0.476442	No
chr14	100802457	100800000	100810000	NA19240	MEG3	H3K27me3	2	5	5	2	7	15	3	0.476442	No
chr14	100802638	100800000	100810000	NA19240	MEG3	H3K27me3	4	2	2	4	6	15	3	0.476442	No
chr14	100803585	100800000	100810000	NA19240	MEG3	H3K27me3	2	8	8	2	10	15	3	0.476442	No
chr14	100803813	100800000	100810000	NA19240	MEG3	H3K27me3	4	13	13	4	17	15	3	0.476442	No
chr14	100803845	100800000	100810000	NA19240	MEG3	H3K27me3	5	10	10	5	15	15	3	0.476442	No
chr14	100803882	100800000	100810000	NA19240	MEG3	H3K27me3	3	10	10	3	13	15	3	0.476442	No
chr14	100804089	100800000	100810000	NA19240	MEG3	H3K27me3	5	2	2	5	7	15	3	0.476442	No
chr14	100804139	100800000	100810000	NA19240	MEG3	H3K27me3	3	2	3	2	5	15	3	0.476442	No
chr14	100804143	100800000	100810000	NA19240	MEG3	H3K27me3	3	2	2	3	5	15	3	0.476442	No
chr14	100805598	100800000	100810000	NA19240	MEG3	H3K27me3	7	3	3	7	10	15	3	0.476442	No
chr14	100805756	100800000	100810000	NA19240	MEG3	H3K27me3	3	2	2	3	5	15	3	0.476442	No
chr14	100806509	100800000	100810000	NA19240	MEG3	H3K27me3	4	1	1	4	5	15	3	0.476442	No
chr14	100809346	100800000	100810000	NA19240	MEG3	H3K27me3	1	6	6	1	7	15	3	0.476442	No
chr14	100811320	100810000	100820000	NA19240	MEG3	H3K27me3	0	5	5	0	5	11	7	0.000269566	No
chr14	100811449	100810000	100820000	NA19240	MEG3	H3K27me3	2	10	10	2	12	11	7	0.000269566	No
chr14	100811718	100810000	100820000	NA19240	MEG3	H3K27me3	1	12	12	1	13	11	7	0.000269566	No
chr14	100811871	100810000	100820000	NA19240	MEG3	H3K27me3	2	12	12	2	14	11	7	0.000269566	No
chr14	100812197	100810000	100820000	NA19240	MEG3	H3K27me3	1	6	1	6	7	11	7	0.000269566	No
chr14	100812441	100810000	100820000	NA19240	MEG3	H3K27me3	4	13	13	4	17	11	7	0.000269566	No
chr14	100816211	100810000	100820000	NA19240	MEG3	H3K27me3	2	3	3	2	5	11	7	0.000269566	No
chr14	100816310	100810000	100820000	NA19240	MEG3	H3K27me3	5	2	2	5	7	11	7	0.000269566	No
chr14	100817240	100810000	100820000	NA19240	MEG3	H3K27me3	3	2	2	3	5	11	7	0.000269566	No
chr14	100817564	100810000	100820000	NA19240	MEG3	H3K27me3	5	0	0	5	5	11	7	0.000269566	No
chr14	100819020	100810000	100820000	NA19240	MEG3	H3K27me3	1	5	1	5	6	11	7	0.000269566	No
chr14	100860100	100860000	100870000	NA19240	MEG3	H3K27me3	5	0	5	0	5	9	5	0.0412451	No
chr14	100860345	100860000	100870000	NA19240	MEG3	H3K27me3	4	3	4	3	7	9	5	0.0412451	No
chr14	100860980	100860000	100870000	NA19240	MEG3	H3K27me3	6	0	0	6	6	9	5	0.0412451	No
chr14	100861924	100860000	100870000	NA19240	MEG3	H3K27me3	5	0	0	5	5	9	5	0.0412451	No
chr14	100863372	100860000	100870000	NA19240	MEG3	H3K27me3	5	4	4	5	9	9	5	0.0412451	No
chr14	100864197	100860000	100870000	NA19240	MEG3	H3K27me3	1	7	7	1	8	9	5	0.0412451	No
chr14	100867309	100860000	100870000	NA19240	MEG3	H3K27me3	4	2	4	2	6	9	5	0.0412451	No
chr14	100867347	100860000	100870000	NA19240	MEG3	H3K27me3	3	2	3	2	5	9	5	0.0412451	No
chr14	100868502	100860000	100870000	NA19240	MEG3	H3K27me3	0	5	0	5	5	9	5	0.0412451	No
chr14	100884946	100880000	100890000	NA19240	MEG3	H3K27me3	6	0	6	0	6	4	2	0.110425	No
chr14	100886874	100880000	100890000	NA19240	MEG3	H3K27me3	0	5	5	0	5	4	2	0.110425	No
chr14	100888451	100880000	100890000	NA19240	MEG3	H3K27me3	4	4	4	4	8	4	2	0.110425	No
chr14	100889673	100880000	100890000	NA19240	MEG3	H3K27me3	4	6	4	6	10	4	2	0.110425	No
chr14	100897021	100890000	100900000	NA19240	MEG3	H3K27me3	1	5	1	5	6	5	1	0.960687	No
chr14	100898450	100890000	100900000	NA19240	MEG3	H3K27me3	3	4	3	4	7	5	1	0.960687	No
chr14	100898465	100890000	100900000	NA19240	MEG3	H3K27me3	3	5	5	3	8	5	1	0.960687	No
chr14	100898771	100890000	100900000	NA19240	MEG3	H3K27me3	5	4	5	4	9	5	1	0.960687	No
chr14	100898928	100890000	100900000	NA19240	MEG3	H3K27me3	3	4	4	3	7	5	1	0.960687	No
chr7	130480281	130480000	130490000	NA12878	MEST	H3K27me3	4	18	4	18	22	4	1	0.00833051	No
chr7	130485086	130480000	130490000	NA12878	MEST	H3K27me3	18	23	18	23	41	4	1	0.00833051	No
chr7	130486662	130480000	130490000	NA12878	MEST	H3K27me3	51	51	51	51	102	4	1	0.00833051	No
chr7	130488952	130480000	130490000	NA12878	MEST	H3K27me3	19	6	19	6	25	4	1	0.00833051	No
chr7	130511242	130510000	130520000	NA12878	MEST	H3K27me3	0	7	0	7	7	5	3	0.0795903	No
chr7	130514662	130510000	130520000	NA12878	MEST	H3K27me3	4	2	4	2	6	5	3	0.0795903	No
chr7	130514753	130510000	130520000	NA12878	MEST	H3K27me3	5	2	5	2	7	5	3	0.0795903	No
chr7	130519844	130510000	130520000	NA12878	MEST	H3K27me3	4	1	4	1	5	5	3	0.0795903	No
chr7	130519856	130510000	130520000	NA12878	MEST	H3K27me3	6	1	6	1	7	5	3	0.0795903	No
chr7	130471891	130470000	130480000	NA12891	MEST	H3K27me3	7	7	7	7	14	21	10	2.95e-11	No
chr7	130472716	130470000	130480000	NA12891	MEST	H3K27me3	4	10	4	10	14	21	10	2.95e-11	No
chr7	130473043	130470000	130480000	NA12891	MEST	H3K27me3	9	9	9	9	18	21	10	2.95e-11	No
chr7	130473229	130470000	130480000	NA12891	MEST	H3K27me3	5	8	5	8	13	21	10	2.95e-11	No
chr7	130473537	130470000	130480000	NA12891	MEST	H3K27me3	2	8	2	8	10	21	10	2.95e-11	No
chr7	130474386	130470000	130480000	NA12891	MEST	H3K27me3	2	13	2	13	15	21	10	2.95e-11	No
chr7	130475269	130470000	130480000	NA12891	MEST	H3K27me3	0	10	0	10	10	21	10	2.95e-11	No
chr7	130475421	130470000	130480000	NA12891	MEST	H3K27me3	3	14	3	14	17	21	10	2.95e-11	No
chr7	130475479	130470000	130480000	NA12891	MEST	H3K27me3	1	17	1	17	18	21	10	2.95e-11	No
chr7	130475486	130470000	130480000	NA12891	MEST	H3K27me3	1	17	1	17	18	21	10	2.95e-11	No
chr7	130475722	130470000	130480000	NA12891	MEST	H3K27me3	2	10	2	10	12	21	10	2.95e-11	No
chr7	130476277	130470000	130480000	NA12891	MEST	H3K27me3	4	11	4	11	15	21	10	2.95e-11	No
chr7	130476705	130470000	130480000	NA12891	MEST	H3K27me3	2	15	2	15	17	21	10	2.95e-11	No
chr7	130476747	130470000	130480000	NA12891	MEST	H3K27me3	2	11	2	11	13	21	10	2.95e-11	No
chr7	130478161	130470000	130480000	NA12891	MEST	H3K27me3	7	14	7	14	21	21	10	2.95e-11	No
chr7	130478451	130470000	130480000	NA12891	MEST	H3K27me3	10	25	10	25	35	21	10	2.95e-11	No
chr7	130478670	130470000	130480000	NA12891	MEST	H3K27me3	15	20	15	20	35	21	10	2.95e-11	No
chr7	130478704	130470000	130480000	NA12891	MEST	H3K27me3	14	7	14	7	21	21	10	2.95e-11	No
chr7	130478806	130470000	130480000	NA12891	MEST	H3K27me3	10	15	10	15	25	21	10	2.95e-11	No
chr7	130478807	130470000	130480000	NA12891	MEST	H3K27me3	10	15	10	15	25	21	10	2.95e-11	No
chr7	130479325	130470000	130480000	NA12891	MEST	H3K27me3	3	12	3	12	15	21	10	2.95e-11	No
chr7	130511853	130510000	130520000	NA12891	MEST	H3K27me3	4	2	4	2	6	4	2	0.791916	No
chr7	130513359	130510000	130520000	NA12891	MEST	H3K27me3	4	1	4	1	5	4	2	0.791916	No
chr7	130513375	130510000	130520000	NA12891	MEST	H3K27me3	1	4	4	1	5	4	2	0.791916	No
chr7	130518909	130510000	130520000	NA12891	MEST	H3K27me3	3	3	3	3	6	4	2	0.791916	No
chr7	130473229	130470000	130480000	NA12892	MEST	H3K27me3	1	12	1	12	13	17	8	2.28e-15	No
chr7	130473537	130470000	130480000	NA12892	MEST	H3K27me3	2	19	2	19	21	17	8	2.28e-15	No
chr7	130474386	130470000	130480000	NA12892	MEST	H3K27me3	13	5	5	13	18	17	8	2.28e-15	No
chr7	130475269	130470000	130480000	NA12892	MEST	H3K27me3	4	11	4	11	15	17	8	2.28e-15	No
chr7	130475421	130470000	130480000	NA12892	MEST	H3K27me3	1	17	1	17	18	17	8	2.28e-15	No
chr7	130475479	130470000	130480000	NA12892	MEST	H3K27me3	5	10	5	10	15	17	8	2.28e-15	No
chr7	130475486	130470000	130480000	NA12892	MEST	H3K27me3	6	11	6	11	17	17	8	2.28e-15	No
chr7	130475722	130470000	130480000	NA12892	MEST	H3K27me3	4	25	4	25	29	17	8	2.28e-15	No
chr7	130476705	130470000	130480000	NA12892	MEST	H3K27me3	2	12	2	12	14	17	8	2.28e-15	No
chr7	130476747	130470000	130480000	NA12892	MEST	H3K27me3	1	15	1	15	16	17	8	2.28e-15	No
chr7	130478161	130470000	130480000	NA12892	MEST	H3K27me3	5	13	5	13	18	17	8	2.28e-15	No
chr7	130478451	130470000	130480000	NA12892	MEST	H3K27me3	7	17	7	17	24	17	8	2.28e-15	No
chr7	130478670	130470000	130480000	NA12892	MEST	H3K27me3	10	14	10	14	24	17	8	2.28e-15	No
chr7	130478704	130470000	130480000	NA12892	MEST	H3K27me3	5	18	5	18	23	17	8	2.28e-15	No
chr7	130478806	130470000	130480000	NA12892	MEST	H3K27me3	4	16	4	16	20	17	8	2.28e-15	No
chr7	130478807	130470000	130480000	NA12892	MEST	H3K27me3	4	16	4	16	20	17	8	2.28e-15	No
chr7	130479325	130470000	130480000	NA12892	MEST	H3K27me3	4	10	4	10	14	17	8	2.28e-15	No
chr7	130510864	130510000	130520000	NA12892	MEST	H3K27me3	2	5	2	5	7	6	1	0.275111	No
chr7	130514662	130510000	130520000	NA12892	MEST	H3K27me3	6	3	3	6	9	6	1	0.275111	No
chr7	130514753	130510000	130520000	NA12892	MEST	H3K27me3	6	3	3	6	9	6	1	0.275111	No
chr7	130518909	130510000	130520000	NA12892	MEST	H3K27me3	11	1	11	1	12	6	1	0.275111	No
chr7	130519844	130510000	130520000	NA12892	MEST	H3K27me3	2	3	2	3	5	6	1	0.275111	No
chr7	130519856	130510000	130520000	NA12892	MEST	H3K27me3	2	3	2	3	5	6	1	0.275111	No
chr7	130470151	130470000	130480000	NA19238	MEST	H3K27me3	9	1	9	1	10	10	2	0.289487	No
chr7	130470280	130470000	130480000	NA19238	MEST	H3K27me3	13	6	13	6	19	10	2	0.289487	No
chr7	130470707	130470000	130480000	NA19238	MEST	H3K27me3	3	6	3	6	9	10	2	0.289487	No
chr7	130470742	130470000	130480000	NA19238	MEST	H3K27me3	6	8	8	6	14	10	2	0.289487	No
chr7	130472716	130470000	130480000	NA19238	MEST	H3K27me3	0	7	7	0	7	10	2	0.289487	No
chr7	130473043	130470000	130480000	NA19238	MEST	H3K27me3	3	4	4	3	7	10	2	0.289487	No
chr7	130473229	130470000	130480000	NA19238	MEST	H3K27me3	3	3	3	3	6	10	2	0.289487	No
chr7	130475269	130470000	130480000	NA19238	MEST	H3K27me3	5	4	5	4	9	10	2	0.289487	No
chr7	130478451	130470000	130480000	NA19238	MEST	H3K27me3	5	6	5	6	11	10	2	0.289487	No
chr7	130478704	130470000	130480000	NA19238	MEST	H3K27me3	5	2	2	5	7	10	2	0.289487	No
chr7	130480833	130480000	130490000	NA19238	MEST	H3K27me3	3	2	3	2	5	6	1	0.00231866	No
chr7	130484251	130480000	130490000	NA19238	MEST	H3K27me3	18	3	3	18	21	6	1	0.00231866	No
chr7	130484766	130480000	130490000	NA19238	MEST	H3K27me3	18	5	18	5	23	6	1	0.00231866	No
chr7	130485611	130480000	130490000	NA19238	MEST	H3K27me3	5	10	5	10	15	6	1	0.00231866	No
chr7	130487539	130480000	130490000	NA19238	MEST	H3K27me3	7	7	7	7	14	6	1	0.00231866	No
chr7	130488778	130480000	130490000	NA19238	MEST	H3K27me3	13	4	13	4	17	6	1	0.00231866	No
chr7	130485660	130480000	130490000	NA19239	MEST	H3K27me3	12	13	12	13	25	6	0	0.686329	No
chr7	130486107	130480000	130490000	NA19239	MEST	H3K27me3	11	12	11	12	23	6	0	0.686329	No
chr7	130486822	130480000	130490000	NA19239	MEST	H3K27me3	21	17	17	21	38	6	0	0.686329	No
chr7	130486939	130480000	130490000	NA19239	MEST	H3K27me3	12	15	12	15	27	6	0	0.686329	No
chr7	130487019	130480000	130490000	NA19239	MEST	H3K27me3	19	9	9	19	28	6	0	0.686329	No
chr7	130487677	130480000	130490000	NA19239	MEST	H3K27me3	7	13	7	13	20	6	0	0.686329	No
chr16	3360017	3360000	3370000	NA12878	MTRNR2L4	H3K27me3	5	9	9	5	14	24	5	0.13634	No
chr16	3360145	3360000	3370000	NA12878	MTRNR2L4	H3K27me3	3	3	3	3	6	24	5	0.13634	No
chr16	3361518	3360000	3370000	NA12878	MTRNR2L4	H3K27me3	7	7	7	7	14	24	5	0.13634	No
chr16	3361636	3360000	3370000	NA12878	MTRNR2L4	H3K27me3	3	7	3	7	10	24	5	0.13634	No
chr16	3362221	3360000	3370000	NA12878	MTRNR2L4	H3K27me3	4	11	4	11	15	24	5	0.13634	No
chr16	3362582	3360000	3370000	NA12878	MTRNR2L4	H3K27me3	14	14	14	14	28	24	5	0.13634	No
chr16	3362861	3360000	3370000	NA12878	MTRNR2L4	H3K27me3	5	7	5	7	12	24	5	0.13634	No
chr16	3363477	3360000	3370000	NA12878	MTRNR2L4	H3K27me3	5	12	5	12	17	24	5	0.13634	No
chr16	3363734	3360000	3370000	NA12878	MTRNR2L4	H3K27me3	4	4	4	4	8	24	5	0.13634	No
chr16	3364937	3360000	3370000	NA12878	MTRNR2L4	H3K27me3	10	15	10	15	25	24	5	0.13634	No
chr16	3365063	3360000	3370000	NA12878	MTRNR2L4	H3K27me3	6	8	6	8	14	24	5	0.13634	No
chr16	3366340	3360000	3370000	NA12878	MTRNR2L4	H3K27me3	3	4	3	4	7	24	5	0.13634	No
chr16	3366354	3360000	3370000	NA12878	MTRNR2L4	H3K27me3	3	2	3	2	5	24	5	0.13634	No
chr16	3366664	3360000	3370000	NA12878	MTRNR2L4	H3K27me3	8	5	8	5	13	24	5	0.13634	No
chr16	3366689	3360000	3370000	NA12878	MTRNR2L4	H3K27me3	8	8	8	8	16	24	5	0.13634	No
chr16	3367156	3360000	3370000	NA12878	MTRNR2L4	H3K27me3	2	5	2	5	7	24	5	0.13634	No
chr16	3367441	3360000	3370000	NA12878	MTRNR2L4	H3K27me3	4	2	4	2	6	24	5	0.13634	No
chr16	3367464	3360000	3370000	NA12878	MTRNR2L4	H3K27me3	7	1	7	1	8	24	5	0.13634	No
chr16	3367465	3360000	3370000	NA12878	MTRNR2L4	H3K27me3	7	1	7	1	8	24	5	0.13634	No
chr16	3368381	3360000	3370000	NA12878	MTRNR2L4	H3K27me3	6	12	6	12	18	24	5	0.13634	No
chr16	3368419	3360000	3370000	NA12878	MTRNR2L4	H3K27me3	3	18	3	18	21	24	5	0.13634	No
chr16	3368487	3360000	3370000	NA12878	MTRNR2L4	H3K27me3	4	16	4	16	20	24	5	0.13634	No
chr16	3369741	3360000	3370000	NA12878	MTRNR2L4	H3K27me3	4	4	4	4	8	24	5	0.13634	No
chr16	3369934	3360000	3370000	NA12878	MTRNR2L4	H3K27me3	1	7	1	7	8	24	5	0.13634	No
chr16	3370386	3370000	3380000	NA12878	MTRNR2L4	H3K27me3	2	8	2	8	10	15	4	0.0903232	No
chr16	3370479	3370000	3380000	NA12878	MTRNR2L4	H3K27me3	2	7	2	7	9	15	4	0.0903232	No
chr16	3370814	3370000	3380000	NA12878	MTRNR2L4	H3K27me3	8	7	8	7	15	15	4	0.0903232	No
chr16	3371073	3370000	3380000	NA12878	MTRNR2L4	H3K27me3	5	12	5	12	17	15	4	0.0903232	No
chr16	3371199	3370000	3380000	NA12878	MTRNR2L4	H3K27me3	1	7	1	7	8	15	4	0.0903232	No
chr16	3371261	3370000	3380000	NA12878	MTRNR2L4	H3K27me3	6	7	6	7	13	15	4	0.0903232	No
chr16	3371347	3370000	3380000	NA12878	MTRNR2L4	H3K27me3	4	4	4	4	8	15	4	0.0903232	No
chr16	3371415	3370000	3380000	NA12878	MTRNR2L4	H3K27me3	8	4	8	4	12	15	4	0.0903232	No
chr16	3371691	3370000	3380000	NA12878	MTRNR2L4	H3K27me3	7	4	7	4	11	15	4	0.0903232	No
chr16	3372399	3370000	3380000	NA12878	MTRNR2L4	H3K27me3	3	4	3	4	7	15	4	0.0903232	No
chr16	3375325	3370000	3380000	NA12878	MTRNR2L4	H3K27me3	4	4	4	4	8	15	4	0.0903232	No
chr16	3375524	3370000	3380000	NA12878	MTRNR2L4	H3K27me3	9	0	0	9	9	15	4	0.0903232	No
chr16	3376183	3370000	3380000	NA12878	MTRNR2L4	H3K27me3	12	8	12	8	20	15	4	0.0903232	No
chr16	3377033	3370000	3380000	NA12878	MTRNR2L4	H3K27me3	5	0	5	0	5	15	4	0.0903232	No
chr16	3379778	3370000	3380000	NA12878	MTRNR2L4	H3K27me3	4	9	9	4	13	15	4	0.0903232	No
chr16	3360017	3360000	3370000	NA12891	MTRNR2L4	H3K27me3	6	3	6	3	9	33	5	0.422175	No
chr16	3360456	3360000	3370000	NA12891	MTRNR2L4	H3K27me3	12	11	12	11	23	33	5	0.422175	No
chr16	3361518	3360000	3370000	NA12891	MTRNR2L4	H3K27me3	3	7	3	7	10	33	5	0.422175	No
chr16	3361587	3360000	3370000	NA12891	MTRNR2L4	H3K27me3	9	3	9	3	12	33	5	0.422175	No
chr16	3361855	3360000	3370000	NA12891	MTRNR2L4	H3K27me3	10	5	10	5	15	33	5	0.422175	No
chr16	3362221	3360000	3370000	NA12891	MTRNR2L4	H3K27me3	9	20	9	20	29	33	5	0.422175	No
chr16	3362582	3360000	3370000	NA12891	MTRNR2L4	H3K27me3	11	3	11	3	14	33	5	0.422175	No
chr16	3362861	3360000	3370000	NA12891	MTRNR2L4	H3K27me3	6	3	6	3	9	33	5	0.422175	No
chr16	3363477	3360000	3370000	NA12891	MTRNR2L4	H3K27me3	13	11	13	11	24	33	5	0.422175	No
chr16	3363734	3360000	3370000	NA12891	MTRNR2L4	H3K27me3	17	11	17	11	28	33	5	0.422175	No
chr16	3363749	3360000	3370000	NA12891	MTRNR2L4	H3K27me3	20	12	20	12	32	33	5	0.422175	No
chr16	3363896	3360000	3370000	NA12891	MTRNR2L4	H3K27me3	5	12	5	12	17	33	5	0.422175	No
chr16	3364937	3360000	3370000	NA12891	MTRNR2L4	H3K27me3	11	1	11	1	12	33	5	0.422175	No
chr16	3365063	3360000	3370000	NA12891	MTRNR2L4	H3K27me3	8	5	8	5	13	33	5	0.422175	No
chr16	3365512	3360000	3370000	NA12891	MTRNR2L4	H3K27me3	2	5	5	2	7	33	5	0.422175	No
chr16	3366340	3360000	3370000	NA12891	MTRNR2L4	H3K27me3	4	2	2	4	6	33	5	0.422175	No
chr16	3366354	3360000	3370000	NA12891	MTRNR2L4	H3K27me3	4	2	2	4	6	33	5	0.422175	No
chr16	3366387	3360000	3370000	NA12891	MTRNR2L4	H3K27me3	4	2	4	2	6	33	5	0.422175	No
chr16	3366399	3360000	3370000	NA12891	MTRNR2L4	H3K27me3	8	3	8	3	11	33	5	0.422175	No
chr16	3366664	3360000	3370000	NA12891	MTRNR2L4	H3K27me3	8	8	8	8	16	33	5	0.422175	No
chr16	3366689	3360000	3370000	NA12891	MTRNR2L4	H3K27me3	6	9	9	6	15	33	5	0.422175	No
chr16	3366940	3360000	3370000	NA12891	MTRNR2L4	H3K27me3	3	8	8	3	11	33	5	0.422175	No
chr16	3367156	3360000	3370000	NA12891	MTRNR2L4	H3K27me3	8	5	5	8	13	33	5	0.422175	No
chr16	3367450	3360000	3370000	NA12891	MTRNR2L4	H3K27me3	7	5	5	7	12	33	5	0.422175	No
chr16	3367464	3360000	3370000	NA12891	MTRNR2L4	H3K27me3	4	6	6	4	10	33	5	0.422175	No
chr16	3367465	3360000	3370000	NA12891	MTRNR2L4	H3K27me3	4	6	6	4	10	33	5	0.422175	No
chr16	3368381	3360000	3370000	NA12891	MTRNR2L4	H3K27me3	2	3	3	2	5	33	5	0.422175	No
chr16	3368419	3360000	3370000	NA12891	MTRNR2L4	H3K27me3	6	6	6	6	12	33	5	0.422175	No
chr16	3368487	3360000	3370000	NA12891	MTRNR2L4	H3K27me3	7	8	8	7	15	33	5	0.422175	No
chr16	3369384	3360000	3370000	NA12891	MTRNR2L4	H3K27me3	5	1	5	1	6	33	5	0.422175	No
chr16	3369410	3360000	3370000	NA12891	MTRNR2L4	H3K27me3	4	1	4	1	5	33	5	0.422175	No
chr16	3369741	3360000	3370000	NA12891	MTRNR2L4	H3K27me3	5	1	5	1	6	33	5	0.422175	No
chr16	3369934	3360000	3370000	NA12891	MTRNR2L4	H3K27me3	5	1	5	1	6	33	5	0.422175	No
chr16	3370479	3370000	3380000	NA12891	MTRNR2L4	H3K27me3	15	1	15	1	16	13	8	6.84e-11	No
chr16	3370814	3370000	3380000	NA12891	MTRNR2L4	H3K27me3	3	3	3	3	6	13	8	6.84e-11	No
chr16	3371073	3370000	3380000	NA12891	MTRNR2L4	H3K27me3	9	2	9	2	11	13	8	6.84e-11	No
chr16	3371199	3370000	3380000	NA12891	MTRNR2L4	H3K27me3	14	1	14	1	15	13	8	6.84e-11	No
chr16	3371261	3370000	3380000	NA12891	MTRNR2L4	H3K27me3	6	0	6	0	6	13	8	6.84e-11	No
chr16	3371415	3370000	3380000	NA12891	MTRNR2L4	H3K27me3	9	13	9	13	22	13	8	6.84e-11	No
chr16	3371691	3370000	3380000	NA12891	MTRNR2L4	H3K27me3	4	13	4	13	17	13	8	6.84e-11	No
chr16	3372432	3370000	3380000	NA12891	MTRNR2L4	H3K27me3	3	6	3	6	9	13	8	6.84e-11	No
chr16	3375325	3370000	3380000	NA12891	MTRNR2L4	H3K27me3	1	21	1	21	22	13	8	6.84e-11	No
chr16	3375524	3370000	3380000	NA12891	MTRNR2L4	H3K27me3	2	8	2	8	10	13	8	6.84e-11	No
chr16	3376188	3370000	3380000	NA12891	MTRNR2L4	H3K27me3	3	3	3	3	6	13	8	6.84e-11	No
chr16	3376917	3370000	3380000	NA12891	MTRNR2L4	H3K27me3	9	1	9	1	10	13	8	6.84e-11	No
chr16	3378060	3370000	3380000	NA12891	MTRNR2L4	H3K27me3	0	13	0	13	13	13	8	6.84e-11	No
chr16	3360145	3360000	3370000	NA12892	MTRNR2L4	H3K27me3	8	14	8	14	22	9	1	0.389012	No
chr16	3360456	3360000	3370000	NA12892	MTRNR2L4	H3K27me3	11	6	11	6	17	9	1	0.389012	No
chr16	3361587	3360000	3370000	NA12892	MTRNR2L4	H3K27me3	7	6	7	6	13	9	1	0.389012	No
chr16	3361636	3360000	3370000	NA12892	MTRNR2L4	H3K27me3	4	5	4	5	9	9	1	0.389012	No
chr16	3361855	3360000	3370000	NA12892	MTRNR2L4	H3K27me3	8	13	8	13	21	9	1	0.389012	No
chr16	3363749	3360000	3370000	NA12892	MTRNR2L4	H3K27me3	2	12	2	12	14	9	1	0.389012	No
chr16	3363896	3360000	3370000	NA12892	MTRNR2L4	H3K27me3	8	5	8	5	13	9	1	0.389012	No
chr16	3366387	3360000	3370000	NA12892	MTRNR2L4	H3K27me3	9	4	9	4	13	9	1	0.389012	No
chr16	3367450	3360000	3370000	NA12892	MTRNR2L4	H3K27me3	3	3	3	3	6	9	1	0.389012	No
chr16	3370386	3370000	3380000	NA12892	MTRNR2L4	H3K27me3	18	8	18	8	26	7	1	0.252579	No
chr16	3371347	3370000	3380000	NA12892	MTRNR2L4	H3K27me3	10	12	10	12	22	7	1	0.252579	No
chr16	3372399	3370000	3380000	NA12892	MTRNR2L4	H3K27me3	9	5	9	5	14	7	1	0.252579	No
chr16	3373990	3370000	3380000	NA12892	MTRNR2L4	H3K27me3	2	13	2	13	15	7	1	0.252579	No
chr16	3376183	3370000	3380000	NA12892	MTRNR2L4	H3K27me3	3	2	3	2	5	7	1	0.252579	No
chr16	3376917	3370000	3380000	NA12892	MTRNR2L4	H3K27me3	3	3	3	3	6	7	1	0.252579	No
chr16	3377033	3370000	3380000	NA12892	MTRNR2L4	H3K27me3	3	3	3	3	6	7	1	0.252579	No
chr16	3360017	3360000	3370000	NA19238	MTRNR2L4	H3K27me3	2	5	2	5	7	22	7	0.150577	No
chr16	3361518	3360000	3370000	NA19238	MTRNR2L4	H3K27me3	3	5	3	5	8	22	7	0.150577	No
chr16	3361855	3360000	3370000	NA19238	MTRNR2L4	H3K27me3	4	2	4	2	6	22	7	0.150577	No
chr16	3362221	3360000	3370000	NA19238	MTRNR2L4	H3K27me3	6	6	6	6	12	22	7	0.150577	No
chr16	3362582	3360000	3370000	NA19238	MTRNR2L4	H3K27me3	4	8	4	8	12	22	7	0.150577	No
chr16	3362618	3360000	3370000	NA19238	MTRNR2L4	H3K27me3	3	7	3	7	10	22	7	0.150577	No
chr16	3363477	3360000	3370000	NA19238	MTRNR2L4	H3K27me3	8	9	8	9	17	22	7	0.150577	No
chr16	3363734	3360000	3370000	NA19238	MTRNR2L4	H3K27me3	13	5	13	5	18	22	7	0.150577	No
chr16	3365063	3360000	3370000	NA19238	MTRNR2L4	H3K27me3	6	1	6	1	7	22	7	0.150577	No
chr16	3365512	3360000	3370000	NA19238	MTRNR2L4	H3K27me3	6	0	6	0	6	22	7	0.150577	No
chr16	3366340	3360000	3370000	NA19238	MTRNR2L4	H3K27me3	4	2	4	2	6	22	7	0.150577	No
chr16	3366354	3360000	3370000	NA19238	MTRNR2L4	H3K27me3	4	2	4	2	6	22	7	0.150577	No
chr16	3366940	3360000	3370000	NA19238	MTRNR2L4	H3K27me3	7	1	7	1	8	22	7	0.150577	No
chr16	3367156	3360000	3370000	NA19238	MTRNR2L4	H3K27me3	8	0	8	0	8	22	7	0.150577	No
chr16	3367464	3360000	3370000	NA19238	MTRNR2L4	H3K27me3	8	2	8	2	10	22	7	0.150577	No
chr16	3367465	3360000	3370000	NA19238	MTRNR2L4	H3K27me3	8	2	8	2	10	22	7	0.150577	No
chr16	3368381	3360000	3370000	NA19238	MTRNR2L4	H3K27me3	3	3	3	3	6	22	7	0.150577	No
chr16	3368419	3360000	3370000	NA19238	MTRNR2L4	H3K27me3	4	3	4	3	7	22	7	0.150577	No
chr16	3369384	3360000	3370000	NA19238	MTRNR2L4	H3K27me3	2	3	2	3	5	22	7	0.150577	No
chr16	3369410	3360000	3370000	NA19238	MTRNR2L4	H3K27me3	5	3	5	3	8	22	7	0.150577	No
chr16	3369741	3360000	3370000	NA19238	MTRNR2L4	H3K27me3	2	8	2	8	10	22	7	0.150577	No
chr16	3369934	3360000	3370000	NA19238	MTRNR2L4	H3K27me3	8	6	8	6	14	22	7	0.150577	No
chr16	3370479	3370000	3380000	NA19238	MTRNR2L4	H3K27me3	6	0	6	0	6	12	3	0.246719	No
chr16	3371073	3370000	3380000	NA19238	MTRNR2L4	H3K27me3	3	3	3	3	6	12	3	0.246719	No
chr16	3371199	3370000	3380000	NA19238	MTRNR2L4	H3K27me3	7	2	7	2	9	12	3	0.246719	No
chr16	3371261	3370000	3380000	NA19238	MTRNR2L4	H3K27me3	5	3	5	3	8	12	3	0.246719	No
chr16	3371415	3370000	3380000	NA19238	MTRNR2L4	H3K27me3	0	6	6	0	6	12	3	0.246719	No
chr16	3371691	3370000	3380000	NA19238	MTRNR2L4	H3K27me3	8	6	8	6	14	12	3	0.246719	No
chr16	3372057	3370000	3380000	NA19238	MTRNR2L4	H3K27me3	3	6	3	6	9	12	3	0.246719	No
chr16	3372432	3370000	3380000	NA19238	MTRNR2L4	H3K27me3	4	3	4	3	7	12	3	0.246719	No
chr16	3374210	3370000	3380000	NA19238	MTRNR2L4	H3K27me3	5	2	5	2	7	12	3	0.246719	No
chr16	3375325	3370000	3380000	NA19238	MTRNR2L4	H3K27me3	2	7	7	2	9	12	3	0.246719	No
chr16	3375524	3370000	3380000	NA19238	MTRNR2L4	H3K27me3	4	1	1	4	5	12	3	0.246719	No
chr16	3376644	3370000	3380000	NA19238	MTRNR2L4	H3K27me3	5	2	5	2	7	12	3	0.246719	No
chr16	3360017	3360000	3370000	NA19239	MTRNR2L4	H3K27me3	2	10	2	10	12	26	6	0.126272	No
chr16	3361518	3360000	3370000	NA19239	MTRNR2L4	H3K27me3	0	11	0	11	11	26	6	0.126272	No
chr16	3361855	3360000	3370000	NA19239	MTRNR2L4	H3K27me3	6	11	6	11	17	26	6	0.126272	No
chr16	3362221	3360000	3370000	NA19239	MTRNR2L4	H3K27me3	6	10	6	10	16	26	6	0.126272	No
chr16	3362582	3360000	3370000	NA19239	MTRNR2L4	H3K27me3	4	6	4	6	10	26	6	0.126272	No
chr16	3362861	3360000	3370000	NA19239	MTRNR2L4	H3K27me3	8	10	8	10	18	26	6	0.126272	No
chr16	3363734	3360000	3370000	NA19239	MTRNR2L4	H3K27me3	11	12	11	12	23	26	6	0.126272	No
chr16	3364937	3360000	3370000	NA19239	MTRNR2L4	H3K27me3	6	7	6	7	13	26	6	0.126272	No
chr16	3365063	3360000	3370000	NA19239	MTRNR2L4	H3K27me3	7	10	7	10	17	26	6	0.126272	No
chr16	3365512	3360000	3370000	NA19239	MTRNR2L4	H3K27me3	5	5	5	5	10	26	6	0.126272	No
chr16	3366340	3360000	3370000	NA19239	MTRNR2L4	H3K27me3	3	2	3	2	5	26	6	0.126272	No
chr16	3366354	3360000	3370000	NA19239	MTRNR2L4	H3K27me3	5	5	5	5	10	26	6	0.126272	No
chr16	3366385	3360000	3370000	NA19239	MTRNR2L4	H3K27me3	6	6	6	6	12	26	6	0.126272	No
chr16	3366399	3360000	3370000	NA19239	MTRNR2L4	H3K27me3	5	7	5	7	12	26	6	0.126272	No
chr16	3366515	3360000	3370000	NA19239	MTRNR2L4	H3K27me3	6	4	6	4	10	26	6	0.126272	No
chr16	3366664	3360000	3370000	NA19239	MTRNR2L4	H3K27me3	5	3	3	5	8	26	6	0.126272	No
chr16	3366689	3360000	3370000	NA19239	MTRNR2L4	H3K27me3	4	2	2	4	6	26	6	0.126272	No
chr16	3366940	3360000	3370000	NA19239	MTRNR2L4	H3K27me3	1	4	4	1	5	26	6	0.126272	No
chr16	3367156	3360000	3370000	NA19239	MTRNR2L4	H3K27me3	4	4	4	4	8	26	6	0.126272	No
chr16	3367450	3360000	3370000	NA19239	MTRNR2L4	H3K27me3	1	6	1	6	7	26	6	0.126272	No
chr16	3367464	3360000	3370000	NA19239	MTRNR2L4	H3K27me3	0	10	0	10	10	26	6	0.126272	No
chr16	3367465	3360000	3370000	NA19239	MTRNR2L4	H3K27me3	0	10	0	10	10	26	6	0.126272	No
chr16	3368381	3360000	3370000	NA19239	MTRNR2L4	H3K27me3	4	2	2	4	6	26	6	0.126272	No
chr16	3368419	3360000	3370000	NA19239	MTRNR2L4	H3K27me3	4	2	2	4	6	26	6	0.126272	No
chr16	3369384	3360000	3370000	NA19239	MTRNR2L4	H3K27me3	3	6	3	6	9	26	6	0.126272	No
chr16	3369410	3360000	3370000	NA19239	MTRNR2L4	H3K27me3	3	6	3	6	9	26	6	0.126272	No
chr16	3370479	3370000	3380000	NA19239	MTRNR2L4	H3K27me3	6	4	6	4	10	11	1	0.976086	No
chr16	3370814	3370000	3380000	NA19239	MTRNR2L4	H3K27me3	2	3	2	3	5	11	1	0.976086	No
chr16	3371073	3370000	3380000	NA19239	MTRNR2L4	H3K27me3	4	5	4	5	9	11	1	0.976086	No
chr16	3371199	3370000	3380000	NA19239	MTRNR2L4	H3K27me3	7	6	7	6	13	11	1	0.976086	No
chr16	3371261	3370000	3380000	NA19239	MTRNR2L4	H3K27me3	3	3	3	3	6	11	1	0.976086	No
chr16	3371382	3370000	3380000	NA19239	MTRNR2L4	H3K27me3	4	4	4	4	8	11	1	0.976086	No
chr16	3371415	3370000	3380000	NA19239	MTRNR2L4	H3K27me3	4	1	4	1	5	11	1	0.976086	No
chr16	3371691	3370000	3380000	NA19239	MTRNR2L4	H3K27me3	12	7	12	7	19	11	1	0.976086	No
chr16	3371717	3370000	3380000	NA19239	MTRNR2L4	H3K27me3	16	7	16	7	23	11	1	0.976086	No
chr16	3376116	3370000	3380000	NA19239	MTRNR2L4	H3K27me3	7	8	7	8	15	11	1	0.976086	No
chr16	3378060	3370000	3380000	NA19239	MTRNR2L4	H3K27me3	5	2	5	2	7	11	1	0.976086	No
chr1	39516752	39510000	39520000	NA12878	PPIEL	H3K27me3	5	7	5	7	12	4	0	0.931487	No
chr1	39516936	39510000	39520000	NA12878	PPIEL	H3K27me3	8	4	8	4	12	4	0	0.931487	No
chr1	39517635	39510000	39520000	NA12878	PPIEL	H3K27me3	5	3	5	3	8	4	0	0.931487	No
chr1	39518048	39510000	39520000	NA12878	PPIEL	H3K27me3	2	3	2	3	5	4	0	0.931487	No
chr1	39501551	39500000	39510000	NA12891	PPIEL	H3K27me3	14	14	14	14	28	7	1	0.0560107	No
chr1	39501608	39500000	39510000	NA12891	PPIEL	H3K27me3	8	9	8	9	17	7	1	0.0560107	No
chr1	39502011	39500000	39510000	NA12891	PPIEL	H3K27me3	13	4	4	13	17	7	1	0.0560107	No
chr1	39503387	39500000	39510000	NA12891	PPIEL	H3K27me3	7	9	7	9	16	7	1	0.0560107	No
chr1	39503454	39500000	39510000	NA12891	PPIEL	H3K27me3	3	10	3	10	13	7	1	0.0560107	No
chr1	39505256	39500000	39510000	NA12891	PPIEL	H3K27me3	13	8	13	8	21	7	1	0.0560107	No
chr1	39509736	39500000	39510000	NA12891	PPIEL	H3K27me3	11	1	11	1	12	7	1	0.0560107	No
chr1	39513327	39510000	39520000	NA12891	PPIEL	H3K27me3	8	6	8	6	14	4	1	0.000225398	No
chr1	39515850	39510000	39520000	NA12891	PPIEL	H3K27me3	34	11	34	11	45	4	1	0.000225398	No
chr1	39517602	39510000	39520000	NA12891	PPIEL	H3K27me3	7	22	7	22	29	4	1	0.000225398	No
chr1	39519587	39510000	39520000	NA12891	PPIEL	H3K27me3	0	5	0	5	5	4	1	0.000225398	No
chr1	39522362	39520000	39530000	NA12891	PPIEL	H3K27me3	1	4	1	4	5	4	4	0.00622738	No
chr1	39523655	39520000	39530000	NA12891	PPIEL	H3K27me3	0	7	0	7	7	4	4	0.00622738	No
chr1	39524254	39520000	39530000	NA12891	PPIEL	H3K27me3	0	5	0	5	5	4	4	0.00622738	No
chr1	39527206	39520000	39530000	NA12891	PPIEL	H3K27me3	0	5	0	5	5	4	4	0.00622738	No
chr1	39572899	39570000	39580000	NA12891	PPIEL	H3K27me3	4	4	4	4	8	8	2	0.000518413	No
chr1	39572925	39570000	39580000	NA12891	PPIEL	H3K27me3	6	2	6	2	8	8	2	0.000518413	No
chr1	39574035	39570000	39580000	NA12891	PPIEL	H3K27me3	3	2	3	2	5	8	2	0.000518413	No
chr1	39578080	39570000	39580000	NA12891	PPIEL	H3K27me3	14	1	1	14	15	8	2	0.000518413	No
chr1	39578100	39570000	39580000	NA12891	PPIEL	H3K27me3	14	1	1	14	15	8	2	0.000518413	No
chr1	39579041	39570000	39580000	NA12891	PPIEL	H3K27me3	14	6	14	6	20	8	2	0.000518413	No
chr1	39579149	39570000	39580000	NA12891	PPIEL	H3K27me3	17	10	17	10	27	8	2	0.000518413	No
chr1	39579796	39570000	39580000	NA12891	PPIEL	H3K27me3	12	5	12	5	17	8	2	0.000518413	No
chr1	39500089	39500000	39510000	NA12892	PPIEL	H3K27me3	13	15	13	15	28	13	0	0.999923	No
chr1	39501046	39500000	39510000	NA12892	PPIEL	H3K27me3	12	11	12	11	23	13	0	0.999923	No
chr1	39501390	39500000	39510000	NA12892	PPIEL	H3K27me3	10	10	10	10	20	13	0	0.999923	No
chr1	39501419	39500000	39510000	NA12892	PPIEL	H3K27me3	10	9	9	10	19	13	0	0.999923	No
chr1	39502011	39500000	39510000	NA12892	PPIEL	H3K27me3	6	7	7	6	13	13	0	0.999923	No
chr1	39503152	39500000	39510000	NA12892	PPIEL	H3K27me3	5	8	5	8	13	13	0	0.999923	No
chr1	39504156	39500000	39510000	NA12892	PPIEL	H3K27me3	6	3	6	3	9	13	0	0.999923	No
chr1	39504785	39500000	39510000	NA12892	PPIEL	H3K27me3	8	7	8	7	15	13	0	0.999923	No
chr1	39504797	39500000	39510000	NA12892	PPIEL	H3K27me3	7	8	7	8	15	13	0	0.999923	No
chr1	39504903	39500000	39510000	NA12892	PPIEL	H3K27me3	2	4	2	4	6	13	0	0.999923	No
chr1	39505412	39500000	39510000	NA12892	PPIEL	H3K27me3	3	6	3	6	9	13	0	0.999923	No
chr1	39509508	39500000	39510000	NA12892	PPIEL	H3K27me3	3	7	3	7	10	13	0	0.999923	No
chr1	39509736	39500000	39510000	NA12892	PPIEL	H3K27me3	3	4	4	3	7	13	0	0.999923	No
chr1	39510404	39510000	39520000	NA12892	PPIEL	H3K27me3	6	0	6	0	6	14	7	0.0862034	No
chr1	39510405	39510000	39520000	NA12892	PPIEL	H3K27me3	5	1	1	5	6	14	7	0.0862034	No
chr1	39510456	39510000	39520000	NA12892	PPIEL	H3K27me3	5	0	5	0	5	14	7	0.0862034	No
chr1	39510926	39510000	39520000	NA12892	PPIEL	H3K27me3	3	7	3	7	10	14	7	0.0862034	No
chr1	39511692	39510000	39520000	NA12892	PPIEL	H3K27me3	7	4	7	4	11	14	7	0.0862034	No
chr1	39516752	39510000	39520000	NA12892	PPIEL	H3K27me3	6	8	6	8	14	14	7	0.0862034	No
chr1	39516936	39510000	39520000	NA12892	PPIEL	H3K27me3	5	8	5	8	13	14	7	0.0862034	No
chr1	39517602	39510000	39520000	NA12892	PPIEL	H3K27me3	3	5	3	5	8	14	7	0.0862034	No
chr1	39517635	39510000	39520000	NA12892	PPIEL	H3K27me3	5	2	5	2	7	14	7	0.0862034	No
chr1	39518048	39510000	39520000	NA12892	PPIEL	H3K27me3	3	3	3	3	6	14	7	0.0862034	No
chr1	39518197	39510000	39520000	NA12892	PPIEL	H3K27me3	1	5	1	5	6	14	7	0.0862034	No
chr1	39518203	39510000	39520000	NA12892	PPIEL	H3K27me3	1	5	1	5	6	14	7	0.0862034	No
chr1	39518767	39510000	39520000	NA12892	PPIEL	H3K27me3	5	0	5	0	5	14	7	0.0862034	No
chr1	39519587	39510000	39520000	NA12892	PPIEL	H3K27me3	8	2	8	2	10	14	7	0.0862034	No
chr1	39573208	39570000	39580000	NA12892	PPIEL	H3K27me3	8	1	8	1	9	5	2	0.0690206	No
chr1	39574963	39570000	39580000	NA12892	PPIEL	H3K27me3	2	3	3	2	5	5	2	0.0690206	No
chr1	39576601	39570000	39580000	NA12892	PPIEL	H3K27me3	6	3	3	6	9	5	2	0.0690206	No
chr1	39579041	39570000	39580000	NA12892	PPIEL	H3K27me3	15	5	15	5	20	5	2	0.0690206	No
chr1	39579796	39570000	39580000	NA12892	PPIEL	H3K27me3	5	1	5	1	6	5	2	0.0690206	No
chr1	39501046	39500000	39510000	NA19238	PPIEL	H3K27me3	10	8	10	8	18	11	0	0.864631	No
chr1	39501390	39500000	39510000	NA19238	PPIEL	H3K27me3	6	12	6	12	18	11	0	0.864631	No
chr1	39501419	39500000	39510000	NA19238	PPIEL	H3K27me3	6	13	6	13	19	11	0	0.864631	No
chr1	39502011	39500000	39510000	NA19238	PPIEL	H3K27me3	4	2	2	4	6	11	0	0.864631	No
chr1	39502223	39500000	39510000	NA19238	PPIEL	H3K27me3	3	2	3	2	5	11	0	0.864631	No
chr1	39503152	39500000	39510000	NA19238	PPIEL	H3K27me3	3	4	4	3	7	11	0	0.864631	No
chr1	39504156	39500000	39510000	NA19238	PPIEL	H3K27me3	3	2	3	2	5	11	0	0.864631	No
chr1	39504785	39500000	39510000	NA19238	PPIEL	H3K27me3	6	4	6	4	10	11	0	0.864631	No
chr1	39504797	39500000	39510000	NA19238	PPIEL	H3K27me3	7	2	7	2	9	11	0	0.864631	No
chr1	39504806	39500000	39510000	NA19238	PPIEL	H3K27me3	4	7	4	7	11	11	0	0.864631	No
chr1	39506270	39500000	39510000	NA19238	PPIEL	H3K27me3	7	3	7	3	10	11	0	0.864631	No
chr1	39512715	39510000	39520000	NA19238	PPIEL	H3K27me3	9	9	9	9	18	6	2	0.0132195	No
chr1	39514758	39510000	39520000	NA19238	PPIEL	H3K27me3	27	20	27	20	47	6	2	0.0132195	No
chr1	39514910	39510000	39520000	NA19238	PPIEL	H3K27me3	31	7	7	31	38	6	2	0.0132195	No
chr1	39517635	39510000	39520000	NA19238	PPIEL	H3K27me3	7	1	7	1	8	6	2	0.0132195	No
chr1	39518048	39510000	39520000	NA19238	PPIEL	H3K27me3	4	3	4	3	7	6	2	0.0132195	No
chr1	39519587	39510000	39520000	NA19238	PPIEL	H3K27me3	4	3	4	3	7	6	2	0.0132195	No
chr1	39573939	39570000	39580000	NA19238	PPIEL	H3K27me3	4	1	4	1	5	6	2	0.450326	No
chr1	39574035	39570000	39580000	NA19238	PPIEL	H3K27me3	5	2	5	2	7	6	2	0.450326	No
chr1	39577125	39570000	39580000	NA19238	PPIEL	H3K27me3	3	10	10	3	13	6	2	0.450326	No
chr1	39579041	39570000	39580000	NA19238	PPIEL	H3K27me3	6	8	6	8	14	6	2	0.450326	No
chr1	39579220	39570000	39580000	NA19238	PPIEL	H3K27me3	7	4	7	4	11	6	2	0.450326	No
chr1	39579796	39570000	39580000	NA19238	PPIEL	H3K27me3	4	1	4	1	5	6	2	0.450326	No
chr1	39501046	39500000	39510000	NA19239	PPIEL	H3K27me3	12	19	12	19	31	14	1	0.0141152	No
chr1	39501390	39500000	39510000	NA19239	PPIEL	H3K27me3	8	19	8	19	27	14	1	0.0141152	No
chr1	39501419	39500000	39510000	NA19239	PPIEL	H3K27me3	8	12	8	12	20	14	1	0.0141152	No
chr1	39502011	39500000	39510000	NA19239	PPIEL	H3K27me3	16	7	16	7	23	14	1	0.0141152	No
chr1	39502223	39500000	39510000	NA19239	PPIEL	H3K27me3	2	8	2	8	10	14	1	0.0141152	No
chr1	39503152	39500000	39510000	NA19239	PPIEL	H3K27me3	18	13	18	13	31	14	1	0.0141152	No
chr1	39504156	39500000	39510000	NA19239	PPIEL	H3K27me3	9	7	9	7	16	14	1	0.0141152	No
chr1	39504785	39500000	39510000	NA19239	PPIEL	H3K27me3	7	21	7	21	28	14	1	0.0141152	No
chr1	39504797	39500000	39510000	NA19239	PPIEL	H3K27me3	7	21	7	21	28	14	1	0.0141152	No
chr1	39504806	39500000	39510000	NA19239	PPIEL	H3K27me3	17	9	17	9	26	14	1	0.0141152	No
chr1	39506786	39500000	39510000	NA19239	PPIEL	H3K27me3	9	10	9	10	19	14	1	0.0141152	No
chr1	39507974	39500000	39510000	NA19239	PPIEL	H3K27me3	20	12	20	12	32	14	1	0.0141152	No
chr1	39508017	39500000	39510000	NA19239	PPIEL	H3K27me3	14	9	14	9	23	14	1	0.0141152	No
chr1	39509508	39500000	39510000	NA19239	PPIEL	H3K27me3	14	14	14	14	28	14	1	0.0141152	No
chr1	39513327	39510000	39520000	NA19239	PPIEL	H3K27me3	1	16	1	16	17	5	2	9.29e-09	No
chr1	39513468	39510000	39520000	NA19239	PPIEL	H3K27me3	60	24	60	24	84	5	2	9.29e-09	No
chr1	39513513	39510000	39520000	NA19239	PPIEL	H3K27me3	41	16	41	16	57	5	2	9.29e-09	No
chr1	39515398	39510000	39520000	NA19239	PPIEL	H3K27me3	12	6	12	6	18	5	2	9.29e-09	No
chr1	39519587	39510000	39520000	NA19239	PPIEL	H3K27me3	6	0	6	0	6	5	2	9.29e-09	No
chr1	39513327	39510000	39520000	NA19240	PPIEL	H3K27me3	0	9	9	0	9	6	2	0.0545763	No
chr1	39513468	39510000	39520000	NA19240	PPIEL	H3K27me3	23	14	14	23	37	6	2	0.0545763	No
chr1	39514758	39510000	39520000	NA19240	PPIEL	H3K27me3	47	56	47	56	103	6	2	0.0545763	No
chr1	39514910	39510000	39520000	NA19240	PPIEL	H3K27me3	45	43	45	43	88	6	2	0.0545763	No
chr1	39517602	39510000	39520000	NA19240	PPIEL	H3K27me3	2	8	8	2	10	6	2	0.0545763	No
chr1	39517635	39510000	39520000	NA19240	PPIEL	H3K27me3	5	6	5	6	11	6	2	0.0545763	No
chr18	80150025	80150000	80160000	NA12891	ADNP2	H3K36me3	19	3	19	3	22	23	17	1.34e-32	Yes
chr18	80150182	80150000	80160000	NA12891	ADNP2	H3K36me3	9	7	9	7	16	23	17	1.34e-32	Yes
chr18	80153016	80150000	80160000	NA12891	ADNP2	H3K36me3	6	0	6	0	6	23	17	1.34e-32	Yes
chr18	80153217	80150000	80160000	NA12891	ADNP2	H3K36me3	14	1	14	1	15	23	17	1.34e-32	Yes
chr18	80153242	80150000	80160000	NA12891	ADNP2	H3K36me3	11	1	11	1	12	23	17	1.34e-32	Yes
chr18	80153273	80150000	80160000	NA12891	ADNP2	H3K36me3	14	0	14	0	14	23	17	1.34e-32	Yes
chr18	80153280	80150000	80160000	NA12891	ADNP2	H3K36me3	13	0	13	0	13	23	17	1.34e-32	Yes
chr18	80153302	80150000	80160000	NA12891	ADNP2	H3K36me3	17	7	17	7	24	23	17	1.34e-32	Yes
chr18	80153446	80150000	80160000	NA12891	ADNP2	H3K36me3	16	0	16	0	16	23	17	1.34e-32	Yes
chr18	80154386	80150000	80160000	NA12891	ADNP2	H3K36me3	4	2	2	4	6	23	17	1.34e-32	Yes
chr18	80155548	80150000	80160000	NA12891	ADNP2	H3K36me3	16	0	16	0	16	23	17	1.34e-32	Yes
chr18	80156655	80150000	80160000	NA12891	ADNP2	H3K36me3	9	0	9	0	9	23	17	1.34e-32	Yes
chr18	80156921	80150000	80160000	NA12891	ADNP2	H3K36me3	9	0	9	0	9	23	17	1.34e-32	Yes
[truncated: 377 more rows]
