# Supplementary material for: Genome-wide detection of imprinted differentially methylated regions using nanopore sequencing
Source: eLife. 2022 Jul 5;11:e77898. doi: 10.7554/eLife.77898 (PMC9255983; doi:10.7554/eLife.77898)
Supplement: Supplementary file 10. [file elife-77898-supp10.xlsx]

## Sheet: Used WGBS Tissue datasets
File accession	File format type	Output type	File assembly	Experiment accession	Assay	Donor(s)	Biosample term id	Biosample term name	Biosample type	Biosample organism	Project
ENCFF341TLB	bed9+	methylation_state_at_CpG	GRCh38	ENCSR364ANL	WGBS	/human-donors/ENCDO058AAA/	UBERON:0008450	psoas_muscle	tissue	Homo_sapiens	Roadmap
ENCFF603VRI	bed9+	methylation_state_at_CpG	GRCh38	ENCSR634GFF	WGBS	/human-donors/ENCDO424HVB/	UBERON:0001043	esophagus	tissue	Homo_sapiens	Roadmap
ENCFF334FAC	bed9+	methylation_state_at_CpG	GRCh38	ENCSR893BUA	WGBS	/human-donors/ENCDO424HVB/	UBERON:0000947	aorta	tissue	Homo_sapiens	Roadmap
ENCFF501MTJ	bed9+	methylation_state_at_CpG	GRCh38	ENCSR579AXB	WGBS	/human-donors/ENCDO058AAA/	UBERON:0002084	heart_left_ventricle	tissue	Homo_sapiens	Roadmap
ENCFF515NMT	bed9+	methylation_state_at_CpG	GRCh38	ENCSR675POY	WGBS	/human-donors/ENCDO424HVB/	UBERON:0002369	adrenal_gland	tissue	Homo_sapiens	Roadmap
ENCFF713FNB	bed9+	methylation_state_at_CpG	GRCh38	ENCSR556KEJ	WGBS	/human-donors/ENCDO424HVB/	UBERON:0002048	lung	tissue	Homo_sapiens	Roadmap
ENCFF982PHK	bed9+	methylation_state_at_CpG	GRCh38	ENCSR317JGM	WGBS	/human-donors/ENCDO478OMA/	UBERON:0002106	spleen	tissue	Homo_sapiens	Roadmap
ENCFF881MWP	bed9+	methylation_state_at_CpG	GRCh38	ENCSR331PWE	WGBS	/human-donors/ENCDO058AAA/	UBERON:0001159	sigmoid_colon	tissue	Homo_sapiens	Roadmap
ENCFF924GLC	bed9+	methylation_state_at_CpG	GRCh38	ENCSR559QOU	WGBS	/human-donors/ENCDO058AAA/	UBERON:0001043	esophagus	tissue	Homo_sapiens	Roadmap
ENCFF703YFI	bed9+	methylation_state_at_CpG	GRCh38	ENCSR652ELW	WGBS	/human-donors/ENCDO058AAA/	UBERON:0002106	spleen	tissue	Homo_sapiens	Roadmap
ENCFF763XIL	bed9+	methylation_state_at_CpG	GRCh38	ENCSR417YFD	WGBS	/human-donors/ENCDO424HVB/	UBERON:0000992	ovary	tissue	Homo_sapiens	Roadmap
ENCFF663OPO	bed9+	methylation_state_at_CpG	GRCh38	ENCSR141JKC	WGBS	/human-donors/ENCDO424HVB/	UBERON:0008450	psoas_muscle	tissue	Homo_sapiens	Roadmap
ENCFF185SFW	bed9+	methylation_state_at_CpG	GRCh38	ENCSR405XVT	WGBS	/human-donors/ENCDO424HVB/	UBERON:0001264	pancreas	tissue	Homo_sapiens	Roadmap
ENCFF173JMJ	bed9+	methylation_state_at_CpG	GRCh38	ENCSR608JPV	WGBS	/human-donors/ENCDO478OMA/	UBERON:0001013	adipose_tissue	tissue	Homo_sapiens	Roadmap
ENCFF312XZH	bed9+	methylation_state_at_CpG	GRCh38	ENCSR357BWB	WGBS	/human-donors/ENCDO424HVB/	UBERON:0002108	small_intestine	tissue	Homo_sapiens	Roadmap
ENCFF118TEJ	bed9+	methylation_state_at_CpG	GRCh38	ENCSR797TEV	WGBS	/human-donors/ENCDO478OMA/	UBERON:0002048	lung	tissue	Homo_sapiens	Roadmap
ENCFF164FKV	bed9+	methylation_state_at_CpG	GRCh38	ENCSR914REH	WGBS	/human-donors/ENCDO478OMA/	UBERON:0002370	thymus	tissue	Homo_sapiens	Roadmap
ENCFF964ESU	bed9+	methylation_state_at_CpG	GRCh38	ENCSR987GWQ	WGBS	/human-donors/ENCDO478OMA/	UBERON:0001159	sigmoid_colon	tissue	Homo_sapiens	Roadmap
ENCFF103RKF	bed9+	methylation_state_at_CpG	GRCh38	ENCSR113KSF	WGBS	/human-donors/ENCDO058AAA/	UBERON:0002108	small_intestine	tissue	Homo_sapiens	Roadmap
ENCFF644GYV	bed9+	methylation_state_at_CpG	GRCh38	ENCSR862LLM	WGBS	/human-donors/ENCDO424HVB/	UBERON:0002106	spleen	tissue	Homo_sapiens	Roadmap
ENCFF909KZA	bed9+	methylation_state_at_CpG	GRCh38	ENCSR577RUU	WGBS	/human-donors/ENCDO424HVB/	UBERON:0000945	stomach	tissue	Homo_sapiens	Roadmap
ENCFF236EBZ	bed9+	methylation_state_at_CpG	GRCh38	ENCSR414XEF	WGBS	/human-donors/ENCDO478OMA/	UBERON:0008450	psoas_muscle	tissue	Homo_sapiens	Roadmap
ENCFF471ZUS	bed9+	methylation_state_at_CpG	GRCh38	ENCSR012TGL	WGBS	/human-donors/ENCDO478OMA/	UBERON:0002084	heart_left_ventricle	tissue	Homo_sapiens	Roadmap
ENCFF106PBJ	bed9+	methylation_state_at_CpG	GRCh38	ENCSR623SXW	WGBS	/human-donors/ENCDO478OMA/	UBERON:0001255	urinary_bladder	tissue	Homo_sapiens	Roadmap
ENCFF528JMA	bed9+	methylation_state_at_CpG	GRCh38	ENCSR517TCG	WGBS	/human-donors/ENCDO424HVB/	UBERON:0001013	adipose_tissue	tissue	Homo_sapiens	Roadmap
ENCFF147BRA	bed9+	methylation_state_at_CpG	GRCh38	ENCSR848CUY	WGBS	/human-donors/ENCDO478OMA/	UBERON:0000945	stomach	tissue	Homo_sapiens	Roadmap
ENCFF526GLN	bed9+	methylation_state_at_CpG	GRCh38	ENCSR442IUA	WGBS	/human-donors/ENCDO478OMA/	UBERON:0002080	heart_right_ventricle	tissue	Homo_sapiens	Roadmap
ENCFF116FSD	bed9+	methylation_state_at_CpG	GRCh38	ENCSR781LIC	WGBS	/human-donors/ENCDO058AAA/	UBERON:0001264	pancreas	tissue	Homo_sapiens	Roadmap
ENCFF532PDE	bed9+	methylation_state_at_CpG	GRCh38	ENCSR674VXR	WGBS	/human-donors/ENCDO271OUW/	UBERON:0008952	upper_lobe_of_left_lung	tissue	Homo_sapiens	ENCODE
ENCFF988BSW	bed9+	methylation_state_at_CpG	GRCh38	ENCSR515MHO	WGBS	/human-donors/ENCDO793LXB/	UBERON:0006920	esophagus_squamous_epithelium	tissue	Homo_sapiens	ENCODE
ENCFF926RAG	bed9+	methylation_state_at_CpG	GRCh38	ENCSR806NNG	WGBS	/human-donors/ENCDO845WKR/	UBERON:0000473	testis	tissue	Homo_sapiens	ENCODE
ENCFF059FZP	bed9+	methylation_state_at_CpG	GRCh38	ENCSR882FJT	WGBS	/human-donors/ENCDO271OUW/	UBERON:0004648	esophagus_muscularis_mucosa	tissue	Homo_sapiens	ENCODE
ENCFF556VBV	bed9+	methylation_state_at_CpG	GRCh38	ENCSR996BJT	WGBS	/human-donors/ENCDO845WKR/	UBERON:0001150	body_of_pancreas	tissue	Homo_sapiens	ENCODE
ENCFF649IEY	bed9+	methylation_state_at_CpG	GRCh38	ENCSR166VVF	WGBS	/human-donors/ENCDO271OUW/	UBERON:0036149	suprapubic_skin	tissue	Homo_sapiens	ENCODE
ENCFF402FIK	bed9+	methylation_state_at_CpG	GRCh38	ENCSR658MZU	WGBS	/human-donors/ENCDO451RUA/	UBERON:0001323	tibial_nerve	tissue	Homo_sapiens	ENCODE
ENCFF956ACC	bed9+	methylation_state_at_CpG	GRCh38	ENCSR757JTX	WGBS	/human-donors/ENCDO845WKR/	UBERON:0002106	spleen	tissue	Homo_sapiens	ENCODE
ENCFF182DUG	bed9+	methylation_state_at_CpG	GRCh38	ENCSR853BXB	WGBS	/human-donors/ENCDO451RUA/	UBERON:0006920	esophagus_squamous_epithelium	tissue	Homo_sapiens	ENCODE
ENCFF186IPX	bed9+	methylation_state_at_CpG	GRCh38	ENCSR267SNS	WGBS	/human-donors/ENCDO451RUA/	UBERON:0000945	stomach	tissue	Homo_sapiens	ENCODE
ENCFF749EMV	bed9+	methylation_state_at_CpG	GRCh38	ENCSR601MHU	WGBS	/human-donors/ENCDO271OUW/	UBERON:0002046	thyroid_gland	tissue	Homo_sapiens	ENCODE
ENCFF053FUK	bed9+	methylation_state_at_CpG	GRCh38	ENCSR011HZJ	WGBS	/human-donors/ENCDO451RUA/	UBERON:0000473	testis	tissue	Homo_sapiens	ENCODE
ENCFF318IKY	bed9+	methylation_state_at_CpG	GRCh38	ENCSR766GKN	WGBS	/human-donors/ENCDO793LXB/	UBERON:0002084	heart_left_ventricle	tissue	Homo_sapiens	ENCODE
ENCFF942KJO	bed9+	methylation_state_at_CpG	GRCh38	ENCSR741FVM	WGBS	/human-donors/ENCDO793LXB/	UBERON:0002369	adrenal_gland	tissue	Homo_sapiens	ENCODE
ENCFF513ROZ	bed9+	methylation_state_at_CpG	GRCh38	ENCSR307KDA	WGBS	/human-donors/ENCDO271OUW/	UBERON:0002084	heart_left_ventricle	tissue	Homo_sapiens	ENCODE
ENCFF080ETP	bed9+	methylation_state_at_CpG	GRCh38	ENCSR108ESU	WGBS	/human-donors/ENCDO793LXB/	UBERON:0001114	right_lobe_of_liver	tissue	Homo_sapiens	ENCODE
ENCFF835CZU	bed9+	methylation_state_at_CpG	GRCh38	ENCSR344YUA	WGBS	/human-donors/ENCDO451RUA/	UBERON:0001150	body_of_pancreas	tissue	Homo_sapiens	ENCODE
ENCFF002HXC	bed9+	methylation_state_at_CpG	GRCh38	ENCSR668FTZ	WGBS	/human-donors/ENCDO793LXB/	UBERON:0001157	transverse_colon	tissue	Homo_sapiens	ENCODE
ENCFF454NPL	bed9+	methylation_state_at_CpG	GRCh38	ENCSR803SIO	WGBS	/human-donors/ENCDO271OUW/	UBERON:0000992	ovary	tissue	Homo_sapiens	ENCODE
ENCFF124RNJ	bed9+	methylation_state_at_CpG	GRCh38	ENCSR752OCM	WGBS	/human-donors/ENCDO793LXB/	UBERON:0001323	tibial_nerve	tissue	Homo_sapiens	ENCODE
ENCFF509SPS	bed9+	methylation_state_at_CpG	GRCh38	ENCSR750CPN	WGBS	/human-donors/ENCDO271OUW/	UBERON:0002106	spleen	tissue	Homo_sapiens	ENCODE
ENCFF603FFT	bed9+	methylation_state_at_CpG	GRCh38	ENCSR042LOG	WGBS	/human-donors/ENCDO451RUA/	UBERON:0002369	adrenal_gland	tissue	Homo_sapiens	ENCODE
ENCFF520YPF	bed9+	methylation_state_at_CpG	GRCh38	ENCSR128RMY	WGBS	/human-donors/ENCDO845WKR/	UBERON:0004264	lower_leg_skin	tissue	Homo_sapiens	ENCODE
ENCFF978LIV	bed9+	methylation_state_at_CpG	GRCh38	ENCSR930WUY	WGBS	/human-donors/ENCDO271OUW/	UBERON:0004264	lower_leg_skin	tissue	Homo_sapiens	ENCODE
ENCFF238STM	bed9+	methylation_state_at_CpG	GRCh38	ENCSR403DTW	WGBS	/human-donors/ENCDO845WKR/	UBERON:0002046	thyroid_gland	tissue	Homo_sapiens	ENCODE
ENCFF821OMH	bed9+	methylation_state_at_CpG	GRCh38	ENCSR224CTR	WGBS	/human-donors/ENCDO845WKR/	UBERON:0008952	upper_lobe_of_left_lung	tissue	Homo_sapiens	ENCODE
ENCFF448JRP	bed9+	methylation_state_at_CpG	GRCh38	ENCSR517MZU	WGBS	/human-donors/ENCDO451RUA/	UBERON:0004550	gastroesophageal_sphincter	tissue	Homo_sapiens	ENCODE
ENCFF586VVJ	bed9+	methylation_state_at_CpG	GRCh38	ENCSR598OBF	WGBS	/human-donors/ENCDO271OUW/	UBERON:0000945	stomach	tissue	Homo_sapiens	ENCODE
ENCFF550JZN	bed9+	methylation_state_at_CpG	GRCh38	ENCSR839GNN	WGBS	/human-donors/ENCDO793LXB/	UBERON:0004550	gastroesophageal_sphincter	tissue	Homo_sapiens	ENCODE
ENCFF716SXG	bed9+	methylation_state_at_CpG	GRCh38	ENCSR305VIT	WGBS	/human-donors/ENCDO793LXB/	UBERON:0000992	ovary	tissue	Homo_sapiens	ENCODE
ENCFF911ZIV	bed9+	methylation_state_at_CpG	GRCh38	ENCSR156JXJ	WGBS	/human-donors/ENCDO451RUA/	UBERON:0001157	transverse_colon	tissue	Homo_sapiens	ENCODE
ENCFF537YTL	bed9+	methylation_state_at_CpG	GRCh38	ENCSR779PPR	WGBS	/human-donors/ENCDO451RUA/	UBERON:0002367	prostate_gland	tissue	Homo_sapiens	ENCODE

## Sheet: Used WGBS Blood datasets
Group	Sub group	Name	Sex	Cell type	Tissue	Disease	Donor	Experiment
cord blood	mature neutrophil	C00184	Male	mature neutrophil	cord blood	None	C00184	Bisulfite-Seq
cord blood	CD38-negative naive B cell	C003K9	Male	CD38-negative naive B cell	cord blood	None	C003K9	Bisulfite-Seq
cord blood	mature neutrophil	C004GD	Female	mature neutrophil	cord blood	None	C004GD	Bisulfite-Seq
cord blood	CD14-positive, CD16-negative classical monocyte	C005PS	Female	CD14-positive, CD16-negative classical monocyte	cord blood	None	C005PS	Bisulfite-Seq
cord blood	CD8-positive, alpha-beta T cell	C0066P	Female	CD8-positive, alpha-beta T cell	cord blood	None	C0066P	Bisulfite-Seq
cord blood	cytotoxic CD56-dim natural killer cell	C0067N	Female	cytotoxic CD56-dim natural killer cell	cord blood	None	C0067N	Bisulfite-Seq
cord blood	CD38-negative naive B cell	C0068L	Female	CD38-negative naive B cell	cord blood	None	C0068L	Bisulfite-Seq
cord blood	CD14-positive, CD16-negative classical monocyte	S000RD	Male	CD14-positive, CD16-negative classical monocyte	cord blood	None	S000RD	Bisulfite-Seq
cord blood	inflammatory macrophage	S0018A	Female	inflammatory macrophage	cord blood	None	S0018A	Bisulfite-Seq
cord blood	erythroblast	S002R5	Male	erythroblast	cord blood	None	S002R5	Bisulfite-Seq
cord blood	erythroblast	S002S3	Female	erythroblast	cord blood	None	S002S3	Bisulfite-Seq
cord blood	CD34-negative, CD41-positive, CD42-positive megakaryocyte cell	S004AV	Male	CD34-negative, CD41-positive, CD42-positive megakaryocyte cell	cord blood	None	S004AV	Bisulfite-Seq
cord blood	CD34-negative, CD41-positive, CD42-positive megakaryocyte cell	S004BT	Female	CD34-negative, CD41-positive, CD42-positive megakaryocyte cell	cord blood	None	S004BT	Bisulfite-Seq
cord blood	inflammatory macrophage	S007SK	Male	inflammatory macrophage	cord blood	None	S007SK	Bisulfite-Seq
cord blood	macrophage	S00BHQ	Female	macrophage	cord blood	None	S00BHQ	Bisulfite-Seq
cord blood	endothelial cell of umbilical vein (proliferating)	S00BJM	Male	endothelial cell of umbilical vein (proliferating)	cord blood	None	S00BJM	Bisulfite-Seq
cord blood	endothelial cell of umbilical vein (resting)	S00BJM	Male	endothelial cell of umbilical vein (resting)	cord blood	None	S00BJM	Bisulfite-Seq
cord blood	alternatively activated macrophage	S00C1H	Female	alternatively activated macrophage	cord blood	None	S00C1H	Bisulfite-Seq
cord blood	CD8-positive, alpha-beta T cell	S00C2F	Male	CD8-positive, alpha-beta T cell	cord blood	None	S00C2F	Bisulfite-Seq
cord blood	conventional dendritic cell	S00CP6	Female	conventional dendritic cell	cord blood	None	S00CP6	Bisulfite-Seq
cord blood	conventional dendritic cell	S00D71	Male	conventional dendritic cell	cord blood	None	S00D71	Bisulfite-Seq
cord blood	endothelial cell of umbilical vein (proliferating)	S00DCS	Female	endothelial cell of umbilical vein (proliferating)	cord blood	None	S00DCS	Bisulfite-Seq
cord blood	endothelial cell of umbilical vein (resting)	S00DCS	Female	endothelial cell of umbilical vein (resting)	cord blood	None	S00DCS	Bisulfite-Seq
cord blood	macrophage	S00DVR	Male	macrophage	cord blood	None	S00DVR	Bisulfite-Seq
cord blood	alternatively activated macrophage	S00E8W	Male	alternatively activated macrophage	cord blood	None	S00E8W	Bisulfite-Seq
cord blood	cytotoxic CD56-dim natural killer cell	S01E8O	Male	cytotoxic CD56-dim natural killer cell	cord blood	None	S01E8O	Bisulfite-Seq
venous blood	CD4-positive, alpha-beta T cell	145.2	Female	CD4-positive, alpha-beta T cell	venous blood	None	145.2	Bisulfite-Seq
venous blood	CD4-positive, alpha-beta T cell	299.2	Male	CD4-positive, alpha-beta T cell	venous blood	None	299.2	Bisulfite-Seq
venous blood	CD4-positive, alpha-beta T cell	329.2	Female	CD4-positive, alpha-beta T cell	venous blood	None	329.2	Bisulfite-Seq
venous blood	CD4-positive, alpha-beta T cell	5.2	Male	CD4-positive, alpha-beta T cell	venous blood	None	5.2	Bisulfite-Seq
venous blood	immature conventional dendritic cell - GM-CSF IL4 T=6 days	B270	Male	immature conventional dendritic cell	venous blood	None	B270	Bisulfite-Seq
venous blood	mature conventional dendritic cell - GM-CSF IL4 T=6 days R848 T=24hrs	B270	Male	mature conventional dendritic cell	venous blood	None	B270	Bisulfite-Seq
venous blood	immature conventional dendritic cell - GM-CSF IL4 T=6 days	B271	Male	immature conventional dendritic cell	venous blood	None	B271	Bisulfite-Seq
venous blood	mature conventional dendritic cell - GM-CSF IL4 T=6 days R848 T=24hrs	B271	Male	mature conventional dendritic cell	venous blood	None	B271	Bisulfite-Seq
venous blood	immature conventional dendritic cell - GM-CSF IL4 T=6 days	B272	Male	immature conventional dendritic cell	venous blood	None	B272	Bisulfite-Seq
venous blood	mature conventional dendritic cell - GM-CSF IL4 T=6 days R848 T=24hrs	B272	Male	mature conventional dendritic cell	venous blood	None	B272	Bisulfite-Seq
venous blood	osteoclast	BC2 0	Male	osteoclast	venous blood	None	BC2 0	Bisulfite-Seq
venous blood	osteoclast	BC2 10	Male	osteoclast	venous blood	None	BC2 10	Bisulfite-Seq
venous blood	CD14-positive, CD16-negative classical monocyte	C000S5	Male	CD14-positive, CD16-negative classical monocyte	venous blood	None	C000S5	Bisulfite-Seq
venous blood	mature neutrophil	C000S5	Male	mature neutrophil	venous blood	None	C000S5	Bisulfite-Seq
venous blood	CD14-positive, CD16-negative classical monocyte	C0010K	Female	CD14-positive, CD16-negative classical monocyte	venous blood	None	C0010K	Bisulfite-Seq
venous blood	mature neutrophil	C0010K	Female	mature neutrophil	venous blood	None	C0010K	Bisulfite-Seq
venous blood	mature neutrophil	C0011I	Female	mature neutrophil	venous blood	None	C0011I	Bisulfite-Seq
venous blood	CD14-positive, CD16-negative classical monocyte	C001UY	Male	CD14-positive, CD16-negative classical monocyte	venous blood	None	C001UY	Bisulfite-Seq
venous blood	mature neutrophil	C001UY	Male	mature neutrophil	venous blood	None	C001UY	Bisulfite-Seq
venous blood	CD8-positive, alpha-beta T cell	C00256	Male	CD8-positive, alpha-beta T cell	venous blood	None	C00256	Bisulfite-Seq
venous blood	effector memory CD8-positive, alpha-beta T cell	C00256	Male	effector memory CD8-positive, alpha-beta T cell	venous blood	None	C00256	Bisulfite-Seq
venous blood	cytotoxic CD56-dim natural killer cell	C002CT	Male	cytotoxic CD56-dim natural killer cell	venous blood	None	C002CT	Bisulfite-Seq
venous blood	class switched memory B cell	C003JB	Male	class switched memory B cell	venous blood	None	C003JB	Bisulfite-Seq
venous blood	memory B cell	C003N3	Male	memory B cell	venous blood	None	C003N3	Bisulfite-Seq
venous blood	CD8-positive, alpha-beta T cell	C003VO	Female	CD8-positive, alpha-beta T cell	venous blood	None	C003VO	Bisulfite-Seq
venous blood	central memory CD8-positive, alpha-beta T cell	C003VO	Female	central memory CD8-positive, alpha-beta T cell	venous blood	None	C003VO	Bisulfite-Seq
venous blood	CD14-positive, CD16-negative classical monocyte	C004SQ	Female	CD14-positive, CD16-negative classical monocyte	venous blood	None	C004SQ	Bisulfite-Seq
venous blood	central memory CD8-positive, alpha-beta T cell	C005UI	Male	central memory CD8-positive, alpha-beta T cell	venous blood	None	C005UI	Bisulfite-Seq
venous blood	macrophage	C005VG	Male	macrophage	venous blood	None	C005VG	Bisulfite-Seq
venous blood	cytotoxic CD56-dim natural killer cell	C006G5	Female	cytotoxic CD56-dim natural killer cell	venous blood	None	C006G5	Bisulfite-Seq
venous blood	memory B cell	csMBC pool 1	Unknown	memory B cell	venous blood	None	csMBC pool 1	Bisulfite-Seq
venous blood	macrophage - T=6days B-glucan	N000314138902	Female	macrophage	venous blood	None	N000314138902	Bisulfite-Seq
venous blood	macrophage - T=6days untreated	N000314138902	Female	macrophage	venous blood	None	N000314138902	Bisulfite-Seq
venous blood	monocyte - T=0days	N000314138902	Female	monocyte	venous blood	None	N000314138902	Bisulfite-Seq
venous blood	class switched memory B cell	NC11 41	Female	class switched memory B cell	venous blood	None	NC11 41	Bisulfite-Seq
venous blood	naive B cell	NC11 41	Female	naive B cell	venous blood	None	NC11 41	Bisulfite-Seq
venous blood	naive B cell	NC11 83	Female	naive B cell	venous blood	None	NC11 83	Bisulfite-Seq
venous blood	naive B cell	NC15 72	Female	naive B cell	venous blood	None	NC15 72	Bisulfite-Seq
venous blood	mature neutrophil	PB100713	Male	mature neutrophil	venous blood	None	PB100713	Bisulfite-Seq
venous blood	mature neutrophil - G-CSF/Dex. Treatment (16-20 hrs)	PB100713	Male	mature neutrophil	venous blood	None	PB100713	Bisulfite-Seq
venous blood	mature neutrophil	PB130513	Male	mature neutrophil	venous blood	None	PB130513	Bisulfite-Seq
venous blood	mature neutrophil - G-CSF/Dex. Treatment (16-20 hrs)	PB130513	Male	mature neutrophil	venous blood	None	PB130513	Bisulfite-Seq
venous blood	mature neutrophil	PB270313	Male	mature neutrophil	venous blood	None	PB270313	Bisulfite-Seq
venous blood	mature neutrophil - G-CSF/Dex. Treatment (16-20 hrs)	PB270313	Male	mature neutrophil	venous blood	None	PB270313	Bisulfite-Seq
venous blood	monocyte - None	Primary monocytes Donor D	Male	monocyte	venous blood	None	Primary monocytes Donor D	Bisulfite-Seq
venous blood	monocyte - None	Primary monocytes Donor G	Female	monocyte	venous blood	None	Primary monocytes Donor G	Bisulfite-Seq
venous blood	CD38-negative naive B cell	S001JP	Female	CD38-negative naive B cell	venous blood	None	S001JP	Bisulfite-Seq
venous blood	inflammatory macrophage	S001MJ	Male	inflammatory macrophage	venous blood	None	S001MJ	Bisulfite-Seq
venous blood	inflammatory macrophage	S001S7	Female	inflammatory macrophage	venous blood	None	S001S7	Bisulfite-Seq
venous blood	macrophage	S001S7	Female	macrophage	venous blood	None	S001S7	Bisulfite-Seq
venous blood	effector memory CD4-positive, alpha-beta T cell	S001U3	Female	effector memory CD4-positive, alpha-beta T cell	venous blood	None	S001U3	Bisulfite-Seq
venous blood	regulatory T cell	S001U3	Female	regulatory T cell	venous blood	None	S001U3	Bisulfite-Seq
venous blood	inflammatory macrophage	S0022I	Female	inflammatory macrophage	venous blood	None	S0022I	Bisulfite-Seq
venous blood	macrophage	S0022I	Female	macrophage	venous blood	None	S0022I	Bisulfite-Seq
venous blood	effector memory CD8-positive, alpha-beta T cell, terminally differentiated	S002ND	Male	effector memory CD8-positive, alpha-beta T cell, terminally differentiated	venous blood	None	S002ND	Bisulfite-Seq
venous blood	macrophage	S00390	Male	macrophage	venous blood	None	S00390	Bisulfite-Seq
venous blood	class switched memory B cell	S004P1	Female	class switched memory B cell	venous blood	None	S004P1	Bisulfite-Seq
venous blood	alternatively activated macrophage	S00622	Male	alternatively activated macrophage	venous blood	None	S00622	Bisulfite-Seq
venous blood	alternatively activated macrophage	S006VI	Male	alternatively activated macrophage	venous blood	None	S006VI	Bisulfite-Seq
venous blood	mature eosinophil	S006XE	Male	mature eosinophil	venous blood	None	S006XE	Bisulfite-Seq
venous blood	central memory CD4-positive, alpha-beta T cell	S006YC	Female	central memory CD4-positive, alpha-beta T cell	venous blood	None	S006YC	Bisulfite-Seq
venous blood	CD4-positive, alpha-beta T cell	S007DD	Female	CD4-positive, alpha-beta T cell	venous blood	None	S007DD	Bisulfite-Seq
venous blood	CD4-positive, alpha-beta T cell	S007G7	Male	CD4-positive, alpha-beta T cell	venous blood	None	S007G7	Bisulfite-Seq
venous blood	CD4-positive, alpha-beta T cell	S008H1	Male	CD4-positive, alpha-beta T cell	venous blood	None	S008H1	Bisulfite-Seq
venous blood	CD4-positive, alpha-beta T cell	S009W4	Female	CD4-positive, alpha-beta T cell	venous blood	None	S009W4	Bisulfite-Seq
venous blood	alternatively activated macrophage	S00BS4	Female	alternatively activated macrophage	venous blood	None	S00BS4	Bisulfite-Seq
venous blood	CD38-negative naive B cell	S00DM8	Male	CD38-negative naive B cell	venous blood	None	S00DM8	Bisulfite-Seq
venous blood	alternatively activated macrophage	S00FTN	Female	alternatively activated macrophage	venous blood	None	S00FTN	Bisulfite-Seq
venous blood	inflammatory macrophage	S00H6O	Male	inflammatory macrophage	venous blood	None	S00H6O	Bisulfite-Seq
venous blood	adult endothelial progenitor cell	S00UJK	Female	adult endothelial progenitor cell	venous blood	None	S00UJK	Bisulfite-Seq
venous blood	mature eosinophil	S00V65	Female	mature eosinophil	venous blood	None	S00V65	Bisulfite-Seq
venous blood	mesenchymal stem cell of the bone marrow	S00W8Y	Unknown	mesenchymal stem cell of the bone marrow	venous blood	None	S00W8Y	Bisulfite-Seq
venous blood	regulatory T cell	S00XTP	Male	regulatory T cell	venous blood	None	S00XTP	Bisulfite-Seq
venous blood	mesenchymal stem cell of the bone marrow	S00YAM	Unknown	mesenchymal stem cell of the bone marrow	venous blood	None	S00YAM	Bisulfite-Seq
venous blood	central memory CD4-positive, alpha-beta T cell	S014QS	Male	central memory CD4-positive, alpha-beta T cell	venous blood	None	S014QS	Bisulfite-Seq
venous blood	effector memory CD4-positive, alpha-beta T cell	S014QS	Male	effector memory CD4-positive, alpha-beta T cell	venous blood	None	S014QS	Bisulfite-Seq
venous blood	effector memory CD8-positive, alpha-beta T cell	S014WG	Female	effector memory CD8-positive, alpha-beta T cell	venous blood	None	S014WG	Bisulfite-Seq
venous blood	effector memory CD8-positive, alpha-beta T cell, terminally differentiated	S0164R	Female	effector memory CD8-positive, alpha-beta T cell, terminally differentiated	venous blood	None	S0164R	Bisulfite-Seq
venous blood	memory B cell	S017RE	Female	memory B cell	venous blood	None	S017RE	Bisulfite-Seq
venous blood	adult endothelial progenitor cell	S01GU9	Unknown	adult endothelial progenitor cell	venous blood	None	S01GU9	Bisulfite-Seq
venous blood	monocyte - Attached T=1hr	SANQUIN mono 39	Male	monocyte	venous blood	None	SANQUIN mono 39	Bisulfite-Seq
venous blood	monocyte - RPMI BG T=1hr	SANQUIN mono 39	Male	monocyte	venous blood	None	SANQUIN mono 39	Bisulfite-Seq
venous blood	monocyte - RPMI BG T=24hrs	SANQUIN mono 39	Male	monocyte	venous blood	None	SANQUIN mono 39	Bisulfite-Seq
venous blood	monocyte - RPMI BG T=24hrs RPMI T=5days	SANQUIN mono 39	Male	monocyte	venous blood	None	SANQUIN mono 39	Bisulfite-Seq
venous blood	monocyte - RPMI BG T=4hrs	SANQUIN mono 39	Male	monocyte	venous blood	None	SANQUIN mono 39	Bisulfite-Seq
venous blood	monocyte - RPMI LPS T=1hr	SANQUIN mono 39	Male	monocyte	venous blood	None	SANQUIN mono 39	Bisulfite-Seq
venous blood	monocyte - RPMI LPS T=24hrs	SANQUIN mono 39	Male	monocyte	venous blood	None	SANQUIN mono 39	Bisulfite-Seq
venous blood	monocyte - RPMI LPS T=24hrs RPMI T=5days	SANQUIN mono 39	Male	monocyte	venous blood	None	SANQUIN mono 39	Bisulfite-Seq
venous blood	monocyte - RPMI LPS T=4hrs	SANQUIN mono 39	Male	monocyte	venous blood	None	SANQUIN mono 39	Bisulfite-Seq
venous blood	monocyte - RPMI T=1hr	SANQUIN mono 39	Male	monocyte	venous blood	None	SANQUIN mono 39	Bisulfite-Seq
venous blood	monocyte - RPMI T=24hrs	SANQUIN mono 39	Male	monocyte	venous blood	None	SANQUIN mono 39	Bisulfite-Seq
venous blood	monocyte - RPMI T=4hrs	SANQUIN mono 39	Male	monocyte	venous blood	None	SANQUIN mono 39	Bisulfite-Seq
venous blood	monocyte - RPMI T=6days	SANQUIN mono 39	Male	monocyte	venous blood	None	SANQUIN mono 39	Bisulfite-Seq
