# Supplementary material for: Genome-wide detection of imprinted differentially methylated regions using nanopore sequencing
Source: eLife. 2022 Jul 5;11:e77898. doi: 10.7554/eLife.77898 (PMC9255983; doi:10.7554/eLife.77898)
Supplement: Appendix 1—figure 1—source data 1. [file elife-77898-app1-fig1-data1.zip › Appendix 1 Figure 1 - source data 1.txt]

Chromosome	DMR start	DMR end	Origin	Type	Number of TGCCGC motifs at DMR	Percent individuals partially methylated at DMR
chr1	68046745	68047535	Maternal	Germline	1	31.3253012
chr1	68049808	68052008	Maternal	Germline	3	93.02325581
chr10	119818422	119819214	Maternal	Germline	4	45.88235294
chr11	2698551	2701309	Maternal	Germline	6	84.14634146
chr13	48317585	48321834	Maternal	Germline	1	65.11627907
chr14	100823967	100828009	Paternal	Somatic	6	91.95402299
chr15	24101356	24102058	Maternal	Somatic	1	4.938271605
chr15	24772621	24773912	Maternal	Somatic	2	17.44186047
chr15	24951568	24957048	Maternal	Germline	3	79.06976744
chr15	24957248	24986179	Paternal	Somatic	2	0
chr15	25086995	25100741	Paternal	Somatic	1	0
chr16	3431450	3441713	Maternal	Somatic	2	0
chr19	56837125	56841580	Maternal	Germline	11	92.94117647
chr2	206255756	206268795	Paternal	Germline	4	51.72413793
chr20	31546686	31548526	Maternal	Germline	1	79.06976744
chr20	37520202	37522258	Maternal	Germline	5	36.04651163
chr20	43513365	43516205	Maternal	Germline	2	91.46341463
chr20	58836210	58847396	Paternal	Somatic	2	87.35632184
chr20	58850397	58853144	Maternal	Germline	5	84.52380952
chr20	58853850	58856591	Maternal	Germline	5	94.25287356
chr22	41681557	41683816	Maternal	Germline	2	67.44186047
chr4	88696886	88698186	Maternal	Germline	6	88.37209302
chr4	121932219	121933181	Maternal	Germline	1	56.09756098
chr6	3848629	3850223	Maternal	Germline	3	72.94117647
chr6	144006708	144009025	Maternal	Germline	7	68.60465116
chr6	169654367	169655521	Maternal	Germline	1	59.30232558
chr7	50781814	50783555	Maternal	Germline	8	84.52380952
chr7	130490105	130494000	Maternal	Germline	8	95.34883721
chr7	138663807	138665288	Maternal	Germline	1	35.63218391
chr7	155070971	155071671	Maternal	Germline	2	57.8313253
chr8	140097951	140101170	Maternal	Germline	10	98.79518072
chr1	39558940	39560069	Maternal	Germline	0	2.325581395
chr11	2132761	2133881	Paternal	Somatic	1	60.24096386
chr11	2145362	2149152	Paternal	Germline	0	26.19047619
chr11	7088807	7089387	Maternal	Germline	0	14.28571429
chr13	60267419	60268688	Maternal	Germline	1	73.25581395
chr14	100809160	100809893	Paternal	Germline	0	27.71084337
chr14	100810031	100810776	Paternal	Germline	0	1.162790698
chr14	100904158	100905235	Maternal	Somatic	0	57.64705882
chr15	23561842	23562444	Maternal	Somatic	0	61.17647059
chr15	23647089	23648881	Maternal	Somatic	0	70.11494253
chr15	23686274	23687671	Maternal	Somatic	1	15.85365854
chr15	23897472	23898018	Maternal	Somatic	0	59.03614458
chr15	24426978	24427725	Maternal	Somatic	0	2.43902439
chr15	24823417	24824129	Maternal	Somatic	0	72.09302326
chr15	24847844	24848458	Maternal	Somatic	0	38.55421687
chr15	24878001	24878773	Maternal	Somatic	0	31.76470588
chr15	25048423	25052608	Paternal	Somatic	0	0
chr15	25052835	25055947	Paternal	Somatic	0	0
chr15	25056267	25057251	Paternal	Somatic	0	0
chr15	25073710	25078648	Paternal	Somatic	0	1.162790698
chr15	25078994	25086799	Paternal	Somatic	0	0
chr15	98865044	98866881	Maternal	Germline	0	77.90697674
chr16	3364669	3365739	Paternal	Somatic	0	1.176470588
chr16	3442978	3444769	Paternal	Somatic	0	85.88235294
chr19	53537256	53538957	Maternal	Germline	0	98.7804878
chr19	53553367	53555186	Maternal	Germline	0	91.46341463
chr2	206249709	206255173	Paternal	Somatic	2	93.02325581
chr2	206269430	206274051	Paternal	Germline	0	3.488372093
chr20	58887966	58890344	Maternal	Somatic	0	55.81395349
chr21	39385480	39386798	Maternal	Somatic	0	40.96385542
chr3	39501848	39502946	Maternal	Germline	1	14.28571429
chr4	6105203	6105924	Maternal	Germline	2	66.26506024
chr5	136079156	136081177	Maternal	Somatic	0	63.95348837
chr6	160005233	160006663	Maternal	Germline	1	41.66666667
chr7	23490380	23491453	Maternal	Germline	0	57.8313253
chr7	94656189	94658980	Maternal	Germline	0	92.85714286
chr8	37747433	37748664	Maternal	Germline	0	70.93023256
chr8	60713696	60714534	Maternal	Germline	0	27.05882353
chr15	23869152	23869962	Maternal	Somatic	1	1.162790698
chr15	24477606	24478059	Maternal	Germline	1	4.938271605
chr15	24986841	25001555	Paternal	Somatic	1	1.162790698
chr15	25059478	25073111	Paternal	Somatic	3	0
chr16	807111	807814	Maternal	Somatic	1	0
chr16	817094	818036	Maternal	Germline	1	39.28571429
chr18	79616831	79617687	Maternal	Germline	2	54.87804878
chr18	80147168	80149172	Maternal	Germline	2	34.88372093
chr9	137417059	137418575	Maternal	Germline	2	24.41860465
chr10	27413523	27414618	Maternal	Germline	1	52.38095238
chr14	33799699	33800388	Maternal	Germline	1	13.41463415
chr15	23860493	23861156	Maternal	Somatic	1	25.6097561
chr15	23877849	23878405	Maternal	Somatic	0	6.024096386
chr15	25002560	25031118	Paternal	Somatic	0	0
chr15	25038500	25047776	Paternal	Somatic	0	0
chr16	807919	808222	Maternal	Somatic	0	0
chr17	4901335	4902097	Maternal	Germline	0	24.3902439
chr19	38543705	38544141	Maternal	Germline	0	12.04819277
chr2	232351909	232352102	Maternal	Germline	0	7.317073171
chr20	48384549	48385226	Maternal	Germline	0	4.87804878
chr20	63938741	63939470	Maternal	Germline	1	34.14634146
chr21	46661115	46661858	Maternal	Germline	0	28.23529412
chr3	192571221	192571541	Maternal	Somatic	1	42.85714286
chr4	169774376	169774731	Maternal	Germline	0	2.325581395
chr7	16851062	16851672	Maternal	Germline	0	59.03614458
chr7	42856470	42857723	Maternal	Germline	1	24.41860465
chr8	2733559	2733944	Maternal	Germline	0	41.17647059
chr8	94119764	94120376	Maternal	Germline	0	78.04878049
chr8	102528236	102530021	Maternal	Germline	0	0
chr8	140349118	140349831	Maternal	Germline	1	14.45783133
chr9	95312864	95313633	Maternal	Germline	2	67.44186047
chr10	13158319	13158651	Maternal	Somatic	2	73.4939759
chr12	3838757	3839247	Paternal	Somatic	2	10.84337349
chr14	20723415	20723916	Maternal	Somatic	1	28.04878049
chr19	17323219	17324297	Maternal	Germline	3	7.317073171
chr19	36421856	36421978	Paternal	Somatic	2	1.219512195
chr4	6007986	6008636	Maternal	Germline	2	14.45783133
chr5	37208771	37209484	Maternal	Germline	1	2.325581395
chr5	138132931	138133533	Maternal	Somatic	1	22.09302326
chr6	158938903	158939474	Paternal	Somatic	1	65.11627907
chr8	143727780	143728612	Maternal	Germline	4	48.7804878
chr1	39515809	39516076	Maternal	Somatic	0	4.545454545
chr10	97578421	97578764	Maternal	Somatic	0	34.14634146
chr10	123991870	123992195	Maternal	Germline	0	3.658536585
chr10	133568788	133569791	Maternal	Germline	1	4
chr11	133081592	133082483	Maternal	Germline	0	45.12195122
chr12	31117761	31120516	Maternal	Germline	0	15.85365854
chr13	20120765	20121239	Maternal	Somatic	0	25.58139535
chr13	48410208	48413428	Maternal	Somatic	0	2.325581395
chr13	99215482	99215886	Paternal	Somatic	1	1.19047619
chr13	100975561	100975832	Maternal	Germline	1	30.48780488
chr14	52269042	52269418	Maternal	Germline	0	8.43373494
chr15	25141053	25144023	Paternal	Somatic	0	4.651162791
chr15	62344788	62345266	Paternal	Germline	0	27.11864407
chr15	81118252	81118870	Paternal	Somatic	0	22.35294118
chr17	81119200	81119638	Maternal	Germline	0	23.17073171
chr18	59969604	59969915	Maternal	Somatic	1	29.26829268
chr19	4784658	4785523	Maternal	Germline	1	8.139534884
chr19	21082090	21082829	Maternal	Somatic	0	43.90243902
chr2	37535774	37536371	Maternal	Germline	0	37.20930233
chr2	113235117	113236362	Paternal	Somatic	0	24.41860465
chr2	206276199	206277222	Paternal	Somatic	0	53.57142857
chr20	33667586	33668133	Maternal	Germline	1	3.658536585
chr20	63224686	63225146	Maternal	Somatic	0	50
chr22	18609252	18609916	Paternal	Somatic	0	17.39130435
chr22	32043132	32043439	Maternal	Somatic	0	56.09756098
chr5	563399	564627	Paternal	Somatic	0	11.26760563
chr5	110726391	110727156	Maternal	Somatic	0	25.58139535
chr7	63926276	63926437	Maternal	Somatic	0	6.12244898
chr9	41354506	41354931	Maternal	Somatic	0	12.67605634
chr9	92098038	92098440	Maternal	Germline	0	5.813953488
chr9	97574899	97575448	Maternal	Somatic	0	35.36585366
chr9	122225974	122226688	Maternal	Somatic	0	44.57831325
